# Supplementary material for: Modulation of lignin and anthocyanin homeostasis by GTP cyclohydrolase1 in maize
Source: Plant Biotechnol J. 2025 Mar 28;23(7):2449–63. doi: 10.1111/pbi.70061 (PMC12205856; doi:10.1111/pbi.70061)
Supplement: Supplementary file 13 — Table S1. Differentially expressed gene. Table S2. GO enrichment result. Table S3. KEGG enrichment result. Table S4. Compound annotation. Table S5. Compound classification. Table S6. Different accumulated metabolites (DAMs) between bm6 and B73. Table S7. Accumulation profile of non‐redundant compounds. Table S8. IP‐MS result. Table S9. Primer Sequences Used in the Study. [file PBI-23-2449-s007.zip]

Archive with 11 entries (10 files):
- supplied data.rar
- supplied data/supplied data/
- supplied data/supplied data/Supporting tables. Table S1. Differentially expressed gene.xlsx
- supplied data/supplied data/Supporting tables. Table S2. GO enrichment result.xlsx
- supplied data/supplied data/Supporting tables. Table S3. KEGG enrichment result.xlsx
- supplied data/supplied data/Supporting tables. Table S4. Compound annotation.xlsx
- supplied data/supplied data/Supporting tables. Table S5. Compound classification.xlsx
- supplied data/supplied data/Supporting tables. Table S6 Different accumulated metabolites (DAMs) between bm6 and B73.xlsx
- supplied data/supplied data/Supporting tables. Table S7. Accumulation profile of non-redundant compounds..xlsx
- supplied data/supplied data/Supporting tables. Table S8. IP-MS result.xlsx
- supplied data/supplied data/Supporting tables. Table S9. Primer Sequences Used in the Study.xlsx
