# Supplementary material for: Modulation of lignin and anthocyanin homeostasis by GTP cyclohydrolase1 in maize
Source: Plant Biotechnol J. 2025 Mar 28;23(7):2449–63. doi: 10.1111/pbi.70061 (PMC12205856; doi:10.1111/pbi.70061)
Supplement: Supplementary file 13 — Table S1. Differentially expressed gene. Table S2. GO enrichment result. Table S3. KEGG enrichment result. Table S4. Compound annotation. Table S5. Compound classification. Table S6. Different accumulated metabolites (DAMs) between bm6 and B73. Table S7. Accumulation profile of non‐redundant compounds. Table S8. IP‐MS result. Table S9. Primer Sequences Used in the Study. [file PBI-23-2449-s007.zip › supplied data/supplied data/Supporting tables. Table S1. Differentially expressed gene.xlsx]

## Sheet: Table S1
gid	UPorDOWN	baseMean	log2FoldChange	lfcSE	stat	pvalue	padj	B73_M1	B73_M2	B73_M3	BM6_M1	BM6_M2	BM6_M3	Length	chr	start	end	strand	locus_symbol	locus_name	attr
Zm00001eb298680	DOWNregulated_in_BM6	376.898	-6.2147	0.9333	-6.659	2.75607e-11	8.8685e-10	8.7926	6.4203	8.8982	0.0419	0.0211	0.2522	1518	7	2156721	2168013	+	mads3	MADS3	ID=gene:Zm00001eb298680;biotype=protein_coding;description=Zm00001e032703;gene_id=Zm00001eb298680;logic_name=cshl_gene
Zm00001eb043100	UPregulated_in_BM6	6.7988	6.2231	1.5933	3.9057	9.39346e-05	0.000713385	0	0	0	0.194	0.0652	0.0649	1965	1	227503002	227505303	-	px20	peroxidase20	ID=gene:Zm00001eb043100;biotype=protein_coding;description=Zm00001e004319;gene_id=Zm00001eb043100;logic_name=cshl_gene
Zm00001eb417540	UPregulated_in_BM6	5.0167	5.7849	2.3058	2.5088	0.0121138	0.0415734	0	0	0	0.4132	0.0308	0	1038	10	89026133	89027170	-	mads85	MADS-transcription factor 85	ID=gene:Zm00001eb417540;biotype=protein_coding;description=Zm00001e040374;gene_id=Zm00001eb417540;logic_name=cshl_gene
Zm00001eb195100	UPregulated_in_BM6	1873.64	5.2237	0.249	20.9812	9.7475e-98	8.866e-94	0.6575	0.4339	0.6888	26.7707	16.3583	20.8436	2700	4	189097416	189100651	+	lac18	laccase18	ID=gene:Zm00001eb195100;biotype=protein_coding;description=Zm00001e023953;gene_id=Zm00001eb195100;logic_name=cshl_gene
Zm00001eb367900	UPregulated_in_BM6	214.75	5.2223	0.3302	15.8168	2.38132e-56	3.41995e-53	0.072	0.0605	0.0727	2.8336	2.1654	2.3771	2691	8	175253812	175257402	-	lac21	laccase21	ID=gene:Zm00001eb367900;biotype=protein_coding;description=Zm00001e028767;gene_id=Zm00001eb367900;logic_name=cshl_gene
Zm00001eb193920	UPregulated_in_BM6	23.5935	5.1181	0.9918	5.1606	2.46193e-07	3.73837e-06	0.016	0.0161	0	0.5983	0.1587	0.3083	2018	4	184747278	184749490	-	bhlh36	bHLH-transcription factor 36	ID=gene:Zm00001eb193920;biotype=protein_coding;description=Zm00001e023838;gene_id=Zm00001eb193920;logic_name=cshl_gene
Zm00001eb102950	UPregulated_in_BM6	11.7265	5.1153	1.2507	4.0901	4.3114e-05	0.000365018	0	0	0.0248	0.3134	0.3158	0.1936	1318	2	199964869	199966186	-	bhlh95	bHLH-transcription factor 95	ID=gene:Zm00001eb102950;biotype=protein_coding;description=Zm00001e010180;gene_id=Zm00001eb102950;logic_name=cshl_gene
Zm00001eb190160	UPregulated_in_BM6	41.826	4.9443	0.7931	6.2339	4.55074e-10	1.19171e-08	0.024	0.0484	0.0243	1.4893	1.0482	0.3086	1344	4	171999050	172000478	-	myb142	MYB-transcription factor 142	ID=gene:Zm00001eb190160;biotype=protein_coding;description=Zm00001e023478;gene_id=Zm00001eb190160;logic_name=cshl_gene
Zm00001eb187810	UPregulated_in_BM6	45.4429	4.7356	0.7529	6.2901	3.17318e-10	8.58993e-09	0.0213	0.043	0.0432	1.639	0.72	0.3587	1512	4	162986784	162988536	-	myb19	MYB-transcription factor 19	ID=gene:Zm00001eb187810;biotype=protein_coding;description=Zm00001e023277;gene_id=Zm00001eb187810;logic_name=cshl_gene
Zm00001eb328900	DOWNregulated_in_BM6	6.6178	-3.1645	1.1492	-2.7538	0.00589145	0.0231877	0.1208	0.0716	0.0646	0	0.0141	0.014	2272	7	178195168	178198811	-	hsftf27	HSF-transcription factor 27	ID=gene:Zm00001eb328900;biotype=protein_coding;description=Zm00001e035680;gene_id=Zm00001eb328900;logic_name=cshl_gene
Zm00001eb225230	UPregulated_in_BM6	239.408	4.1528	0.7891	5.2627	1.41935e-07	2.27957e-06	0.0672	0.3217	0.2716	6.4883	2.0906	2.4733	1922	5	49269421	49273179	+	prx39	peroxidase39	ID=gene:Zm00001eb225230;biotype=protein_coding;description=Zm00001e013034;gene_id=Zm00001eb225230;logic_name=cshl_gene
Zm00001eb109860	UPregulated_in_BM6	18.1887	4.1222	0.9091	4.5343	5.77927e-06	6.23043e-05	0.0223	0.045	0	0.5493	0.3764	0.1986	1446	2	219520230	219521902	-	myb70	MYB-transcription factor 70	ID=gene:Zm00001eb109860;biotype=protein_coding;description=Zm00001e010822;gene_id=Zm00001eb109860;logic_name=cshl_gene
Zm00001eb013810	UPregulated_in_BM6	11.4957	4.0469	1.3324	3.0374	0.00238653	0.0109891	0	0	0.0285	0.2636	0.1538	0.0279	2290	1	46245762	46248798	+	lac12	laccase12	ID=gene:Zm00001eb013810;biotype=protein_coding;description=Zm00001e001354;gene_id=Zm00001eb013810;logic_name=cshl_gene
Zm00001eb003470	DOWNregulated_in_BM6	10.375	-2.768	0.967	-2.8626	0.00420219	0.0175544	0.2815	0.3469	0.2371	0	0.031	0.0927	1032	1	9192133	9193586	-	myb120	MYB-transcription factor 120	ID=gene:Zm00001eb003470;biotype=protein_coding;description=Zm00001e100285;gene_id=Zm00001eb003470;logic_name=cshl_gene
Zm00001eb282410	UPregulated_in_BM6	706.058	3.8036	0.2804	13.563	6.63358e-42	4.11388e-39	1.2069	1.0618	0.8872	19.7629	10.7739	11.7551	1471	6	135796741	135798425	+	pox3	guaiacol peroxidase3	ID=gene:Zm00001eb282410;biotype=protein_coding;description=Zm00001e031116;gene_id=Zm00001eb282410;logic_name=cshl_gene
Zm00001eb328600	UPregulated_in_BM6	94.7968	3.7556	0.6016	6.2431	4.28859e-10	1.12956e-08	0.0332	0.2512	0.0504	1.9459	1.3182	1.0344	1943	7	177348968	177351359	+	myb23	MYB-transcription factor 23	ID=gene:Zm00001eb328600;biotype=protein_coding;description=Zm00001e035652;gene_id=Zm00001eb328600;logic_name=cshl_gene
Zm00001eb417620	UPregulated_in_BM6	164.245	3.7209	0.5114	7.2755	3.4522e-13	1.53421e-11	0.1799	0.102	0.1137	3.0499	1.11	0.8226	2870	10	89623826	89626979	-	myb149	MYB-transcription factor 149	ID=gene:Zm00001eb417620;biotype=protein_coding;description=Zm00001e040384;gene_id=Zm00001eb417620;logic_name=cshl_gene
Zm00001eb006410	UPregulated_in_BM6	184.319	3.5185	0.4615	7.6245	2.44894e-14	1.26561e-12	0.2292	0.3658	0.2703	5.3956	2.5197	1.5102	1690	1	17981290	17983092	-	hct1	hydroxycinnamoyltransferase1	ID=gene:Zm00001eb006410;biotype=protein_coding;description=Zm00001e000631;gene_id=Zm00001eb006410;logic_name=cshl_gene
Zm00001eb324070	DOWNregulated_in_BM6	47.2145	-2.3444	0.5427	-4.3199	1.56096e-05	0.000150615	0.7345	0.9462	0.7837	0.0402	0.2732	0.1613	1582	7	166182515	166184346	-	myb105	MYB-transcription factor 105	ID=gene:Zm00001eb324070;biotype=protein_coding;description=Zm00001e035233;gene_id=Zm00001eb324070;logic_name=cshl_gene
Zm00001eb017930	UPregulated_in_BM6	33.1775	3.3583	0.6522	5.1495	2.61237e-07	3.94204e-06	0.0231	0.14	0.0468	0.8655	0.7574	0.4345	1395	1	63807840	63809328	+	pox2	guaiacol peroxidase2	ID=gene:Zm00001eb017930;biotype=protein_coding;description=Zm00001e001777;gene_id=Zm00001eb017930;logic_name=cshl_gene
Zm00001eb419040	UPregulated_in_BM6	488.263	3.2949	0.3566	9.2399	2.46769e-20	2.54097e-18	0.3015	1.0559	0.8502	8.2788	6.8158	5.5839	2034	10	98130426	98132552	+	fnsii1	flavone synthase typeII1	ID=gene:Zm00001eb419040;biotype=protein_coding;description=Zm00001e040520;gene_id=Zm00001eb419040;logic_name=cshl_gene
Zm00001eb149240	UPregulated_in_BM6	28.1464	3.277	0.955	3.4315	0.000600307	0.00347488	0.0291	0.0294	0.0589	0.7172	0.3325	0.0288	2215	3	188759291	188761810	-	lac9	laccase9	ID=gene:Zm00001eb149240;biotype=protein_coding;description=Zm00001e019412;gene_id=Zm00001eb149240;logic_name=cshl_gene
Zm00001eb148280	UPregulated_in_BM6	756.521	3.2631	0.6248	5.2227	1.76308e-07	2.75855e-06	0.4042	1.8187	1.0744	6.5356	14.2784	9.7368	2156	3	185772513	185775910	+	lac4	laccase4	ID=gene:Zm00001eb148280;biotype=protein_coding;description=Zm00001e019316;gene_id=Zm00001eb148280;logic_name=cshl_gene
Zm00001eb012250	UPregulated_in_BM6	568.056	3.2568	0.8637	3.7709	0.000162683	0.00114116	0.1831	1.3616	0.995	3.6203	13.2987	6.5843	2115	1	39861323	39864658	-	lac11	laccase11	ID=gene:Zm00001eb012250;biotype=protein_coding;description=Zm00001e001209;gene_id=Zm00001eb012250;logic_name=cshl_gene
Zm00001eb148270	UPregulated_in_BM6	119.428	3.2439	0.6382	5.0828	3.71819e-07	5.39672e-06	0.029	0.3952	0.0881	1.1505	1.9659	1.5428	2223	3	185762490	185765340	+	lac15	laccase15	ID=gene:Zm00001eb148270;biotype=protein_coding;description=Zm00001e019315;gene_id=Zm00001eb148270;logic_name=cshl_gene
Zm00001eb202670	UPregulated_in_BM6	297.223	3.009	0.3246	9.269	1.87832e-20	1.96374e-18	0.7116	1.32	0.8344	8.8675	8.6959	4.5998	1134	4	223202328	223204408	-	myb17	MYB-transcription factor 17	ID=gene:Zm00001eb202670;biotype=protein_coding;description=Zm00001e024682;gene_id=Zm00001eb202670;logic_name=cshl_gene
Zm00001eb416400	UPregulated_in_BM6	143.325	2.9591	0.4739	6.2446	4.24879e-10	1.12233e-08	0.0832	0.5451	0.4204	2.3133	3.1769	2.3331	1552	10	82995786	82998409	-	myb92	MYB-transcription factor 92	ID=gene:Zm00001eb416400;biotype=protein_coding;description=Zm00001e040265;gene_id=Zm00001eb416400;logic_name=cshl_gene
Zm00001eb417360	UPregulated_in_BM6	11.4618	2.9438	0.9931	2.9641	0.00303545	0.0134091	0.0234	0	0.071	0.3456	0.1625	0.1851	1379	10	88072662	88074040	+	prx35	peroxidase35	ID=gene:Zm00001eb417360;biotype=misc_non_coding;description=Zm00001e040352;gene_id=Zm00001eb417360;logic_name=cshl_noncoding_gene
Zm00001eb361040	UPregulated_in_BM6	92.7413	2.9019	0.5255	5.5223	3.3452e-08	6.11799e-07	0.0468	0.3542	0.3907	1.9137	2.1724	1.5743	1378	8	157455928	157457489	-	myb124	MYB-transcription factor 124	ID=gene:Zm00001eb361040;biotype=protein_coding;description=Zm00001e028135;gene_id=Zm00001eb361040;logic_name=cshl_gene
Zm00001eb312160	UPregulated_in_BM6	19.2352	2.8771	0.7069	4.0699	4.70331e-05	0.000394162	0.0313	0.0316	0.0475	0.3162	0.3419	0.1239	2060	7	113344773	113347282	+	myb159	MYB-transcription factor 159	ID=gene:Zm00001eb312160;biotype=protein_coding;description=Zm00001e034073;gene_id=Zm00001eb312160;logic_name=cshl_gene
Zm00001eb354510	UPregulated_in_BM6	36.4478	2.7869	0.7776	3.5841	0.000338262	0.00213121	0.0549	0.0415	0.0971	0.8916	0.1225	0.2442	2352	8	132663488	132666012	+	myb30	MYB-transcription factor 30	ID=gene:Zm00001eb354510;biotype=protein_coding;description=Zm00001e027531;gene_id=Zm00001eb354510;logic_name=cshl_gene
Zm00001eb222560	UPregulated_in_BM6	112.808	2.6863	0.4573	5.8747	4.23674e-09	9.26876e-08	0.3786	0.2035	0.5867	3.602	2.0277	1.5715	1279	5	33466039	33467651	+	px13	peroxidase 13	ID=gene:Zm00001eb222560;biotype=protein_coding;description=Zm00001e012760;gene_id=Zm00001eb222560;logic_name=cshl_gene
Zm00001eb330540	DOWNregulated_in_BM6	173.116	-2.0684	0.5461	-3.7875	0.000152143	0.00107964	1.2706	1.9953	7.2614	0.6734	1.0907	0.6521	1321	7	181831453	181833093	+	px3	peroxidase3	ID=gene:Zm00001eb330540;biotype=protein_coding;description=Zm00001e035842;gene_id=Zm00001eb330540;logic_name=cshl_gene
Zm00001eb002830	UPregulated_in_BM6	1789.15	2.6081	0.2886	9.0356	1.63179e-19	1.5354e-17	4.2102	3.9483	4.4041	34.5908	14.147	24.5083	1978	1	7953030	7955203	-	bhlh35	bHLH-transcription factor 35	ID=gene:Zm00001eb002830;biotype=protein_coding;description=Zm00001e000292;gene_id=Zm00001eb002830;logic_name=cshl_gene
Zm00001eb403750	UPregulated_in_BM6	373.488	2.5764	0.2552	10.0948	5.82268e-24	8.87618e-22	0.5958	1.3088	1.0246	5.8905	5.6713	5.2118	1815	9	160200563	160220355	+	mads1	MADS1	ID=gene:Zm00001eb403750;biotype=protein_coding;description=Zm00001e039048;gene_id=Zm00001eb403750;logic_name=cshl_gene
Zm00001eb394210	UPregulated_in_BM6	2865.18	2.5213	0.2536	9.9435	2.69173e-23	3.82548e-21	5.7051	8.0633	6.8895	53.3826	30.2539	29.6527	2034	9	133218898	133223301	-	ftfh1	flavonoid 3',5'-hydroxylase1	ID=gene:Zm00001eb394210;biotype=protein_coding;description=Zm00001e038149;gene_id=Zm00001eb394210;logic_name=cshl_gene
Zm00001eb129490	UPregulated_in_BM6	317.31	2.4649	0.3275	7.5271	5.18848e-14	2.57884e-12	0.5607	0.7247	0.8574	5.6184	2.9664	2.7001	2245	3	48922348	48924785	-	myb128	MYB-transcription factor 128	ID=gene:Zm00001eb129490;biotype=protein_coding;description=Zm00001e017428;gene_id=Zm00001eb129490;logic_name=cshl_gene
Zm00001eb154560	UPregulated_in_BM6	9.8766	2.3183	0.805	2.8797	0.0039802	0.0167708	0.047	0.0474	0.0237	0.2197	0.1864	0.1625	1374	3	207197815	207199653	-	myb151	MYB-transcription factor 151	ID=gene:Zm00001eb154560;biotype=protein_coding;description=Zm00001e019941;gene_id=Zm00001eb154560;logic_name=cshl_gene
Zm00001eb417350	UPregulated_in_BM6	170.593	2.2957	0.4582	5.0103	5.43357e-07	7.60338e-06	0.1258	0.2387	0.2916	1.6021	0.477	0.9725	4363	10	87747288	87897824	-	px21	peroxidase21	ID=gene:Zm00001eb417350;biotype=protein_coding;description=Zm00001e040348.m1;gene_id=Zm00001eb417350;logic_name=cshl_gene
Zm00001eb248560	UPregulated_in_BM6	20.8943	2.2524	0.6992	3.2213	0.0012763	0.00651449	0.0703	0.0472	0.1421	0.5995	0.2091	0.3704	1378	5	192959147	192963649	+	myb26	MYB-transcription factor 26	ID=gene:Zm00001eb248560;biotype=protein_coding;description=Zm00001e015235;gene_id=Zm00001eb248560;logic_name=cshl_gene
Zm00001eb195200	UPregulated_in_BM6	895.137	2.2337	0.2126	10.5066	8.05097e-26	1.42654e-23	2.6657	2.8627	3.7488	14.1652	17.3592	10.6249	1671	4	189320329	189322672	+	px23	peroxidase23	ID=gene:Zm00001eb195200;biotype=protein_coding;description=Zm00001e023963;gene_id=Zm00001eb195200;logic_name=cshl_gene
Zm00001eb072200	UPregulated_in_BM6	243.173	2.2195	0.2941	7.5464	4.47337e-14	2.24384e-12	0.6296	1.333	0.8061	4.1936	4.9441	3.2775	1538	2	13838408	13840151	+	myb13	MYB-transcription factor 13	ID=gene:Zm00001eb072200;biotype=protein_coding;description=Zm00001e007085;gene_id=Zm00001eb072200;logic_name=cshl_gene
Zm00001eb174000	DOWNregulated_in_BM6	1884.14	-1.7008	0.1811	-9.3907	5.96094e-21	6.61204e-19	26.5786	35.5273	27.9805	9.1897	10.5271	7.0268	1580	4	40791472	40793415	-	mads32	MADS-transcription factor 32	ID=gene:Zm00001eb174000;biotype=protein_coding;description=Zm00001e021861;gene_id=Zm00001eb174000;logic_name=cshl_gene
Zm00001eb319620	UPregulated_in_BM6	316.088	2.1518	0.3555	6.0523	1.42753e-09	3.46249e-08	0.8375	0.9879	1.1513	6.4055	3.946	2.2847	1927	7	149364659	149375517	-	myb152	MYB-transcription factor 152	ID=gene:Zm00001eb319620;biotype=protein_coding;description=Zm00001e034807;gene_id=Zm00001eb319620;logic_name=cshl_gene
Zm00001eb012880	UPregulated_in_BM6	19.9015	2.1505	0.785	2.7394	0.00615461	0.0240328	0.0787	0.0227	0.0227	0.2876	0.1672	0.0778	2872	1	42905669	42908540	+	abcg1	ABC transporter G family member 1	ID=gene:Zm00001eb012880;biotype=protein_coding;description=Zm00001e001269;gene_id=Zm00001eb012880;logic_name=cshl_gene
Zm00001eb278280	UPregulated_in_BM6	121.443	2.1274	0.4031	5.2774	1.31021e-07	2.11925e-06	0.2581	0.6604	0.4615	2.4816	2.0872	1.1969	1626	6	118453897	118455522	-	hct3	hydroxycinnamoyltransferase3	ID=gene:Zm00001eb278280;biotype=protein_coding;description=Zm00001e030735;gene_id=Zm00001eb278280;logic_name=cshl_gene
Zm00001eb368580	UPregulated_in_BM6	40.5819	2.1239	0.501	4.2391	2.24436e-05	0.000206063	0.0898	0.1164	0.0907	0.5807	0.4325	0.2282	2517	8	176523471	176526272	-	lac22	laccase22	ID=gene:Zm00001eb368580;biotype=protein_coding;description=Zm00001e028830;gene_id=Zm00001eb368580;logic_name=cshl_gene
Zm00001eb295060	UPregulated_in_BM6	242.691	2.0933	0.2672	7.8355	4.67145e-15	2.65562e-13	0.6475	0.7801	0.7981	3.9793	2.4122	2.708	2044	6	174531169	174533398	+	myb130	MYB-transcription factor 130	ID=gene:Zm00001eb295060;biotype=protein_coding;description=Zm00001e032347;gene_id=Zm00001eb295060;logic_name=cshl_gene
Zm00001eb239380	UPregulated_in_BM6	13.4489	2.0334	0.7288	2.7899	0.00527162	0.0212197	0.0702	0.0708	0.0473	0.3686	0.209	0.1619	1379	5	153226459	153227964	-	hsftf18	HSF-transcription factor 18	ID=gene:Zm00001eb239380;biotype=protein_coding;description=Zm00001e014408;gene_id=Zm00001eb239380;logic_name=cshl_gene
Zm00001eb430020	UPregulated_in_BM6	165.851	2.0221	0.313	6.46	1.04704e-10	3.08872e-09	0.9239	1.0817	0.9791	5.4273	3.1928	2.99	1083	10	142328884	142329966	-	myb65	MYB-transcription factor 65	ID=gene:Zm00001eb430020;biotype=protein_coding;description=Zm00001e041553;gene_id=Zm00001eb430020;logic_name=cshl_gene
Zm00001eb282430	UPregulated_in_BM6	18955.4	1.8724	0.1622	11.547	7.64751e-31	2.08678e-28	75.4474	103.186	101.39	296.19	299.278	392.973	1436	6	135946028	135947713	+	px5	peroxidase 5	ID=gene:Zm00001eb282430;biotype=protein_coding;description=Zm00001e031120;gene_id=Zm00001eb282430;logic_name=cshl_gene
Zm00001eb366700	UPregulated_in_BM6	54.4431	1.8616	0.5056	3.6824	0.000231056	0.00153402	0.2912	0.0947	0.2849	1.0911	0.6057	0.65	1718	8	173000291	173003033	+	hct10	hydroxycinnamoyltransferase10	ID=gene:Zm00001eb366700;biotype=protein_coding;description=Zm00001e028668;gene_id=Zm00001eb366700;logic_name=cshl_gene
Zm00001eb163860	UPregulated_in_BM6	1451.6	1.8387	0.2564	7.172	7.39182e-13	3.09678e-11	7.4489	8.8106	7.5789	38.8618	22.3972	20.3254	1313	3	236671245	236672802	+	chi6	chalcone flavanone isomerase6	ID=gene:Zm00001eb163860;biotype=protein_coding;description=Zm00001e020880;gene_id=Zm00001eb163860;logic_name=cshl_gene
Zm00001eb056980	UPregulated_in_BM6	58.5604	1.7854	0.4493	3.9738	7.07268e-05	0.000561187	0.3905	0.4228	0.3508	0.7402	2.0943	1.0863	1116	1	282110583	282111813	-	hsftf17	HSF-transcription factor 17	ID=gene:Zm00001eb056980;biotype=protein_coding;description=Zm00001e107552;gene_id=Zm00001eb056980;logic_name=cshl_gene
Zm00001eb405450	UPregulated_in_BM6	27.8685	1.7853	0.5547	3.2187	0.00128769	0.00656158	0.0916	0.1055	0.0529	0.3991	0.2335	0.1939	2468	10	2008367	2010928	+	myb69	MYB-transcription factor 69	ID=gene:Zm00001eb405450;biotype=protein_coding;description=Zm00001e039235;gene_id=Zm00001eb405450;logic_name=cshl_gene
Zm00001eb289320	UPregulated_in_BM6	44.7194	1.7852	0.5639	3.1658	0.00154638	0.00764975	0.3003	0.227	0.3946	1.6403	0.968	0.4303	1075	6	161849746	161851001	+	myb85	MYB-transcription factor 85	ID=gene:Zm00001eb289320;biotype=protein_coding;description=Zm00001e031799;gene_id=Zm00001eb289320;logic_name=cshl_gene
Zm00001eb040160	UPregulated_in_BM6	244.116	1.7838	0.232	7.6889	1.484e-14	7.89357e-13	1.1257	1.3446	1.6449	5.2752	3.9202	4.4142	1319	1	211806186	211811544	+	myb167	MYB-transcription factor 167	ID=gene:Zm00001eb040160;biotype=protein_coding;description=Zm00001e003999;gene_id=Zm00001eb040160;logic_name=cshl_gene
Zm00001eb201150	UPregulated_in_BM6	246.004	1.7824	0.2823	6.3133	2.73062e-10	7.46596e-09	0.6088	0.5534	0.5246	2.3677	1.9899	1.2331	3234	4	213191112	213194425	+	myb67	MYB-transcription factor 67	ID=gene:Zm00001eb201150;biotype=protein_coding;description=Zm00001e024539;gene_id=Zm00001eb201150;logic_name=cshl_gene
Zm00001eb041120	UPregulated_in_BM6	14528.2	1.7214	0.272	6.3297	2.45629e-10	6.77703e-09	65.0737	59.0408	73.5649	309.361	172.988	141.399	1686	1	216343268	216349212	+	cncr1	cinnamoyl CoA reductase1	ID=gene:Zm00001eb041120;biotype=protein_coding;description=Zm00001e004088;gene_id=Zm00001eb041120;logic_name=cshl_gene
Zm00001eb159960	UPregulated_in_BM6	801.465	1.6502	0.207	7.9716	1.5658e-15	9.66653e-14	2.7732	2.5149	2.1888	9.1801	7.3605	6.0828	2549	3	224723960	224726585	-	bhlh25	bHLH-transcription factor 25	ID=gene:Zm00001eb159960;biotype=protein_coding;description=Zm00001e020477;gene_id=Zm00001eb159960;logic_name=cshl_gene
Zm00001eb124790	UPregulated_in_BM6	44.0248	1.605	0.5552	2.891	0.00383981	0.0162899	0.3777	0.3954	0.1909	1.4871	0.8645	0.4595	1111	3	19816426	19832549	+	mads54	MADS-transcription factor 54	ID=gene:Zm00001eb124790;biotype=protein_coding;description=Zm00001e016964;gene_id=Zm00001eb124790;logic_name=cshl_gene
Zm00001eb147850	UPregulated_in_BM6	2138	1.5882	0.2476	6.4133	1.42397e-10	4.09965e-09	5.4529	6.161	6.7574	24.7871	13.1952	14.8282	2868	3	184155685	184159608	-	lac1	laccase1	ID=gene:Zm00001eb147850;biotype=protein_coding;description=Zm00001e019267;gene_id=Zm00001eb147850;logic_name=cshl_gene
Zm00001eb392230	UPregulated_in_BM6	44.1562	1.5559	0.4866	3.1973	0.00138734	0.00696786	0.1413	0.1068	0.1547	0.2086	0.3503	0.5934	2742	9	124772082	124774904	+	myb52	MYB-transcription factor 52	ID=gene:Zm00001eb392230;biotype=protein_coding;description=Zm00001e037956;gene_id=Zm00001eb392230;logic_name=cshl_gene
Zm00001eb307060	UPregulated_in_BM6	57.7201	1.5375	0.5369	2.8634	0.00419119	0.0175218	0.2354	0.2374	0.5949	1.3905	1.0859	0.4887	1371	7	48894733	48896885	+	cncr2	cinnamoyl CoA reductase2	ID=gene:Zm00001eb307060;biotype=protein_coding;description=Zm00001e033478;gene_id=Zm00001eb307060;logic_name=cshl_gene
Zm00001eb022030	UPregulated_in_BM6	72687.2	1.456	0.2297	6.3396	2.30357e-10	6.40098e-09	323.293	448.613	465.687	1106.44	751.53	1401.9	1552	1	84245814	84249904	+	fnsi1	flavone synthase typeI1	ID=gene:Zm00001eb022030;biotype=misc_non_coding;description=Zm00001e002211;gene_id=Zm00001eb022030;logic_name=cshl_noncoding_gene
Zm00001eb430000	UPregulated_in_BM6	104.49	1.4536	0.2976	4.8846	1.03657e-06	1.36182e-05	0.4989	0.7873	0.5701	1.911	1.6245	1.3508	1488	10	142325860	142327622	-	myb5	MYB-transcription factor 5	ID=gene:Zm00001eb430000;biotype=protein_coding;description=Zm00001e041551;gene_id=Zm00001eb430000;logic_name=cshl_gene
Zm00001eb358700	DOWNregulated_in_BM6	71.5566	-1.2624	0.4234	-2.9817	0.00286623	0.0128116	0.8544	1.0441	0.7677	0.1529	0.488	0.4436	1870	8	149156247	149158233	+	hsftf25	HSF-transcription factor 25	ID=gene:Zm00001eb358700;biotype=protein_coding;description=Zm00001e027914;gene_id=Zm00001eb358700;logic_name=cshl_gene
Zm00001eb266370	DOWNregulated_in_BM6	15593	-1.1588	0.2386	-4.8558	1.19876e-06	1.5498e-05	171.851	156.015	170.769	41.8648	93.9217	82.1575	2128	6	42757910	42760236	-	myb21	MYB-transcription factor 21	ID=gene:Zm00001eb266370;biotype=protein_coding;description=Zm00001e029601;gene_id=Zm00001eb266370;logic_name=cshl_gene
Zm00001eb154070	UPregulated_in_BM6	416.001	1.2091	0.3639	3.3228	0.000891055	0.0048348	1.7763	4.3362	3.6936	4.3711	6.6576	10.8477	1272	3	205840017	205841430	-	hsftf31	HSF-transcription factor 31	ID=gene:Zm00001eb154070;biotype=protein_coding;description=Zm00001e019898;gene_id=Zm00001eb154070;logic_name=cshl_gene
Zm00001eb234690	UPregulated_in_BM6	419.417	1.1863	0.3006	3.9461	7.94355e-05	0.000619833	2.0838	2.6158	3.1594	4.5755	4.0344	8.6343	1611	5	100865469	100867079	+	myb50	MYB-transcription factor 50	ID=gene:Zm00001eb234690;biotype=protein_coding;description=Zm00001e013910;gene_id=Zm00001eb234690;logic_name=cshl_gene
Zm00001eb366540	UPregulated_in_BM6	237.759	1.1853	0.2818	4.2067	2.59077e-05	0.00023432	1.6841	2.6174	1.9434	3.4673	3.9534	6.2975	1150	8	172367546	172368797	-	myb163	MYB-transcription factor 163	ID=gene:Zm00001eb366540;biotype=protein_coding;description=Zm00001e028653;gene_id=Zm00001eb366540;logic_name=cshl_gene
Zm00001eb294560	UPregulated_in_BM6	612.953	1.1308	0.2387	4.7377	2.16106e-06	2.61386e-05	3.4822	4.0193	4.3665	10.2031	9.1505	5.6365	1599	6	173614872	173616800	+	myb99	MYB-transcription factor 99	ID=gene:Zm00001eb294560;biotype=protein_coding;description=Zm00001e032298;gene_id=Zm00001eb294560;logic_name=cshl_gene
Zm00001eb131000	UPregulated_in_BM6	228.614	1.1284	0.4131	2.7315	0.00630513	0.0245153	0.8363	1.823	2.3305	5.0506	3.2959	2.0331	1428	3	59884545	59886710	+	px19	peroxidase19	ID=gene:Zm00001eb131000;biotype=protein_coding;description=Zm00001e017557;gene_id=Zm00001eb131000;logic_name=cshl_gene
Zm00001eb246860	UPregulated_in_BM6	6425.87	1.0665	0.1445	7.3819	1.56095e-13	7.30596e-12	26.295	33.3114	37.6088	68.3275	65.6028	62.0547	2112	5	187369606	187374466	-	hct6	hydroxycinnamoyltransferase6	ID=gene:Zm00001eb246860;biotype=protein_coding;description=Zm00001e015083;gene_id=Zm00001eb246860;logic_name=cshl_gene
Zm00001eb372960	UPregulated_in_BM6	1937.58	1.0584	0.1661	6.3712	1.87545e-10	5.27583e-09	13.8668	15.359	17.7582	34.6941	26.2728	33.1231	1321	9	8360060	8370652	-	mads74	MADS-transcription factor 74	ID=gene:Zm00001eb372960;biotype=protein_coding;description=Zm00001e036159;gene_id=Zm00001eb372960;logic_name=cshl_gene
Zm00001eb067100	DOWNregulated_in_BM6	67.0075	-9.5025	1.2272	-7.7433	9.68585e-15	5.30718e-13	3.944	2.7466	3.9079	0	0	0	622	2	3343699	3344584	+			ID=gene:Zm00001eb067100;biotype=misc_non_coding;description=Zm00001e006623;gene_id=Zm00001eb067100;logic_name=cshl_noncoding_gene
Zm00001eb045260	DOWNregulated_in_BM6	65.1784	-9.4628	2.5507	-3.7098	0.000207398	0.00140081	2.3941	3.1661	0.0285	0	0	0	1146	1	235009353	235011968	-			ID=gene:Zm00001eb045260;biotype=protein_coding;description=Zm00001e004514;gene_id=Zm00001eb045260;logic_name=cshl_gene
Zm00001eb148160	UPregulated_in_BM6	141.504	10.6042	1.2001	8.8361	9.91306e-19	8.47955e-17	0	0	0	5.5416	5.0259	5.0823	860	3	185254407	185255266	-			ID=gene:Zm00001eb148160;biotype=protein_coding;description=Zm00001e019298;gene_id=Zm00001eb148160;logic_name=cshl_gene
Zm00001eb067110	DOWNregulated_in_BM6	20.7803	-7.8135	1.2936	-6.0403	1.53814e-09	3.7077e-08	2.0063	1.5731	2.073	0	0	0	362	2	3343874	3344235	-			ID=gene:Zm00001eb067110;biotype=protein_coding;description=Zm00001e006624;gene_id=Zm00001eb067110;logic_name=cshl_gene
Zm00001eb067120	DOWNregulated_in_BM6	129.756	-7.5905	0.7577	-10.0174	1.27879e-23	1.88618e-21	6.3376	6.4409	7.4694	0.0505	0	0.0507	629	2	3344713	3346080	+			ID=gene:Zm00001eb067120;biotype=protein_coding;description=Zm00001e006625;gene_id=Zm00001eb067120;logic_name=cshl_gene
Zm00001eb210310	DOWNregulated_in_BM6	17.4938	-7.5646	1.5151	-4.9928	5.95116e-07	8.25989e-06	1.3108	0.1239	0.7246	0	0	0	788	5	653136	655018	-			ID=gene:Zm00001eb210310;biotype=misc_non_coding;description=Zm00001e011609;gene_id=Zm00001eb210310;logic_name=cshl_noncoding_gene
Zm00001eb161390	UPregulated_in_BM6	809.887	9.6692	0.9802	9.8642	5.95095e-23	8.11917e-21	0.0747	0.0377	0	50.4893	19.288	18.0749	864	3	229020931	229022028	+			ID=gene:Zm00001eb161390;biotype=protein_coding;description=Zm00001e020625;gene_id=Zm00001eb161390;logic_name=cshl_gene
Zm00001eb066400	DOWNregulated_in_BM6	16.8165	-7.5091	1.4495	-5.1803	2.21497e-07	3.38409e-06	0.0609	0.2728	0.3692	0	0	0	2386	2	2190961	2195451	-	chlh2	Mg chelatase subunit H 2	ID=gene:Zm00001eb066400;biotype=protein_coding;description=Zm00001e006555;gene_id=Zm00001eb066400;logic_name=cshl_gene
Zm00001eb066290	DOWNregulated_in_BM6	362.666	-7.4876	0.4638	-16.1449	1.2341e-58	2.10468e-55	15.052	14.2485	11.9366	0.0738	0	0.1482	861	2	1979057	1984793	+			ID=gene:Zm00001eb066290;biotype=protein_coding;description=Zm00001e006543;gene_id=Zm00001eb066290;logic_name=cshl_gene
Zm00001eb016200	UPregulated_in_BM6	38.1377	8.7121	1.3825	6.3017	2.94374e-10	8.00855e-09	0	0	0	1.8964	0.6807	0.3391	1223	1	56694785	56696606	-	IDP1489		ID=gene:Zm00001eb016200;biotype=protein_coding;description=Zm00001e001597;gene_id=Zm00001eb016200;logic_name=cshl_gene
Zm00001eb420790	UPregulated_in_BM6	33.6206	8.5318	1.2649	6.7448	1.53195e-11	5.22094e-10	0	0	0	0.4251	0.7264	0.7238	1719	10	110004684	110011171	+			ID=gene:Zm00001eb420790;biotype=protein_coding;description=Zm00001e157434;gene_id=Zm00001eb420790;logic_name=cshl_gene
Zm00001eb418570	UPregulated_in_BM6	31.2919	8.4266	1.5193	5.5462	2.91879e-08	5.41802e-07	0	0	0	1.3953	0.19	0.1325	1685	10	95375268	95379821	+	sag12	senescence-associated gene12	ID=gene:Zm00001eb418570;biotype=protein_coding;description=Zm00001e040468;gene_id=Zm00001eb418570;logic_name=cshl_gene
Zm00001eb066730	DOWNregulated_in_BM6	56.6415	-7.3967	1.0699	-6.9132	4.7377e-12	1.75173e-10	1.9622	2.0672	2.0548	0	0.0351	0	913	2	2709800	2713347	+			ID=gene:Zm00001eb066730;biotype=protein_coding;description=Zm00001e006590;gene_id=Zm00001eb066730;logic_name=cshl_gene
Zm00001eb391370	UPregulated_in_BM6	28.4129	8.2882	2.343	3.5374	0.000404034	0.00248925	0	0	0	1.4076	0.9842	0.0288	1106	9	121699723	121701244	+			ID=gene:Zm00001eb391370;biotype=protein_coding;description=Zm00001e037881;gene_id=Zm00001eb391370;logic_name=cshl_gene
Zm00001eb383870	UPregulated_in_BM6	21.2291	7.8665	1.4995	5.246	1.55431e-07	2.4644e-06	0	0	0	1.077	0.2359	0.1411	1357	9	72406122	72407688	-			ID=gene:Zm00001eb383870;biotype=protein_coding;description=Zm00001e037143;gene_id=Zm00001eb383870;logic_name=cshl_gene
Zm00001eb361580	DOWNregulated_in_BM6	15.1383	-7.3568	1.446	-5.0876	3.62547e-07	5.29028e-06	0.1593	0.0803	0.3758	0	0	0	2431	8	159325372	159328752	+			ID=gene:Zm00001eb361580;biotype=protein_coding;description=Zm00001e028190;gene_id=Zm00001eb361580;logic_name=cshl_gene
Zm00001eb200830	UPregulated_in_BM6	21.1587	7.8616	1.4313	5.4926	3.96065e-08	7.11015e-07	0	0	0	0.6962	0.154	0.2046	1871	4	210398044	210400612	-	aic2	auxin import carrier2	ID=gene:Zm00001eb200830;biotype=protein_coding;description=Zm00001e024497;gene_id=Zm00001eb200830;logic_name=cshl_gene
Zm00001eb066740	DOWNregulated_in_BM6	11.6504	-6.9794	1.3833	-5.0456	4.52082e-07	6.41162e-06	0.3371	0.5996	0.481	0	0	0	814	2	2714846	2723495	+			ID=gene:Zm00001eb066740;biotype=protein_coding;description=Zm00001e006591;gene_id=Zm00001eb066740;logic_name=cshl_gene
Zm00001eb198900	UPregulated_in_BM6	21.0324	7.8532	1.385	5.6699	1.42844e-08	2.83887e-07	0	0	0	0.5836	0.2614	0.1628	1960	4	202310973	202313067	-			ID=gene:Zm00001eb198900;biotype=protein_coding;description=Zm00001e024291;gene_id=Zm00001eb198900;logic_name=cshl_gene
Zm00001eb255480	UPregulated_in_BM6	74.7635	7.8211	1.1404	6.8585	6.96016e-12	2.49241e-10	0	0	0.0455	4.6085	1.4289	3.7376	717	5	217233089	217233890	-			ID=gene:Zm00001eb255480;biotype=protein_coding;description=Zm00001e133969;gene_id=Zm00001eb255480;logic_name=cshl_gene
Zm00001eb407460	UPregulated_in_BM6	19.3005	7.7293	1.5373	5.0279	4.95871e-07	6.99629e-06	0	0	0	1.8598	0.1301	0.9338	615	10	7260346	7260960	+			ID=gene:Zm00001eb407460;biotype=protein_coding;description=Zm00001e039426;gene_id=Zm00001eb407460;logic_name=cshl_gene
Zm00001eb271180	DOWNregulated_in_BM6	35.916	-6.7362	1.1298	-5.9621	2.49045e-09	5.74932e-08	1.8572	1.1047	1.0513	0	0.0368	0	869	6	85659206	85661352	+	pebp15	phosphatidylethanolamine-binding protein15	ID=gene:Zm00001eb271180;biotype=protein_coding;description=Zm00001e147443;gene_id=Zm00001eb271180;logic_name=cshl_gene
Zm00001eb260840	UPregulated_in_BM6	69.7555	7.7205	1.1476	6.7275	1.72549e-11	5.81996e-10	0	0	0.033	3.6981	1.1828	1.7114	988	6	9430607	9431715	-			ID=gene:Zm00001eb260840;biotype=protein_coding;description=Zm00001e029193;gene_id=Zm00001eb260840;logic_name=cshl_gene
Zm00001eb136910	UPregulated_in_BM6	19.144	7.7173	1.4895	5.1811	2.20562e-07	3.37547e-06	0	0	0	0.4723	0.119	0.0711	2691	3	130143797	130147128	+	gpat6	glycerol-3-phosphate acyltransferase6	ID=gene:Zm00001eb136910;biotype=protein_coding;description=Zm00001e018205;gene_id=Zm00001eb136910;logic_name=cshl_gene
Zm00001eb041940	UPregulated_in_BM6	17.5822	7.5948	1.38	5.5034	3.72635e-08	6.74723e-07	0	0	0	0.8297	0.2787	0.6943	919	1	220947560	220948478	-			ID=gene:Zm00001eb041940;biotype=protein_coding;description=Zm00001e004174;gene_id=Zm00001eb041940;logic_name=cshl_gene
Zm00001eb418560	UPregulated_in_BM6	63.6416	7.5673	1.8108	4.179	2.92801e-05	0.000260165	0.0513	0	0	7.4757	0.6108	1.2173	629	10	95355971	95356599	+	umc2348		ID=gene:Zm00001eb418560;biotype=protein_coding;description=Zm00001e040467;gene_id=Zm00001eb418560;logic_name=cshl_gene
Zm00001eb126550	DOWNregulated_in_BM6	9.7339	-6.7193	1.4046	-4.7837	1.72131e-06	2.14374e-05	0.4138	0.3413	0.3613	0	0	0	858	3	29672068	29675049	+			ID=gene:Zm00001eb126550;biotype=protein_coding;description=Zm00001e122675;gene_id=Zm00001eb126550;logic_name=cshl_gene
Zm00001eb313790	UPregulated_in_BM6	16.2721	7.4842	2.6678	2.8054	0.00502572	0.0204164	0	0	0	0.0265	0.0535	1.226	1197	7	125400282	125401478	+	gz50	50kD gamma zein	ID=gene:Zm00001eb313790;biotype=protein_coding;description=Zm00001e034235;gene_id=Zm00001eb313790;logic_name=cshl_gene
Zm00001eb172500	UPregulated_in_BM6	15.0495	7.37	1.542	4.7794	1.75776e-06	2.18416e-05	0	0	0	0.6073	0.153	0.0762	1674	4	34588042	34589834	+			ID=gene:Zm00001eb172500;biotype=protein_coding;description=Zm00001e021727;gene_id=Zm00001eb172500;logic_name=cshl_gene
Zm00001eb432030	UPregulated_in_BM6	14.1788	7.2843	1.3716	5.3108	1.09116e-07	1.79042e-06	0	0	0	0.4717	0.2615	0.2605	1347	10	147354345	147355691	-	vq60	VQ motif-transcription factor60	ID=gene:Zm00001eb432030;biotype=protein_coding;description=Zm00001e041775;gene_id=Zm00001eb432030;logic_name=cshl_gene
Zm00001eb197870	UPregulated_in_BM6	13.7198	7.2365	1.6018	4.5176	6.25444e-06	6.67442e-05	0	0	0	0.7345	0.1433	0.0714	1341	4	197697173	197699172	-	xth6	xyloglucan endo-transglycosylase/hydrolase6	ID=gene:Zm00001eb197870;biotype=protein_coding;description=Zm00001e024202;gene_id=Zm00001eb197870;logic_name=cshl_gene
Zm00001eb102590	UPregulated_in_BM6	13.3498	7.1971	1.5836	4.5449	5.49688e-06	5.96632e-05	0	0	0	1.053	0.2561	0.1094	875	2	198834784	198835658	-			ID=gene:Zm00001eb102590;biotype=protein_coding;description=Zm00001e010141;gene_id=Zm00001eb102590;logic_name=cshl_gene
Zm00001eb116060	UPregulated_in_BM6	13.0405	7.1636	1.4738	4.8606	1.17026e-06	1.5199e-05	0	0	0	0.441	0.2424	0.0906	1585	2	237588466	237600441	-			ID=gene:Zm00001eb116060;biotype=protein_coding;description=Zm00001e011379;gene_id=Zm00001eb116060;logic_name=cshl_gene
Zm00001eb431080	UPregulated_in_BM6	12.7832	7.1353	1.4007	5.0941	3.50341e-07	5.12862e-06	0	0	0	0.385	0.3195	0.1592	1403	10	144948727	144950792	+	bhlh7	bHLH-transcription factor 7	ID=gene:Zm00001eb431080;biotype=protein_coding;description=Zm00001e041668;gene_id=Zm00001eb431080;logic_name=cshl_gene
Zm00001eb255490	UPregulated_in_BM6	136.501	7.0982	0.7615	9.3212	1.1499e-20	1.23533e-18	0.0224	0	0.0453	4.9864	1.5119	2.3263	1440	5	217240465	217242391	-	bhlh161	bHLH-transcription factor 161	ID=gene:Zm00001eb255490;biotype=protein_coding;description=Zm00001e015903;gene_id=Zm00001eb255490;logic_name=cshl_gene
Zm00001eb230580	UPregulated_in_BM6	12.1231	7.0585	1.38	5.115	3.13752e-07	4.66051e-06	0	0	0	0.2546	0.1539	0.2045	1872	5	73906956	73909057	+			ID=gene:Zm00001eb230580;biotype=protein_coding;description=Zm00001e013509;gene_id=Zm00001eb230580;logic_name=cshl_gene
Zm00001eb152920	UPregulated_in_BM6	42.8868	7.0169	1.2194	5.7543	8.70023e-09	1.80535e-07	0	0.0267	0	2.0834	0.6823	0.4969	1220	3	201723581	201724800	-	umc1767		ID=gene:Zm00001eb152920;biotype=protein_coding;description=Zm00001e127162;gene_id=Zm00001eb152920;logic_name=cshl_gene
Zm00001eb319850	UPregulated_in_BM6	11.6726	7.0033	1.662	4.2139	2.51002e-05	0.000227809	0	0	0	0.4885	0.0912	0.0363	1756	7	150016595	150018597	-			ID=gene:Zm00001eb319850;biotype=protein_coding;description=Zm00001e034834;gene_id=Zm00001eb319850;logic_name=cshl_gene
Zm00001eb067620	DOWNregulated_in_BM6	301.226	-6.2145	0.4001	-15.5325	2.0909e-54	2.69825e-51	8.1055	11.0691	6.9582	0.0283	0.114	0.1989	1123	2	4268093	4269451	-			ID=gene:Zm00001eb067620;biotype=protein_coding;description=Zm00001e006675;gene_id=Zm00001eb067620;logic_name=cshl_gene
Zm00001eb238800	UPregulated_in_BM6	11.4675	6.9782	1.4061	4.9629	6.944e-07	9.48353e-06	0	0	0	0.3834	0.2415	0.1925	1326	5	148319126	148320979	-			ID=gene:Zm00001eb238800;biotype=protein_coding;description=Zm00001e014346;gene_id=Zm00001eb238800;logic_name=cshl_gene
Zm00001eb176110	UPregulated_in_BM6	11.399	6.9689	1.4849	4.6931	2.69071e-06	3.18117e-05	0	0	0	0.2543	0.075	0.0872	2561	4	55392450	55396483	+	msh1	male sterile protein homolog1	ID=gene:Zm00001eb176110;biotype=protein_coding;description=Zm00001e022068;gene_id=Zm00001eb176110;logic_name=cshl_gene
Zm00001eb169480	UPregulated_in_BM6	288.586	6.959	0.5557	12.5225	5.62264e-36	2.43532e-33	0.0173	0.0348	0.0698	7.6922	2.758	3.9431	1869	4	19684121	19690676	-	la1	lazy plant1	ID=gene:Zm00001eb169480;biotype=protein_coding;description=Zm00001e021433;gene_id=Zm00001eb169480;logic_name=cshl_gene
Zm00001eb386210	UPregulated_in_BM6	10.5781	6.8616	1.6907	4.0584	4.94059e-05	0.000413032	0	0	0	0.4781	0.1752	0.0218	1462	9	94207960	94209848	-			ID=gene:Zm00001eb386210;biotype=protein_coding;description=Zm00001e037394;gene_id=Zm00001eb386210;logic_name=cshl_gene
Zm00001eb039650	UPregulated_in_BM6	18807.5	6.8204	0.5042	13.5266	1.08957e-41	6.60688e-39	3.3284	2.618	3.2534	532.732	178.424	280.913	1765	1	210055771	210057636	-	ccp35	cysteine protease35	ID=gene:Zm00001eb039650;biotype=protein_coding;description=Zm00001e003949;gene_id=Zm00001eb039650;logic_name=cshl_gene
Zm00001eb327020	UPregulated_in_BM6	10.2327	6.8161	1.5814	4.3103	1.63061e-05	0.000156947	0	0	0	0.2305	0.8517	0.1157	827	7	173327549	173328375	+	Zm00001d022084		ID=gene:Zm00001eb327020;biotype=protein_coding;description=Zm00001e035507;gene_id=Zm00001eb327020;logic_name=cshl_gene
Zm00001eb315990	UPregulated_in_BM6	180.246	6.7441	1.0238	6.5874	4.47705e-11	1.39777e-09	0.0928	0.0234	0	5.7445	2.67	3.6926	1391	7	135754919	135756309	+	Zm00001d020840		ID=gene:Zm00001eb315990;biotype=protein_coding;description=Zm00001e034458;gene_id=Zm00001eb315990;logic_name=cshl_gene
Zm00001eb174680	DOWNregulated_in_BM6	24.6466	-6.1989	1.5067	-4.1142	3.88501e-05	0.000333838	0.0491	0.2227	1.5755	0	0.0243	0	1315	4	44087688	44099314	+			ID=gene:Zm00001eb174680;biotype=misc_non_coding;description=Zm00001e021921;gene_id=Zm00001eb174680;logic_name=cshl_noncoding_gene
Zm00001eb199060	UPregulated_in_BM6	6246.94	6.7323	0.5476	12.2937	9.79273e-35	3.611e-32	0.7707	0.4742	0.5261	94.2811	27.4402	58.5243	3225	4	202973056	202977841	-			ID=gene:Zm00001eb199060;biotype=protein_coding;description=Zm00001e024310;gene_id=Zm00001eb199060;logic_name=cshl_gene
Zm00001eb286780	UPregulated_in_BM6	9.548	6.7131	1.5478	4.3372	1.44317e-05	0.000140342	0	0	0	0.3983	0.0892	0.1333	1436	6	153522970	153526073	-	lic1	lichenase1	ID=gene:Zm00001eb286780;biotype=protein_coding;description=Zm00001e031541;gene_id=Zm00001eb286780;logic_name=cshl_gene
Zm00001eb096620	UPregulated_in_BM6	9.4357	6.6969	1.4476	4.6264	3.72104e-06	4.22763e-05	0	0	0	0.3468	0.2419	0.1607	1191	2	172798787	172800196	+	pip2i	plasma membrane intrinsic protein, PIP2i	ID=gene:Zm00001eb096620;biotype=protein_coding;description=Zm00001e009536;gene_id=Zm00001eb096620;logic_name=cshl_gene
Zm00001eb309770	UPregulated_in_BM6	99.4864	6.6423	0.7333	9.0576	1.33336e-19	1.26331e-17	0	0.0171	0.0342	2.5171	1.0919	1.2554	1906	7	91520782	91524058	-	ccd9	carotenoid cleavage dioxygenase9	ID=gene:Zm00001eb309770;biotype=protein_coding;description=Zm00001e033803;gene_id=Zm00001eb309770;logic_name=cshl_gene
Zm00001eb364940	UPregulated_in_BM6	300.61	6.5656	0.8763	7.492	6.78532e-14	3.34208e-12	0.2253	0.0568	0.2562	30.6351	10.365	7.5722	573	8	169065441	169066013	-	cl17328_1		ID=gene:Zm00001eb364940;biotype=protein_coding;description=Zm00001e028499;gene_id=Zm00001eb364940;logic_name=cshl_gene
Zm00001eb106800	UPregulated_in_BM6	8.5484	6.5553	1.4848	4.4148	1.01101e-05	0.000102517	0	0	0	0.5633	0.3785	0.9805	423	2	211690705	211692455	+			ID=gene:Zm00001eb106800;biotype=protein_coding;description=Zm00001e120797;gene_id=Zm00001eb106800;logic_name=cshl_gene
Zm00001eb161370	UPregulated_in_BM6	8396.84	6.5414	0.5458	11.985	4.25859e-33	1.41712e-30	4.4637	1.847	2.6936	387.197	265.635	157.69	969	3	228968494	228969462	+			ID=gene:Zm00001eb161370;biotype=misc_non_coding;description=Zm00001e020624;gene_id=Zm00001eb161370;logic_name=cshl_noncoding_gene
Zm00001eb108510	UPregulated_in_BM6	8.1749	6.4894	1.6377	3.9625	7.4177e-05	0.000583784	0	0	0	0.3686	0.1393	0.0463	1379	2	216374389	216375767	-			ID=gene:Zm00001eb108510;biotype=protein_coding;description=Zm00001e010704;gene_id=Zm00001eb108510;logic_name=cshl_gene
Zm00001eb324550	DOWNregulated_in_BM6	349.984	-6.039	1.1192	-5.3957	6.82674e-08	1.16644e-06	4.3729	4.6187	2.8594	0.0111	0.1565	0.0111	2864	7	167307455	167310486	-	nactf132	NAC-transcription factor 132	ID=gene:Zm00001eb324550;biotype=protein_coding;description=Zm00001e035277;gene_id=Zm00001eb324550;logic_name=cshl_gene
Zm00001eb138510	UPregulated_in_BM6	858.389	6.4838	0.8143	7.9623	1.68913e-15	1.03576e-13	0.1009	0.3813	0.2549	37.034	17.7844	7.4525	1280	3	139336315	139337594	+	IDP6761		ID=gene:Zm00001eb138510;biotype=protein_coding;description=Zm00001e018378;gene_id=Zm00001eb138510;logic_name=cshl_gene
Zm00001eb269060	DOWNregulated_in_BM6	5.7532	-5.9612	1.5457	-3.8567	0.000114935	0.000849926	0.0924	0.1304	0.1027	0	0	0	1747	6	68828858	68831326	+			ID=gene:Zm00001eb269060;biotype=misc_non_coding;description=Zm00001e029842;gene_id=Zm00001eb269060;logic_name=cshl_noncoding_gene
Zm00001eb277010	UPregulated_in_BM6	29.217	6.4581	1.1983	5.3895	7.0641e-08	1.20323e-06	0	0.0177	0	0.6569	0.6271	0.2083	1838	6	113562778	113565055	+			ID=gene:Zm00001eb277010;biotype=misc_non_coding;description=Zm00001e030614;gene_id=Zm00001eb277010;logic_name=cshl_noncoding_gene
Zm00001eb249470	UPregulated_in_BM6	7.8688	6.4341	1.7065	3.7704	0.000163005	0.00114284	0	0	0	0.562	0.1499	0.0498	961	5	196213097	196214057	+	ereb104	AP2-EREBP-transcription factor 104	ID=gene:Zm00001eb249470;biotype=protein_coding;description=Zm00001e015328;gene_id=Zm00001eb249470;logic_name=cshl_gene
Zm00001eb190200	UPregulated_in_BM6	7.8653	6.4337	1.744	3.6891	0.00022508	0.00149762	0	0	0	0.3553	0.1053	0.021	1520	4	172015166	172017232	+			ID=gene:Zm00001eb190200;biotype=protein_coding;description=Zm00001e023482;gene_id=Zm00001eb190200;logic_name=cshl_gene
Zm00001eb122570	UPregulated_in_BM6	7.5628	6.3782	1.5372	4.1493	3.33522e-05	0.000293102	0	0	0	0.1903	0.0895	0.293	1252	3	10575440	10579236	-			ID=gene:Zm00001eb122570;biotype=protein_coding;description=Zm00001e016726.m1;gene_id=Zm00001eb122570;logic_name=cshl_gene
Zm00001eb125100	UPregulated_in_BM6	732.311	6.3415	0.7085	8.9507	3.53216e-19	3.18092e-17	0.1643	0.0903	0.151	19.069	4.5114	7.7212	2161	3	21309922	21312682	+	xyn10	xylanase/glycosyl hydrolase10	ID=gene:Zm00001eb125100;biotype=protein_coding;description=Zm00001e016997;gene_id=Zm00001eb125100;logic_name=cshl_gene
Zm00001eb085710	UPregulated_in_BM6	40.6285	6.3351	1.2852	4.9293	8.25286e-07	1.1077e-05	0.0555	0	0.028	3.9578	0.0825	2.3845	582	2	75530263	75532209	+			ID=gene:Zm00001eb085710;biotype=protein_coding;description=Zm00001e008394;gene_id=Zm00001eb085710;logic_name=cshl_gene
Zm00001eb309910	UPregulated_in_BM6	238.091	6.3089	0.4594	13.7344	6.31448e-43	4.65684e-40	0.0852	0.0572	0.1148	7.908	4.1394	7.5199	1137	7	93292688	93293824	-			ID=gene:Zm00001eb309910;biotype=protein_coding;description=Zm00001e033822;gene_id=Zm00001eb309910;logic_name=cshl_gene
Zm00001eb101910	UPregulated_in_BM6	7.1613	6.3008	1.4859	4.2403	2.23173e-05	0.00020511	0	0	0	0.0733	0.1209	0.0937	2384	2	195046303	195055829	-	bzip85	bZIP-transcription factor 85	ID=gene:Zm00001eb101910;biotype=protein_coding;description=Zm00001e010066;gene_id=Zm00001eb101910;logic_name=cshl_gene
Zm00001eb345400	UPregulated_in_BM6	367.416	6.294	0.4381	14.3666	8.39004e-47	8.80535e-44	0.1354	0.0975	0.0391	9.7181	4.3354	6.4419	1669	8	80209740	80211408	-			ID=gene:Zm00001eb345400;biotype=protein_coding;description=Zm00001e026682;gene_id=Zm00001eb345400;logic_name=cshl_gene
Zm00001eb010570	UPregulated_in_BM6	75.5823	6.2337	0.7402	8.422	3.70124e-17	2.71494e-15	0.0475	0.024	0	2.5502	1.0845	1.5388	1358	1	33770777	33773066	-	lbd3	LBD-transcription factor 3	ID=gene:Zm00001eb010570;biotype=protein_coding;description=Zm00001e001031;gene_id=Zm00001eb010570;logic_name=cshl_gene
Zm00001eb061780	UPregulated_in_BM6	6.7918	6.2218	1.6046	3.8776	0.000105491	0.000789073	0	0	0	0.2249	0.0944	0.0565	1695	1	297606266	297608170	+	pgl103	polygalacturonase103	ID=gene:Zm00001eb061780;biotype=protein_coding;description=Zm00001e006092;gene_id=Zm00001eb061780;logic_name=cshl_gene
Zm00001eb043280	DOWNregulated_in_BM6	5.725	-5.9544	1.8149	-3.2808	0.00103498	0.00547422	0.0833	0.112	0.7862	0	0	0	581	1	227894090	227895697	-			ID=gene:Zm00001eb043280;biotype=protein_coding;description=Zm00001e004334;gene_id=Zm00001eb043280;logic_name=cshl_gene
Zm00001eb392410	UPregulated_in_BM6	6.7591	6.2184	1.6236	3.83	0.000128134	0.000927422	0	0	0	0.1425	0.6461	0.1908	669	9	125642501	125643169	-			ID=gene:Zm00001eb392410;biotype=misc_non_coding;description=Zm00001e037971;gene_id=Zm00001eb392410;logic_name=cshl_noncoding_gene
Zm00001eb146960	UPregulated_in_BM6	6.7608	6.2155	1.5373	4.0432	5.27168e-05	0.000436698	0	0	0	0.1825	0.0919	0.0916	1741	3	181147966	181149907	-	ofp15	OVATE-transcription factor 15	ID=gene:Zm00001eb146960;biotype=protein_coding;description=Zm00001e019186;gene_id=Zm00001eb146960;logic_name=cshl_gene
Zm00001eb036850	UPregulated_in_BM6	6.7329	6.2104	1.7088	3.6343	0.000278725	0.00179673	0	0	0	0.3694	0.3351	0.0371	860	1	199145970	199146829	+			ID=gene:Zm00001eb036850;biotype=protein_coding;description=Zm00001e003689;gene_id=Zm00001eb036850;logic_name=cshl_gene
Zm00001eb274060	UPregulated_in_BM6	6.7059	6.205	1.5429	4.0215	5.78219e-05	0.000471826	0	0	0	0.0655	0.044	0.1096	2911	6	102111213	102117944	+	hak13	potassium high-affinity transporter13	ID=gene:Zm00001eb274060;biotype=protein_coding;description=Zm00001e030346;gene_id=Zm00001eb274060;logic_name=cshl_gene
Zm00001eb028770	UPregulated_in_BM6	97.1842	6.1969	2.2572	2.7454	0.00604338	0.0236729	0	0	0.0837	4.6669	0.9036	0.1228	1559	1	153981851	153984664	-	IDP7344		ID=gene:Zm00001eb028770;biotype=protein_coding;description=Zm00001e002908;gene_id=Zm00001eb028770;logic_name=cshl_gene
Zm00001eb377390	UPregulated_in_BM6	24.546	6.1951	1.1403	5.433	5.54223e-08	9.68807e-07	0.0406	0	0	1.1176	0.7642	1.002	796	9	22473890	22474944	-	IDP7329		ID=gene:Zm00001eb377390;biotype=protein_coding;description=Zm00001e036538;gene_id=Zm00001eb377390;logic_name=cshl_gene
Zm00001eb429480	UPregulated_in_BM6	24.3892	6.194	1.4384	4.3062	1.66112e-05	0.00015949	0	0	0.0343	1.9023	0.3027	0.134	952	10	141522623	141523574	-	gar2	gibberellin responsive2	ID=gene:Zm00001eb429480;biotype=protein_coding;description=Zm00001e041508;gene_id=Zm00001eb429480;logic_name=cshl_gene
Zm00001eb059680	UPregulated_in_BM6	6.3769	6.1322	1.5715	3.902	9.53897e-05	0.000722425	0	0	0	0.103	0.1038	0.0388	2468	1	290906123	290916748	-			ID=gene:Zm00001eb059680;biotype=protein_coding;description=Zm00001e005887;gene_id=Zm00001eb059680;logic_name=cshl_gene
Zm00001eb395050	UPregulated_in_BM6	12.2937	6.0968	1.5216	4.0068	6.1553e-05	0.000497658	0	0	0.0228	1.0442	0.1343	0.4016	715	9	136653065	136654485	+	IDP534		ID=gene:Zm00001eb395050;biotype=protein_coding;description=Zm00001e038231;gene_id=Zm00001eb395050;logic_name=cshl_gene
Zm00001eb267020	UPregulated_in_BM6	23.0077	6.0957	1.2757	4.7783	1.76811e-06	2.19502e-05	0.014	0	0	0.5912	0.1524	0.1726	2311	6	47244066	47247744	+			ID=gene:Zm00001eb267020;biotype=protein_coding;description=Zm00001e029665;gene_id=Zm00001eb267020;logic_name=cshl_gene
Zm00001eb199200	UPregulated_in_BM6	22.756	6.0908	1.2536	4.8588	1.1808e-06	1.53066e-05	0	0	0.0407	1.5866	0.5996	0.4381	801	4	203323619	203324419	-	bzip16	bZIP-transcription factor 16	ID=gene:Zm00001eb199200;biotype=protein_coding;description=Zm00001e024325;gene_id=Zm00001eb199200;logic_name=cshl_gene
Zm00001eb074480	UPregulated_in_BM6	626.727	6.0889	0.7252	8.3963	4.60654e-17	3.32536e-15	0.8029	0.4857	0.9334	88.9137	35.2823	19.7611	402	2	20628874	20629275	-			ID=gene:Zm00001eb074480;biotype=protein_coding;description=Zm00001e115732;gene_id=Zm00001eb074480;logic_name=cshl_gene
Zm00001eb039350	UPregulated_in_BM6	2034.36	6.069	0.8742	6.9426	3.85039e-12	1.45319e-10	0.3908	0.4404	1.2781	87.7346	29.1892	16.4971	1404	1	209099892	209101295	-	chao1	chlorophyllide a oxygenase1	ID=gene:Zm00001eb039350;biotype=protein_coding;description=Zm00001e003918;gene_id=Zm00001eb039350;logic_name=cshl_gene
Zm00001eb090260	UPregulated_in_BM6	156.376	6.0689	1.0491	5.785	7.25082e-09	1.52664e-07	0.0092	0.0186	0.0372	2.9979	0.6024	0.482	3508	2	122649695	122653293	-	IDP8714		ID=gene:Zm00001eb090260;biotype=protein_coding;description=Zm00001e008876;gene_id=Zm00001eb090260;logic_name=cshl_gene
Zm00001eb060840	UPregulated_in_BM6	378.615	6.0562	0.4481	13.5158	1.26196e-41	7.48592e-39	0.1267	0.0639	0.1708	10.9787	8.2347	3.8835	1528	1	295016272	295018425	-			ID=gene:Zm00001eb060840;biotype=protein_coding;description=Zm00001e005998;gene_id=Zm00001eb060840;logic_name=cshl_gene
Zm00001eb009940	UPregulated_in_BM6	21.9548	6.0418	1.3221	4.5699	4.87864e-06	5.37004e-05	0	0.019	0	0.6963	0.0936	0.3916	1711	1	31241498	31243902	-			ID=gene:Zm00001eb009940;biotype=protein_coding;description=Zm00001e000968;gene_id=Zm00001eb009940;logic_name=cshl_gene
Zm00001eb128330	UPregulated_in_BM6	86.7913	6.0206	0.8394	7.1725	7.36572e-13	3.09678e-11	0.019	0.0192	0.0385	3.2615	1.0672	0.3764	1695	3	40546978	40549537	-	gpm465		ID=gene:Zm00001eb128330;biotype=protein_coding;description=Zm00001e017321;gene_id=Zm00001eb128330;logic_name=cshl_gene
Zm00001eb241320	UPregulated_in_BM6	43.1479	5.9994	0.9737	6.1615	7.2059e-10	1.81558e-08	0.0583	0	0	2.0359	0.549	1.0078	1108	5	165504371	165505478	+			ID=gene:Zm00001eb241320;biotype=protein_coding;description=Zm00001e014585;gene_id=Zm00001eb241320;logic_name=cshl_gene
Zm00001eb000880	UPregulated_in_BM6	5.8011	5.9939	1.6941	3.5382	0.000402894	0.00248447	0	0	0	0.0946	0.0173	0.0345	3694	1	3163359	3167829	-	thx18	Trihelix-transcription factor 18	ID=gene:Zm00001eb000880;biotype=protein_coding;description=Zm00001e000092;gene_id=Zm00001eb000880;logic_name=cshl_gene
Zm00001eb220760	UPregulated_in_BM6	5.8011	5.9939	1.6941	3.5382	0.000402894	0.00248447	0	0	0	0.5914	0.1083	0.2159	591	5	24832917	24833507	-			ID=gene:Zm00001eb220760;biotype=protein_coding;description=Zm00001e012584;gene_id=Zm00001eb220760;logic_name=cshl_gene
Zm00001eb009220	DOWNregulated_in_BM6	19.7015	-5.8678	1.3876	-4.2288	2.34906e-05	0.000214809	0.3328	0.7082	0.0561	0	0.0183	0	1746	1	28489017	28491414	+			ID=gene:Zm00001eb009220;biotype=misc_non_coding;description=Zm00001e000895;gene_id=Zm00001eb009220;logic_name=cshl_noncoding_gene
Zm00001eb384770	UPregulated_in_BM6	105.157	5.9779	0.605	9.8814	5.01389e-23	6.87508e-21	0	0.0374	0.1498	4.1037	2.5547	4.6152	871	9	81479346	81483010	+	pebp26	phosphatidylethanolamine-binding protein26	ID=gene:Zm00001eb384770;biotype=protein_coding;description=Zm00001e037245;gene_id=Zm00001eb384770;logic_name=cshl_gene
Zm00001eb314330	UPregulated_in_BM6	107.627	5.9751	1.8495	3.2306	0.00123527	0.0063311	0.1259	0	0	4.337	1.3236	2.0904	1282	7	128021860	128023141	-			ID=gene:Zm00001eb314330;biotype=protein_coding;description=Zm00001e034292;gene_id=Zm00001eb314330;logic_name=cshl_gene
Zm00001eb009930	UPregulated_in_BM6	5.7183	5.9745	1.5549	3.8423	0.000121886	0.000890234	0	0	0	0.1468	0.1057	0.1053	1515	1	31206107	31207875	+			ID=gene:Zm00001eb009930;biotype=protein_coding;description=Zm00001e000966;gene_id=Zm00001eb009930;logic_name=cshl_gene
Zm00001eb187330	DOWNregulated_in_BM6	4.9258	-5.7374	1.6169	-3.5483	0.000387747	0.00240738	0.0854	0.1508	0.0864	0	0	0	1511	4	161397040	161404345	+	zag5	zea agamous5	ID=gene:Zm00001eb187330;biotype=protein_coding;description=Zm00001e023236;gene_id=Zm00001eb187330;logic_name=cshl_gene
Zm00001eb334180	UPregulated_in_BM6	5.6689	5.9632	1.8617	3.203	0.00135999	0.00686841	0	0	0	0.0363	0.0183	0.2551	1751	8	7709600	7711784	+	nactf130	NAC-transcription factor 130	ID=gene:Zm00001eb334180;biotype=protein_coding;description=Zm00001e025621;gene_id=Zm00001eb334180;logic_name=cshl_gene
Zm00001eb150590	UPregulated_in_BM6	20.7986	5.9594	1.3037	4.5711	4.85119e-06	5.34414e-05	0	0	0.0173	0.6731	0.1696	0.169	1888	3	192862691	192865780	+	pin9	PIN-formed protein9	ID=gene:Zm00001eb150590;biotype=protein_coding;description=Zm00001e019540;gene_id=Zm00001eb150590;logic_name=cshl_gene
Zm00001eb252740	DOWNregulated_in_BM6	4.7446	-5.6836	1.8043	-3.15	0.00163246	0.00801312	0.0486	0.0817	0.344	0	0	0	996	5	211178506	211179501	-			ID=gene:Zm00001eb252740;biotype=protein_coding;description=Zm00001e015648;gene_id=Zm00001eb252740;logic_name=cshl_gene
Zm00001eb281300	UPregulated_in_BM6	20.5986	5.9363	1.1948	4.9685	6.74732e-07	9.23804e-06	0.0722	0	0	2.0968	1.2176	0.9635	447	6	132031723	132032169	-			ID=gene:Zm00001eb281300;biotype=protein_coding;description=Zm00001e148824;gene_id=Zm00001eb281300;logic_name=cshl_gene
Zm00001eb144470	UPregulated_in_BM6	20.1091	5.91	1.306	4.5253	6.03223e-06	6.47018e-05	0	0	0.0172	0.6213	0.1185	0.2361	1892	3	171286273	171288164	-			ID=gene:Zm00001eb144470;biotype=misc_non_coding;description=Zm00001e018947;gene_id=Zm00001eb144470;logic_name=cshl_noncoding_gene
Zm00001eb418510	UPregulated_in_BM6	41.0465	5.9089	2.0411	2.895	0.00379195	0.0161044	0.0986	0	0	4.8992	0.2933	0.4871	655	10	95118083	95118737	-	umc1995		ID=gene:Zm00001eb418510;biotype=protein_coding;description=Zm00001e040466;gene_id=Zm00001eb418510;logic_name=cshl_gene
Zm00001eb176420	UPregulated_in_BM6	5.4536	5.9048	1.6983	3.4768	0.000507404	0.00301974	0	0	0	0.1429	0.0288	0.0574	2223	4	57946566	57948788	+			ID=gene:Zm00001eb176420;biotype=protein_coding;description=Zm00001e022106;gene_id=Zm00001eb176420;logic_name=cshl_gene
Zm00001eb229460	UPregulated_in_BM6	1183.94	5.8838	0.6888	8.5423	1.31603e-17	9.94751e-16	0.1683	0.2545	0.2126	20.7205	10.9644	3.9762	3069	5	69483186	69486483	+	ivr2	invertase2	ID=gene:Zm00001eb229460;biotype=protein_coding;description=Zm00001e013410;gene_id=Zm00001eb229460;logic_name=cshl_gene
Zm00001eb066440	UPregulated_in_BM6	5.3468	5.8787	1.6029	3.6676	0.000244871	0.00161279	0	0	0	0.1886	0.19	0.3787	674	2	2223206	2224013	+	umc2186		ID=gene:Zm00001eb066440;biotype=protein_coding;description=Zm00001e115142;gene_id=Zm00001eb066440;logic_name=cshl_gene
Zm00001eb064330	UPregulated_in_BM6	5.3188	5.8719	1.6013	3.6669	0.000245532	0.00161675	0	0	0	0.0871	0.1756	0.0875	1459	1	304680382	304681840	-			ID=gene:Zm00001eb064330;biotype=protein_coding;description=Zm00001e006346;gene_id=Zm00001eb064330;logic_name=cshl_gene
Zm00001eb044250	UPregulated_in_BM6	5.3143	5.8704	1.8675	3.1435	0.00166927	0.00816734	0	0	0	0.0164	0.0331	0.2146	1933	1	231756636	231758665	-	cl49262_1		ID=gene:Zm00001eb044250;biotype=protein_coding;description=Zm00001e004434;gene_id=Zm00001eb044250;logic_name=cshl_gene
Zm00001eb073030	UPregulated_in_BM6	2654.47	5.8275	0.7482	7.7888	6.76352e-15	3.77009e-13	0.3843	0.5396	1.0126	62.463	27.2729	14.3104	2352	2	15774137	15777049	+	GRMZM2G050234		ID=gene:Zm00001eb073030;biotype=protein_coding;description=Zm00001e007154;gene_id=Zm00001eb073030;logic_name=cshl_gene
Zm00001eb201820	UPregulated_in_BM6	5.1595	5.8246	1.8761	3.1047	0.00190482	0.00912356	0	0	0	1.1767	0.0988	0.1969	324	4	217212277	217212723	+	esr6	embryo surrounding region6	ID=gene:Zm00001eb201820;biotype=protein_coding;description=Zm00001e114226;gene_id=Zm00001eb201820;logic_name=cshl_gene
Zm00001eb123560	UPregulated_in_BM6	5.137	5.8183	1.7892	3.252	0.0011461	0.00594894	0	0	0	0.1788	0.0328	0.0326	1955	3	14816104	14818058	+			ID=gene:Zm00001eb123560;biotype=protein_coding;description=Zm00001e016834;gene_id=Zm00001eb123560;logic_name=cshl_gene
Zm00001eb020570	UPregulated_in_BM6	5.123	5.8156	2.1507	2.704	0.0068507	0.0263252	0	0	0	0.242	0.0887	0	1444	1	76954627	76956070	-			ID=gene:Zm00001eb020570;biotype=protein_coding;description=Zm00001e002058;gene_id=Zm00001eb020570;logic_name=cshl_gene
Zm00001eb370690	DOWNregulated_in_BM6	4.6925	-5.6653	1.8892	-2.9987	0.00271096	0.012217	0.1817	0.0167	0.0334	0	0	0	1954	8	180363773	180366649	-	kch8	potassium channel8	ID=gene:Zm00001eb370690;biotype=protein_coding;description=Zm00001e029028;gene_id=Zm00001eb370690;logic_name=cshl_gene
Zm00001eb031820	UPregulated_in_BM6	5.0681	5.7998	1.6288	3.5607	0.000369803	0.0023099	0	0	0	0.0651	0.0281	0.0467	3417	1	178118236	178128787	-			ID=gene:Zm00001eb031820;biotype=protein_coding;description=Zm00001e003241;gene_id=Zm00001eb031820;logic_name=cshl_gene
Zm00001eb362010	UPregulated_in_BM6	5.0387	5.7922	1.5978	3.625	0.000288923	0.00185633	0	0	0	0.1527	0.1283	0.1023	1248	8	162522109	162524488	-			ID=gene:Zm00001eb362010;biotype=protein_coding;description=Zm00001e028238;gene_id=Zm00001eb362010;logic_name=cshl_gene
Zm00001eb043290	DOWNregulated_in_BM6	4.4045	-5.5764	1.9188	-2.9062	0.0036588	0.0156387	0.0261	0.1843	0.5015	0	0	0	618	1	227896994	227897815	-			ID=gene:Zm00001eb043290;biotype=protein_coding;description=Zm00001e004335;gene_id=Zm00001eb043290;logic_name=cshl_gene
Zm00001eb282040	UPregulated_in_BM6	8431.16	5.7916	0.7679	7.5424	4.61482e-14	2.31054e-12	4.0886	3.1577	3.6494	383.121	86.5168	102.375	1350	6	134533203	134534552	-	glp1	germin-like protein1	ID=gene:Zm00001eb282040;biotype=protein_coding;description=Zm00001e031079;gene_id=Zm00001eb282040;logic_name=cshl_gene
Zm00001eb103040	UPregulated_in_BM6	109.172	5.7785	1.2184	4.7426	2.10983e-06	2.56098e-05	0	0.0759	0.0152	2.6662	1.0448	0.9816	2145	2	200266579	200268839	-			ID=gene:Zm00001eb103040;biotype=protein_coding;description=Zm00001e010188;gene_id=Zm00001eb103040;logic_name=cshl_gene
Zm00001eb379310	UPregulated_in_BM6	1971.67	5.7633	0.3291	17.5133	1.13477e-68	3.09644e-65	0.7292	0.4841	0.719	51.6752	21.8914	26.8235	1815	9	29222829	29224838	+			ID=gene:Zm00001eb379310;biotype=protein_coding;description=Zm00001e036705;gene_id=Zm00001eb379310;logic_name=cshl_gene
Zm00001eb066410	DOWNregulated_in_BM6	7.7372	-5.396	1.4289	-3.7762	0.00015923	0.00112049	0.2609	0.2805	0.2637	0	0.0173	0	928	2	2195512	2196439	-	chlh2	Mg chelatase subunit H 2	ID=gene:Zm00001eb066410;biotype=protein_coding;description=Zm00001e006556;gene_id=Zm00001eb066410;logic_name=cshl_gene
Zm00001eb185130	UPregulated_in_BM6	4.9083	5.7538	1.7711	3.2487	0.00115952	0.00600604	0	0	0	0.1378	0.0214	0.149	1499	4	147548865	147550670	-			ID=gene:Zm00001eb185130;biotype=protein_coding;description=Zm00001e023022;gene_id=Zm00001eb185130;logic_name=cshl_gene
Zm00001eb291840	UPregulated_in_BM6	17.9087	5.743	1.44	3.9881	6.65992e-05	0.000532954	0	0	0.0352	0.1028	0.3108	1.411	927	6	167992777	167993703	-	glb3	globulin3	ID=gene:Zm00001eb291840;biotype=protein_coding;description=Zm00001e032042;gene_id=Zm00001eb291840;logic_name=cshl_gene
Zm00001eb113810	UPregulated_in_BM6	4.8429	5.734	2.3158	2.476	0.0132857	0.0448616	0	0	0	0.6174	0.0479	0	669	2	231435008	231435772	+			ID=gene:Zm00001eb113810;biotype=protein_coding;description=Zm00001e011195;gene_id=Zm00001eb113810;logic_name=cshl_gene
Zm00001eb414150	UPregulated_in_BM6	4.805	5.7219	1.8839	3.0372	0.00238779	0.010993	0	0	0	0.4834	0.0886	0.0441	723	10	68140382	68141392	+			ID=gene:Zm00001eb414150;biotype=protein_coding;description=Zm00001e040058;gene_id=Zm00001eb414150;logic_name=cshl_gene
Zm00001eb196970	UPregulated_in_BM6	105.867	5.7088	1.3367	4.2707	1.94869e-05	0.000182602	0.0455	0.0306	0.0153	3.8502	0.4888	0.1648	2129	4	194311401	194315220	-	ena1	efflux transporter of Na1	ID=gene:Zm00001eb196970;biotype=protein_coding;description=Zm00001e024134;gene_id=Zm00001eb196970;logic_name=cshl_gene
Zm00001eb138060	UPregulated_in_BM6	4.7501	5.7062	1.7803	3.2051	0.00134998	0.00682798	0	0	0	0.5703	0.0821	0.4908	390	3	136570805	136571272	-			ID=gene:Zm00001eb138060;biotype=protein_coding;description=Zm00001e125433;gene_id=Zm00001eb138060;logic_name=cshl_gene
Zm00001eb270310	UPregulated_in_BM6	4.7416	5.7044	2.1451	2.6593	0.00783049	0.0292419	0	0	0	0.2322	0	0.3109	821	6	79957482	79958617	-	end1	early nodulin homolog1	ID=gene:Zm00001eb270310;biotype=protein_coding;description=Zm00001e029977;gene_id=Zm00001eb270310;logic_name=cshl_gene
Zm00001eb391350	UPregulated_in_BM6	34.778	5.7031	1.0616	5.3719	7.78911e-08	1.31442e-06	0	0.0552	0	1.4809	1.0039	0.2433	1180	9	121483523	121485657	+	expb5	beta expansin5	ID=gene:Zm00001eb391350;biotype=protein_coding;description=Zm00001e037879;gene_id=Zm00001eb391350;logic_name=cshl_gene
Zm00001eb210070	DOWNregulated_in_BM6	3.5849	-5.2797	1.8996	-2.7793	0.0054468	0.0217992	0.0674	0.5095	0.1703	0	0	0	479	4	249731305	249732286	-			ID=gene:Zm00001eb210070;biotype=protein_coding;description=Zm00001e025420;gene_id=Zm00001eb210070;logic_name=cshl_gene
Zm00001eb418460	UPregulated_in_BM6	69.7643	5.7016	0.9246	6.1666	6.97668e-10	1.76452e-08	0.0162	0.0328	0.0164	2.3985	0.6445	0.1606	1987	10	94506536	94508522	+	pco091486(738)		ID=gene:Zm00001eb418460;biotype=protein_coding;description=Zm00001e040461;gene_id=Zm00001eb418460;logic_name=cshl_gene
Zm00001eb084680	UPregulated_in_BM6	34.7982	5.6991	0.9175	6.2116	5.24434e-10	1.35539e-08	0	0.0231	0.0231	1.1943	0.6812	0.4073	1410	2	64368173	64369582	+			ID=gene:Zm00001eb084680;biotype=protein_coding;description=Zm00001e008292;gene_id=Zm00001eb084680;logic_name=cshl_gene
Zm00001eb065630	DOWNregulated_in_BM6	430.317	-5.1984	0.2632	-19.7527	7.61124e-87	3.46146e-83	3.6861	5.2292	4.6962	0.1566	0.0947	0.1048	3043	2	763643	766685	+			ID=gene:Zm00001eb065630;biotype=protein_coding;description=Zm00001e006486;gene_id=Zm00001eb065630;logic_name=cshl_gene
Zm00001eb148860	UPregulated_in_BM6	9.3361	5.6958	1.4524	3.9218	8.78898e-05	0.000674803	0	0	0.0197	0.3453	0.5413	0.1734	828	3	187583522	187584349	-			ID=gene:Zm00001eb148860;biotype=protein_coding;description=Zm00001e019380;gene_id=Zm00001eb148860;logic_name=cshl_gene
Zm00001eb320160	UPregulated_in_BM6	866.227	5.689	0.8494	6.6978	2.11578e-11	6.99796e-10	0.1882	0.166	0.2378	19.4116	7.2166	2.3137	2744	7	150979264	150984709	-			ID=gene:Zm00001eb320160;biotype=protein_coding;description=Zm00001e034861;gene_id=Zm00001eb320160;logic_name=cshl_gene
Zm00001eb267000	UPregulated_in_BM6	4.6418	5.675	2.3234	2.4425	0.0145844	0.0483085	0	0	0	0	0.052	0.6733	616	6	47122351	47122966	+	si605061e03b		ID=gene:Zm00001eb267000;biotype=protein_coding;description=Zm00001e029663;gene_id=Zm00001eb267000;logic_name=cshl_gene
Zm00001eb411430	UPregulated_in_BM6	4.6424	5.6722	1.9226	2.9503	0.00317499	0.0139241	0	0	0	0.1594	0.0219	0.0145	2193	10	35311720	35315618	-	glu3	beta-glucosidase3	ID=gene:Zm00001eb411430;biotype=protein_coding;description=Zm00001e039800;gene_id=Zm00001eb411430;logic_name=cshl_gene
Zm00001eb019360	UPregulated_in_BM6	4.6312	5.6688	1.8885	3.0017	0.00268435	0.0121284	0	0	0	0.2608	0.0501	0.0249	1279	1	69706072	69711789	+	platz2	PLATZ-transcription factor 2	ID=gene:Zm00001eb019360;biotype=protein_coding;description=Zm00001e001922;gene_id=Zm00001eb019360;logic_name=cshl_gene
Zm00001eb237290	UPregulated_in_BM6	9.1584	5.6678	1.5257	3.715	0.000203211	0.00137721	0	0.0236	0	0.4156	0.7213	0.1159	688	5	136346448	136347365	+	pco137163		ID=gene:Zm00001eb237290;biotype=protein_coding;description=Zm00001e014182;gene_id=Zm00001eb237290;logic_name=cshl_gene
Zm00001eb319870	UPregulated_in_BM6	4.5855	5.6549	1.718	3.2915	0.000996459	0.00530194	0	0	0	0.2639	0.0997	0.0828	963	7	150154782	150155744	-			ID=gene:Zm00001eb319870;biotype=protein_coding;description=Zm00001e034836;gene_id=Zm00001eb319870;logic_name=cshl_gene
Zm00001eb314320	UPregulated_in_BM6	787.773	5.6149	0.5926	9.4758	2.64831e-21	3.08822e-19	0.2096	0.2583	0.6591	25.3074	12.5434	14.6857	1386	7	128017074	128018459	-			ID=gene:Zm00001eb314320;biotype=protein_coding;description=Zm00001e034291;gene_id=Zm00001eb314320;logic_name=cshl_gene
Zm00001eb414190	UPregulated_in_BM6	4.435	5.6066	1.847	3.0356	0.00240074	0.0110471	0	0	0	0.1449	0.0487	0.0162	1974	10	68653372	68656372	+			ID=gene:Zm00001eb414190;biotype=protein_coding;description=Zm00001e040064;gene_id=Zm00001eb414190;logic_name=cshl_gene
Zm00001eb386720	UPregulated_in_BM6	4.4335	5.6061	1.8186	3.0827	0.00205115	0.00971865	0	0	0	0.1415	0.0178	0.0711	1796	9	97814365	97818117	+	hggt1	homogentisate geranylgeranyl transferase1	ID=gene:Zm00001eb386720;biotype=protein_coding;description=Zm00001e037451;gene_id=Zm00001eb386720;logic_name=cshl_gene
Zm00001eb413120	UPregulated_in_BM6	4.4125	5.5998	1.8181	3.08	0.00207031	0.00979755	0	0	0	0.1318	0.0664	0.0165	1929	10	58626149	58635498	-	tps23	terpene synthase23	ID=gene:Zm00001eb413120;biotype=protein_coding;description=Zm00001e039946;gene_id=Zm00001eb413120;logic_name=cshl_gene
Zm00001eb377400	UPregulated_in_BM6	65.1086	5.5964	0.62	9.0267	1.76994e-19	1.65967e-17	0.0827	0.0833	0	2.0747	2.5007	3.2271	781	9	22517820	22519213	-			ID=gene:Zm00001eb377400;biotype=protein_coding;description=Zm00001e036539;gene_id=Zm00001eb377400;logic_name=cshl_gene
Zm00001eb232750	UPregulated_in_BM6	4.3394	5.5777	1.6489	3.3826	0.000717952	0.00403517	0	0	0	0.1214	0.1573	0.1741	916	5	84814833	84816724	-			ID=gene:Zm00001eb232750;biotype=protein_coding;description=Zm00001e013704;gene_id=Zm00001eb232750;logic_name=cshl_gene
Zm00001eb170210	UPregulated_in_BM6	4.3127	5.5697	1.7047	3.2672	0.001086	0.00569002	0	0	0	0.0226	0.0569	0.068	2813	4	23812879	23815691	+			ID=gene:Zm00001eb170210;biotype=protein_coding;description=Zm00001e021501;gene_id=Zm00001eb170210;logic_name=cshl_gene
Zm00001eb146010	UPregulated_in_BM6	4.3174	5.5674	2.0616	2.7006	0.00692152	0.0265375	0	0	0	0.1686	0.0077	0.0154	2073	3	177526054	177528978	+			ID=gene:Zm00001eb146010;biotype=protein_coding;description=Zm00001e019090;gene_id=Zm00001eb146010;logic_name=cshl_gene
Zm00001eb070430	UPregulated_in_BM6	4.3002	5.5655	1.8448	3.0169	0.00255396	0.0116441	0	0	0	0.0892	0.2698	0.0299	1068	2	9692256	9693734	-	pco084743		ID=gene:Zm00001eb070430;biotype=protein_coding;description=Zm00001e006909;gene_id=Zm00001eb070430;logic_name=cshl_gene
Zm00001eb075010	UPregulated_in_BM6	4.2759	5.5536	1.8462	3.008	0.00262935	0.011926	0	0	0	0.3565	0.0798	0.0597	802	2	22361010	22362091	+	IDP7646		ID=gene:Zm00001eb075010;biotype=protein_coding;description=Zm00001e007359;gene_id=Zm00001eb075010;logic_name=cshl_gene
Zm00001eb255380	UPregulated_in_BM6	8.4879	5.5534	1.4997	3.703	0.000213094	0.00143325	0	0	0.0133	0.3764	0.1308	0.1303	1224	5	216900905	216903717	-			ID=gene:Zm00001eb255380;biotype=protein_coding;description=Zm00001e015893;gene_id=Zm00001eb255380;logic_name=cshl_gene
Zm00001eb377410	UPregulated_in_BM6	39.0866	5.5352	0.7737	7.1537	8.44457e-13	3.48077e-11	0.0434	0	0.0292	1.0534	1.3914	0.829	1116	9	22551539	22552926	+	umc1698		ID=gene:Zm00001eb377410;biotype=protein_coding;description=Zm00001e036540;gene_id=Zm00001eb377410;logic_name=cshl_gene
Zm00001eb149400	UPregulated_in_BM6	4.2155	5.5343	1.7004	3.2547	0.00113506	0.00590176	0	0	0	0.4507	0.3028	0.1886	423	3	189346929	189348181	-	mmp5		ID=gene:Zm00001eb149400;biotype=protein_coding;description=Zm00001e126818;gene_id=Zm00001eb149400;logic_name=cshl_gene
Zm00001eb374900	UPregulated_in_BM6	15.2948	5.5102	1.3131	4.1964	2.71221e-05	0.000243287	0	0.049	0	1.2441	0.2893	0.5766	664	9	15557560	15558313	+			ID=gene:Zm00001eb374900;biotype=misc_non_coding;description=Zm00001e036338;gene_id=Zm00001eb374900;logic_name=cshl_noncoding_gene
Zm00001eb265900	UPregulated_in_BM6	122.128	5.5089	1.3874	3.9705	7.1712e-05	0.00056791	0.0191	0	0.1348	3.6198	0.9828	2.0152	1694	6	39531848	39533707	-	jac1	jacalin1	ID=gene:Zm00001eb265900;biotype=protein_coding;description=Zm00001e029551;gene_id=Zm00001eb265900;logic_name=cshl_gene
Zm00001eb019550	UPregulated_in_BM6	4.1099	5.4965	1.9053	2.8848	0.00391698	0.0165453	0	0	0	0.1381	0.0309	0.0154	2070	1	71033964	71037463	+			ID=gene:Zm00001eb019550;biotype=protein_coding;description=Zm00001e001942;gene_id=Zm00001eb019550;logic_name=cshl_gene
Zm00001eb432040	UPregulated_in_BM6	4.1014	5.4935	1.8593	2.9547	0.00312989	0.0137595	0	0	0	0.2294	0.0289	0.0864	1108	10	147357778	147358885	+			ID=gene:Zm00001eb432040;biotype=protein_coding;description=Zm00001e041776;gene_id=Zm00001eb432040;logic_name=cshl_gene
Zm00001eb386200	UPregulated_in_BM6	4.0944	5.4911	1.8143	3.0265	0.00247377	0.0113315	0	0	0	0.1367	0.0344	0.0343	1859	9	94132335	94134631	-			ID=gene:Zm00001eb386200;biotype=protein_coding;description=Zm00001e037393;gene_id=Zm00001eb386200;logic_name=cshl_gene
Zm00001eb366630	DOWNregulated_in_BM6	3.3165	-5.1651	1.8101	-2.8535	0.00432406	0.0179744	0.1281	0.0517	0.0777	0	0	0	1260	8	172765743	172767517	-			ID=gene:Zm00001eb366630;biotype=protein_coding;description=Zm00001e028663;gene_id=Zm00001eb366630;logic_name=cshl_gene
Zm00001eb423830	UPregulated_in_BM6	468.792	5.485	0.6988	7.8492	4.18799e-15	2.39074e-13	0.4006	0.2019	0.4386	27.1555	7.1682	10.0296	967	10	124061418	124064767	+			ID=gene:Zm00001eb423830;biotype=protein_coding;description=Zm00001e040988;gene_id=Zm00001eb423830;logic_name=cshl_gene
Zm00001eb067590	DOWNregulated_in_BM6	22.7476	-5.0491	0.8717	-5.7925	6.93353e-09	1.46777e-07	0.3225	0.3116	0.2717	0	0.0133	0.0133	2402	2	4214599	4217463	-	aaap6	amino acid/auxin permease6	ID=gene:Zm00001eb067590;biotype=protein_coding;description=Zm00001e006672;gene_id=Zm00001eb067590;logic_name=cshl_gene
Zm00001eb009230	DOWNregulated_in_BM6	2.9832	-5.0124	1.8567	-2.6996	0.0069427	0.0266	0.3724	0.2086	0.1673	0	0	0	390	1	28493040	28493429	+			ID=gene:Zm00001eb009230;biotype=protein_coding;description=Zm00001e000896;gene_id=Zm00001eb009230;logic_name=cshl_gene
Zm00001eb417330	UPregulated_in_BM6	4.0705	5.4833	1.8203	3.0124	0.00259221	0.0117831	0	0	0	0.1583	0.0266	0.1325	1204	10	87668072	87669275	-			ID=gene:Zm00001eb417330;biotype=protein_coding;description=Zm00001e040347;gene_id=Zm00001eb417330;logic_name=cshl_gene
Zm00001eb400520	DOWNregulated_in_BM6	102.909	-4.8899	0.4682	-10.4436	1.56728e-25	2.70674e-23	3.8671	2.8245	5.3048	0.1942	0.1174	0.078	818	9	153857572	153858389	-	maf1	MFP1 attachment factor1	ID=gene:Zm00001eb400520;biotype=protein_coding;description=Zm00001e038753;gene_id=Zm00001eb400520;logic_name=cshl_gene
Zm00001eb025220	DOWNregulated_in_BM6	2.6409	-4.8372	1.8936	-2.5546	0.0106325	0.0374439	0.0516	0.0347	0.0521	0	0	0	1877	1	107564069	107566034	+	wrky60	WRKY-transcription factor 60	ID=gene:Zm00001eb025220;biotype=protein_coding;description=Zm00001e002502;gene_id=Zm00001eb025220;logic_name=cshl_gene
Zm00001eb358570	UPregulated_in_BM6	4.0143	5.465	1.6853	3.2428	0.00118353	0.00610837	0	0	0	0.3821	0.3851	0.5482	291	8	148888433	148888723	+			ID=gene:Zm00001eb358570;biotype=misc_non_coding;description=Zm00001e143187;gene_id=Zm00001eb358570;logic_name=cshl_noncoding_gene
Zm00001eb168620	UPregulated_in_BM6	4.0101	5.4637	1.7124	3.1906	0.00141987	0.00710767	0	0	0	0.0379	0.0382	0.0761	2514	4	14914140	14916855	+			ID=gene:Zm00001eb168620;biotype=protein_coding;description=Zm00001e021338;gene_id=Zm00001eb168620;logic_name=cshl_gene
Zm00001eb041700	UPregulated_in_BM6	87.0344	5.427	0.5794	9.3673	7.43891e-21	8.04697e-19	0.0362	0.0365	0.0366	2.2121	1.3842	0.9136	1781	1	219547437	219549217	-	IDP641		ID=gene:Zm00001eb041700;biotype=protein_coding;description=Zm00001e004152;gene_id=Zm00001eb041700;logic_name=cshl_gene
Zm00001eb116080	UPregulated_in_BM6	65.7493	5.4218	1.3885	3.9048	9.42845e-05	0.000715048	0.1767	0	0.0893	7.856	2.3078	0.7568	548	2	237662307	237663053	+			ID=gene:Zm00001eb116080;biotype=protein_coding;description=Zm00001e121720;gene_id=Zm00001eb116080;logic_name=cshl_gene
Zm00001eb171490	UPregulated_in_BM6	14.3474	5.4138	1.3896	3.8959	9.78315e-05	0.000738663	0	0	0.0324	0.9141	0.1906	0.1899	1008	4	30275373	30276527	-			ID=gene:Zm00001eb171490;biotype=protein_coding;description=Zm00001e021627;gene_id=Zm00001eb171490;logic_name=cshl_gene
Zm00001eb337200	DOWNregulated_in_BM6	2.4663	-4.7392	1.942	-2.4404	0.0146717	0.0485328	0.0878	0.0885	0.1554	0	0	0	735	8	19947756	19948490	-			ID=gene:Zm00001eb337200;biotype=protein_coding;description=Zm00001e139736;gene_id=Zm00001eb337200;logic_name=cshl_gene
Zm00001eb085140	UPregulated_in_BM6	3.8618	5.4088	2.2259	2.4299	0.0151029	0.0496521	0	0	0	0.4895	0.5381	0	357	2	68947960	68948316	-			ID=gene:Zm00001eb085140;biotype=protein_coding;description=Zm00001e117030;gene_id=Zm00001eb085140;logic_name=cshl_gene
Zm00001eb325600	UPregulated_in_BM6	3.8161	5.393	1.8088	2.9816	0.0028673	0.0128116	0	0	0	0.106	0.2493	0.0532	899	7	169677314	169678212	-			ID=gene:Zm00001eb325600;biotype=protein_coding;description=Zm00001e035366;gene_id=Zm00001eb325600;logic_name=cshl_gene
Zm00001eb091110	UPregulated_in_BM6	3.7848	5.3773	2.0036	2.6838	0.00727804	0.0276134	0	0	0	0.2342	0.0262	0.0261	1221	2	133765604	133766887	-			ID=gene:Zm00001eb091110;biotype=protein_coding;description=Zm00001e008979;gene_id=Zm00001eb091110;logic_name=cshl_gene
Zm00001eb292280	UPregulated_in_BM6	3.7694	5.3715	1.9195	2.7984	0.00513538	0.0207845	0	0	0	0.2463	0.031	0.0618	1032	6	169000504	169001535	+			ID=gene:Zm00001eb292280;biotype=protein_coding;description=Zm00001e032081;gene_id=Zm00001eb292280;logic_name=cshl_gene
Zm00001eb032630	UPregulated_in_BM6	3.7469	5.3632	1.8283	2.9335	0.00335199	0.0145649	0	0	0	0.1695	0.0488	0.0486	1312	1	182386579	182387890	+			ID=gene:Zm00001eb032630;biotype=protein_coding;description=Zm00001e003308;gene_id=Zm00001eb032630;logic_name=cshl_gene
Zm00001eb152540	UPregulated_in_BM6	83.6239	5.3608	0.5968	8.9824	2.64962e-19	2.41807e-17	0.0473	0	0.0239	1.2932	0.7631	0.7721	2727	3	200752705	200756930	-			ID=gene:Zm00001eb152540;biotype=protein_coding;description=Zm00001e019757;gene_id=Zm00001eb152540;logic_name=cshl_gene
Zm00001eb350350	UPregulated_in_BM6	69.2794	5.358	0.7089	7.5578	4.09941e-14	2.06005e-12	0.0473	0.0476	0.0239	2.8143	1.0782	0.7474	1366	8	113221550	113223120	+			ID=gene:Zm00001eb350350;biotype=protein_coding;description=Zm00001e027151;gene_id=Zm00001eb350350;logic_name=cshl_gene
Zm00001eb038060	UPregulated_in_BM6	40.8995	5.3352	0.7418	7.1924	6.36715e-13	2.69783e-11	0.0202	0.0204	0.0204	1.073	0.7809	0.5088	1599	1	203982233	203984171	+	amya2	alpha amylase2	ID=gene:Zm00001eb038060;biotype=protein_coding;description=Zm00001e003799;gene_id=Zm00001eb038060;logic_name=cshl_gene
Zm00001eb330990	UPregulated_in_BM6	27.1537	5.3326	0.9415	5.6636	1.48193e-08	2.94091e-07	0	0	0.0241	0.4219	0.2067	0.2942	2711	7	182793242	182797113	+	wox12a	wuschel-related homeobox12A	ID=gene:Zm00001eb330990;biotype=protein_coding;description=Zm00001e035891;gene_id=Zm00001eb330990;logic_name=cshl_gene
Zm00001eb118120	DOWNregulated_in_BM6	553.938	-4.712	0.236	-19.9698	1.0095e-88	6.88654e-85	11.7284	9.6926	11.67	0.2601	0.4234	0.5424	1588	2	242277539	242286715	-	zap1	zea apetala homolog1	ID=gene:Zm00001eb118120;biotype=protein_coding;description=Zm00001e011565;gene_id=Zm00001eb118120;logic_name=cshl_gene
Zm00001eb196150	UPregulated_in_BM6	585.294	5.3316	0.3887	13.7165	8.09082e-43	5.66087e-40	0.2435	0.1309	0.3282	13.6405	5.6207	7.7833	1988	4	191815688	191817838	-	mca11	metacaspase11	ID=gene:Zm00001eb196150;biotype=protein_coding;description=Zm00001e024063;gene_id=Zm00001eb196150;logic_name=cshl_gene
Zm00001eb295440	UPregulated_in_BM6	87.9925	5.3267	0.6356	8.3801	5.28973e-17	3.79844e-15	0.0255	0.0257	0.0602	2.0863	0.591	1.5817	1896	6	175302242	175305530	-			ID=gene:Zm00001eb295440;biotype=protein_coding;description=Zm00001e032382;gene_id=Zm00001eb295440;logic_name=cshl_gene
Zm00001eb429230	UPregulated_in_BM6	3.6331	5.3228	1.8422	2.8894	0.00386006	0.0163528	0	0	0	0.0284	0.1431	0.1426	1119	10	140772584	140776043	+			ID=gene:Zm00001eb429230;biotype=protein_coding;description=Zm00001e158348;gene_id=Zm00001eb429230;logic_name=cshl_gene
Zm00001eb008690	DOWNregulated_in_BM6	8.2069	-4.5599	1.347	-3.3853	0.000711126	0.0040034	0.1718	0.3465	0.1737	0	0	0.0283	1127	1	26638227	26647909	-	zmm14	Zea mays MADS14	ID=gene:Zm00001eb008690;biotype=protein_coding;description=Zm00001e000846;gene_id=Zm00001eb008690;logic_name=cshl_gene
Zm00001eb360150	DOWNregulated_in_BM6	68.0972	-4.3491	0.4901	-8.8738	7.07175e-19	6.20472e-17	0.938	1.196	1.5244	0.0815	0.073	0.0182	1755	8	154201738	154205494	+			ID=gene:Zm00001eb360150;biotype=protein_coding;description=Zm00001e028050.m1;gene_id=Zm00001eb360150;logic_name=cshl_gene
Zm00001eb166960	UPregulated_in_BM6	20.0717	5.3104	1.4666	3.6209	0.000293546	0.00188205	0.015	0.0302	0	0.0294	0.1187	1.5967	1079	4	6603018	6604096	+			ID=gene:Zm00001eb166960;biotype=protein_coding;description=Zm00001e021180;gene_id=Zm00001eb166960;logic_name=cshl_gene
Zm00001eb412990	DOWNregulated_in_BM6	27.2803	-4.2874	0.9817	-4.3672	1.25865e-05	0.000124347	1.1369	0.5435	0.154	0	0.0233	0.0695	1377	10	56844495	56847243	+	tps13	terpene synthase13	ID=gene:Zm00001eb412990;biotype=protein_coding;description=Zm00001e156045;gene_id=Zm00001eb412990;logic_name=cshl_gene
Zm00001eb175400	UPregulated_in_BM6	13.4976	5.3077	1.3928	3.8108	0.000138532	0.000993201	0.0135	0	0	0.3594	0.0805	0.0735	2387	4	48128393	48131729	+			ID=gene:Zm00001eb175400;biotype=protein_coding;description=Zm00001e021985;gene_id=Zm00001eb175400;logic_name=cshl_gene
Zm00001eb135850	UPregulated_in_BM6	39.6696	5.2941	0.7396	7.1582	8.17462e-13	3.3746e-11	0	0.0274	0.055	1.3127	0.9718	0.807	1186	3	122911616	122920811	-	saur35	small auxin up RNA35	ID=gene:Zm00001eb135850;biotype=protein_coding;description=Zm00001e018093;gene_id=Zm00001eb135850;logic_name=cshl_gene
Zm00001eb365050	UPregulated_in_BM6	133.055	5.2916	0.5705	9.2753	1.771e-20	1.86585e-18	0.174	0.0585	0.0586	5.852	1.8698	3.2247	1113	8	169323425	169324537	+			ID=gene:Zm00001eb365050;biotype=protein_coding;description=Zm00001e028509;gene_id=Zm00001eb365050;logic_name=cshl_gene
Zm00001eb020790	UPregulated_in_BM6	26.6775	5.289	1.0422	5.0751	3.87372e-07	5.59625e-06	0.0466	0	0	1.0545	0.3696	0.3338	1386	1	77982461	77985837	+			ID=gene:Zm00001eb020790;biotype=protein_coding;description=Zm00001e002082;gene_id=Zm00001eb020790;logic_name=cshl_gene
Zm00001eb067140	UPregulated_in_BM6	13.1685	5.2863	1.2608	4.1928	2.75498e-05	0.000246719	0	0	0.0469	0.8686	0.4607	0.4131	695	2	3354853	3355547	+	vq12	VQ motif-transcription factor12	ID=gene:Zm00001eb067140;biotype=protein_coding;description=Zm00001e006627;gene_id=Zm00001eb067140;logic_name=cshl_gene
Zm00001eb074550	UPregulated_in_BM6	25.7878	5.2602	1.2658	4.1556	3.24377e-05	0.000285801	0	0	0.0671	1.0787	1.3176	0.0656	972	2	20744998	20746562	+	Zm00001d002729		ID=gene:Zm00001eb074550;biotype=protein_coding;description=Zm00001e007308;gene_id=Zm00001eb074550;logic_name=cshl_gene
Zm00001eb319920	UPregulated_in_BM6	12.6258	5.2262	1.2499	4.1813	2.89877e-05	0.000257903	0	0	0.0177	0.1553	0.313	0.1733	1841	7	150235044	150236884	+			ID=gene:Zm00001eb319920;biotype=misc_non_coding;description=Zm00001e034840;gene_id=Zm00001eb319920;logic_name=cshl_noncoding_gene
Zm00001eb155050	UPregulated_in_BM6	3.3909	5.2197	1.8765	2.7817	0.00540822	0.0216734	0	0	0	0.1112	0.0224	0.0893	1429	3	208995910	208997338	-			ID=gene:Zm00001eb155050;biotype=protein_coding;description=Zm00001e019992;gene_id=Zm00001eb155050;logic_name=cshl_gene
Zm00001eb283470	UPregulated_in_BM6	3.3754	5.2137	1.8763	2.7787	0.00545751	0.0218324	0	0	0	0.0735	0.0185	0.0922	1730	6	140726615	140728344	-			ID=gene:Zm00001eb283470;biotype=protein_coding;description=Zm00001e031217;gene_id=Zm00001eb283470;logic_name=cshl_gene
Zm00001eb347470	UPregulated_in_BM6	3.3699	5.2116	1.8762	2.7777	0.00547521	0.0218776	0	0	0	0.143	0.1153	0.0287	1111	8	96177610	96180293	+	pco117356b		ID=gene:Zm00001eb347470;biotype=protein_coding;description=Zm00001e026895;gene_id=Zm00001eb347470;logic_name=cshl_gene
Zm00001eb357860	UPregulated_in_BM6	3.3684	5.2109	1.79	2.9112	0.00360065	0.0154337	0	0	0	0.061	0.0307	0.0613	2083	8	145717537	145722652	+			ID=gene:Zm00001eb357860;biotype=protein_coding;description=Zm00001e027841;gene_id=Zm00001eb357860;logic_name=cshl_gene
Zm00001eb112270	UPregulated_in_BM6	3.3557	5.2062	2.0062	2.595	0.00945779	0.0341414	0	0	0	0.0576	0.0116	0.1618	1380	2	226120501	226122181	-			ID=gene:Zm00001eb112270;biotype=protein_coding;description=Zm00001e011046;gene_id=Zm00001eb112270;logic_name=cshl_gene
Zm00001eb110730	UPregulated_in_BM6	49.8629	5.2014	0.6355	8.1851	2.72029e-16	1.81045e-14	0.0189	0.0191	0	0.5118	0.3939	0.4439	3414	2	221827206	221832490	-			ID=gene:Zm00001eb110730;biotype=protein_coding;description=Zm00001e010904;gene_id=Zm00001eb110730;logic_name=cshl_gene
Zm00001eb161410	UPregulated_in_BM6	12.2757	5.1896	1.5691	3.3074	0.00094155	0.00506547	0	0.0152	0.0153	0.1041	0.9593	0.0299	1068	3	229147838	229148905	+			ID=gene:Zm00001eb161410;biotype=protein_coding;description=Zm00001e020627;gene_id=Zm00001eb161410;logic_name=cshl_gene
Zm00001eb088410	UPregulated_in_BM6	1794.24	5.1708	0.4997	10.347	4.31846e-25	7.09867e-23	1.4595	1.3582	1.3334	70.2296	22.384	50.2133	1150	2	109448633	109449870	+	glp2	germin-like protein2	ID=gene:Zm00001eb088410;biotype=protein_coding;description=Zm00001e008709;gene_id=Zm00001eb088410;logic_name=cshl_gene
Zm00001eb243040	UPregulated_in_BM6	96.3634	5.1702	1.2097	4.274	1.92006e-05	0.000180372	0	0.1378	0.0461	3.5875	1.1523	1.4635	1417	5	173362167	173363583	-	umc2111		ID=gene:Zm00001eb243040;biotype=protein_coding;description=Zm00001e014749;gene_id=Zm00001eb243040;logic_name=cshl_gene
Zm00001eb265390	UPregulated_in_BM6	12.1329	5.165	1.2554	4.1141	3.88684e-05	0.000333838	0	0	0.0189	0.2942	0.1668	0.1846	1728	6	35281112	35282839	+			ID=gene:Zm00001eb265390;biotype=protein_coding;description=Zm00001e029496;gene_id=Zm00001eb265390;logic_name=cshl_gene
Zm00001eb286810	UPregulated_in_BM6	3.2593	5.1617	2.0399	2.5304	0.0113946	0.0395729	0	0	0	0.1979	0.0142	0.0568	1124	6	153606139	153607738	-	gsl1	giberellic acid-stimulated like1	ID=gene:Zm00001eb286810;biotype=misc_non_coding;description=Zm00001e031544;gene_id=Zm00001eb286810;logic_name=cshl_noncoding_gene
Zm00001eb146000	UPregulated_in_BM6	229.767	5.1574	0.3639	14.1711	1.38363e-45	1.3019e-42	0.1448	0.146	0.1046	5.947	3.4274	4.172	1560	3	177522114	177523673	+			ID=gene:Zm00001eb146000;biotype=protein_coding;description=Zm00001e019089;gene_id=Zm00001eb146000;logic_name=cshl_gene
Zm00001eb199370	UPregulated_in_BM6	3.2411	5.1539	1.9489	2.6446	0.00817994	0.030331	0	0	0	0.1388	0.043	0.0214	1488	4	203869592	203872103	+	aomt7	anthranilate O-methyltransferase7	ID=gene:Zm00001eb199370;biotype=protein_coding;description=Zm00001e024339;gene_id=Zm00001eb199370;logic_name=cshl_gene
Zm00001eb017420	UPregulated_in_BM6	36.0406	5.1499	0.7485	6.8802	5.97845e-12	2.17222e-10	0.0256	0.0515	0	0.8301	1.1661	0.6568	1263	1	62360734	62361996	-			ID=gene:Zm00001eb017420;biotype=protein_coding;description=Zm00001e001719;gene_id=Zm00001eb017420;logic_name=cshl_gene
Zm00001eb418440	UPregulated_in_BM6	274.554	5.1475	0.9226	5.5793	2.41501e-08	4.58902e-07	0.0468	0.1299	0.0947	6.4558	1.6148	0.9492	2756	10	94075328	94078083	-	pza01619		ID=gene:Zm00001eb418440;biotype=protein_coding;description=Zm00001e040457;gene_id=Zm00001eb418440;logic_name=cshl_gene
Zm00001eb154270	UPregulated_in_BM6	3.2249	5.1471	1.8976	2.7125	0.00667834	0.0257296	0	0	0	0.3373	0.068	0.2371	471	3	206429678	206430826	+			ID=gene:Zm00001eb154270;biotype=protein_coding;description=Zm00001e127259;gene_id=Zm00001eb154270;logic_name=cshl_gene
Zm00001eb412970	DOWNregulated_in_BM6	41.2837	-4.2819	0.9059	-4.7265	2.28468e-06	2.73791e-05	2.271	1.8579	0.3011	0.0733	0	0.1472	867	10	56650963	56661616	-	tps12	terpene synthase12	ID=gene:Zm00001eb412970;biotype=protein_coding;description=Zm00001e156043;gene_id=Zm00001eb412970;logic_name=cshl_gene
Zm00001eb306350	UPregulated_in_BM6	23.9073	5.1372	1.0828	4.7445	2.09047e-06	2.54201e-05	0.0215	0.0217	0	1.0167	0.2348	0.1914	1500	7	42250227	42251850	-	expb4	beta expansin4	ID=gene:Zm00001eb306350;biotype=protein_coding;description=Zm00001e033407;gene_id=Zm00001eb306350;logic_name=cshl_gene
Zm00001eb397820	DOWNregulated_in_BM6	45.5156	-4.2055	0.5119	-8.2151	2.11927e-16	1.43495e-14	0.6981	0.6885	0.6136	0.0299	0.0452	0.03	2127	9	146131162	146134723	+	kao2	kaurenoic acid oxidase2	ID=gene:Zm00001eb397820;biotype=protein_coding;description=Zm00001e038497;gene_id=Zm00001eb397820;logic_name=cshl_gene
Zm00001eb089700	UPregulated_in_BM6	409.477	5.1191	0.3979	12.865	7.08846e-38	3.45398e-35	0.0464	0.2807	0.2189	7.5357	5.308	5.2281	2087	2	117797645	117799833	+	cyp42	cytochrome P450 42	ID=gene:Zm00001eb089700;biotype=protein_coding;description=Zm00001e008825;gene_id=Zm00001eb089700;logic_name=cshl_gene
Zm00001eb250920	DOWNregulated_in_BM6	3.487	-4.2049	1.7196	-2.4453	0.0144734	0.0480127	0.3087	0.1415	0.1135	0	0	0.0277	575	5	205519622	205520196	-			ID=gene:Zm00001eb250920;biotype=misc_non_coding;description=Zm00001e015466;gene_id=Zm00001eb250920;logic_name=cshl_noncoding_gene
Zm00001eb000580	DOWNregulated_in_BM6	77.902	-4.0678	0.5115	-7.953	1.81984e-15	1.10351e-13	1.1822	1.7065	1.1407	0.1411	0.0711	0.0177	1802	1	2376907	2378815	-	lsi2	low silicon2	ID=gene:Zm00001eb000580;biotype=protein_coding;description=Zm00001e000055;gene_id=Zm00001eb000580;logic_name=cshl_gene
Zm00001eb226530	UPregulated_in_BM6	3.156	5.1189	1.9494	2.6259	0.00864136	0.0317272	0	0	0	0.0172	0.0346	0.112	1852	5	56314377	56316228	+			ID=gene:Zm00001eb226530;biotype=protein_coding;description=Zm00001e013138;gene_id=Zm00001eb226530;logic_name=cshl_gene
Zm00001eb338650	DOWNregulated_in_BM6	2218.72	-4.0529	0.6805	-5.9562	2.58143e-09	5.94425e-08	66.7576	67.6478	56.8546	0.9579	6.1925	4.1877	1078	8	25987419	25996478	+	pebp14	phosphatidylethanolamine-binding protein	ID=gene:Zm00001eb338650;biotype=protein_coding;description=Zm00001e026057;gene_id=Zm00001eb338650;logic_name=cshl_gene
Zm00001eb162540	UPregulated_in_BM6	387.286	5.1165	0.4039	12.6681	8.88881e-37	4.04248e-34	0.4035	0.5743	0.5998	23.9223	20.5049	8.0462	680	3	232755992	232757240	+			ID=gene:Zm00001eb162540;biotype=misc_non_coding;description=Zm00001e020740;gene_id=Zm00001eb162540;logic_name=cshl_noncoding_gene
Zm00001eb371810	UPregulated_in_BM6	145.861	5.108	0.5758	8.8703	7.29306e-19	6.35801e-17	0.0576	0.0464	0.1862	5.3935	2.3636	1.7408	1402	9	3479534	3481552	-	aomt3	anthranilate O-methyltransferase3	ID=gene:Zm00001eb371810;biotype=protein_coding;description=Zm00001e036053;gene_id=Zm00001eb371810;logic_name=cshl_gene
Zm00001eb174180	DOWNregulated_in_BM6	11.5151	-4.011	0.9955	-4.0291	5.59855e-05	0.000459314	0.2557	0.3866	0.4199	0.0315	0	0.0316	1010	4	41590853	41592077	-	iaa16	Aux/IAA-transcription factor 16	ID=gene:Zm00001eb174180;biotype=protein_coding;description=Zm00001e021879;gene_id=Zm00001eb174180;logic_name=cshl_gene
Zm00001eb258420	UPregulated_in_BM6	11.507	5.0913	1.3154	3.8704	0.000108656	0.000810084	0	0.0587	0	0.6595	0.9825	0.2879	554	5	223376884	223378953	+			ID=gene:Zm00001eb258420;biotype=protein_coding;description=Zm00001e016179;gene_id=Zm00001eb258420;logic_name=cshl_gene
Zm00001eb396410	UPregulated_in_BM6	3.0898	5.0844	2.0451	2.4861	0.0129152	0.0438167	0	0	0	0.0642	0.0092	0.0092	3465	9	142381761	142386146	-			ID=gene:Zm00001eb396410;biotype=protein_coding;description=Zm00001e038358;gene_id=Zm00001eb396410;logic_name=cshl_gene
Zm00001eb146380	UPregulated_in_BM6	3.0673	5.0744	1.9616	2.5868	0.00968633	0.0347549	0	0	0	0.0931	0.0313	0.0156	2047	3	179047509	179053366	-			ID=gene:Zm00001eb146380;biotype=protein_coding;description=Zm00001e019126;gene_id=Zm00001eb146380;logic_name=cshl_gene
Zm00001eb311500	UPregulated_in_BM6	3.0673	5.0744	1.9616	2.5868	0.00968633	0.0347549	0	0	0	0.3021	0.1015	0.0506	631	7	107418831	107419461	-			ID=gene:Zm00001eb311500;biotype=protein_coding;description=Zm00001e136965;gene_id=Zm00001eb311500;logic_name=cshl_gene
Zm00001eb330670	UPregulated_in_BM6	3.0673	5.0744	1.9616	2.5868	0.00968633	0.0347549	0	0	0	0.1099	0.0369	0.0184	1735	7	182137528	182139464	-			ID=gene:Zm00001eb330670;biotype=protein_coding;description=Zm00001e035855;gene_id=Zm00001eb330670;logic_name=cshl_gene
Zm00001eb011680	UPregulated_in_BM6	11.4956	5.0726	1.294	3.9201	8.85249e-05	0.000678534	0.0136	0	0	0.2277	0.1215	0.0942	2372	1	38158712	38161083	-			ID=gene:Zm00001eb011680;biotype=protein_coding;description=Zm00001e001154;gene_id=Zm00001eb011680;logic_name=cshl_gene
Zm00001eb021920	UPregulated_in_BM6	3.0588	5.0707	1.923	2.6368	0.00836844	0.0308706	0	0	0	0.1283	0.0259	0.0773	1238	1	83510510	83511747	-	IDP839		ID=gene:Zm00001eb021920;biotype=protein_coding;description=Zm00001e002203;gene_id=Zm00001eb021920;logic_name=cshl_gene
Zm00001eb077230	UPregulated_in_BM6	13993.6	5.0662	0.4802	10.5509	5.0337e-26	9.21842e-24	2.2583	6.0091	5.2896	202.055	122.651	107.139	2973	2	29634795	29638394	+	pal2	phenylalanine ammonia lyase2	ID=gene:Zm00001eb077230;biotype=protein_coding;description=Zm00001e007573;gene_id=Zm00001eb077230;logic_name=cshl_gene
Zm00001eb352700	UPregulated_in_BM6	3.0434	5.064	1.9113	2.6496	0.00805886	0.0299785	0	0	0	0.047	0.0118	0.0472	2702	8	124307329	124310137	-			ID=gene:Zm00001eb352700;biotype=protein_coding;description=Zm00001e027362;gene_id=Zm00001eb352700;logic_name=cshl_gene
Zm00001eb228250	UPregulated_in_BM6	3.0279	5.0574	1.9231	2.6299	0.00854123	0.0314061	0	0	0	0.0883	0.0296	0.1477	1080	5	63900105	63902334	-			ID=gene:Zm00001eb228250;biotype=protein_coding;description=Zm00001e013298;gene_id=Zm00001eb228250;logic_name=cshl_gene
Zm00001eb298250	UPregulated_in_BM6	3.0224	5.055	1.9112	2.6449	0.00817089	0.0303057	0	0	0	0.1127	0.1135	0.0283	1128	7	1243532	1244802	+			ID=gene:Zm00001eb298250;biotype=protein_coding;description=Zm00001e032656;gene_id=Zm00001eb298250;logic_name=cshl_gene
Zm00001eb362900	UPregulated_in_BM6	3.0104	5.0498	1.8175	2.7785	0.00546181	0.02184	0	0	0	0.0866	0.1018	0.0724	1101	8	164475574	164481965	+			ID=gene:Zm00001eb362900;biotype=protein_coding;description=Zm00001e143566;gene_id=Zm00001eb362900;logic_name=cshl_gene
Zm00001eb393450	UPregulated_in_BM6	44.8922	5.0496	0.6568	7.6885	1.48843e-14	7.90168e-13	0.0305	0.0921	0	1.3188	1.1478	1.4447	1060	9	130359239	130360506	+			ID=gene:Zm00001eb393450;biotype=protein_coding;description=Zm00001e038071;gene_id=Zm00001eb393450;logic_name=cshl_gene
Zm00001eb155630	UPregulated_in_BM6	2.9845	5.0387	1.8719	2.6917	0.0071088	0.0271184	0	0	0	0.0244	0.0614	0.0245	2609	3	210647819	210651480	-			ID=gene:Zm00001eb155630;biotype=protein_coding;description=Zm00001e020046;gene_id=Zm00001eb155630;logic_name=cshl_gene
Zm00001eb430410	UPregulated_in_BM6	2.983	5.0379	1.9231	2.6197	0.00880129	0.0322061	0	0	0	0.0276	0.0835	0.1387	1150	10	143450001	143451375	-			ID=gene:Zm00001eb430410;biotype=protein_coding;description=Zm00001e041589;gene_id=Zm00001eb430410;logic_name=cshl_gene
Zm00001eb037440	UPregulated_in_BM6	2.962	5.0286	1.9628	2.562	0.0104076	0.0368437	0	0	0	0.0259	0.1568	0.0521	1225	1	201165746	201166970	-	bhlh145	bHLH-transcription factor 145	ID=gene:Zm00001eb037440;biotype=protein_coding;description=Zm00001e003740;gene_id=Zm00001eb037440;logic_name=cshl_gene
Zm00001eb135830	UPregulated_in_BM6	2.962	5.0286	1.9628	2.562	0.0104076	0.0368437	0	0	0	0.0258	0.1559	0.0518	1232	3	122550522	122552503	+	gpm829		ID=gene:Zm00001eb135830;biotype=protein_coding;description=Zm00001e018087;gene_id=Zm00001eb135830;logic_name=cshl_gene
Zm00001eb185110	UPregulated_in_BM6	177.368	5.0232	0.4515	11.1243	9.55248e-29	2.20897e-26	0.1947	0.0491	0.1476	5.8584	3.1268	3.2601	1326	4	147414781	147417209	+	nactf17	NAC-transcription factor 17	ID=gene:Zm00001eb185110;biotype=protein_coding;description=Zm00001e023019;gene_id=Zm00001eb185110;logic_name=cshl_gene
Zm00001eb382790	UPregulated_in_BM6	10.9812	5.0215	1.2697	3.9547	7.66233e-05	0.000599776	0	0.0516	0	0.3525	0.5581	0.7078	631	9	62452378	62453008	-			ID=gene:Zm00001eb382790;biotype=protein_coding;description=Zm00001e037054;gene_id=Zm00001eb382790;logic_name=cshl_gene
Zm00001eb066670	DOWNregulated_in_BM6	3208.68	-3.9746	0.1444	-27.5226	9.41389e-167	2.56877e-162	106.076	108.013	87.6283	6.4511	5.7533	6.3321	985	2	2599459	2606943	-			ID=gene:Zm00001eb066670;biotype=protein_coding;description=Zm00001e006585;gene_id=Zm00001eb066670;logic_name=cshl_gene
Zm00001eb271160	UPregulated_in_BM6	10.9147	5.0121	1.4195	3.5309	0.000414188	0.0025417	0	0.0162	0	0.3324	0.0638	0.0954	2007	6	85103929	85106821	-			ID=gene:Zm00001eb271160;biotype=protein_coding;description=Zm00001e030052;gene_id=Zm00001eb271160;logic_name=cshl_gene
Zm00001eb080730	UPregulated_in_BM6	5.8428	5.0041	1.5116	3.3104	0.000931676	0.00502081	0	0	0.028	0.2457	0.2751	0.4111	582	2	43755305	43756045	-	IDP1439		ID=gene:Zm00001eb080730;biotype=protein_coding;description=Zm00001e116356;gene_id=Zm00001eb080730;logic_name=cshl_gene
Zm00001eb171410	UPregulated_in_BM6	192.989	4.9931	0.8951	5.5782	2.43034e-08	4.61494e-07	0.0141	0.1279	0.114	4.4397	1.5799	1.6439	2290	4	29993589	29995953	-			ID=gene:Zm00001eb171410;biotype=protein_coding;description=Zm00001e021619;gene_id=Zm00001eb171410;logic_name=cshl_gene
Zm00001eb299890	UPregulated_in_BM6	2.8936	4.9904	1.9765	2.5249	0.0115737	0.0400998	0	0	0	0.0662	0.0243	0.0121	2639	7	5125653	5128291	+			ID=gene:Zm00001eb299890;biotype=protein_coding;description=Zm00001e032799;gene_id=Zm00001eb299890;logic_name=cshl_gene
Zm00001eb351490	UPregulated_in_BM6	32.2546	4.9885	0.8002	6.2343	4.53923e-10	1.19098e-08	0	0.0167	0.0335	0.6687	0.5588	0.2948	1948	8	119841850	119843797	+			ID=gene:Zm00001eb351490;biotype=protein_coding;description=Zm00001e027253;gene_id=Zm00001eb351490;logic_name=cshl_gene
Zm00001eb035600	UPregulated_in_BM6	2.8711	4.9801	1.9406	2.5663	0.0102787	0.0364916	0	0	0	0.2504	0.1682	0.0559	571	1	194554722	194555292	+			ID=gene:Zm00001eb035600;biotype=protein_coding;description=Zm00001e003588;gene_id=Zm00001eb035600;logic_name=cshl_gene
Zm00001eb374700	DOWNregulated_in_BM6	11.1886	-3.9668	0.998	-3.9747	7.04546e-05	0.000559352	0.1496	0.2262	0.2268	0.0184	0	0.0185	1726	9	14781485	14784123	+	bhlh10	bHLH-transcription factor 10	ID=gene:Zm00001eb374700;biotype=protein_coding;description=Zm00001e036318;gene_id=Zm00001eb374700;logic_name=cshl_gene
Zm00001eb050270	UPregulated_in_BM6	2.8626	4.9761	1.8585	2.6775	0.00741689	0.0280195	0	0	0	0.1444	0.0832	0.1243	770	1	256248021	256256268	+			ID=gene:Zm00001eb050270;biotype=protein_coding;description=Zm00001e004999;gene_id=Zm00001eb050270;logic_name=cshl_gene
Zm00001eb186350	UPregulated_in_BM6	2.8584	4.9743	1.8886	2.6339	0.00844132	0.0310974	0	0	0	0.3125	0.1575	0.4184	305	4	156987501	156987805	+			ID=gene:Zm00001eb186350;biotype=misc_non_coding;description=Zm00001e023147;gene_id=Zm00001eb186350;logic_name=cshl_noncoding_gene
Zm00001eb172810	UPregulated_in_BM6	21.0183	4.9587	1.3117	3.7803	0.000156656	0.001106	0	0.0709	0.0711	3.5994	0.279	0.2085	459	4	36190263	36190823	+			ID=gene:Zm00001eb172810;biotype=protein_coding;description=Zm00001e021753;gene_id=Zm00001eb172810;logic_name=cshl_gene
Zm00001eb277770	UPregulated_in_BM6	104.549	4.945	0.4628	10.6848	1.19915e-26	2.27231e-24	0.0323	0.0976	0.0326	2.0006	1.424	1.3712	2001	6	115847464	115849464	+			ID=gene:Zm00001eb277770;biotype=protein_coding;description=Zm00001e030684;gene_id=Zm00001eb277770;logic_name=cshl_gene
Zm00001eb301780	UPregulated_in_BM6	10.1855	4.9087	1.2588	3.8995	9.64036e-05	0.000729092	0	0.054	0	0.4742	0.5575	0.5291	603	7	12037699	12039832	+	IDP8432		ID=gene:Zm00001eb301780;biotype=protein_coding;description=Zm00001e032972;gene_id=Zm00001eb301780;logic_name=cshl_gene
Zm00001eb162570	DOWNregulated_in_BM6	83.3352	-3.8669	0.3832	-10.0906	6.08211e-24	9.22014e-22	0.8189	0.966	0.8728	0.0548	0.0884	0.033	2897	3	232863411	232867421	+	npf7	nitrate transporter/peptide transporter family7	ID=gene:Zm00001eb162570;biotype=protein_coding;description=Zm00001e020743;gene_id=Zm00001eb162570;logic_name=cshl_gene
Zm00001eb090060	UPregulated_in_BM6	2.7268	4.9045	1.9934	2.4604	0.013877	0.0463877	0	0	0	0.2739	0.0552	0.11	580	2	121369977	121370556	-			ID=gene:Zm00001eb090060;biotype=protein_coding;description=Zm00001e118412;gene_id=Zm00001eb090060;logic_name=cshl_gene
Zm00001eb297100	UPregulated_in_BM6	2.7268	4.9045	1.9934	2.4604	0.013877	0.0463877	0	0	0	0.1408	0.0284	0.0566	1128	6	178284140	178285267	-			ID=gene:Zm00001eb297100;biotype=protein_coding;description=Zm00001e032547;gene_id=Zm00001eb297100;logic_name=cshl_gene
Zm00001eb076740	UPregulated_in_BM6	50.7722	4.896	0.6827	7.1719	7.39551e-13	3.09678e-11	0.0569	0.0287	0.0575	2.0733	1.3693	0.6471	1134	2	28226442	28227705	+			ID=gene:Zm00001eb076740;biotype=protein_coding;description=Zm00001e007528;gene_id=Zm00001eb076740;logic_name=cshl_gene
Zm00001eb330500	UPregulated_in_BM6	10.1729	4.8891	1.3373	3.6559	0.000256305	0.00167636	0.0148	0	0	0.2331	0.0881	0.1024	2181	7	181798418	181801793	-	pme20	pectin methylesterase20	ID=gene:Zm00001eb330500;biotype=protein_coding;description=Zm00001e035838;gene_id=Zm00001eb330500;logic_name=cshl_gene
Zm00001eb319860	UPregulated_in_BM6	40.3681	4.8846	0.7653	6.3828	1.73849e-10	4.92607e-09	0.0378	0.0191	0.0191	1.1733	0.319	0.6545	1706	7	150154171	150155876	+			ID=gene:Zm00001eb319860;biotype=protein_coding;description=Zm00001e034835;gene_id=Zm00001eb319860;logic_name=cshl_gene
Zm00001eb193910	UPregulated_in_BM6	253.127	4.8773	0.9058	5.3848	7.25345e-08	1.23318e-06	0.067	0.3717	0.4235	14.5497	6.0011	3.2798	963	4	184738786	184739886	-	IDP7899		ID=gene:Zm00001eb193910;biotype=protein_coding;description=Zm00001e023837;gene_id=Zm00001eb193910;logic_name=cshl_gene
Zm00001eb090330	UPregulated_in_BM6	50.1303	4.8771	0.7202	6.7716	1.27331e-11	4.39808e-10	0.0405	0.0204	0.0409	1.3753	1.165	0.3403	1594	2	124190960	124193126	+	aatr1	amino acid transporter1	ID=gene:Zm00001eb090330;biotype=protein_coding;description=Zm00001e008883;gene_id=Zm00001eb090330;logic_name=cshl_gene
Zm00001eb037740	UPregulated_in_BM6	100.144	4.8754	0.5233	9.3173	1.19362e-20	1.27727e-18	0.0752	0.0569	0.057	2.7016	1.0256	1.5794	1717	1	202909790	202911506	+			ID=gene:Zm00001eb037740;biotype=protein_coding;description=Zm00001e003772;gene_id=Zm00001eb037740;logic_name=cshl_gene
Zm00001eb157370	UPregulated_in_BM6	2.6664	4.8754	1.8856	2.5856	0.00972139	0.0348575	0	0	0	0.0333	0.0503	0.0501	1909	3	216263503	216267118	-			ID=gene:Zm00001eb157370;biotype=protein_coding;description=Zm00001e020215;gene_id=Zm00001eb157370;logic_name=cshl_gene
Zm00001eb042620	UPregulated_in_BM6	137.669	4.8491	0.4873	9.9519	2.47385e-23	3.57164e-21	0.1367	0.1102	0.1381	5.7033	2.1688	2.7149	1181	1	224800418	224801598	-			ID=gene:Zm00001eb042620;biotype=protein_coding;description=Zm00001e106009;gene_id=Zm00001eb042620;logic_name=cshl_gene
Zm00001eb058070	DOWNregulated_in_BM6	40.6486	-3.8248	0.6989	-5.4728	4.42888e-08	7.85256e-07	0.6101	0.24	0.8725	0.0293	0.0148	0.0735	2169	1	285652673	285654937	+	cyp33	cytochrome P450 CYP81A39	ID=gene:Zm00001eb058070;biotype=protein_coding;description=Zm00001e005752;gene_id=Zm00001eb058070;logic_name=cshl_gene
Zm00001eb311550	UPregulated_in_BM6	29.3896	4.8444	0.7302	6.6342	3.26294e-11	1.0365e-09	0.0179	0.0181	0.0181	0.5828	0.4271	0.4877	1799	7	107962191	107963989	+			ID=gene:Zm00001eb311550;biotype=protein_coding;description=Zm00001e034008;gene_id=Zm00001eb311550;logic_name=cshl_gene
Zm00001eb280530	UPregulated_in_BM6	9.4549	4.8041	1.8809	2.5541	0.0106452	0.037476	0	0.1043	0	2.3422	0.3592	0	312	6	127743258	127743654	-			ID=gene:Zm00001eb280530;biotype=protein_coding;description=Zm00001e148731;gene_id=Zm00001eb280530;logic_name=cshl_gene
Zm00001eb292800	UPregulated_in_BM6	66.4642	4.7941	0.8031	5.9693	2.38347e-09	5.52474e-08	0.0546	0.0367	0.0368	2.5238	0.3247	0.5033	1775	6	169968914	169970974	+	ga2ox7	gibberellin 2-oxidase7	ID=gene:Zm00001eb292800;biotype=protein_coding;description=Zm00001e032134;gene_id=Zm00001eb292800;logic_name=cshl_gene
Zm00001eb090910	UPregulated_in_BM6	1486.65	4.785	0.8479	5.6435	1.66647e-08	3.25972e-07	2.4515	1.9566	3.717	150.74	36.7536	23.8266	632	2	132047319	132048039	+	pco149616		ID=gene:Zm00001eb090910;biotype=protein_coding;description=Zm00001e008958;gene_id=Zm00001eb090910;logic_name=cshl_gene
Zm00001eb065000	UPregulated_in_BM6	32.1369	4.7612	1.0265	4.6383	3.51274e-06	4.01558e-05	0	0.105	0	1.6984	0.4721	0.4999	1085	1	306610880	306611964	+			ID=gene:Zm00001eb065000;biotype=protein_coding;description=Zm00001e006419;gene_id=Zm00001eb065000;logic_name=cshl_gene
Zm00001eb151980	UPregulated_in_BM6	9.15	4.7454	1.3768	3.4468	0.000567332	0.00331778	0	0	0.0426	0.623	0.2511	0.2085	765	3	198665590	198666354	-	copt2	copper transporter2	ID=gene:Zm00001eb151980;biotype=protein_coding;description=Zm00001e019694;gene_id=Zm00001eb151980;logic_name=cshl_gene
Zm00001eb097880	UPregulated_in_BM6	72.758	4.7434	0.7108	6.6733	2.50197e-11	8.09859e-10	0.0193	0.1165	0.0195	0.8246	2.5121	0.7043	1676	2	178435901	178439587	-	IDP2141		ID=gene:Zm00001eb097880;biotype=protein_coding;description=Zm00001e009664;gene_id=Zm00001eb097880;logic_name=cshl_gene
Zm00001eb127410	DOWNregulated_in_BM6	69.6813	-3.7971	0.4691	-8.094	5.7715e-16	3.71432e-14	2.1299	1.3004	2.5167	0.0886	0.119	0.2076	1076	3	34615523	34616826	+			ID=gene:Zm00001eb127410;biotype=protein_coding;description=Zm00001e017226;gene_id=Zm00001eb127410;logic_name=cshl_gene
Zm00001eb406000	UPregulated_in_BM6	247.38	4.7426	0.9229	5.1388	2.7657e-07	4.16259e-06	0.2012	0.0676	0.3389	9.9892	3.6695	1.7896	1444	10	3537595	3539838	+	wrky63	WRKY-transcription factor 63	ID=gene:Zm00001eb406000;biotype=protein_coding;description=Zm00001e039306;gene_id=Zm00001eb406000;logic_name=cshl_gene
Zm00001eb033850	DOWNregulated_in_BM6	4.9765	-3.7707	1.4736	-2.5588	0.0105021	0.0370822	0.0739	0.0497	0.0498	0.0121	0	0	2619	1	187594102	187597730	-	hak26	potassium high-affinity transporter26	ID=gene:Zm00001eb033850;biotype=protein_coding;description=Zm00001e003431;gene_id=Zm00001eb033850;logic_name=cshl_gene
Zm00001eb413200	UPregulated_in_BM6	63.7258	4.7364	0.7153	6.6213	3.55988e-11	1.12429e-09	0.0623	0.0941	0.0629	3.7072	0.9571	0.8614	1037	10	59592775	59593811	-	fad5	fatty acid desaturase5	ID=gene:Zm00001eb413200;biotype=protein_coding;description=Zm00001e039954;gene_id=Zm00001eb413200;logic_name=cshl_gene
Zm00001eb112000	UPregulated_in_BM6	45.2726	4.7338	0.6574	7.2014	5.95989e-13	2.53314e-11	0	0.0561	0.0375	1.0676	0.6804	0.623	1741	2	225213132	225254829	-	GRMZM2G076307		ID=gene:Zm00001eb112000;biotype=protein_coding;description=Zm00001e011024;gene_id=Zm00001eb112000;logic_name=cshl_gene
Zm00001eb037950	UPregulated_in_BM6	9.0854	4.7219	1.3007	3.6304	0.000283035	0.00182193	0.0164	0	0	0.1777	0.1302	0.1135	1967	1	203415055	203418112	-	IDP7979		ID=gene:Zm00001eb037950;biotype=protein_coding;description=Zm00001e003788;gene_id=Zm00001eb037950;logic_name=cshl_gene
Zm00001eb126130	UPregulated_in_BM6	1387.82	4.6928	0.3022	15.53	2.17545e-54	2.69825e-51	0.8101	0.8348	1.201	31.7187	13.946	24.6616	1793	3	27618766	27621198	-			ID=gene:Zm00001eb126130;biotype=protein_coding;description=Zm00001e017087;gene_id=Zm00001eb126130;logic_name=cshl_gene
Zm00001eb167800	UPregulated_in_BM6	26.388	4.6891	0.8573	5.4694	4.51612e-08	8.00205e-07	0	0.0148	0.0296	0.5774	0.2327	0.2754	2201	4	11065536	11067736	-			ID=gene:Zm00001eb167800;biotype=misc_non_coding;description=Zm00001e021262;gene_id=Zm00001eb167800;logic_name=cshl_noncoding_gene
Zm00001eb198880	UPregulated_in_BM6	17.6968	4.6885	1.0628	4.4114	1.02696e-05	0.000103826	0.0306	0.0308	0	0.9637	0.2731	0.2722	1055	4	202202571	202203625	-	TIDP3740		ID=gene:Zm00001eb198880;biotype=protein_coding;description=Zm00001e024290;gene_id=Zm00001eb198880;logic_name=cshl_gene
Zm00001eb341550	UPregulated_in_BM6	17.6558	4.6853	1.0515	4.4557	8.36325e-06	8.66394e-05	0.0395	0.0398	0	1.0889	0.2351	0.6248	817	8	53009952	53011141	-	fl3	floury3	ID=gene:Zm00001eb341550;biotype=protein_coding;description=Zm00001e026325;gene_id=Zm00001eb341550;logic_name=cshl_gene
Zm00001eb374630	UPregulated_in_BM6	2534.3	4.6776	0.2736	17.0987	1.51687e-65	3.76279e-62	1.1851	2.4442	1.6643	57.0967	36.71	35.5427	1784	9	14392362	14395199	+			ID=gene:Zm00001eb374630;biotype=protein_coding;description=Zm00001e036312;gene_id=Zm00001eb374630;logic_name=cshl_gene
Zm00001eb186550	UPregulated_in_BM6	8.6863	4.6713	1.2949	3.6074	0.000309315	0.00197341	0	0.0176	0	0.1371	0.1554	0.1377	1854	4	157767412	157769448	-			ID=gene:Zm00001eb186550;biotype=protein_coding;description=Zm00001e023162;gene_id=Zm00001eb186550;logic_name=cshl_gene
Zm00001eb041390	UPregulated_in_BM6	528.985	4.6677	0.4126	11.3118	1.14757e-29	2.89941e-27	0.3199	0.4837	0.8352	21.3692	8.3281	9.8002	1211	1	217938373	217939870	+	pco076023		ID=gene:Zm00001eb041390;biotype=protein_coding;description=Zm00001e004122;gene_id=Zm00001eb041390;logic_name=cshl_gene
Zm00001eb193720	UPregulated_in_BM6	43.6071	4.6676	0.7777	6.0015	1.95554e-09	4.62799e-08	0.0502	0.0253	0.0507	1.9749	0.4478	0.6197	1287	4	183726831	183728210	+			ID=gene:Zm00001eb193720;biotype=protein_coding;description=Zm00001e023821;gene_id=Zm00001eb193720;logic_name=cshl_gene
Zm00001eb255870	UPregulated_in_BM6	138.787	4.6632	0.4817	9.6817	3.60673e-22	4.59892e-20	0.0928	0.1122	0.0938	3.7341	1.242	2.2369	1740	5	218265199	218267208	-			ID=gene:Zm00001eb255870;biotype=protein_coding;description=Zm00001e015947;gene_id=Zm00001eb255870;logic_name=cshl_gene
Zm00001eb315090	DOWNregulated_in_BM6	9.4614	-3.7048	1.0698	-3.463	0.000534127	0.00314925	0.3509	0.1905	0.1773	0.0266	0	0.0267	1196	7	131962523	131963718	+			ID=gene:Zm00001eb315090;biotype=protein_coding;description=Zm00001e034366;gene_id=Zm00001eb315090;logic_name=cshl_gene
Zm00001eb165030	UPregulated_in_BM6	17.2154	4.6572	1.1924	3.9056	9.39768e-05	0.000713508	0	0	0.0714	0.9386	0.6305	0.1396	914	4	2917312	2918225	-	csu221		ID=gene:Zm00001eb165030;biotype=protein_coding;description=Zm00001e020996;gene_id=Zm00001eb165030;logic_name=cshl_gene
Zm00001eb094070	UPregulated_in_BM6	33.7887	4.6259	0.6902	6.7024	2.04996e-11	6.82162e-10	0.0312	0.0943	0	1.013	1.0672	0.9093	1035	2	156995789	156998115	+			ID=gene:Zm00001eb094070;biotype=protein_coding;description=Zm00001e009278;gene_id=Zm00001eb094070;logic_name=cshl_gene
Zm00001eb412960	DOWNregulated_in_BM6	355.593	-3.5884	0.8014	-4.4776	7.54893e-06	7.91652e-05	6.2933	3.1925	6.5806	0.2927	0.1276	0.8739	2008	10	56564914	56568205	-	tps6	terpene synthase6	ID=gene:Zm00001eb412960;biotype=protein_coding;description=Zm00001e039929;gene_id=Zm00001eb412960;logic_name=cshl_gene
Zm00001eb328980	DOWNregulated_in_BM6	12.9304	-3.5744	0.9545	-3.7447	0.000180634	0.0012491	0.3622	0.2029	0.1627	0.0198	0.0399	0	1604	7	178292543	178294724	-	IDP7986		ID=gene:Zm00001eb328980;biotype=protein_coding;description=Zm00001e035688;gene_id=Zm00001eb328980;logic_name=cshl_gene
Zm00001eb194620	UPregulated_in_BM6	321.633	4.6257	0.3971	11.6483	2.34026e-31	6.86652e-29	0.2904	0.3153	0.2484	10.9277	4.4646	4.7138	1445	4	187294199	187296744	-	gol1	goliath1	ID=gene:Zm00001eb194620;biotype=protein_coding;description=Zm00001e023908;gene_id=Zm00001eb194620;logic_name=cshl_gene
Zm00001eb068480	UPregulated_in_BM6	75.617	4.6241	0.5629	8.2147	2.12613e-16	1.43603e-14	0	0.2024	0.1623	3.3985	2.0707	3.0951	804	2	5675935	5676738	+			ID=gene:Zm00001eb068480;biotype=protein_coding;description=Zm00001e006748;gene_id=Zm00001eb068480;logic_name=cshl_gene
Zm00001eb426900	DOWNregulated_in_BM6	20.8561	-3.5277	0.7246	-4.8688	1.12253e-06	1.46417e-05	0.2198	0.3154	0.4615	0.0166	0.0503	0.0167	1909	10	134433367	134435275	-			ID=gene:Zm00001eb426900;biotype=protein_coding;description=Zm00001e041264;gene_id=Zm00001eb426900;logic_name=cshl_gene
Zm00001eb113440	UPregulated_in_BM6	113.685	4.6106	0.503	9.1654	4.93726e-20	4.93491e-18	0.1871	0.0825	0.0473	2.5786	1.508	3.4215	1380	2	230438550	230442098	-	whp1	white pollen1	ID=gene:Zm00001eb113440;biotype=misc_non_coding;description=Zm00001e011164;gene_id=Zm00001eb113440;logic_name=cshl_noncoding_gene
Zm00001eb374390	UPregulated_in_BM6	8.4044	4.6047	1.3175	3.4951	0.000473859	0.00284492	0.0156	0	0	0.1382	0.0928	0.1388	2069	9	13689338	13691406	-	umc1958		ID=gene:Zm00001eb374390;biotype=protein_coding;description=Zm00001e036289;gene_id=Zm00001eb374390;logic_name=cshl_gene
Zm00001eb209990	UPregulated_in_BM6	16.6421	4.5974	1.2451	3.6926	0.000222012	0.00147974	0.0298	0.03	0	0.1319	0.1181	1.1625	1084	4	249621236	249622319	+			ID=gene:Zm00001eb209990;biotype=protein_coding;description=Zm00001e025412;gene_id=Zm00001eb209990;logic_name=cshl_gene
Zm00001eb109720	UPregulated_in_BM6	8.3486	4.5902	1.4433	3.1802	0.0014715	0.00732852	0.0503	0	0	0.7423	0.1745	0.2485	642	2	219219970	219220611	-			ID=gene:Zm00001eb109720;biotype=protein_coding;description=Zm00001e121099;gene_id=Zm00001eb109720;logic_name=cshl_gene
Zm00001eb170180	DOWNregulated_in_BM6	105.972	-3.4893	0.425	-8.2101	2.21017e-16	1.48544e-14	1.7448	3.4202	4.507	0.1908	0.3525	0.2874	999	4	23609969	23611848	-			ID=gene:Zm00001eb170180;biotype=protein_coding;description=Zm00001e021498;gene_id=Zm00001eb170180;logic_name=cshl_gene
Zm00001eb115950	DOWNregulated_in_BM6	11.8105	-3.434	0.9711	-3.5363	0.000405788	0.00249892	0.0956	0.1927	0.2416	0.0157	0.0316	0	2026	2	237315851	237317876	-	gras14	GRAS-transcription factor 14	ID=gene:Zm00001eb115950;biotype=protein_coding;description=Zm00001e011370;gene_id=Zm00001eb115950;logic_name=cshl_gene
Zm00001eb147150	UPregulated_in_BM6	16.5666	4.5884	1.0002	4.5875	4.48672e-06	4.99507e-05	0.0279	0	0.0282	0.6877	0.3604	0.2486	1155	3	181403132	181404390	-	chn14	chitinase14	ID=gene:Zm00001eb147150;biotype=protein_coding;description=Zm00001e019204;gene_id=Zm00001eb147150;logic_name=cshl_gene
Zm00001eb302790	UPregulated_in_BM6	8.1574	4.5792	1.7613	2.5999	0.00932594	0.0337541	0	0	0.0277	0.027	0.5979	0.0271	1178	7	16645870	16647507	-			ID=gene:Zm00001eb302790;biotype=protein_coding;description=Zm00001e134685;gene_id=Zm00001eb302790;logic_name=cshl_gene
Zm00001eb366200	UPregulated_in_BM6	114.412	4.5753	0.4482	10.2091	1.80588e-24	2.8817e-22	0.0496	0.05	0.1338	2.2147	1.2636	1.8478	1951	8	171657132	171659201	-	sacd9	stearoyl-acyl-carrier-protein desaturase9	ID=gene:Zm00001eb366200;biotype=protein_coding;description=Zm00001e028614;gene_id=Zm00001eb366200;logic_name=cshl_gene
Zm00001eb060890	UPregulated_in_BM6	391.333	4.5691	0.3888	11.7513	6.95414e-32	2.13211e-29	0.2968	0.2431	0.3563	9.8694	7.259	3.282	1740	1	295097675	295100020	-	tsah1	tryptophan synthase A homolog1	ID=gene:Zm00001eb060890;biotype=protein_coding;description=Zm00001e006002;gene_id=Zm00001eb060890;logic_name=cshl_gene
Zm00001eb067820	UPregulated_in_BM6	24.3704	4.5586	0.7928	5.7498	8.93235e-09	1.84649e-07	0.0388	0	0.0196	0.3437	0.4233	0.5752	1664	2	4601883	4603635	-	GRMZM2G363066		ID=gene:Zm00001eb067820;biotype=protein_coding;description=Zm00001e006694;gene_id=Zm00001eb067820;logic_name=cshl_gene
Zm00001eb332160	UPregulated_in_BM6	56.0618	4.5547	0.7898	5.7666	8.08669e-09	1.68573e-07	0	0.0844	0.0634	1.9355	0.3942	0.9304	1543	8	363466	365101	-			ID=gene:Zm00001eb332160;biotype=protein_coding;description=Zm00001e025434;gene_id=Zm00001eb332160;logic_name=cshl_gene
Zm00001eb194170	UPregulated_in_BM6	8.009	4.5472	1.3182	3.4495	0.000561613	0.00328787	0	0	0.0133	0.0907	0.1175	0.0911	2452	4	185601939	185607926	+	pco132510		ID=gene:Zm00001eb194170;biotype=protein_coding;description=Zm00001e023863;gene_id=Zm00001eb194170;logic_name=cshl_gene
Zm00001eb138020	DOWNregulated_in_BM6	56.7189	-3.3638	0.4465	-7.5344	4.90698e-14	2.45102e-12	2.0707	2.3945	1.9494	0.2398	0.2819	0.0803	795	3	136481285	136482281	+			ID=gene:Zm00001eb138020;biotype=protein_coding;description=Zm00001e018320;gene_id=Zm00001eb138020;logic_name=cshl_gene
Zm00001eb403360	UPregulated_in_BM6	292.897	4.5301	0.3628	12.4853	8.98043e-36	3.65745e-33	0.1022	0.1767	0.2657	5.2474	2.7236	4.0349	2210	9	159577842	159580496	-	iqd24	IQ-domain 24	ID=gene:Zm00001eb403360;biotype=protein_coding;description=Zm00001e039011;gene_id=Zm00001eb403360;logic_name=cshl_gene
Zm00001eb275820	UPregulated_in_BM6	7.9829	4.5234	1.4231	3.1785	0.0014803	0.00736157	0.0167	0	0	0.2215	0.0827	0.0659	1936	6	108533355	108541211	+	bhlh142	bHLH-transcription factor 142	ID=gene:Zm00001eb275820;biotype=protein_coding;description=Zm00001e030519;gene_id=Zm00001eb275820;logic_name=cshl_gene
Zm00001eb099460	UPregulated_in_BM6	55.315	4.5233	0.5304	8.5276	1.49457e-17	1.12658e-15	0.0504	0.0761	0.0509	1.6729	1.1738	1.0701	1282	2	185569251	185570761	+	wrky55	WRKY-transcription factor 55	ID=gene:Zm00001eb099460;biotype=protein_coding;description=Zm00001e009822;gene_id=Zm00001eb099460;logic_name=cshl_gene
Zm00001eb123780	DOWNregulated_in_BM6	9043.05	-3.349	0.1511	-22.165	7.47687e-109	1.02011e-104	309.779	339.291	289.717	33.9022	29.611	25.2646	865	3	15290038	15291008	-	phi243966		ID=gene:Zm00001eb123780;biotype=protein_coding;description=Zm00001e016854;gene_id=Zm00001eb123780;logic_name=cshl_gene
Zm00001eb318060	UPregulated_in_BM6	153.525	4.517	0.5016	9.0055	2.14663e-19	1.99915e-17	0.1852	0.14	0.2807	7.1228	2.0661	4.0108	1046	7	143777628	143778768	+	ereb116	AP2-EREBP-transcription factor 116	ID=gene:Zm00001eb318060;biotype=protein_coding;description=Zm00001e034661;gene_id=Zm00001eb318060;logic_name=cshl_gene
Zm00001eb079670	UPregulated_in_BM6	7.8095	4.5116	1.4433	3.1259	0.0017727	0.00858872	0	0.0154	0	0.1953	0.0454	0.0905	2115	2	39124166	39126596	-			ID=gene:Zm00001eb079670;biotype=protein_coding;description=Zm00001e007811;gene_id=Zm00001eb079670;logic_name=cshl_gene
Zm00001eb148810	UPregulated_in_BM6	31.2947	4.503	0.7564	5.9532	2.62898e-09	6.04752e-08	0.1062	0.0535	0.0537	2.5083	1.2112	0.9183	608	3	187248993	187249600	+			ID=gene:Zm00001eb148810;biotype=protein_coding;description=Zm00001e019375;gene_id=Zm00001eb148810;logic_name=cshl_gene
Zm00001eb338360	UPregulated_in_BM6	31.0438	4.5028	0.8663	5.1976	2.01873e-07	3.11567e-06	0	0.0854	0.2569	4.3363	1.4286	1.5491	381	8	24910371	24910821	-			ID=gene:Zm00001eb338360;biotype=protein_coding;description=Zm00001e139893;gene_id=Zm00001eb338360;logic_name=cshl_gene
Zm00001eb208380	UPregulated_in_BM6	570.985	4.4932	0.655	6.8596	6.90693e-12	2.4766e-10	0.2077	0.349	0.4759	11.5311	7.7948	2.8126	2331	4	246941684	246944758	-			ID=gene:Zm00001eb208380;biotype=protein_coding;description=Zm00001e025259;gene_id=Zm00001eb208380;logic_name=cshl_gene
Zm00001eb307390	DOWNregulated_in_BM6	40.0746	-3.3242	0.6186	-5.3736	7.71971e-08	1.30351e-06	0.7304	0.5747	0.6752	0.0175	0.1414	0.0352	1812	7	52716967	52719136	-			ID=gene:Zm00001eb307390;biotype=misc_non_coding;description=Zm00001e033518;gene_id=Zm00001eb307390;logic_name=cshl_noncoding_gene
Zm00001eb286060	UPregulated_in_BM6	30.8281	4.4859	0.957	4.6874	2.76695e-06	3.25299e-05	0.0285	0.0287	0.0576	1.8244	0.198	0.3946	1132	6	150984158	150992862	+			ID=gene:Zm00001eb286060;biotype=protein_coding;description=Zm00001e031477;gene_id=Zm00001eb286060;logic_name=cshl_gene
Zm00001eb339850	UPregulated_in_BM6	970.261	4.4742	0.5443	8.2199	2.03708e-16	1.38618e-14	1.0583	0.589	1.1589	31.8152	12.0719	15.7229	1464	8	34277738	34283593	-	sweet17b	sugars will eventually be exported transporter17b	ID=gene:Zm00001eb339850;biotype=protein_coding;description=Zm00001e026168;gene_id=Zm00001eb339850;logic_name=cshl_gene
Zm00001eb004530	UPregulated_in_BM6	57.1041	4.4677	0.6118	7.3026	2.82206e-13	1.27072e-11	0.2196	0.2767	0.3329	8.2672	2.6681	6.5652	294	1	12428363	12428656	-			ID=gene:Zm00001eb004530;biotype=protein_coding;description=Zm00001e100379;gene_id=Zm00001eb004530;logic_name=cshl_gene
Zm00001eb146970	UPregulated_in_BM6	56.7776	4.4609	0.6487	6.8764	6.13894e-12	2.22166e-10	0.0803	0.1349	0.1894	4.6103	1.2478	2.5925	603	3	181159495	181167668	-			ID=gene:Zm00001eb146970;biotype=protein_coding;description=Zm00001e126602;gene_id=Zm00001eb146970;logic_name=cshl_gene
Zm00001eb425480	UPregulated_in_BM6	4.0188	4.445	1.6322	2.7234	0.00646214	0.0250219	0	0.0318	0	0.2792	0.2814	0.1558	512	10	129576888	129577399	+			ID=gene:Zm00001eb425480;biotype=protein_coding;description=Zm00001e158007;gene_id=Zm00001eb425480;logic_name=cshl_gene
Zm00001eb023420	UPregulated_in_BM6	149.397	4.4433	0.6047	7.3474	2.02126e-13	9.2852e-12	0.1208	0.2923	0.0733	4.8276	4.3137	0.991	1336	1	92660743	92662553	+	expb7	beta expansin7	ID=gene:Zm00001eb023420;biotype=protein_coding;description=Zm00001e002337;gene_id=Zm00001eb023420;logic_name=cshl_gene
Zm00001eb382310	UPregulated_in_BM6	37.4197	4.4423	0.6852	6.4836	8.95597e-11	2.67669e-09	0.0198	0.0199	0.0599	1.0117	0.6274	0.4298	1633	9	52936757	52938979	-	pgl53	polygalacturonase53	ID=gene:Zm00001eb382310;biotype=protein_coding;description=Zm00001e036989;gene_id=Zm00001eb382310;logic_name=cshl_gene
Zm00001eb143540	UPregulated_in_BM6	104.746	4.4391	0.4181	10.6164	2.4996e-26	4.6399e-24	0.1239	0.0749	0.1502	2.6334	1.7446	2.9137	1303	3	164280614	164281916	+			ID=gene:Zm00001eb143540;biotype=protein_coding;description=Zm00001e018858;gene_id=Zm00001eb143540;logic_name=cshl_gene
Zm00001eb096400	UPregulated_in_BM6	3.9983	4.4378	1.7389	2.5521	0.0107088	0.0376317	0	0	0.0054	0.0421	0.069	0.0106	3016	2	171298747	171506758	+			ID=gene:Zm00001eb096400;biotype=protein_coding;description=Zm00001e009515.m1;gene_id=Zm00001eb096400;logic_name=cshl_gene
Zm00001eb199980	UPregulated_in_BM6	7.4009	4.4293	1.5717	2.8182	0.00482882	0.019737	0	0	0.0117	0.0799	0.0115	0.149	2784	4	206127027	206130016	+			ID=gene:Zm00001eb199980;biotype=protein_coding;description=Zm00001e024394;gene_id=Zm00001eb199980;logic_name=cshl_gene
Zm00001eb021060	UPregulated_in_BM6	22.0034	4.4211	1.3165	3.3582	0.000784445	0.00435098	0	0.0282	0.0565	1.4592	0.1942	0.0276	1154	1	79880480	79881723	-	psei8	cystatin8	ID=gene:Zm00001eb021060;biotype=protein_coding;description=Zm00001e002113;gene_id=Zm00001eb021060;logic_name=cshl_gene
Zm00001eb343790	UPregulated_in_BM6	7.4586	4.4187	1.5563	2.8392	0.00452231	0.0186434	0.0382	0	0	0.3756	0.0378	0.3771	846	8	71650013	71650858	-	ereb146	AP2-EREBP-transcription factor 146	ID=gene:Zm00001eb343790;biotype=protein_coding;description=Zm00001e141111;gene_id=Zm00001eb343790;logic_name=cshl_gene
Zm00001eb354370	UPregulated_in_BM6	7.4586	4.4187	1.5563	2.8392	0.00452231	0.0186434	0.0337	0	0	0.3316	0.0334	0.333	958	8	131921464	131922421	+			ID=gene:Zm00001eb354370;biotype=protein_coding;description=Zm00001e027518;gene_id=Zm00001eb354370;logic_name=cshl_gene
Zm00001eb323430	UPregulated_in_BM6	7.2912	4.4043	1.4359	3.0672	0.00216066	0.0101564	0	0	0.0349	0.4078	0.137	0.1535	935	7	164355101	164356144	+			ID=gene:Zm00001eb323430;biotype=protein_coding;description=Zm00001e035177;gene_id=Zm00001eb323430;logic_name=cshl_gene
Zm00001eb055900	UPregulated_in_BM6	14.5481	4.394	1.0565	4.1589	3.19814e-05	0.00028242	0.0199	0.02	0	0.4497	0.2364	0.1178	1625	1	277813597	277815366	-	umc2189		ID=gene:Zm00001eb055900;biotype=protein_coding;description=Zm00001e107434;gene_id=Zm00001eb055900;logic_name=cshl_gene
Zm00001eb285760	UPregulated_in_BM6	21.5536	4.3843	0.8336	5.2598	1.44235e-07	2.30835e-06	0	0.0254	0.0509	0.6939	0.3996	0.4231	1282	6	149622474	149623755	-	ereb69	AP2-EREBP-transcription factor 69	ID=gene:Zm00001eb285760;biotype=protein_coding;description=Zm00001e031438;gene_id=Zm00001eb285760;logic_name=cshl_gene
Zm00001eb215800	UPregulated_in_BM6	43.1383	4.3828	0.7007	6.2545	3.9887e-10	1.06393e-08	0.0299	0.0301	0.1207	1.9545	0.8589	0.7673	1081	5	10181520	10184538	-			ID=gene:Zm00001eb215800;biotype=protein_coding;description=Zm00001e012127;gene_id=Zm00001eb215800;logic_name=cshl_gene
Zm00001eb075000	UPregulated_in_BM6	35.3856	4.3636	0.6363	6.8581	6.97692e-12	2.49514e-10	0	0.09	0.0601	0.8785	1.018	1.0733	1085	2	22318365	22319646	+			ID=gene:Zm00001eb075000;biotype=protein_coding;description=Zm00001e007358;gene_id=Zm00001eb075000;logic_name=cshl_gene
Zm00001eb022710	UPregulated_in_BM6	1261.72	4.3559	0.3208	13.5768	5.49851e-42	3.48925e-39	1.2224	1.0002	0.9491	32.3298	13.847	15.9517	1822	1	87384846	87386772	+			ID=gene:Zm00001eb022710;biotype=protein_coding;description=Zm00001e002266;gene_id=Zm00001eb022710;logic_name=cshl_gene
Zm00001eb073090	UPregulated_in_BM6	63.3868	4.3555	0.5187	8.3971	4.57709e-17	3.31287e-15	0.0364	0.1834	0.1103	1.7552	2.9779	1.7984	887	2	15824964	15825850	+			ID=gene:Zm00001eb073090;biotype=protein_coding;description=Zm00001e007157;gene_id=Zm00001eb073090;logic_name=cshl_gene
Zm00001eb194080	DOWNregulated_in_BM6	358.105	-3.2714	0.3594	-9.1015	8.91275e-20	8.68579e-18	6.8288	6.1083	4.9801	0.2496	0.9522	0.6177	1782	4	185378615	185380525	+			ID=gene:Zm00001eb194080;biotype=protein_coding;description=Zm00001e023855;gene_id=Zm00001eb194080;logic_name=cshl_gene
Zm00001eb226300	UPregulated_in_BM6	7.0473	4.3544	1.4444	3.0148	0.00257176	0.0117135	0	0	0.0236	0.2072	0.1972	0.0578	1380	5	54823739	54825454	-			ID=gene:Zm00001eb226300;biotype=protein_coding;description=Zm00001e013117;gene_id=Zm00001eb226300;logic_name=cshl_gene
Zm00001eb231980	UPregulated_in_BM6	121.927	4.3411	0.581	7.4722	7.88593e-14	3.85633e-12	0.0494	0.1866	0.1996	4.6759	1.1627	2.4879	1308	5	79839228	79841002	+	aomt8	anthranilate O-methyltransferase8	ID=gene:Zm00001eb231980;biotype=protein_coding;description=Zm00001e013624;gene_id=Zm00001eb231980;logic_name=cshl_gene
Zm00001eb417240	UPregulated_in_BM6	1125.99	4.3402	0.3157	13.7458	5.39947e-43	4.09265e-40	0.9913	1.2284	1.1272	33.6724	16.2543	14.7168	1563	10	87380573	87385170	+	AY111178		ID=gene:Zm00001eb417240;biotype=protein_coding;description=Zm00001e040339;gene_id=Zm00001eb417240;logic_name=cshl_gene
Zm00001eb323160	UPregulated_in_BM6	6.9638	4.3208	1.4132	3.0575	0.00223228	0.0104355	0.0366	0	0	0.1443	0.3998	0.1811	881	7	163429460	163430340	+			ID=gene:Zm00001eb323160;biotype=protein_coding;description=Zm00001e035148;gene_id=Zm00001eb323160;logic_name=cshl_gene
Zm00001eb212890	UPregulated_in_BM6	20.5404	4.3055	0.8465	5.0862	3.65302e-07	5.32479e-06	0.0235	0.0237	0.0238	0.5322	0.2099	0.6041	1373	5	4486886	4488378	+	iaa19	Aux/IAA-transcription factor 19	ID=gene:Zm00001eb212890;biotype=protein_coding;description=Zm00001e011863;gene_id=Zm00001eb212890;logic_name=cshl_gene
Zm00001eb205380	UPregulated_in_BM6	27.3112	4.3051	0.7343	5.8632	4.53935e-09	9.90129e-08	0.0228	0.0688	0	0.6498	0.5871	0.5062	1418	4	239609137	239610640	+			ID=gene:Zm00001eb205380;biotype=protein_coding;description=Zm00001e024965;gene_id=Zm00001eb205380;logic_name=cshl_gene
Zm00001eb368570	UPregulated_in_BM6	27.3362	4.2976	0.7657	5.6124	1.99564e-08	3.84842e-07	0.0255	0	0.0258	0.4641	0.2402	0.2645	2533	8	176521431	176524451	+	pco137095c		ID=gene:Zm00001eb368570;biotype=protein_coding;description=Zm00001e028829;gene_id=Zm00001eb368570;logic_name=cshl_gene
Zm00001eb093850	UPregulated_in_BM6	13.5001	4.292	1.1947	3.5926	0.000327388	0.00207272	0	0.041	0.0411	1.1004	0.1613	0.2411	794	2	155593245	155594439	-			ID=gene:Zm00001eb093850;biotype=misc_non_coding;description=Zm00001e009254;gene_id=Zm00001eb093850;logic_name=cshl_noncoding_gene
Zm00001eb194480	UPregulated_in_BM6	10.1482	4.2786	1.2417	3.4459	0.000569188	0.00332579	0.0171	0	0.0086	0.2188	0.0424	0.2197	1888	4	186916875	186918762	-	tcptf45	TCP-transcription factor 45	ID=gene:Zm00001eb194480;biotype=protein_coding;description=Zm00001e023897;gene_id=Zm00001eb194480;logic_name=cshl_gene
Zm00001eb154610	UPregulated_in_BM6	26.7088	4.2684	0.7601	5.6155	1.95968e-08	3.78442e-07	0.0165	0.0166	0.0333	0.6163	0.2288	0.3746	1959	3	207376882	207379039	+			ID=gene:Zm00001eb154610;biotype=protein_coding;description=Zm00001e019946;gene_id=Zm00001eb154610;logic_name=cshl_gene
Zm00001eb391400	UPregulated_in_BM6	6.6488	4.2652	1.5438	2.7628	0.00572997	0.0226731	0	0	0.0307	0.374	0.0603	0.1202	1062	9	121731641	121732909	+			ID=gene:Zm00001eb391400;biotype=protein_coding;description=Zm00001e037884;gene_id=Zm00001eb391400;logic_name=cshl_gene
Zm00001eb113990	DOWNregulated_in_BM6	155.959	-3.2351	0.322	-10.0467	9.49879e-24	1.40866e-21	5.3428	5.2185	5.363	0.2548	0.6418	0.7492	873	2	231859461	231865591	-			ID=gene:Zm00001eb113990;biotype=protein_coding;description=Zm00001e121452;gene_id=Zm00001eb113990;logic_name=cshl_gene
Zm00001eb421890	UPregulated_in_BM6	50.0596	4.2601	0.725	5.8757	4.21142e-09	9.23029e-08	0.2257	0.1138	0.0856	4.9991	1.1475	1.6175	572	10	116488708	116489652	+			ID=gene:Zm00001eb421890;biotype=protein_coding;description=Zm00001e040829;gene_id=Zm00001eb421890;logic_name=cshl_gene
Zm00001eb066980	DOWNregulated_in_BM6	561.74	-3.178	0.1608	-19.763	6.19768e-87	3.38232e-83	9.5442	9.6583	8.7419	1.0062	1.1037	0.8763	1784	2	3170359	3175414	+	cl14688_1		ID=gene:Zm00001eb066980;biotype=protein_coding;description=Zm00001e006613;gene_id=Zm00001eb066980;logic_name=cshl_gene
Zm00001eb288210	UPregulated_in_BM6	13.2055	4.2568	1.053	4.0428	5.28273e-05	0.000437348	0	0.033	0.0331	0.676	0.2595	0.2586	987	6	158472784	158473770	+	zar4	Zea mays ARGOS4	ID=gene:Zm00001eb288210;biotype=protein_coding;description=Zm00001e031688;gene_id=Zm00001eb288210;logic_name=cshl_gene
Zm00001eb255170	UPregulated_in_BM6	26.4294	4.2553	0.7783	5.4674	4.56782e-08	8.08623e-07	0.0179	0.0542	0	0.5818	0.3287	0.4072	1802	5	216479355	216482446	+	trpp7	trehalose-6-phosphate phosphatase7	ID=gene:Zm00001eb255170;biotype=protein_coding;description=Zm00001e015870;gene_id=Zm00001eb255170;logic_name=cshl_gene
Zm00001eb383510	UPregulated_in_BM6	230.297	4.2443	0.787	5.3928	6.93566e-08	1.18309e-06	0.3321	0.0913	0.6409	9.7337	4.223	5.3123	1069	9	69380134	69381202	+	GRMZM5G812126		ID=gene:Zm00001eb383510;biotype=protein_coding;description=Zm00001e037114;gene_id=Zm00001eb383510;logic_name=cshl_gene
Zm00001eb074720	UPregulated_in_BM6	26.2325	4.2411	0.7838	5.4111	6.26279e-08	1.08297e-06	0.0618	0.0623	0.125	2.3433	0.736	1.4057	522	2	21422899	21424691	-			ID=gene:Zm00001eb074720;biotype=protein_coding;description=Zm00001e115748;gene_id=Zm00001eb074720;logic_name=cshl_gene
Zm00001eb092770	UPregulated_in_BM6	122.02	4.2233	1.077	3.9212	8.81e-05	0.000675846	0.0447	0.293	0.0904	3.7845	3.3702	0.4419	1444	2	148461814	148463257	+	bx14	benzoxazinone synthesis14	ID=gene:Zm00001eb092770;biotype=protein_coding;description=Zm00001e009145;gene_id=Zm00001eb092770;logic_name=cshl_gene
Zm00001eb221910	UPregulated_in_BM6	35.7266	4.2167	0.7377	5.7163	1.08848e-08	2.20172e-07	0.071	0.0205	0.0205	1.0284	0.3119	0.6617	1591	5	30760794	30764246	-	IDP8595		ID=gene:Zm00001eb221910;biotype=protein_coding;description=Zm00001e012699;gene_id=Zm00001eb221910;logic_name=cshl_gene
Zm00001eb327910	UPregulated_in_BM6	12.9304	4.2155	1.6039	2.6283	0.0085808	0.0315218	0.0153	0.0154	0	0.0526	0.5152	0	2113	7	175982697	175987207	-	ra3	ramosa3	ID=gene:Zm00001eb327910;biotype=protein_coding;description=Zm00001e035591;gene_id=Zm00001eb327910;logic_name=cshl_gene
Zm00001eb214550	UPregulated_in_BM6	6.4032	4.213	1.6755	2.5145	0.0119195	0.0410304	0	0	0.0326	0.0794	0.4798	0.0319	1001	5	7127227	7128227	+			ID=gene:Zm00001eb214550;biotype=protein_coding;description=Zm00001e012010;gene_id=Zm00001eb214550;logic_name=cshl_gene
Zm00001eb027840	UPregulated_in_BM6	149.248	4.1825	0.5048	8.2847	1.18365e-16	8.26041e-15	0.3023	0.1172	0.1293	5.2533	1.903	2.4134	1388	1	143347778	143349245	+	GRMZM2G167584		ID=gene:Zm00001eb027840;biotype=protein_coding;description=Zm00001e002800;gene_id=Zm00001eb027840;logic_name=cshl_gene
Zm00001eb169420	UPregulated_in_BM6	256.315	4.1744	0.4013	10.4025	2.41555e-25	4.14548e-23	0.2985	0.6448	0.8189	14.5429	6.3865	9.314	757	4	19205635	19206391	-	pco149432		ID=gene:Zm00001eb169420;biotype=protein_coding;description=Zm00001e021426;gene_id=Zm00001eb169420;logic_name=cshl_gene
Zm00001eb213560	UPregulated_in_BM6	407.51	4.1684	0.713	5.8466	5.01636e-09	1.08664e-07	1.3558	0.9463	1.1069	36.9303	14.6119	6.8549	619	5	5495383	5496001	-			ID=gene:Zm00001eb213560;biotype=protein_coding;description=Zm00001e011921;gene_id=Zm00001eb213560;logic_name=cshl_gene
Zm00001eb249960	UPregulated_in_BM6	6.1717	4.1583	1.7089	2.4333	0.0149628	0.0492746	0	0.0089	0	0.1217	0.0175	0.0087	3656	5	197826952	197830695	-			ID=gene:Zm00001eb249960;biotype=protein_coding;description=Zm00001e015369;gene_id=Zm00001eb249960;logic_name=cshl_gene
Zm00001eb343640	UPregulated_in_BM6	12.386	4.1492	1.0838	3.8283	0.000129026	0.000932152	0.0351	0.0354	0	0.7087	0.2439	0.243	919	8	70238310	70239228	+	GRMZM2G070013		ID=gene:Zm00001eb343640;biotype=protein_coding;description=Zm00001e026522;gene_id=Zm00001eb343640;logic_name=cshl_gene
Zm00001eb124740	UPregulated_in_BM6	18.3787	4.1444	0.8143	5.0894	3.59183e-07	5.24399e-06	0	0.0386	0.0193	0.32	0.3414	0.3213	1688	3	19549253	19550940	-			ID=gene:Zm00001eb124740;biotype=protein_coding;description=Zm00001e016956;gene_id=Zm00001eb124740;logic_name=cshl_gene
Zm00001eb153190	DOWNregulated_in_BM6	819.893	-3.1414	0.6587	-4.7693	1.84882e-06	2.28275e-05	32.9091	19.9921	30.2828	0.913	5.0417	3.337	870	3	202794887	202796773	+	pebp12	phosphatidylethanolamine-binding protein12	ID=gene:Zm00001eb153190;biotype=protein_coding;description=Zm00001e019815;gene_id=Zm00001eb153190;logic_name=cshl_gene
Zm00001eb107200	UPregulated_in_BM6	6.1028	4.1388	1.4902	2.7774	0.00547999	0.0218903	0	0.0178	0	0.1735	0.0525	0.0697	1831	2	212785234	212787064	-			ID=gene:Zm00001eb107200;biotype=misc_non_coding;description=Zm00001e010581;gene_id=Zm00001eb107200;logic_name=cshl_noncoding_gene
Zm00001eb286050	DOWNregulated_in_BM6	63.8118	-3.1146	0.6272	-4.9655	6.85104e-07	9.36595e-06	0.7947	0.3293	0.7703	0.0107	0.1188	0.0861	2965	6	150975552	150978516	-			ID=gene:Zm00001eb286050;biotype=protein_coding;description=Zm00001e031476;gene_id=Zm00001eb286050;logic_name=cshl_gene
Zm00001eb163680	UPregulated_in_BM6	15.2367	4.1351	0.9276	4.4578	8.28193e-06	8.59274e-05	0	0.0537	0.2154	1.7301	1.6907	1.1056	303	3	236143417	236143719	-	zhd9	ZF-HD-transcription factor 9	ID=gene:Zm00001eb163680;biotype=protein_coding;description=Zm00001e128045;gene_id=Zm00001eb163680;logic_name=cshl_gene
Zm00001eb026860	UPregulated_in_BM6	60.6637	4.1265	0.5836	7.0708	1.54022e-12	6.12654e-11	0.0715	0.1802	0.1084	3.0259	1.9855	0.9893	903	1	126360704	126364311	-	LOC100282340		ID=gene:Zm00001eb026860;biotype=protein_coding;description=Zm00001e002691;gene_id=Zm00001eb026860;logic_name=cshl_gene
Zm00001eb009340	UPregulated_in_BM6	248.619	4.1234	0.284	14.5175	9.38794e-48	1.02468e-44	0.1898	0.2609	0.2616	4.9245	3.5422	3.4444	1871	1	28861699	28863569	+	aos2	allene oxide synthesis2	ID=gene:Zm00001eb009340;biotype=protein_coding;description=Zm00001e000907;gene_id=Zm00001eb009340;logic_name=cshl_gene
Zm00001eb020540	UPregulated_in_BM6	56.9832	4.1137	0.5696	7.2221	5.11968e-13	2.20348e-11	0.0312	0.2046	0.0631	1.1984	2.2604	1.5427	1034	1	76771998	76773219	+			ID=gene:Zm00001eb020540;biotype=protein_coding;description=Zm00001e002052;gene_id=Zm00001eb020540;logic_name=cshl_gene
Zm00001eb010460	UPregulated_in_BM6	30.0334	4.1127	0.7504	5.481	4.23018e-08	7.53453e-07	0.0129	0.0522	0	0.4014	0.2697	0.4095	2493	1	33308707	33313044	+	aic3	auxin import carrier3	ID=gene:Zm00001eb010460;biotype=protein_coding;description=Zm00001e001017;gene_id=Zm00001eb010460;logic_name=cshl_gene
Zm00001eb077570	UPregulated_in_BM6	23.9231	4.1115	0.9197	4.4703	7.81039e-06	8.16247e-05	0	0.1099	0.0367	1.4491	0.4327	0.503	888	2	30527539	30529671	+			ID=gene:Zm00001eb077570;biotype=protein_coding;description=Zm00001e007601;gene_id=Zm00001eb077570;logic_name=cshl_gene
Zm00001eb148250	UPregulated_in_BM6	5.9828	4.1072	1.4595	2.8141	0.00489121	0.0199472	0	0	0.0405	0.1184	0.1989	0.3567	805	3	185642759	185643563	-	smr1	siamese-related1	ID=gene:Zm00001eb148250;biotype=protein_coding;description=Zm00001e019304;gene_id=Zm00001eb148250;logic_name=cshl_gene
Zm00001eb403570	UPregulated_in_BM6	6.0645	4.107	1.4485	2.8353	0.00457758	0.0188513	0.0239	0	0	0.1883	0.1423	0.0709	1350	9	159919425	159921399	-	bzip64	bZIP-transcription factor 64	ID=gene:Zm00001eb403570;biotype=protein_coding;description=Zm00001e039030;gene_id=Zm00001eb403570;logic_name=cshl_gene
Zm00001eb029590	UPregulated_in_BM6	29.8021	4.0971	0.6314	6.4884	8.67321e-11	2.60358e-09	0.0187	0.0189	0.0568	0.5535	0.5206	0.4817	1722	1	160890545	160892266	+			ID=gene:Zm00001eb029590;biotype=protein_coding;description=Zm00001e002998;gene_id=Zm00001eb029590;logic_name=cshl_gene
Zm00001eb168360	UPregulated_in_BM6	35.4461	4.0916	0.8264	4.9513	7.3703e-07	9.98577e-06	0	0.0758	0.1519	2.1268	0.5591	0.9656	859	4	13298845	13299703	-			ID=gene:Zm00001eb168360;biotype=protein_coding;description=Zm00001e021312;gene_id=Zm00001eb168360;logic_name=cshl_gene
Zm00001eb316920	UPregulated_in_BM6	23.6069	4.0904	0.8989	4.5503	5.35804e-06	5.83342e-05	0	0.0441	0.0442	0.6139	0.6729	0.1514	1475	7	139006085	139007946	+			ID=gene:Zm00001eb316920;biotype=protein_coding;description=Zm00001e034551;gene_id=Zm00001eb316920;logic_name=cshl_gene
Zm00001eb187380	DOWNregulated_in_BM6	583.898	-3.0749	0.3801	-8.0891	6.01236e-16	3.85116e-14	23.2242	21.694	19.7402	0.9591	4.3092	2.2674	795	4	161711800	161712799	+			ID=gene:Zm00001eb187380;biotype=protein_coding;description=Zm00001e023241;gene_id=Zm00001eb187380;logic_name=cshl_gene
Zm00001eb023460	UPregulated_in_BM6	331.544	4.0805	0.3699	11.0301	2.73523e-28	6.06798e-26	0.6148	0.3874	0.4402	11.0697	8.1567	4.2791	1260	1	92988049	92989459	+	expb6	beta expansin6	ID=gene:Zm00001eb023460;biotype=protein_coding;description=Zm00001e002342;gene_id=Zm00001eb023460;logic_name=cshl_gene
Zm00001eb066990	DOWNregulated_in_BM6	229.638	-3.0245	0.236	-12.8174	1.31019e-37	6.27213e-35	2.5231	3.5452	2.8827	0.3658	0.2978	0.3956	2258	2	3176554	3181867	+			ID=gene:Zm00001eb066990;biotype=protein_coding;description=Zm00001e006614;gene_id=Zm00001eb066990;logic_name=cshl_gene
Zm00001eb111670	UPregulated_in_BM6	806.658	4.0793	0.3266	12.4912	8.34358e-36	3.49449e-33	0.488	0.5193	0.8633	14.2246	9.9103	6.1167	2381	2	224094430	224096987	+	mmc0381		ID=gene:Zm00001eb111670;biotype=protein_coding;description=Zm00001e010991;gene_id=Zm00001eb111670;logic_name=cshl_gene
Zm00001eb415080	UPregulated_in_BM6	837.86	4.0792	0.6016	6.7803	1.19939e-11	4.17445e-10	0.4667	0.5441	1.0836	18.6999	7.7981	7.0857	2213	10	75016102	75019776	-	tps4	terpene synthase4	ID=gene:Zm00001eb415080;biotype=protein_coding;description=Zm00001e040150;gene_id=Zm00001eb415080;logic_name=cshl_gene
Zm00001eb092160	DOWNregulated_in_BM6	5.9818	-2.9746	1.2063	-2.466	0.0136625	0.0458558	0.3081	0.1942	0.1168	0.0379	0	0.0381	838	2	144784191	144785028	-			ID=gene:Zm00001eb092160;biotype=protein_coding;description=Zm00001e009088;gene_id=Zm00001eb092160;logic_name=cshl_gene
Zm00001eb220740	UPregulated_in_BM6	624.473	4.0778	0.7119	5.7279	1.01655e-08	2.07159e-07	1.4693	0.964	2.546	49.1958	15.2219	15.3063	692	5	24782124	24782815	+			ID=gene:Zm00001eb220740;biotype=protein_coding;description=Zm00001e012582;gene_id=Zm00001eb220740;logic_name=cshl_gene
Zm00001eb281900	UPregulated_in_BM6	93.7197	4.0777	1.0924	3.7329	0.000189285	0.0012984	0.0472	0.1429	0.0637	2.2163	0.1406	1.6808	2050	6	134185283	134188348	-	tar1	tryptophan aminotransferase related1	ID=gene:Zm00001eb281900;biotype=protein_coding;description=Zm00001e031069;gene_id=Zm00001eb281900;logic_name=cshl_gene
Zm00001eb371540	UPregulated_in_BM6	11.7084	4.0756	1.3139	3.1018	0.00192346	0.00919667	0	0	0.0404	0.2753	0.3368	0.0395	1616	9	2374044	2377780	-			ID=gene:Zm00001eb371540;biotype=protein_coding;description=Zm00001e036025;gene_id=Zm00001eb371540;logic_name=cshl_gene
Zm00001eb041440	DOWNregulated_in_BM6	5.935	-2.9542	1.2042	-2.4534	0.0141531	0.0471544	0.1162	0.2176	0.2014	0.049	0	0.0164	972	1	218164563	218166155	+			ID=gene:Zm00001eb041440;biotype=protein_coding;description=Zm00001e004127;gene_id=Zm00001eb041440;logic_name=cshl_gene
Zm00001eb321970	UPregulated_in_BM6	17.6153	4.0708	0.8844	4.6028	4.16778e-06	4.67817e-05	0.0192	0.0194	0.0194	0.5302	0.2099	0.1901	1678	7	159197834	159200046	-			ID=gene:Zm00001eb321970;biotype=protein_coding;description=Zm00001e035031;gene_id=Zm00001eb321970;logic_name=cshl_gene
Zm00001eb158950	UPregulated_in_BM6	11.6123	4.0468	1.3317	3.0389	0.00237436	0.0109478	0.023	0	0.0232	0.5423	0.1594	0.0227	1406	3	221470641	221473093	+			ID=gene:Zm00001eb158950;biotype=protein_coding;description=Zm00001e020374;gene_id=Zm00001eb158950;logic_name=cshl_gene
Zm00001eb413850	UPregulated_in_BM6	575.568	4.0435	0.5965	6.7792	1.20818e-11	4.19969e-10	0.4448	0.5082	0.5395	12.8649	7.552	3.0629	2177	10	65552332	65555718	-	cl4921_1		ID=gene:Zm00001eb413850;biotype=protein_coding;description=Zm00001e040022;gene_id=Zm00001eb413850;logic_name=cshl_gene
Zm00001eb242460	UPregulated_in_BM6	17.1834	4.0332	0.8204	4.916	8.83248e-07	1.18085e-05	0.0093	0.0094	0.0094	0.2018	0.1109	0.1289	3464	5	171338792	171343100	-			ID=gene:Zm00001eb242460;biotype=protein_coding;description=Zm00001e014697;gene_id=Zm00001eb242460;logic_name=cshl_gene
Zm00001eb138340	UPregulated_in_BM6	5.7689	4.0286	1.4904	2.703	0.00687195	0.0263808	0.015	0	0	0.1326	0.0446	0.0592	2156	3	138185404	138189381	-	dhr2	dhurrinase2	ID=gene:Zm00001eb138340;biotype=protein_coding;description=Zm00001e018359;gene_id=Zm00001eb138340;logic_name=cshl_gene
Zm00001eb200290	DOWNregulated_in_BM6	7.2088	-2.9411	1.1679	-2.5183	0.0117916	0.0407031	0.3729	1.074	0.6461	0	0.0528	0.2106	303	4	207331381	207344827	-			ID=gene:Zm00001eb200290;biotype=protein_coding;description=Zm00001e113969;gene_id=Zm00001eb200290;logic_name=cshl_gene
Zm00001eb134580	DOWNregulated_in_BM6	8.436	-2.9021	1.1318	-2.564	0.0103462	0.0366931	0.1975	0.0524	0.2206	0	0.0206	0.0411	1553	3	111742934	111745114	-			ID=gene:Zm00001eb134580;biotype=misc_non_coding;description=Zm00001e017956;gene_id=Zm00001eb134580;logic_name=cshl_noncoding_gene
Zm00001eb230830	UPregulated_in_BM6	109.829	4.0273	1.2573	3.2032	0.00135889	0.00686413	0	0.3263	0.2805	3.5353	4.0212	1.8588	1047	5	75072930	75074769	+			ID=gene:Zm00001eb230830;biotype=misc_non_coding;description=Zm00001e013523;gene_id=Zm00001eb230830;logic_name=cshl_noncoding_gene
Zm00001eb149600	DOWNregulated_in_BM6	9.3594	-2.8156	1.0263	-2.7435	0.00607874	0.0237807	0.0852	0.1374	0.2066	0.0168	0.0422	0	1895	3	190197068	190205511	-	wrky19	WRKY-transcription factor 19	ID=gene:Zm00001eb149600;biotype=protein_coding;description=Zm00001e019450;gene_id=Zm00001eb149600;logic_name=cshl_gene
Zm00001eb208090	DOWNregulated_in_BM6	7.9809	-2.7851	1.0018	-2.78	0.00543614	0.0217693	0.8494	0.3262	0.5315	0.1194	0.0401	0.08	399	4	246295096	246295494	+	saur46	small auxin up RNA46	ID=gene:Zm00001eb208090;biotype=protein_coding;description=Zm00001e114984;gene_id=Zm00001eb208090;logic_name=cshl_gene
Zm00001eb383830	UPregulated_in_BM6	575.803	4.0155	0.356	11.2788	1.66949e-29	4.17939e-27	0.5339	0.6831	0.8925	17.23	7.3423	7.8744	1572	9	72300352	72302161	+	Zm00001d046184		ID=gene:Zm00001eb383830;biotype=protein_coding;description=Zm00001e037140;gene_id=Zm00001eb383830;logic_name=cshl_gene
Zm00001eb168890	UPregulated_in_BM6	22.6155	4.0118	0.7415	5.4107	6.27693e-08	1.08404e-06	0.0439	0.0443	0	0.5079	0.4901	0.3798	1470	4	16158491	16159960	-			ID=gene:Zm00001eb168890;biotype=protein_coding;description=Zm00001e021366;gene_id=Zm00001eb168890;logic_name=cshl_gene
Zm00001eb333490	UPregulated_in_BM6	234.469	4.0029	0.4124	9.7059	2.84674e-22	3.68147e-20	0.4818	1.2952	1.6232	25.0934	13.4598	13.2534	402	8	5357342	5357743	+			ID=gene:Zm00001eb333490;biotype=protein_coding;description=Zm00001e139285;gene_id=Zm00001eb333490;logic_name=cshl_gene
Zm00001eb087090	UPregulated_in_BM6	655.077	3.9968	0.8248	4.8457	1.26191e-06	1.6227e-05	0.3041	2.9782	1.9102	19.0716	36.3045	24.2604	743	2	91880318	91881060	+	pco143001		ID=gene:Zm00001eb087090;biotype=protein_coding;description=Zm00001e008560;gene_id=Zm00001eb087090;logic_name=cshl_gene
Zm00001eb002280	UPregulated_in_BM6	73.0367	3.9966	0.5493	7.2759	3.44152e-13	1.53195e-11	0.432	0.1244	0.2495	6.4394	2.8772	3.05	523	1	6365240	6365762	+			ID=gene:Zm00001eb002280;biotype=protein_coding;description=Zm00001e000234;gene_id=Zm00001eb002280;logic_name=cshl_gene
Zm00001eb378680	UPregulated_in_BM6	27.838	3.9852	0.646	6.169	6.87224e-10	1.74278e-08	0.0292	0.0098	0.0098	0.2775	0.2411	0.2306	3320	9	27072126	27075445	+			ID=gene:Zm00001eb378680;biotype=protein_coding;description=Zm00001e036642;gene_id=Zm00001eb378680;logic_name=cshl_gene
Zm00001eb087040	UPregulated_in_BM6	16.4034	3.9625	0.8963	4.4211	9.81951e-06	0.000100054	0.0312	0.0157	0.0473	0.5685	0.6502	0.2006	1034	2	91020950	91022591	-			ID=gene:Zm00001eb087040;biotype=protein_coding;description=Zm00001e008550;gene_id=Zm00001eb087040;logic_name=cshl_gene
Zm00001eb066620	DOWNregulated_in_BM6	7.7067	-2.7608	1.0783	-2.5602	0.0104613	0.0369659	0.1041	0.2204	0.1052	0	0.0413	0.0206	1550	2	2402893	2405697	+			ID=gene:Zm00001eb066620;biotype=protein_coding;description=Zm00001e006575;gene_id=Zm00001eb066620;logic_name=cshl_gene
Zm00001eb157610	UPregulated_in_BM6	65.1014	3.958	0.7966	4.9685	6.74718e-07	9.23804e-06	0.0362	0.0913	0.0915	2.4234	0.5207	0.2416	1783	3	217121663	217125140	-			ID=gene:Zm00001eb157610;biotype=protein_coding;description=Zm00001e020240;gene_id=Zm00001eb157610;logic_name=cshl_gene
Zm00001eb304240	UPregulated_in_BM6	102.397	3.9441	1.2004	3.2856	0.00101774	0.00539665	0.2892	0.3499	0.4678	13.6084	1.5492	0.7433	558	7	25046881	25047518	+	IDP9119		ID=gene:Zm00001eb304240;biotype=protein_coding;description=Zm00001e033203;gene_id=Zm00001eb304240;logic_name=cshl_gene
Zm00001eb168050	UPregulated_in_BM6	10.8209	3.9425	1.2069	3.2666	0.00108835	0.00570127	0.0134	0.0135	0	0.2313	0.1398	0.0265	2404	4	12089130	12096668	+	abf3	alpha-L-arabinofuranosidase3	ID=gene:Zm00001eb168050;biotype=protein_coding;description=Zm00001e021283;gene_id=Zm00001eb168050;logic_name=cshl_gene
Zm00001eb251890	UPregulated_in_BM6	70.1995	3.9404	0.5721	6.8877	5.66939e-12	2.06875e-10	0.1715	0.1415	0.0946	3.4535	1.1291	1.3871	1035	5	208495930	208497357	-	thx50	Trihelix-transcription factor 50	ID=gene:Zm00001eb251890;biotype=protein_coding;description=Zm00001e133706;gene_id=Zm00001eb251890;logic_name=cshl_gene
Zm00001eb431850	UPregulated_in_BM6	90.6936	3.9382	0.7077	5.5649	2.6224e-08	4.93839e-07	0.01	0.0904	0.0705	1.6288	0.3708	0.4532	3238	10	146851832	146857758	-	bxs1	beta-D-xylosidase1	ID=gene:Zm00001eb431850;biotype=protein_coding;description=Zm00001e041753;gene_id=Zm00001eb431850;logic_name=cshl_gene
Zm00001eb204800	DOWNregulated_in_BM6	10.2087	-2.7356	1.0196	-2.683	0.0072969	0.0276663	0.3884	0.6961	0.0872	0.0425	0.0856	0.0427	748	4	236706409	236707156	-	cl50024_-1		ID=gene:Zm00001eb204800;biotype=protein_coding;description=Zm00001e024901;gene_id=Zm00001eb204800;logic_name=cshl_gene
Zm00001eb336650	UPregulated_in_BM6	16.0373	3.9365	0.8426	4.6722	2.98047e-06	3.48002e-05	0	0.0146	0.0073	0.1068	0.1148	0.1001	4462	8	17611715	17616332	+	rlk3	receptor-like protein kinase3	ID=gene:Zm00001eb336650;biotype=protein_coding;description=Zm00001e025874;gene_id=Zm00001eb336650;logic_name=cshl_gene
Zm00001eb120680	UPregulated_in_BM6	10.6684	3.9355	1.458	2.6993	0.00694785	0.026616	0	0.0264	0.0265	0.67	0.0519	0.0259	1233	3	4833616	4835011	-			ID=gene:Zm00001eb120680;biotype=protein_coding;description=Zm00001e016526;gene_id=Zm00001eb120680;logic_name=cshl_gene
Zm00001eb390180	UPregulated_in_BM6	10.6777	3.9346	1.6026	2.4552	0.0140812	0.0469607	0	0	0.0256	0.3243	0.0126	0.0251	2547	9	116218686	116221232	+	umc1107		ID=gene:Zm00001eb390180;biotype=protein_coding;description=Zm00001e037771;gene_id=Zm00001eb390180;logic_name=cshl_gene
Zm00001eb426640	UPregulated_in_BM6	457.622	3.9328	0.3736	10.5279	6.422e-26	1.15288e-23	0.6893	0.3249	0.5157	11.5334	5.5581	5.3438	1803	10	133164716	133167805	+	nactf65	NAC-transcription factor 65	ID=gene:Zm00001eb426640;biotype=protein_coding;description=Zm00001e041236;gene_id=Zm00001eb426640;logic_name=cshl_gene
Zm00001eb145820	DOWNregulated_in_BM6	93.0069	-2.7342	0.3788	-7.2173	5.30149e-13	2.26742e-11	2.3004	1.7023	2.0283	0.2168	0.4733	0.1935	1319	3	176802728	176805378	+	cl4357_1c		ID=gene:Zm00001eb145820;biotype=protein_coding;description=Zm00001e019072;gene_id=Zm00001eb145820;logic_name=cshl_gene
Zm00001eb295810	UPregulated_in_BM6	399.155	3.9293	0.3146	12.4901	8.45225e-36	3.49449e-33	0.3129	0.9014	0.4745	9.3511	8.0597	7.2357	1444	6	175953581	175955309	+	nactf87	NAC-transcription factor 87	ID=gene:Zm00001eb295810;biotype=protein_coding;description=Zm00001e032421;gene_id=Zm00001eb295810;logic_name=cshl_gene
Zm00001eb390800	DOWNregulated_in_BM6	7.5846	-2.7296	1.0618	-2.5708	0.0101476	0.036125	0.1122	0.0647	0.1459	0	0.0239	0.0238	2013	9	119311929	119317186	+			ID=gene:Zm00001eb390800;biotype=protein_coding;description=Zm00001e153341;gene_id=Zm00001eb390800;logic_name=cshl_gene
Zm00001eb146080	UPregulated_in_BM6	994.394	3.9258	0.5333	7.361	1.82486e-13	8.43984e-12	0.4328	0.6518	0.8337	14.588	8.388	4.7654	3170	3	177702285	177709835	-	IDP73		ID=gene:Zm00001eb146080;biotype=protein_coding;description=Zm00001e019096;gene_id=Zm00001eb146080;logic_name=cshl_gene
Zm00001eb376570	UPregulated_in_BM6	429.621	3.9157	0.6533	5.9941	2.04604e-09	4.81712e-08	0.3278	0.2692	0.3926	8.6688	3.3594	2.1717	2659	9	20432209	20434996	-	znod1	Zea nodulation homolog1	ID=gene:Zm00001eb376570;biotype=protein_coding;description=Zm00001e036463;gene_id=Zm00001eb376570;logic_name=cshl_gene
Zm00001eb305630	UPregulated_in_BM6	20.9411	3.8972	1.0684	3.6478	0.000264469	0.0017211	0.0735	0.0741	0.1486	3.4015	0.2917	0.436	439	7	34138791	34139461	-			ID=gene:Zm00001eb305630;biotype=protein_coding;description=Zm00001e033336;gene_id=Zm00001eb305630;logic_name=cshl_gene
Zm00001eb249600	UPregulated_in_BM6	171.793	3.8911	0.4896	7.9476	1.90105e-15	1.1502e-13	0.1891	0.339	0.1699	5.7711	2.2512	1.807	1536	5	196501435	196503355	-	gpm282		ID=gene:Zm00001eb249600;biotype=protein_coding;description=Zm00001e015337;gene_id=Zm00001eb249600;logic_name=cshl_gene
Zm00001eb102440	UPregulated_in_BM6	10.4798	3.8782	1.1761	3.2975	0.000975574	0.00521153	0.0251	0	0	0.1732	0.0748	0.1118	2568	2	198112103	198117286	+	sbp5	SBP-transcription factor 5	ID=gene:Zm00001eb102440;biotype=protein_coding;description=Zm00001e010124;gene_id=Zm00001eb102440;logic_name=cshl_gene
Zm00001eb188590	UPregulated_in_BM6	10.3725	3.8767	1.1499	3.3712	0.000748426	0.0041789	0.0367	0.037	0	0.6506	0.1639	0.2178	879	4	166189944	166190822	-			ID=gene:Zm00001eb188590;biotype=protein_coding;description=Zm00001e023344;gene_id=Zm00001eb188590;logic_name=cshl_gene
Zm00001eb132990	UPregulated_in_BM6	12.909	3.8739	0.9048	4.2813	1.8583e-05	0.000175397	0.03	0.0303	0.0152	0.4286	0.4021	0.2374	1075	3	94696094	94697409	-			ID=gene:Zm00001eb132990;biotype=protein_coding;description=Zm00001e017797;gene_id=Zm00001eb132990;logic_name=cshl_gene
Zm00001eb299930	UPregulated_in_BM6	5.0935	3.858	1.5849	2.4342	0.0149259	0.0491827	0	0	0.0157	0.1377	0.0463	0.0307	2076	7	5207304	5209869	+	IDP497		ID=gene:Zm00001eb299930;biotype=protein_coding;description=Zm00001e032804;gene_id=Zm00001eb299930;logic_name=cshl_gene
Zm00001eb265290	UPregulated_in_BM6	66.3023	3.8559	0.4512	8.5451	1.28414e-17	9.78781e-16	0.0362	0.0365	0.0457	0.7215	0.4219	0.5009	3567	6	34868689	34872255	-			ID=gene:Zm00001eb265290;biotype=protein_coding;description=Zm00001e029487;gene_id=Zm00001eb265290;logic_name=cshl_gene
Zm00001eb018750	UPregulated_in_BM6	66.1702	3.8547	0.8579	4.493	7.02115e-06	7.41719e-05	0.054	0.0182	0.1639	2.3492	0.2323	0.6231	1792	1	67231931	67236293	+	csu649(scp)		ID=gene:Zm00001eb018750;biotype=protein_coding;description=Zm00001e001859;gene_id=Zm00001eb018750;logic_name=cshl_gene
Zm00001eb369440	UPregulated_in_BM6	25.3634	3.8504	1.0223	3.7664	0.000165616	0.00115817	0.0482	0.0486	0.1461	2.6556	0.3823	0.2381	670	8	178063564	178064352	-	al9	aleurone9	ID=gene:Zm00001eb369440;biotype=protein_coding;description=Zm00001e028911;gene_id=Zm00001eb369440;logic_name=cshl_gene
Zm00001eb312970	UPregulated_in_BM6	5.0532	3.8503	1.5008	2.5655	0.0103019	0.0365694	0	0.0189	0	0.1295	0.0745	0.0557	1718	7	121019104	121021286	-	umc2057		ID=gene:Zm00001eb312970;biotype=protein_coding;description=Zm00001e034160;gene_id=Zm00001eb312970;logic_name=cshl_gene
Zm00001eb381170	UPregulated_in_BM6	5.0555	3.8467	1.5006	2.5635	0.0103621	0.0367161	0	0	0.0191	0.1305	0.0752	0.0562	1704	9	44260872	44262645	-			ID=gene:Zm00001eb381170;biotype=protein_coding;description=Zm00001e036879;gene_id=Zm00001eb381170;logic_name=cshl_gene
Zm00001eb100780	DOWNregulated_in_BM6	1354.73	-2.712	0.5281	-5.1351	2.81954e-07	4.22729e-06	12.5842	24.0098	21.8794	1.5304	4.8355	2.3211	1993	2	191325455	191328642	-	abh5	abscisic acid 8'-hydroxylase5	ID=gene:Zm00001eb100780;biotype=protein_coding;description=Zm00001e009945;gene_id=Zm00001eb100780;logic_name=cshl_gene
Zm00001eb358210	UPregulated_in_BM6	5.0485	3.8452	1.5346	2.5057	0.0122212	0.0418735	0	0	0.0103	0.0701	0.0504	0.0201	3174	8	147330101	147334479	+	umc1121		ID=gene:Zm00001eb358210;biotype=protein_coding;description=Zm00001e027870;gene_id=Zm00001eb358210;logic_name=cshl_gene
Zm00001eb398500	UPregulated_in_BM6	10.0511	3.84	1.3612	2.821	0.0047869	0.019592	0	0	0.0939	0.8914	0.2303	0.1377	695	9	148342953	148343743	+			ID=gene:Zm00001eb398500;biotype=protein_coding;description=Zm00001e038565;gene_id=Zm00001eb398500;logic_name=cshl_gene
Zm00001eb318500	UPregulated_in_BM6	40.224	3.8397	0.815	4.7115	2.45941e-06	2.92929e-05	0.023	0.0232	0.1393	1.4473	0.7976	0.2725	1405	7	145753065	145754469	+	bhlh109	bHLH-transcription factor 109	ID=gene:Zm00001eb318500;biotype=protein_coding;description=Zm00001e034704;gene_id=Zm00001eb318500;logic_name=cshl_gene
Zm00001eb344980	UPregulated_in_BM6	10.0399	3.8383	1.0108	3.7975	0.000146165	0.00104147	0	0.0153	0.0154	0.1495	0.1356	0.1351	2125	8	77675094	77677394	+	pgl46	polygalacturonase46	ID=gene:Zm00001eb344980;biotype=protein_coding;description=Zm00001e026646;gene_id=Zm00001eb344980;logic_name=cshl_gene
Zm00001eb073260	UPregulated_in_BM6	35.0452	3.838	0.8162	4.7023	2.57255e-06	3.05338e-05	0	0.0811	0.2034	2.1789	0.7385	0.9149	802	2	16500280	16501205	-			ID=gene:Zm00001eb073260;biotype=protein_coding;description=Zm00001e115641;gene_id=Zm00001eb073260;logic_name=cshl_gene
Zm00001eb318580	UPregulated_in_BM6	60.4132	3.8316	0.574	6.6751	2.47081e-11	8.03587e-10	0.0926	0.0373	0.0936	1.6679	0.6796	0.6955	1743	7	146096773	146098587	+	Zm00001d021167		ID=gene:Zm00001eb318580;biotype=protein_coding;description=Zm00001e034710;gene_id=Zm00001eb318580;logic_name=cshl_gene
Zm00001eb085530	UPregulated_in_BM6	5.0739	3.8312	1.5	2.5541	0.0106468	0.0374766	0.0142	0	0	0.0979	0.0423	0.0562	2271	2	73866406	73868676	-			ID=gene:Zm00001eb085530;biotype=protein_coding;description=Zm00001e117139;gene_id=Zm00001eb085530;logic_name=cshl_gene
Zm00001eb048150	UPregulated_in_BM6	20.0269	3.8277	0.8594	4.4537	8.44023e-06	8.73043e-05	0.0175	0.0177	0.0354	0.5861	0.1911	0.1731	1843	1	247180168	247187376	+	gpat7	glycerol-3-phosphate acyltransferase7	ID=gene:Zm00001eb048150;biotype=protein_coding;description=Zm00001e004790;gene_id=Zm00001eb048150;logic_name=cshl_gene
Zm00001eb077260	UPregulated_in_BM6	5.0486	3.8238	1.5288	2.5012	0.0123768	0.0423003	0.0485	0	0	0.3101	0.2644	0.0958	666	2	29659688	29661610	-	saur20	small auxin up RNA20	ID=gene:Zm00001eb077260;biotype=protein_coding;description=Zm00001e115991;gene_id=Zm00001eb077260;logic_name=cshl_gene
Zm00001eb192480	UPregulated_in_BM6	5.0444	3.8236	1.4834	2.5776	0.0099503	0.0355478	0.0112	0	0	0.0661	0.0555	0.0332	2885	4	179121776	179124742	+			ID=gene:Zm00001eb192480;biotype=protein_coding;description=Zm00001e023703;gene_id=Zm00001eb192480;logic_name=cshl_gene
Zm00001eb239430	UPregulated_in_BM6	19.6928	3.8099	0.7632	4.9918	5.98335e-07	8.2877e-06	0	0.0445	0.0446	0.3472	0.3718	0.4794	1464	5	153688941	153690404	+	ereb144	AP2-EREBP-transcription factor 144	ID=gene:Zm00001eb239430;biotype=protein_coding;description=Zm00001e014413;gene_id=Zm00001eb239430;logic_name=cshl_gene
Zm00001eb024710	UPregulated_in_BM6	19.6688	3.8084	1.1232	3.3908	0.000696825	0.00393426	0	0	0.1405	1.0944	0.3102	0.4464	929	1	102991951	102993106	+			ID=gene:Zm00001eb024710;biotype=protein_coding;description=Zm00001e002455;gene_id=Zm00001eb024710;logic_name=cshl_gene
Zm00001eb335210	UPregulated_in_BM6	384.813	3.8002	1.0086	3.7679	0.000164616	0.00115265	0.274	1.8784	2.2157	29.749	22.9935	4.8749	589	8	12720819	12721497	-	wip1	wound induced protein1	ID=gene:Zm00001eb335210;biotype=protein_coding;description=Zm00001e025737;gene_id=Zm00001eb335210;logic_name=cshl_gene
Zm00001eb240610	DOWNregulated_in_BM6	11.3473	-2.7106	0.8134	-3.3325	0.000860775	0.00469478	0.2474	0.3837	0.5194	0.0562	0.0755	0.0376	848	5	161679559	161680728	+			ID=gene:Zm00001eb240610;biotype=protein_coding;description=Zm00001e014513;gene_id=Zm00001eb240610;logic_name=cshl_gene
Zm00001eb381430	UPregulated_in_BM6	14.7694	3.7976	1.2613	3.011	0.00260414	0.0118314	0.0204	0	0.0412	0.6615	0.0404	0.1006	1585	9	46254666	46256344	+			ID=gene:Zm00001eb381430;biotype=protein_coding;description=Zm00001e036909;gene_id=Zm00001eb381430;logic_name=cshl_gene
Zm00001eb267640	UPregulated_in_BM6	24.2588	3.7892	1.107	3.4229	0.000619533	0.00357026	0	0	0.0926	0.5052	0.5727	0.1449	1761	6	52826145	52828055	+	Zm00001d035767		ID=gene:Zm00001eb267640;biotype=protein_coding;description=Zm00001e029717;gene_id=Zm00001eb267640;logic_name=cshl_gene
Zm00001eb198020	UPregulated_in_BM6	19.5973	3.7837	0.8539	4.4313	9.36581e-06	9.60048e-05	0.0507	0.017	0	0.1997	0.4528	0.2674	1909	4	198742446	198745866	-			ID=gene:Zm00001eb198020;biotype=protein_coding;description=Zm00001e113709;gene_id=Zm00001eb198020;logic_name=cshl_gene
Zm00001eb394170	UPregulated_in_BM6	575.506	3.7637	0.3858	9.7558	1.74261e-22	2.28609e-20	0.9957	1.5336	0.8108	23.0325	7.9013	12.2201	1167	9	133096018	133097184	-	umc1771		ID=gene:Zm00001eb394170;biotype=protein_coding;description=Zm00001e038143;gene_id=Zm00001eb394170;logic_name=cshl_gene
Zm00001eb003860	UPregulated_in_BM6	38.6488	3.7588	0.7943	4.7321	2.22211e-06	2.67231e-05	0.076	0	0.0461	0.9125	0.3467	0.3305	2124	1	10672311	10674525	-			ID=gene:Zm00001eb003860;biotype=protein_coding;description=Zm00001e000385;gene_id=Zm00001eb003860;logic_name=cshl_gene
Zm00001eb419900	UPregulated_in_BM6	913.708	3.7576	0.6077	6.1836	6.2671e-10	1.60264e-08	1.7515	1.1352	3.1299	40.3305	15.8843	21.3308	1032	10	103742181	103743303	+	Zm00001e040617		ID=gene:Zm00001eb419900;biotype=protein_coding;description=Zm00001e040617;gene_id=Zm00001eb419900;logic_name=cshl_gene
Zm00001eb201620	UPregulated_in_BM6	14.4479	3.7537	1.357	2.7662	0.0056711	0.0225087	0.1339	0.0675	0	2.2412	0.2657	0.0662	482	4	216332731	216333301	-			ID=gene:Zm00001eb201620;biotype=protein_coding;description=Zm00001e024576;gene_id=Zm00001eb201620;logic_name=cshl_gene
Zm00001eb161400	UPregulated_in_BM6	4.7483	3.7505	1.4989	2.5023	0.0123406	0.0422029	0	0.0147	0.0147	0.229	0.0721	0.0719	1110	3	229059349	229060458	+	lhcb1	light harvesting chlorophyll a/b binding protein1	ID=gene:Zm00001eb161400;biotype=protein_coding;description=Zm00001e020626;gene_id=Zm00001eb161400;logic_name=cshl_gene
Zm00001eb242240	UPregulated_in_BM6	19.023	3.7472	0.9755	3.8412	0.000122414	0.000893371	0.0312	0	0.0946	0.9823	0.2475	0.3699	1035	5	170226258	170227292	+			ID=gene:Zm00001eb242240;biotype=protein_coding;description=Zm00001e014669;gene_id=Zm00001eb242240;logic_name=cshl_gene
Zm00001eb003230	UPregulated_in_BM6	23.802	3.7452	0.8271	4.528	5.95494e-06	6.39734e-05	0.0272	0.0137	0.0275	0.5626	0.162	0.148	2372	1	8636709	8642534	+	cl309_1		ID=gene:Zm00001eb003230;biotype=protein_coding;description=Zm00001e000327;gene_id=Zm00001eb003230;logic_name=cshl_gene
Zm00001eb230410	UPregulated_in_BM6	1294.19	3.7424	0.6262	5.9759	2.28877e-09	5.32881e-08	0.7472	1.3333	2.0543	26.1309	18.7951	7.7691	2160	5	73156309	73159335	-	tps2	terpene synthase2	ID=gene:Zm00001eb230410;biotype=protein_coding;description=Zm00001e013496;gene_id=Zm00001eb230410;logic_name=cshl_gene
Zm00001eb101850	DOWNregulated_in_BM6	413.095	-2.6444	0.7721	-3.425	0.000614698	0.00354615	7.3816	6.624	5.7847	0.1973	1.7355	1.1889	1771	2	194803347	194805117	+			ID=gene:Zm00001eb101850;biotype=protein_coding;description=Zm00001e010058;gene_id=Zm00001eb101850;logic_name=cshl_gene
Zm00001eb431370	DOWNregulated_in_BM6	742.002	-2.6391	0.2817	-9.367	7.461e-21	8.04697e-19	19.9393	23.1963	15.0631	1.9949	4.5527	2.5629	1083	10	145607642	145608964	+			ID=gene:Zm00001eb431370;biotype=protein_coding;description=Zm00001e041698;gene_id=Zm00001eb431370;logic_name=cshl_gene
Zm00001eb291540	UPregulated_in_BM6	291.382	3.7397	0.3804	9.8308	8.29983e-23	1.0994e-20	0.5787	0.3889	0.6239	10.4936	4.1456	5.6816	1255	6	167232326	167233580	-			ID=gene:Zm00001eb291540;biotype=protein_coding;description=Zm00001e032015;gene_id=Zm00001eb291540;logic_name=cshl_gene
Zm00001eb164580	UPregulated_in_BM6	117.212	3.7392	0.5343	6.9977	2.60134e-12	9.99758e-11	0.0184	0.2231	0.2237	1.7429	2.6162	1.6043	1750	4	1563895	1565644	+			ID=gene:Zm00001eb164580;biotype=protein_coding;description=Zm00001e020949;gene_id=Zm00001eb164580;logic_name=cshl_gene
Zm00001eb113400	DOWNregulated_in_BM6	24.6631	-2.6037	0.6037	-4.3132	1.60911e-05	0.000155056	0.5997	0.8636	0.762	0.0337	0.1699	0.1524	942	2	230317876	230319184	+			ID=gene:Zm00001eb113400;biotype=protein_coding;description=Zm00001e011162;gene_id=Zm00001eb113400;logic_name=cshl_gene
Zm00001eb361660	DOWNregulated_in_BM6	18.5695	-2.5533	0.8251	-3.0944	0.00197219	0.00940497	0.4035	0.3025	0.2928	0.1018	0.0616	0	1560	8	159615701	159617260	-			ID=gene:Zm00001eb361660;biotype=protein_coding;description=Zm00001e143485;gene_id=Zm00001eb361660;logic_name=cshl_gene
Zm00001eb156780	UPregulated_in_BM6	80.0747	3.7371	0.4579	8.1623	3.2875e-16	2.16159e-14	0.0416	0.0699	0.1262	1.3176	0.7361	0.9734	2327	3	214472561	214477364	-			ID=gene:Zm00001eb156780;biotype=protein_coding;description=Zm00001e020166;gene_id=Zm00001eb156780;logic_name=cshl_gene
Zm00001eb372780	UPregulated_in_BM6	4.6995	3.7344	1.5004	2.4889	0.0128126	0.0435233	0	0	0.0324	0.1579	0.0955	0.1586	1006	9	7610114	7611414	+			ID=gene:Zm00001eb372780;biotype=protein_coding;description=Zm00001e036138;gene_id=Zm00001eb372780;logic_name=cshl_gene
Zm00001eb348580	UPregulated_in_BM6	14.0257	3.7339	1.5099	2.4729	0.0134025	0.0451443	0	0.0153	0.0307	0.4639	0.1056	0	2123	8	103143301	103146344	+	pco077003		ID=gene:Zm00001eb348580;biotype=protein_coding;description=Zm00001e026990;gene_id=Zm00001eb348580;logic_name=cshl_gene
Zm00001eb333150	UPregulated_in_BM6	131.381	3.7265	0.5159	7.2236	5.06408e-13	2.183e-11	0.168	0.1317	0.2264	3.8957	1.7592	0.978	1729	8	4103053	4104781	-			ID=gene:Zm00001eb333150;biotype=protein_coding;description=Zm00001e025531;gene_id=Zm00001eb333150;logic_name=cshl_gene
Zm00001eb077580	UPregulated_in_BM6	1324.11	3.719	0.2969	12.5274	5.28785e-36	2.32725e-33	1.2947	1.025	1.5484	24.0724	11.7324	12.9168	2381	2	30614026	30617100	+	nactf36	NAC-transcription factor 36	ID=gene:Zm00001eb077580;biotype=protein_coding;description=Zm00001e007603;gene_id=Zm00001eb077580;logic_name=cshl_gene
Zm00001eb415070	UPregulated_in_BM6	1074.13	3.7149	0.613	6.0601	1.36071e-09	3.31219e-08	0.9017	1.2878	1.7048	28.3859	12.232	7.848	1933	10	74853058	74855877	-	tps9	terpene synthase9	ID=gene:Zm00001eb415070;biotype=protein_coding;description=Zm00001e040149;gene_id=Zm00001eb415070;logic_name=cshl_gene
Zm00001eb234860	UPregulated_in_BM6	18.6524	3.7129	0.7486	4.9598	7.05485e-07	9.62048e-06	0.0245	0.0123	0.0124	0.241	0.1457	0.2359	2637	5	102213385	102218743	-			ID=gene:Zm00001eb234860;biotype=protein_coding;description=Zm00001e013925;gene_id=Zm00001eb234860;logic_name=cshl_gene
Zm00001eb383590	DOWNregulated_in_BM6	27.4059	-2.5501	0.6549	-3.8942	9.8522e-05	0.000742849	1.7656	0.7074	0.7322	0.1337	0.2919	0.1119	713	9	70297337	70298507	+			ID=gene:Zm00001eb383590;biotype=misc_non_coding;description=Zm00001e037120;gene_id=Zm00001eb383590;logic_name=cshl_noncoding_gene
Zm00001eb275550	UPregulated_in_BM6	23.2193	3.7125	0.8428	4.405	1.05804e-05	0.000106653	0.0096	0	0.039	0.2848	0.1913	0.1334	3347	6	107507997	107513963	+	IDP8095		ID=gene:Zm00001eb275550;biotype=protein_coding;description=Zm00001e030487;gene_id=Zm00001eb275550;logic_name=cshl_gene
Zm00001eb412980	DOWNregulated_in_BM6	1644.72	-2.5292	0.3089	-8.1871	2.67485e-16	1.78457e-14	25.1644	18.8725	25.7992	3.2399	2.317	6.1434	1976	10	56730598	56733742	-	tps11	terpene synthase11	ID=gene:Zm00001eb412980;biotype=protein_coding;description=Zm00001e039932;gene_id=Zm00001eb412980;logic_name=cshl_gene
Zm00001eb287840	UPregulated_in_BM6	37.3362	3.7089	0.9073	4.088	4.35175e-05	0.000367863	0.1461	0	0.1476	2.3362	1.0141	0.3248	884	6	157447714	157448597	+			ID=gene:Zm00001eb287840;biotype=protein_coding;description=Zm00001e031651;gene_id=Zm00001eb287840;logic_name=cshl_gene
Zm00001eb119530	UPregulated_in_BM6	4.6814	3.7089	1.4837	2.4997	0.0124298	0.0424282	0.0158	0	0	0.062	0.0781	0.0623	2049	3	2645358	2649208	-	yuc10	yucca10	ID=gene:Zm00001eb119530;biotype=protein_coding;description=Zm00001e016420;gene_id=Zm00001eb119530;logic_name=cshl_gene
Zm00001eb090830	UPregulated_in_BM6	503.677	3.7085	0.6872	5.3964	6.79773e-08	1.16367e-06	0.5847	1.1179	0.5095	16.5904	6.5194	4.2844	1601	2	131169464	131171064	-	hsbp1	herbicide safener binding protein1	ID=gene:Zm00001eb090830;biotype=protein_coding;description=Zm00001e008949;gene_id=Zm00001eb090830;logic_name=cshl_gene
Zm00001eb068880	UPregulated_in_BM6	106.387	3.7069	0.4445	8.3399	7.43474e-17	5.28312e-15	0.0439	0.059	0.0666	1.0622	0.4281	0.6183	4412	2	6388344	6395347	+			ID=gene:Zm00001eb068880;biotype=protein_coding;description=Zm00001e006786;gene_id=Zm00001eb068880;logic_name=cshl_gene
Zm00001eb116990	UPregulated_in_BM6	212.505	3.704	0.3979	9.308	1.30282e-20	1.38327e-18	0.2218	0.1892	0.3794	4.5844	1.8784	3.3725	1892	2	239810378	239812269	+			ID=gene:Zm00001eb116990;biotype=misc_non_coding;description=Zm00001e011461;gene_id=Zm00001eb116990;logic_name=cshl_noncoding_gene
Zm00001eb195430	UPregulated_in_BM6	20.6829	3.7039	0.8836	4.192	2.76513e-05	0.000247465	0	0.0664	0.233	1.7831	1.2741	0.6511	490	4	190070802	190071375	-	wrky76	WRKY-transcription factor 76	ID=gene:Zm00001eb195430;biotype=protein_coding;description=Zm00001e023996;gene_id=Zm00001eb195430;logic_name=cshl_gene
Zm00001eb070510	UPregulated_in_BM6	201.95	3.6977	0.3947	9.3686	7.35068e-21	7.99116e-19	0.0674	0.1057	0.159	1.7327	0.7876	1.5918	4309	2	9877378	9881780	+			ID=gene:Zm00001eb070510;biotype=protein_coding;description=Zm00001e006916;gene_id=Zm00001eb070510;logic_name=cshl_gene
Zm00001eb430320	UPregulated_in_BM6	48.1872	3.697	0.5382	6.8688	6.47289e-12	2.33323e-10	0.071	0.1432	0.0862	1.0069	1.9165	0.8566	1136	10	143182726	143184435	-			ID=gene:Zm00001eb430320;biotype=protein_coding;description=Zm00001e041575;gene_id=Zm00001eb430320;logic_name=cshl_gene
Zm00001eb374950	UPregulated_in_BM6	23.0141	3.6934	0.7519	4.9121	9.0094e-07	1.20097e-05	0.0306	0.0154	0.0309	0.5112	0.1818	0.2567	2113	9	15609664	15611776	+			ID=gene:Zm00001eb374950;biotype=protein_coding;description=Zm00001e036342;gene_id=Zm00001eb374950;logic_name=cshl_gene
Zm00001eb405590	DOWNregulated_in_BM6	226.777	-2.5256	0.2614	-9.6602	4.4486e-22	5.59396e-20	3.8929	2.7806	2.5888	0.5895	0.4846	0.4829	2048	10	2223317	2225630	-	nactf25	NAC-transcription factor 25	ID=gene:Zm00001eb405590;biotype=protein_coding;description=Zm00001e039246;gene_id=Zm00001eb405590;logic_name=cshl_gene
Zm00001eb271290	DOWNregulated_in_BM6	38.7002	-2.525	0.8755	-2.884	0.00392714	0.0165856	0.8184	0.7481	0.6287	0	0.3139	0.0647	1479	6	86593157	86594635	-			ID=gene:Zm00001eb271290;biotype=protein_coding;description=Zm00001e147460;gene_id=Zm00001eb271290;logic_name=cshl_gene
Zm00001eb355690	UPregulated_in_BM6	694.15	3.6742	0.8048	4.5654	4.98653e-06	5.47555e-05	1.0477	0.9547	1.0998	26.6451	6.1556	4.6003	1602	8	137182943	137184544	+			ID=gene:Zm00001eb355690;biotype=protein_coding;description=Zm00001e027632;gene_id=Zm00001eb355690;logic_name=cshl_gene
Zm00001eb006350	UPregulated_in_BM6	3010.75	3.668	0.3167	11.5826	5.04741e-31	1.41988e-28	1.6505	4.2471	3.0945	49.0007	26.5773	33.1665	2425	1	17894658	17898803	+			ID=gene:Zm00001eb006350;biotype=protein_coding;description=Zm00001e000623;gene_id=Zm00001eb006350;logic_name=cshl_gene
Zm00001eb198480	UPregulated_in_BM6	13.5395	3.6671	0.9957	3.6829	0.000230608	0.00153216	0.0505	0.1018	0	0.9944	0.3006	0.5492	639	4	200960156	200961048	-			ID=gene:Zm00001eb198480;biotype=misc_non_coding;description=Zm00001e024256;gene_id=Zm00001eb198480;logic_name=cshl_noncoding_gene
Zm00001eb286760	UPregulated_in_BM6	2381.41	3.665	0.5778	6.3428	2.25568e-10	6.27428e-09	5.2847	1.6531	2.4321	44.9472	27.9153	42.6407	1811	6	153451995	153456515	-	lic2	lichenase2	ID=gene:Zm00001eb286760;biotype=protein_coding;description=Zm00001e031539;gene_id=Zm00001eb286760;logic_name=cshl_gene
Zm00001eb119250	UPregulated_in_BM6	13.5171	3.6646	0.9685	3.7838	0.000154428	0.00109253	0.0271	0.0546	0	0.5069	0.1882	0.2947	1191	3	2093461	2094651	-			ID=gene:Zm00001eb119250;biotype=protein_coding;description=Zm00001e016393;gene_id=Zm00001eb119250;logic_name=cshl_gene
Zm00001eb339040	UPregulated_in_BM6	31.4944	3.6637	0.7177	5.1045	3.31687e-07	4.89759e-06	0.0372	0.0751	0.0188	0.8978	0.3139	0.368	1734	8	28015878	28017611	-			ID=gene:Zm00001eb339040;biotype=protein_coding;description=Zm00001e026091;gene_id=Zm00001eb339040;logic_name=cshl_gene
Zm00001eb246190	UPregulated_in_BM6	13.5092	3.6602	0.9947	3.6797	0.000233528	0.00154893	0.0222	0	0.0449	0.4373	0.2424	0.1317	1453	5	184610205	184613694	+			ID=gene:Zm00001eb246190;biotype=protein_coding;description=Zm00001e015017;gene_id=Zm00001eb246190;logic_name=cshl_gene
Zm00001eb336040	UPregulated_in_BM6	26.69	3.649	0.7435	4.9077	9.21499e-07	1.22658e-05	0.0224	0.0677	0.0452	0.7926	0.2219	0.5969	1443	8	15386628	15388070	-			ID=gene:Zm00001eb336040;biotype=protein_coding;description=Zm00001e025821;gene_id=Zm00001eb336040;logic_name=cshl_gene
Zm00001eb085520	UPregulated_in_BM6	26.4523	3.6388	0.805	4.5203	6.1739e-06	6.60656e-05	0.0304	0.1534	0	0.7486	0.5733	0.872	1061	2	73631120	73632180	+			ID=gene:Zm00001eb085520;biotype=protein_coding;description=Zm00001e008381;gene_id=Zm00001eb085520;logic_name=cshl_gene
Zm00001eb185240	UPregulated_in_BM6	7704.46	3.6339	0.2721	13.3551	1.10576e-40	6.41976e-38	3.7666	8.3769	8.0182	97.1524	76.9005	65.1269	2828	4	148551932	148555766	-	pal3	phenylalanine ammonia lyase3	ID=gene:Zm00001eb185240;biotype=protein_coding;description=Zm00001e023031;gene_id=Zm00001eb185240;logic_name=cshl_gene
Zm00001eb029910	UPregulated_in_BM6	13.4585	3.6332	1.1501	3.1591	0.00158252	0.00779884	0.1377	0	0	0.5875	0.2733	0.8169	703	1	164336854	164337698	+			ID=gene:Zm00001eb029910;biotype=misc_non_coding;description=Zm00001e003036;gene_id=Zm00001eb029910;logic_name=cshl_noncoding_gene
Zm00001eb406030	UPregulated_in_BM6	475.462	3.633	0.3995	9.0946	9.49656e-20	9.15663e-18	0.9018	0.676	0.9232	16.2159	8.8528	4.605	1396	10	3568884	3570955	+	wrky91	WRKY-transcription factor 91	ID=gene:Zm00001eb406030;biotype=protein_coding;description=Zm00001e039309;gene_id=Zm00001eb406030;logic_name=cshl_gene
Zm00001eb090160	UPregulated_in_BM6	8.8523	3.6306	1.3378	2.7138	0.00665127	0.0256468	0.0326	0.0328	0	0.545	0.1938	0.0322	991	2	121851020	121852010	-			ID=gene:Zm00001eb090160;biotype=protein_coding;description=Zm00001e008865;gene_id=Zm00001eb090160;logic_name=cshl_gene
Zm00001eb264590	UPregulated_in_BM6	8.7574	3.6258	1.2211	2.9693	0.00298487	0.0132178	0	0	0.0326	0.1746	0.08	0.1275	2002	6	29494690	29498685	-	TIDP3394		ID=gene:Zm00001eb264590;biotype=protein_coding;description=Zm00001e029427;gene_id=Zm00001eb264590;logic_name=cshl_gene
Zm00001eb050470	DOWNregulated_in_BM6	65.0172	-2.5208	0.3882	-6.4941	8.35098e-11	2.51238e-09	1.4761	1.3145	1.3677	0.1453	0.366	0.1945	1312	1	257276700	257278011	-			ID=gene:Zm00001eb050470;biotype=protein_coding;description=Zm00001e005017;gene_id=Zm00001eb050470;logic_name=cshl_gene
Zm00001eb413190	UPregulated_in_BM6	21.8412	3.6244	0.7608	4.7639	1.89924e-06	2.33759e-05	0	0.0703	0.1057	0.8921	0.5532	0.6202	926	10	59562731	59563827	-			ID=gene:Zm00001eb413190;biotype=protein_coding;description=Zm00001e039953;gene_id=Zm00001eb413190;logic_name=cshl_gene
Zm00001eb391360	UPregulated_in_BM6	484.285	3.6204	0.3954	9.1559	5.39265e-20	5.37041e-18	1.1159	1.3219	0.6627	17.4512	13.5733	5.6114	1157	9	121577280	121579091	+			ID=gene:Zm00001eb391360;biotype=protein_coding;description=Zm00001e037880;gene_id=Zm00001eb391360;logic_name=cshl_gene
Zm00001eb069000	UPregulated_in_BM6	3229.42	3.6192	0.2636	13.732	6.52734e-43	4.68715e-40	3.6914	6.7344	5.2152	82.4746	55.161	45.9584	1539	2	6672361	6675839	+			ID=gene:Zm00001eb069000;biotype=protein_coding;description=Zm00001e006796;gene_id=Zm00001eb069000;logic_name=cshl_gene
Zm00001eb355490	UPregulated_in_BM6	41.403	3.6168	1.0506	3.4428	0.000575809	0.00335529	0.0645	0.0975	0.1467	3.0947	0.3678	0.0637	1001	8	136650391	136651391	-			ID=gene:Zm00001eb355490;biotype=protein_coding;description=Zm00001e027614;gene_id=Zm00001eb355490;logic_name=cshl_gene
Zm00001eb141520	UPregulated_in_BM6	8.7772	3.6162	1.0941	3.3053	0.000948684	0.00509682	0.0234	0	0.0237	0.2767	0.1394	0.1389	1378	3	154069807	154071184	-			ID=gene:Zm00001eb141520;biotype=protein_coding;description=Zm00001e018683;gene_id=Zm00001eb141520;logic_name=cshl_gene
Zm00001eb409540	UPregulated_in_BM6	13.1102	3.6156	0.8779	4.1185	3.81337e-05	0.000328665	0.019	0.0192	0.0192	0.3089	0.2358	0.1316	1697	10	18443191	18445974	-			ID=gene:Zm00001eb409540;biotype=protein_coding;description=Zm00001e039620;gene_id=Zm00001eb409540;logic_name=cshl_gene
Zm00001eb152570	UPregulated_in_BM6	26.0716	3.6066	0.6302	5.7234	1.0442e-08	2.12318e-07	0.0572	0.0576	0.0578	0.8583	0.4821	0.6782	1129	3	200848705	200849833	+			ID=gene:Zm00001eb152570;biotype=protein_coding;description=Zm00001e019759;gene_id=Zm00001eb152570;logic_name=cshl_gene
Zm00001eb380720	UPregulated_in_BM6	34.6297	3.6043	0.9352	3.854	0.000116217	0.000856854	0.0388	0.0586	0.0588	1.4693	0.1923	0.115	1665	9	39963966	39965630	+	endo1	endosperm specific protein1	ID=gene:Zm00001eb380720;biotype=protein_coding;description=Zm00001e036843;gene_id=Zm00001eb380720;logic_name=cshl_gene
Zm00001eb221650	UPregulated_in_BM6	8.6791	3.602	1.2941	2.7835	0.00537806	0.0215684	0.0188	0.019	0	0.0741	0.0374	0.335	1714	5	29165307	29167814	-			ID=gene:Zm00001eb221650;biotype=protein_coding;description=Zm00001e012673;gene_id=Zm00001eb221650;logic_name=cshl_gene
Zm00001eb408440	UPregulated_in_BM6	21.2852	3.5858	1.0355	3.4629	0.0005344	0.00315018	0	0.0257	0.1029	0.9897	0.1767	0.2768	1268	10	11625427	11627331	-	TIDP3704		ID=gene:Zm00001eb408440;biotype=protein_coding;description=Zm00001e039520;gene_id=Zm00001eb408440;logic_name=cshl_gene
Zm00001eb416640	UPregulated_in_BM6	21.2914	3.5788	1.1105	3.2228	0.00126939	0.00648405	0.0554	0.0558	0.1679	2.6704	0.2746	0.1642	583	10	84318784	84319497	-	gpm832		ID=gene:Zm00001eb416640;biotype=protein_coding;description=Zm00001e040285;gene_id=Zm00001eb416640;logic_name=cshl_gene
Zm00001eb309940	UPregulated_in_BM6	12.6543	3.5734	1.2262	2.9143	0.00356528	0.0153134	0	0.011	0.0055	0.1455	0.0217	0.0162	5897	7	93468938	93475208	-			ID=gene:Zm00001eb309940;biotype=protein_coding;description=Zm00001e033824;gene_id=Zm00001eb309940;logic_name=cshl_gene
Zm00001eb230440	UPregulated_in_BM6	655.742	3.5679	0.6063	5.8848	3.98648e-09	8.7725e-08	0.456	0.7325	1.2344	12.6829	10.6186	4.1407	2088	5	73369519	73372704	+	tps3	terpene synthase3	ID=gene:Zm00001eb230440;biotype=protein_coding;description=Zm00001e013498;gene_id=Zm00001eb230440;logic_name=cshl_gene
Zm00001eb035870	UPregulated_in_BM6	72.1188	3.5666	0.6222	5.7321	9.92136e-09	2.0279e-07	0.2735	0.2364	0.158	3.8465	0.6977	3.0127	826	1	195824868	195825693	+	smr9	siamese-related9	ID=gene:Zm00001eb035870;biotype=protein_coding;description=Zm00001e003613;gene_id=Zm00001eb035870;logic_name=cshl_gene
Zm00001eb421790	UPregulated_in_BM6	180.172	3.5652	0.8692	4.1019	4.0977e-05	0.000350075	0.0386	0.2726	0.5272	3.8217	2.7399	2.8639	1671	10	115972526	115974196	+			ID=gene:Zm00001eb421790;biotype=protein_coding;description=Zm00001e040821;gene_id=Zm00001eb421790;logic_name=cshl_gene
Zm00001eb381880	UPregulated_in_BM6	126.102	3.5616	0.4303	8.277	1.26265e-16	8.76693e-15	0.2502	0.6306	0.3794	6.9373	3.3506	3.8746	774	9	49014218	49014991	-			ID=gene:Zm00001eb381880;biotype=protein_coding;description=Zm00001e036945;gene_id=Zm00001eb381880;logic_name=cshl_gene
Zm00001eb209300	UPregulated_in_BM6	33.4941	3.5486	0.5369	6.6096	3.85413e-11	1.21301e-09	0.041	0.0414	0.0276	0.4645	0.4409	0.338	2360	4	248381954	248384876	-			ID=gene:Zm00001eb209300;biotype=protein_coding;description=Zm00001e025347;gene_id=Zm00001eb209300;logic_name=cshl_gene
Zm00001eb356930	UPregulated_in_BM6	149.674	3.5409	0.4593	7.7086	1.2717e-14	6.8309e-13	0.1499	0.2115	0.1818	3.4147	1.531	1.0664	2154	8	141905810	141908172	-	bhlh92	bHLH-transcription factor 92	ID=gene:Zm00001eb356930;biotype=protein_coding;description=Zm00001e027758;gene_id=Zm00001eb356930;logic_name=cshl_gene
Zm00001eb266690	UPregulated_in_BM6	211.58	3.5396	0.366	9.6714	3.98901e-22	5.03926e-20	0.2455	0.3826	0.519	5.8886	2.8341	3.9935	1446	6	44437360	44438805	+			ID=gene:Zm00001eb266690;biotype=protein_coding;description=Zm00001e029633;gene_id=Zm00001eb266690;logic_name=cshl_gene
Zm00001eb319300	UPregulated_in_BM6	12.4671	3.5284	0.9504	3.7124	0.000205317	0.00138882	0.026	0.0131	0	0.2044	0.1287	0.1026	2487	7	148244032	148252180	+			ID=gene:Zm00001eb319300;biotype=protein_coding;description=Zm00001e034776;gene_id=Zm00001eb319300;logic_name=cshl_gene
Zm00001eb364570	UPregulated_in_BM6	14.4744	3.5217	0.8709	4.0436	5.26447e-05	0.000436233	0.0677	0	0.0514	0.5668	0.336	0.4185	953	8	168152409	168153361	+			ID=gene:Zm00001eb364570;biotype=protein_coding;description=Zm00001e028458;gene_id=Zm00001eb364570;logic_name=cshl_gene
Zm00001eb011930	UPregulated_in_BM6	1203.04	3.5189	0.2881	12.2139	2.62007e-34	9.5325e-32	3.5014	3.3828	3.871	53.7429	23.0449	41.1681	885	1	38791422	38792306	+	hsp11	heat shock protein11	ID=gene:Zm00001eb011930;biotype=protein_coding;description=Zm00001e001179;gene_id=Zm00001eb011930;logic_name=cshl_gene
Zm00001eb067180	DOWNregulated_in_BM6	2150.86	-2.5175	0.1418	-17.7532	1.62708e-70	4.93312e-67	13.2209	13.9169	14.2074	1.8544	2.4476	2.6945	4369	2	3368183	3374940	+			ID=gene:Zm00001eb067180;biotype=protein_coding;description=Zm00001e006631;gene_id=Zm00001eb067180;logic_name=cshl_gene
Zm00001eb105580	UPregulated_in_BM6	78.0332	3.5186	0.5539	6.3529	2.11334e-10	5.90242e-09	0.1428	0.1851	0.0619	2.0686	0.6274	1.573	1582	2	208529035	208530699	-	sm2	salmon silk2	ID=gene:Zm00001eb105580;biotype=protein_coding;description=Zm00001e010434;gene_id=Zm00001eb105580;logic_name=cshl_gene
Zm00001eb285460	UPregulated_in_BM6	254.652	3.5088	0.4975	7.0532	1.7485e-12	6.87482e-11	0.4479	0.3832	0.8781	11.1696	4.4565	2.8308	1189	6	148479432	148480732	-	umc1114		ID=gene:Zm00001eb285460;biotype=protein_coding;description=Zm00001e031408;gene_id=Zm00001eb285460;logic_name=cshl_gene
Zm00001eb308410	DOWNregulated_in_BM6	179.833	-2.5109	0.2844	-8.8296	1.05005e-18	8.92609e-17	1.8899	1.2828	1.8343	0.222	0.3781	0.2547	3006	7	75147500	75153534	+			ID=gene:Zm00001eb308410;biotype=protein_coding;description=Zm00001e033635;gene_id=Zm00001eb308410;logic_name=cshl_gene
Zm00001eb131150	DOWNregulated_in_BM6	469.2	-2.478	0.2594	-9.553	1.25955e-21	1.52752e-19	8.2331	8.1023	6.3478	1.0118	1.9281	1.0253	1727	3	61204456	61207094	+	IDP7208		ID=gene:Zm00001eb131150;biotype=protein_coding;description=Zm00001e017577;gene_id=Zm00001eb131150;logic_name=cshl_gene
Zm00001eb193230	UPregulated_in_BM6	8.2595	3.5069	1.225	2.8628	0.00419937	0.0175453	0.09	0	0	0.4431	0.2679	0.2892	717	4	182317068	182319394	+			ID=gene:Zm00001eb193230;biotype=protein_coding;description=Zm00001e023774;gene_id=Zm00001eb193230;logic_name=cshl_gene
Zm00001eb065960	DOWNregulated_in_BM6	492.221	-2.4549	0.1713	-14.3302	1.41747e-46	1.43253e-43	9.9776	11.6948	10.6107	1.5724	2.3264	1.8044	1273	2	1587949	1590921	-			ID=gene:Zm00001eb065960;biotype=misc_non_coding;description=Zm00001e006516;gene_id=Zm00001eb065960;logic_name=cshl_noncoding_gene
Zm00001eb265310	UPregulated_in_BM6	89.5196	3.505	0.3997	8.7691	1.80026e-18	1.47077e-16	0.0975	0.1124	0.0986	1.4741	1.1331	0.7573	2317	6	35112349	35116085	-			ID=gene:Zm00001eb265310;biotype=protein_coding;description=Zm00001e029488;gene_id=Zm00001eb265310;logic_name=cshl_gene
Zm00001eb383460	DOWNregulated_in_BM6	389.321	-2.4173	0.2423	-9.9776	1.91104e-23	2.78858e-21	9.7598	7.9164	8.6287	1.0358	2.0875	1.6771	1227	9	69023991	69025217	+			ID=gene:Zm00001eb383460;biotype=protein_coding;description=Zm00001e037107;gene_id=Zm00001eb383460;logic_name=cshl_gene
Zm00001eb250110	UPregulated_in_BM6	61.5299	3.5049	0.6697	5.2335	1.66325e-07	2.62026e-06	0.2911	0.0978	0.0981	3.2472	0.7379	1.3107	998	5	198105388	198106485	-	phm532		ID=gene:Zm00001eb250110;biotype=protein_coding;description=Zm00001e015384;gene_id=Zm00001eb250110;logic_name=cshl_gene
Zm00001eb032580	DOWNregulated_in_BM6	117.584	-2.359	0.3071	-7.6824	1.56162e-14	8.27417e-13	3.0152	3.8971	4.7475	0.5137	0.7669	0.917	835	1	181997105	181997939	-	osm1	osmotin-like protein1	ID=gene:Zm00001eb032580;biotype=protein_coding;description=Zm00001e104796;gene_id=Zm00001eb032580;logic_name=cshl_gene
Zm00001eb211650	UPregulated_in_BM6	20.2923	3.5041	0.9293	3.7705	0.00016295	0.00114274	0.0242	0.0487	0.0488	0.9037	0.1078	0.2866	1336	5	2589727	2592258	+			ID=gene:Zm00001eb211650;biotype=protein_coding;description=Zm00001e011741;gene_id=Zm00001eb211650;logic_name=cshl_gene
Zm00001eb332010	UPregulated_in_BM6	12.2548	3.5002	0.9548	3.666	0.000246422	0.00162183	0.0259	0	0.0131	0.1468	0.09	0.1923	2489	7	185034577	185038486	-	si486077d11		ID=gene:Zm00001eb332010;biotype=protein_coding;description=Zm00001e035991;gene_id=Zm00001eb332010;logic_name=cshl_gene
Zm00001eb373370	UPregulated_in_BM6	96.6629	3.4994	0.5316	6.5827	4.61949e-11	1.43895e-09	0.0425	0.2142	0.2577	2.0498	1.0539	2.4363	1519	9	9751854	9753372	-			ID=gene:Zm00001eb373370;biotype=protein_coding;description=Zm00001e036201;gene_id=Zm00001eb373370;logic_name=cshl_gene
Zm00001eb264140	UPregulated_in_BM6	16.0098	3.4838	0.8409	4.1432	3.42544e-05	0.000299679	0.0287	0.0869	0	0.3675	0.4558	0.4258	1124	6	25179527	25180650	-			ID=gene:Zm00001eb264140;biotype=protein_coding;description=Zm00001e029384;gene_id=Zm00001eb264140;logic_name=cshl_gene
Zm00001eb043960	UPregulated_in_BM6	8.0195	3.4792	1.0647	3.2677	0.00108441	0.00568387	0.0127	0.0129	0	0.0878	0.1012	0.0882	2532	1	230665693	230668789	-	skus9	skewed root growth similar9	ID=gene:Zm00001eb043960;biotype=protein_coding;description=Zm00001e004398;gene_id=Zm00001eb043960;logic_name=cshl_gene
Zm00001eb413180	UPregulated_in_BM6	67.8353	3.4759	0.6472	5.3709	7.83628e-08	1.32156e-06	0.1388	0.07	0.3859	2.9039	0.8262	2.5729	930	10	59434957	59436047	+			ID=gene:Zm00001eb413180;biotype=protein_coding;description=Zm00001e039952;gene_id=Zm00001eb413180;logic_name=cshl_gene
Zm00001eb193220	UPregulated_in_BM6	19.7716	3.4732	1.0443	3.3258	0.000881639	0.0047942	0	0.1117	0.0747	1.4177	0.2931	0.219	874	4	182305597	182306540	+			ID=gene:Zm00001eb193220;biotype=misc_non_coding;description=Zm00001e023773;gene_id=Zm00001eb193220;logic_name=cshl_noncoding_gene
Zm00001eb125410	UPregulated_in_BM6	29.8317	3.4592	0.6573	5.2625	1.42121e-07	2.27987e-06	0.2081	0.0466	0.0935	1.7525	1.0321	0.9141	698	3	23121682	23122379	+			ID=gene:Zm00001eb125410;biotype=protein_coding;description=Zm00001e017027;gene_id=Zm00001eb125410;logic_name=cshl_gene
Zm00001eb430910	UPregulated_in_BM6	149.442	3.448	0.3977	8.6706	4.29876e-18	3.43989e-16	0.3988	0.2949	0.3225	5.3913	2.9274	2.3126	1214	10	144624546	144626009	+			ID=gene:Zm00001eb430910;biotype=protein_coding;description=Zm00001e041652;gene_id=Zm00001eb430910;logic_name=cshl_gene
Zm00001eb135440	UPregulated_in_BM6	15.6791	3.4382	0.9563	3.5952	0.00032412	0.00205396	0.0262	0.0132	0.0133	0.3745	0.0781	0.0908	2460	3	117926400	117933595	+			ID=gene:Zm00001eb135440;biotype=protein_coding;description=Zm00001e018041;gene_id=Zm00001eb135440;logic_name=cshl_gene
Zm00001eb330130	UPregulated_in_BM6	39.0519	3.4372	0.7544	4.5561	5.21169e-06	5.69529e-05	0.059	0.0595	0.0298	1.0015	0.3803	0.1457	2189	7	181153048	181155236	-			ID=gene:Zm00001eb330130;biotype=protein_coding;description=Zm00001e035804;gene_id=Zm00001eb330130;logic_name=cshl_gene
Zm00001eb362710	UPregulated_in_BM6	7.7612	3.4368	1.2826	2.6796	0.00737001	0.0278749	0	0	0.0581	0.3109	0.1424	0.1419	1124	8	163872398	163873820	-			ID=gene:Zm00001eb362710;biotype=protein_coding;description=Zm00001e028301;gene_id=Zm00001eb362710;logic_name=cshl_gene
Zm00001eb247620	UPregulated_in_BM6	236856	3.4356	0.2527	13.5959	4.23606e-42	2.75213e-39	242.183	294.672	294.181	4127.76	2057.65	2400.25	2382	5	190440643	190443983	-	pal1	phenylalanine ammonia lyase homolog1	ID=gene:Zm00001eb247620;biotype=misc_non_coding;description=Zm00001e015154;gene_id=Zm00001eb247620;logic_name=cshl_noncoding_gene
Zm00001eb220530	UPregulated_in_BM6	23.1497	3.4344	0.8382	4.0973	4.18084e-05	0.000356063	0	0.1828	0.0916	1.2941	1.0792	0.4481	712	5	24090393	24091104	+			ID=gene:Zm00001eb220530;biotype=protein_coding;description=Zm00001e012564;gene_id=Zm00001eb220530;logic_name=cshl_gene
Zm00001eb326810	UPregulated_in_BM6	19.3149	3.433	0.9812	3.4989	0.000467174	0.00281283	0	0.0587	0.2356	1.8352	0.6357	0.5183	554	7	172698093	172698646	-	umc1768		ID=gene:Zm00001eb326810;biotype=protein_coding;description=Zm00001e035485;gene_id=Zm00001eb326810;logic_name=cshl_gene
Zm00001eb287540	UPregulated_in_BM6	7.7178	3.4294	1.3683	2.5064	0.0121983	0.0418053	0	0	0.0306	0.1491	0.1352	0.0299	2131	6	156206379	156210447	+			ID=gene:Zm00001eb287540;biotype=protein_coding;description=Zm00001e031617;gene_id=Zm00001eb287540;logic_name=cshl_gene
Zm00001eb323760	UPregulated_in_BM6	27.0136	3.4212	0.6719	5.0922	3.53958e-07	5.17325e-06	0.0231	0.0233	0.035	0.4432	0.2176	0.1712	2796	7	165345119	165348432	-	cesa15	cellulose synthase15	ID=gene:Zm00001eb323760;biotype=protein_coding;description=Zm00001e035207;gene_id=Zm00001eb323760;logic_name=cshl_gene
Zm00001eb142720	UPregulated_in_BM6	464.577	3.4206	0.3064	11.163	6.1862e-29	1.4552e-26	0.2062	0.452	0.435	4.854	3.344	2.9777	3600	3	159349074	159352673	+	xt2	beta-1,4-xylosyltransferase2	ID=gene:Zm00001eb142720;biotype=protein_coding;description=Zm00001e018776;gene_id=Zm00001eb142720;logic_name=cshl_gene
Zm00001eb033650	UPregulated_in_BM6	810.193	3.4124	0.2586	13.1937	9.54078e-40	5.20679e-37	0.7609	1.4063	1.4442	12.5573	15.2034	9.2502	1909	1	186877561	186880289	+	csu92a		ID=gene:Zm00001eb033650;biotype=protein_coding;description=Zm00001e003412;gene_id=Zm00001eb033650;logic_name=cshl_gene
Zm00001eb400920	UPregulated_in_BM6	11.4244	3.4082	0.9553	3.5677	0.00036015	0.00225683	0	0.0163	0.0327	0.2226	0.1442	0.1277	1998	9	154635677	154637674	-			ID=gene:Zm00001eb400920;biotype=protein_coding;description=Zm00001e038785;gene_id=Zm00001eb400920;logic_name=cshl_gene
Zm00001eb251200	UPregulated_in_BM6	26.7421	3.4026	0.9728	3.4979	0.000468873	0.00282058	0.0428	0.0576	0	0.7096	0.1841	0.1129	2261	5	206651405	206655098	+	bhlh53	bHLH-transcription factor 53	ID=gene:Zm00001eb251200;biotype=protein_coding;description=Zm00001e015494;gene_id=Zm00001eb251200;logic_name=cshl_gene
Zm00001eb072210	UPregulated_in_BM6	7.732	3.4023	1.2711	2.6765	0.00743862	0.028086	0.0644	0	0	0.2854	0.2556	0.1274	1002	2	13841937	13842938	+			ID=gene:Zm00001eb072210;biotype=protein_coding;description=Zm00001e007086;gene_id=Zm00001eb072210;logic_name=cshl_gene
Zm00001eb017120	UPregulated_in_BM6	213.932	3.3885	0.9694	3.4953	0.000473522	0.00284478	0.094	0.221	0.5857	4.4089	3.8371	0.7275	2061	1	61137512	61144018	+	tps8	terpene synthase8	ID=gene:Zm00001eb017120;biotype=protein_coding;description=Zm00001e001692;gene_id=Zm00001eb017120;logic_name=cshl_gene
Zm00001eb343440	UPregulated_in_BM6	11.2478	3.3842	0.9823	3.4451	0.000570811	0.00333313	0	0.0222	0.0446	0.304	0.2298	0.1308	1463	8	69279417	69280879	-			ID=gene:Zm00001eb343440;biotype=protein_coding;description=Zm00001e026499;gene_id=Zm00001eb343440;logic_name=cshl_gene
Zm00001eb108630	UPregulated_in_BM6	7.5211	3.3738	1.3273	2.5419	0.0110266	0.03855	0.0388	0.0392	0	0.5735	0.0771	0.1152	831	2	216745514	216746554	-	mybr29	MYB-related-transcription factor 29	ID=gene:Zm00001eb108630;biotype=protein_coding;description=Zm00001e010716;gene_id=Zm00001eb108630;logic_name=cshl_gene
Zm00001eb023400	UPregulated_in_BM6	85.9124	3.372	0.5275	6.3919	1.63828e-10	4.6615e-09	0.2069	0.3278	0.1494	3.3023	2.5508	0.9349	1092	1	92565596	92567098	+			ID=gene:Zm00001eb023400;biotype=protein_coding;description=Zm00001e002335;gene_id=Zm00001eb023400;logic_name=cshl_gene
Zm00001eb252480	UPregulated_in_BM6	37.015	3.359	0.8537	3.9345	8.33804e-05	0.000645813	0.0969	0.0977	0.2939	3.5064	0.7692	0.4311	666	5	210172335	210173000	-			ID=gene:Zm00001eb252480;biotype=protein_coding;description=Zm00001e015623;gene_id=Zm00001eb252480;logic_name=cshl_gene
Zm00001eb072760	UPregulated_in_BM6	11.0529	3.3563	0.9417	3.5642	0.000364977	0.00228368	0	0.0125	0.0251	0.1345	0.0986	0.1351	2598	2	15171688	15174285	-			ID=gene:Zm00001eb072760;biotype=protein_coding;description=Zm00001e007130;gene_id=Zm00001eb072760;logic_name=cshl_gene
Zm00001eb309110	UPregulated_in_BM6	103.032	3.3528	0.363	9.2375	2.52242e-20	2.58757e-18	0.0738	0.2045	0.2424	1.6703	1.8112	1.6316	1750	7	85126003	85129293	+			ID=gene:Zm00001eb309110;biotype=protein_coding;description=Zm00001e033729;gene_id=Zm00001eb309110;logic_name=cshl_gene
Zm00001eb269220	UPregulated_in_BM6	7.3308	3.3481	1.2422	2.6953	0.00703243	0.0268834	0	0	0.0619	0.1807	0.2428	0.1814	1055	6	70861477	70862531	+			ID=gene:Zm00001eb269220;biotype=protein_coding;description=Zm00001e029859;gene_id=Zm00001eb269220;logic_name=cshl_gene
Zm00001eb138950	UPregulated_in_BM6	11.051	3.346	0.9452	3.5401	0.000399961	0.00246861	0.0159	0	0.0321	0.1561	0.1259	0.1881	2035	3	142215857	142217907	-			ID=gene:Zm00001eb138950;biotype=protein_coding;description=Zm00001e018418;gene_id=Zm00001eb138950;logic_name=cshl_gene
Zm00001eb229630	UPregulated_in_BM6	1149.27	3.3391	0.2198	15.1939	3.87902e-52	4.60204e-49	0.8163	1.5853	1.4075	12.9616	13.0616	11.0102	2689	5	70400920	70403691	+	xt9	beta-1,2-xylosyltransferase9	ID=gene:Zm00001eb229630;biotype=protein_coding;description=Zm00001e013428;gene_id=Zm00001eb229630;logic_name=cshl_gene
Zm00001eb013440	UPregulated_in_BM6	606.211	3.3374	0.3838	8.6955	3.45297e-18	2.78761e-16	0.2443	1.0588	0.753	5.4456	8.4736	6.0656	2643	1	45131280	45134805	+			ID=gene:Zm00001eb013440;biotype=protein_coding;description=Zm00001e001317;gene_id=Zm00001eb013440;logic_name=cshl_gene
Zm00001eb075410	UPregulated_in_BM6	114.741	3.3207	0.6514	5.0975	3.44117e-07	5.05649e-06	0.0881	0.9101	0.4229	7.477	3.8875	2.0239	733	2	23811785	23813151	+			ID=gene:Zm00001eb075410;biotype=protein_coding;description=Zm00001e007401;gene_id=Zm00001eb075410;logic_name=cshl_gene
Zm00001eb076240	UPregulated_in_BM6	46.401	3.3158	0.7852	4.223	2.41054e-05	0.000219841	0	0.193	0.0581	1.093	0.6077	0.6623	1686	2	26482735	26484420	+	pco065250a		ID=gene:Zm00001eb076240;biotype=protein_coding;description=Zm00001e007480;gene_id=Zm00001eb076240;logic_name=cshl_gene
Zm00001eb040240	UPregulated_in_BM6	39.7493	3.3124	0.5586	5.9302	3.02639e-09	6.8589e-08	0.0715	0.0144	0.0723	0.5068	0.6384	0.3817	2257	1	212159014	212161350	+	AY111834		ID=gene:Zm00001eb040240;biotype=protein_coding;description=Zm00001e004008;gene_id=Zm00001eb040240;logic_name=cshl_gene
Zm00001eb255880	UPregulated_in_BM6	269.003	3.3117	0.4688	7.0643	1.61396e-12	6.38264e-11	0.258	0.5491	0.2753	4.5146	1.2653	4.4484	2252	5	218273575	218276600	-	nii1	nitrate reductase1	ID=gene:Zm00001eb255880;biotype=protein_coding;description=Zm00001e015948;gene_id=Zm00001eb255880;logic_name=cshl_gene
Zm00001eb228320	UPregulated_in_BM6	160.976	3.3076	0.3847	8.5969	8.19286e-18	6.3511e-16	0.1344	0.271	0.3567	2.9771	1.5833	2.6406	1921	5	64084402	64086560	+	bhlh127	bHLH-transcription factor 127	ID=gene:Zm00001eb228320;biotype=protein_coding;description=Zm00001e013304;gene_id=Zm00001eb228320;logic_name=cshl_gene
Zm00001eb221170	UPregulated_in_BM6	10.7701	3.3056	0.892	3.7059	0.000210617	0.00141764	0.034	0.0343	0.0344	0.4357	0.2364	0.3029	948	5	26895686	26896657	+			ID=gene:Zm00001eb221170;biotype=protein_coding;description=Zm00001e128884;gene_id=Zm00001eb221170;logic_name=cshl_gene
Zm00001eb301190	UPregulated_in_BM6	10.7701	3.3056	0.892	3.7059	0.000210617	0.00141764	0.0313	0.0315	0.0316	0.4002	0.2172	0.2782	1032	7	9513338	9514369	-			ID=gene:Zm00001eb301190;biotype=misc_non_coding;description=Zm00001e032917;gene_id=Zm00001eb301190;logic_name=cshl_noncoding_gene
Zm00001eb420080	UPregulated_in_BM6	44.8029	3.3027	0.4894	6.7482	1.4968e-11	5.11819e-10	0.1533	0.17	0.062	1.4181	0.9882	1.2574	1053	10	104543381	104545110	-			ID=gene:Zm00001eb420080;biotype=protein_coding;description=Zm00001e040629;gene_id=Zm00001eb420080;logic_name=cshl_gene
Zm00001eb216460	UPregulated_in_BM6	82.3504	3.3004	0.5911	5.5833	2.36064e-08	4.49824e-07	0.3306	0.2083	0.4178	5.736	1.7833	1.4297	781	5	11997423	11998310	+			ID=gene:Zm00001eb216460;biotype=protein_coding;description=Zm00001e128477;gene_id=Zm00001eb216460;logic_name=cshl_gene
Zm00001eb092170	DOWNregulated_in_BM6	1640.27	-2.3394	0.1456	-16.0675	4.31346e-58	6.53896e-55	99.3728	96.7361	86.7309	19.949	16.6797	17.2894	477	2	144784300	144784776	+			ID=gene:Zm00001eb092170;biotype=protein_coding;description=Zm00001e118999;gene_id=Zm00001eb092170;logic_name=cshl_gene
Zm00001eb125900	UPregulated_in_BM6	14.2565	3.3003	0.8804	3.7486	0.000177853	0.001233	0.0147	0.0296	0.0148	0.1443	0.3344	0.0869	2202	3	26067399	26071465	+			ID=gene:Zm00001eb125900;biotype=protein_coding;description=Zm00001e017068;gene_id=Zm00001eb125900;logic_name=cshl_gene
Zm00001eb372310	UPregulated_in_BM6	14.3827	3.2988	1.167	2.8269	0.00470026	0.0192837	0.0402	0	0.0406	0.5935	0.0797	0.0795	1606	9	5600128	5601822	-			ID=gene:Zm00001eb372310;biotype=protein_coding;description=Zm00001e036101;gene_id=Zm00001eb372310;logic_name=cshl_gene
Zm00001eb195030	UPregulated_in_BM6	114.064	3.2977	0.3678	8.9648	3.10749e-19	2.80775e-17	0.1428	0.1919	0.1764	1.9516	1.8644	1.019	2035	4	188982980	188985809	+	cl33564_1a		ID=gene:Zm00001eb195030;biotype=protein_coding;description=Zm00001e023948;gene_id=Zm00001eb195030;logic_name=cshl_gene
Zm00001eb299880	UPregulated_in_BM6	35.6253	3.2952	0.6798	4.8472	1.25197e-06	1.61144e-05	0.0402	0.054	0.0406	0.7514	0.1727	0.3309	2410	7	5125653	5128291	-			ID=gene:Zm00001eb299880;biotype=protein_coding;description=Zm00001e032800;gene_id=Zm00001eb299880;logic_name=cshl_gene
Zm00001eb250230	UPregulated_in_BM6	10.6597	3.2891	1.068	3.0796	0.00207303	0.00980868	0.0155	0.0156	0.0156	0.2667	0.1382	0.0306	2085	5	198497282	198500415	-			ID=gene:Zm00001eb250230;biotype=protein_coding;description=Zm00001e015395;gene_id=Zm00001eb250230;logic_name=cshl_gene
Zm00001eb326930	UPregulated_in_BM6	31.8365	3.2875	0.6026	5.4553	4.88966e-08	8.61913e-07	0.0174	0.0175	0.0439	0.154	0.3534	0.2405	3714	7	173008249	173014001	-	GRMZM2G370081		ID=gene:Zm00001eb326930;biotype=protein_coding;description=Zm00001e035498;gene_id=Zm00001eb326930;logic_name=cshl_gene
Zm00001eb167810	UPregulated_in_BM6	92.0515	3.2865	0.4702	6.9902	2.74562e-12	1.05077e-10	0.1179	0.1782	0.0893	1.7691	1.191	0.6407	2191	4	11065537	11067727	+	nbcs11	nucleobase:cation symporter11	ID=gene:Zm00001eb167810;biotype=protein_coding;description=Zm00001e021263;gene_id=Zm00001eb167810;logic_name=cshl_gene
Zm00001eb165040	UPregulated_in_BM6	28.2248	3.2816	0.5899	5.5627	2.65601e-08	4.99137e-07	0.0193	0.0389	0.0195	0.3133	0.2009	0.2097	3347	4	2932728	2936306	-			ID=gene:Zm00001eb165040;biotype=protein_coding;description=Zm00001e020998;gene_id=Zm00001eb165040;logic_name=cshl_gene
Zm00001eb023530	UPregulated_in_BM6	106.551	3.2791	0.5615	5.8403	5.21149e-09	1.12416e-07	0.0391	0.4036	0.1579	1.3358	2.0822	2.1809	1653	1	93612633	93614837	+			ID=gene:Zm00001eb023530;biotype=protein_coding;description=Zm00001e002348;gene_id=Zm00001eb023530;logic_name=cshl_gene
Zm00001eb397940	UPregulated_in_BM6	34.9355	3.2726	0.7768	4.2129	2.52152e-05	0.000228739	0.0378	0.1524	0.191	2.0462	0.3374	1.0834	854	9	146472960	146473813	+	TIDP2749		ID=gene:Zm00001eb397940;biotype=protein_coding;description=Zm00001e038507;gene_id=Zm00001eb397940;logic_name=cshl_gene
Zm00001eb364870	UPregulated_in_BM6	354.352	3.2702	0.2252	14.5186	9.23405e-48	1.02468e-44	0.4874	0.5194	0.4082	4.5232	3.5774	5.0649	2318	8	168894360	168896677	+			ID=gene:Zm00001eb364870;biotype=protein_coding;description=Zm00001e028491;gene_id=Zm00001eb364870;logic_name=cshl_gene
Zm00001eb430170	UPregulated_in_BM6	28.0966	3.2594	0.7295	4.4681	7.89059e-06	8.23997e-05	0.2226	0.0449	0.09	1.8187	0.7287	0.7481	725	10	142907242	142908966	-			ID=gene:Zm00001eb430170;biotype=protein_coding;description=Zm00001e041563;gene_id=Zm00001eb430170;logic_name=cshl_gene
Zm00001eb031350	UPregulated_in_BM6	6.9253	3.2585	1.2506	2.6055	0.00917384	0.033297	0	0.0144	0.0144	0.1546	0.0779	0.0282	2261	1	175790952	175840725	+	otsl1	overly tolerant to salt-like1	ID=gene:Zm00001eb031350;biotype=protein_coding;description=Zm00001e003198;gene_id=Zm00001eb031350;logic_name=cshl_gene
Zm00001eb154090	UPregulated_in_BM6	13.8158	3.2551	1.1653	2.7935	0.00521471	0.0210569	0	0	0.0841	0.3892	0.2064	0.1646	1551	3	205888093	205889643	-	ofp18	OVATE-transcription factor 18	ID=gene:Zm00001eb154090;biotype=protein_coding;description=Zm00001e019900;gene_id=Zm00001eb154090;logic_name=cshl_gene
Zm00001eb340140	UPregulated_in_BM6	31.0771	3.2428	0.5906	5.4905	4.00776e-08	7.18998e-07	0.1249	0.1259	0.0316	0.7375	0.7122	1.1416	1034	8	36524918	36526062	+	ereb148	AP2-EREBP-transcription factor 148	ID=gene:Zm00001eb340140;biotype=protein_coding;description=Zm00001e026192;gene_id=Zm00001eb340140;logic_name=cshl_gene
Zm00001eb404050	UPregulated_in_BM6	975.828	3.2411	0.2476	13.0916	3.67953e-39	1.93083e-36	1.3128	1.9412	1.7517	20.0038	13.8728	11.4275	1844	9	160773828	160775797	+			ID=gene:Zm00001eb404050;biotype=protein_coding;description=Zm00001e039075;gene_id=Zm00001eb404050;logic_name=cshl_gene
Zm00001eb201900	UPregulated_in_BM6	34.3788	3.2385	0.925	3.5011	0.000463308	0.00279511	0.0397	0.0267	0.0669	0.1956	0.0526	0.9688	2437	4	217570413	217572849	+			ID=gene:Zm00001eb201900;biotype=protein_coding;description=Zm00001e024603;gene_id=Zm00001eb201900;logic_name=cshl_gene
Zm00001eb077130	DOWNregulated_in_BM6	3851.32	-2.335	0.1754	-13.3141	1.91591e-40	1.08916e-37	85.7535	88.52	85.7287	16.7591	20.5917	12.5101	1219	2	29372597	29374841	-	pip2a	plasma membrane intrinsic protein2	ID=gene:Zm00001eb077130;biotype=protein_coding;description=Zm00001e007564;gene_id=Zm00001eb077130;logic_name=cshl_gene
Zm00001eb198560	UPregulated_in_BM6	1265.6	3.238	0.2666	12.1467	5.97441e-34	2.09005e-31	0.92	1.9464	1.9647	16.6639	15.308	11.6932	2491	4	201140637	201143127	-			ID=gene:Zm00001eb198560;biotype=protein_coding;description=Zm00001e024262;gene_id=Zm00001eb198560;logic_name=cshl_gene
Zm00001eb249590	UPregulated_in_BM6	78.0828	3.2248	0.5816	5.5449	2.94157e-08	5.4566e-07	0.1112	0.3138	0.0899	2.582	1.0805	0.9009	1452	5	196493818	196495578	+			ID=gene:Zm00001eb249590;biotype=protein_coding;description=Zm00001e015336;gene_id=Zm00001eb249590;logic_name=cshl_gene
Zm00001eb357740	UPregulated_in_BM6	34719.9	3.2245	0.2652	12.1581	5.19609e-34	1.84137e-31	96.1051	61.954	108.712	1044.8	797.422	558.259	1238	8	145361919	145363156	+	lhcb10	light harvesting chlorophyll a/b binding protein10	ID=gene:Zm00001eb357740;biotype=protein_coding;description=Zm00001e143081;gene_id=Zm00001eb357740;logic_name=cshl_gene
Zm00001eb000160	DOWNregulated_in_BM6	54.2065	-2.2784	0.5264	-4.3282	1.50327e-05	0.000145719	0.6766	1.0121	1.3236	0.0644	0.3247	0.2157	1479	1	459859	461337	+			ID=gene:Zm00001eb000160;biotype=misc_non_coding;description=Zm00001e000016;gene_id=Zm00001eb000160;logic_name=cshl_noncoding_gene
Zm00001eb066970	UPregulated_in_BM6	13.5946	3.2217	0.7871	4.093	4.25773e-05	0.000361258	0.0186	0.0376	0.0188	0.275	0.1847	0.2117	1733	2	3078578	3081708	-			ID=gene:Zm00001eb066970;biotype=protein_coding;description=Zm00001e006612;gene_id=Zm00001eb066970;logic_name=cshl_gene
Zm00001eb249090	DOWNregulated_in_BM6	1426.28	-2.276	0.1847	-12.3202	7.05485e-35	2.67369e-32	32.9062	26.1066	35.35	4.8404	7.2648	6.8254	1234	5	194859728	194860961	+			ID=gene:Zm00001eb249090;biotype=protein_coding;description=Zm00001e015289;gene_id=Zm00001eb249090;logic_name=cshl_gene
Zm00001eb100210	UPregulated_in_BM6	54.6153	3.2199	0.5506	5.8478	4.98028e-09	1.08026e-07	0.1311	0.0661	0.0662	0.7096	0.4226	1.247	1970	2	189241437	189245677	+	cyp12	cytochrome P450 12	ID=gene:Zm00001eb100210;biotype=protein_coding;description=Zm00001e009891;gene_id=Zm00001eb100210;logic_name=cshl_gene
Zm00001eb249400	UPregulated_in_BM6	68.0007	3.2195	0.434	7.4191	1.17953e-13	5.65655e-12	0.1501	0.173	0.1084	1.7628	0.9573	1.1341	1505	5	195962159	195963663	-			ID=gene:Zm00001eb249400;biotype=protein_coding;description=Zm00001e015321;gene_id=Zm00001eb249400;logic_name=cshl_gene
Zm00001eb040680	UPregulated_in_BM6	10.2058	3.2191	1.1066	2.9091	0.0036247	0.0155246	0.0335	0.0338	0.0338	0.6262	0.1993	0.0662	964	1	214116702	214117665	-	saur6	small auxin up RNA6	ID=gene:Zm00001eb040680;biotype=protein_coding;description=Zm00001e004047;gene_id=Zm00001eb040680;logic_name=cshl_gene
Zm00001eb368230	UPregulated_in_BM6	50.8659	3.2163	0.5108	6.2968	3.03776e-10	8.2561e-09	0.295	0.4164	0.1789	3.8335	2.1071	1.983	547	8	175873251	175873797	+	IDP4827		ID=gene:Zm00001eb368230;biotype=protein_coding;description=Zm00001e028796;gene_id=Zm00001eb368230;logic_name=cshl_gene
Zm00001eb321380	UPregulated_in_BM6	260.908	3.2161	0.3503	9.182	4.22969e-20	4.24322e-18	0.5898	0.869	0.2981	6.3856	5.2424	4.0804	1423	7	154882579	154884373	+	IDP727		ID=gene:Zm00001eb321380;biotype=protein_coding;description=Zm00001e034974;gene_id=Zm00001eb321380;logic_name=cshl_gene
Zm00001eb079390	UPregulated_in_BM6	192.275	3.2152	0.3488	9.2175	3.04142e-20	3.08518e-18	0.1946	0.51	0.413	3.9068	2.4317	3.5769	1659	2	38457302	38458960	+			ID=gene:Zm00001eb079390;biotype=protein_coding;description=Zm00001e007790;gene_id=Zm00001eb079390;logic_name=cshl_gene
Zm00001eb096930	UPregulated_in_BM6	120.793	3.2111	1.0682	3.006	0.00264716	0.0119869	0.0396	0.1064	0.3333	2.8954	0.6542	0.5997	2447	2	174511178	174513624	+	umc2194		ID=gene:Zm00001eb096930;biotype=protein_coding;description=Zm00001e009575;gene_id=Zm00001eb096930;logic_name=cshl_gene
Zm00001eb398110	UPregulated_in_BM6	6.7064	3.2083	1.2402	2.5869	0.00968332	0.0347549	0	0.0292	0.0292	0.1708	0.0574	0.2859	1116	9	147085660	147086775	+	ereb173	AP2-EREBP-transcription factor 173	ID=gene:Zm00001eb398110;biotype=protein_coding;description=Zm00001e038525;gene_id=Zm00001eb398110;logic_name=cshl_gene
Zm00001eb373570	UPregulated_in_BM6	16.9089	3.2073	0.822	3.9019	9.54488e-05	0.000722672	0.1135	0.0572	0.1147	1.2843	0.3376	0.8971	569	9	10734732	10735300	-			ID=gene:Zm00001eb373570;biotype=protein_coding;description=Zm00001e036217;gene_id=Zm00001eb373570;logic_name=cshl_gene
Zm00001eb100200	UPregulated_in_BM6	13.3911	3.2073	1.1096	2.8906	0.00384552	0.0163066	0	0.017	0.0511	0.1659	0.0502	0.3832	1915	2	189237249	189239965	-			ID=gene:Zm00001eb100200;biotype=protein_coding;description=Zm00001e009890;gene_id=Zm00001eb100200;logic_name=cshl_gene
Zm00001eb079490	UPregulated_in_BM6	84.0399	3.2063	0.6169	5.1977	2.01762e-07	3.11567e-06	0.0975	0.1639	0.1479	2.3997	0.4675	0.6908	1986	2	38756551	38758611	+			ID=gene:Zm00001eb079490;biotype=protein_coding;description=Zm00001e007797;gene_id=Zm00001eb079490;logic_name=cshl_gene
Zm00001eb241760	UPregulated_in_BM6	89.9643	3.2003	0.5435	5.8888	3.89125e-09	8.59067e-08	0.0934	0.4707	0.2832	1.1643	3.4888	2.8919	1037	5	167163321	167164357	+			ID=gene:Zm00001eb241760;biotype=protein_coding;description=Zm00001e014628;gene_id=Zm00001eb241760;logic_name=cshl_gene
Zm00001eb420010	UPregulated_in_BM6	13.5055	3.1942	0.9589	3.3312	0.000864813	0.00471397	0.0426	0.0143	0	0.2377	0.0986	0.1685	2272	10	104112011	104120352	-	mmp16		ID=gene:Zm00001eb420010;biotype=protein_coding;description=Zm00001e040624;gene_id=Zm00001eb420010;logic_name=cshl_gene
Zm00001eb220870	UPregulated_in_BM6	26.4716	3.1891	0.8282	3.8505	0.000117885	0.000866672	0	0.0223	0.0672	0.2726	0.1538	0.3503	2914	5	25393432	25397454	+			ID=gene:Zm00001eb220870;biotype=protein_coding;description=Zm00001e012597;gene_id=Zm00001eb220870;logic_name=cshl_gene
Zm00001eb291380	UPregulated_in_BM6	65.9802	3.1827	0.6058	5.254	1.48838e-07	2.36952e-06	0.0275	0.1246	0.125	1.0275	0.327	1.0318	2350	6	167067551	167073720	+			ID=gene:Zm00001eb291380;biotype=protein_coding;description=Zm00001e032001;gene_id=Zm00001eb291380;logic_name=cshl_gene
Zm00001eb357730	UPregulated_in_BM6	33.1812	3.1785	0.518	6.1366	8.43142e-10	2.11072e-08	0.1029	0.0519	0.104	0.8608	0.7398	0.6609	1255	8	145361917	145363171	-			ID=gene:Zm00001eb357730;biotype=misc_non_coding;description=Zm00001e027832;gene_id=Zm00001eb357730;logic_name=cshl_noncoding_gene
Zm00001eb427620	UPregulated_in_BM6	6.6224	3.1766	1.177	2.699	0.00695514	0.0266365	0.0225	0.0227	0	0.0665	0.2011	0.1336	1433	10	136167392	136168824	-	npi269b		ID=gene:Zm00001eb427620;biotype=protein_coding;description=Zm00001e041337;gene_id=Zm00001eb427620;logic_name=cshl_gene
Zm00001eb090500	UPregulated_in_BM6	16.504	3.1762	0.9282	3.4218	0.000622161	0.00358011	0.0391	0.0789	0.0791	1.1168	0.1552	0.406	825	2	125909517	125910452	-			ID=gene:Zm00001eb090500;biotype=protein_coding;description=Zm00001e008902;gene_id=Zm00001eb090500;logic_name=cshl_gene
Zm00001eb348860	DOWNregulated_in_BM6	19.6153	-2.2737	0.6858	-3.3153	0.000915513	0.00494685	0.1004	0.1518	0.203	0.0449	0.0362	0.009	3536	8	104142289	104150208	+			ID=gene:Zm00001eb348860;biotype=protein_coding;description=Zm00001e027012;gene_id=Zm00001eb348860;logic_name=cshl_gene
Zm00001eb427020	UPregulated_in_BM6	19.699	3.175	0.9179	3.4591	0.000541884	0.00318878	0	0.031	0.1552	0.7558	0.3351	0.5009	1051	10	134594266	134595316	+	tcptf14	TCP-transcription factor 14	ID=gene:Zm00001eb427020;biotype=protein_coding;description=Zm00001e041276;gene_id=Zm00001eb427020;logic_name=cshl_gene
Zm00001eb283890	UPregulated_in_BM6	46.2081	3.1742	0.4691	6.7663	1.32155e-11	4.54745e-10	0.0622	0.0784	0.0786	0.7503	0.7252	0.4305	2075	6	142254331	142256627	+			ID=gene:Zm00001eb283890;biotype=protein_coding;description=Zm00001e031256;gene_id=Zm00001eb283890;logic_name=cshl_gene
Zm00001eb255150	UPregulated_in_BM6	11.5429	3.1697	0.9936	3.1901	0.00142248	0.00711553	0.0436	0.022	0.0882	0.8158	0.1947	0.3018	740	5	216400799	216401538	+			ID=gene:Zm00001eb255150;biotype=protein_coding;description=Zm00001e133946;gene_id=Zm00001eb255150;logic_name=cshl_gene
Zm00001eb343260	UPregulated_in_BM6	52.6364	3.1684	0.4369	7.2525	4.09268e-13	1.78966e-11	0.0881	0.1244	0.0713	0.9891	0.8218	0.6447	1831	8	68442382	68445269	-			ID=gene:Zm00001eb343260;biotype=protein_coding;description=Zm00001e026483;gene_id=Zm00001eb343260;logic_name=cshl_gene
Zm00001eb039040	UPregulated_in_BM6	193.382	3.1674	0.429	7.3834	1.54266e-13	7.24518e-12	0.2183	0.3669	0.4966	4.9968	2.0484	2.1761	1774	1	208456999	208459282	-			ID=gene:Zm00001eb039040;biotype=protein_coding;description=Zm00001e003894;gene_id=Zm00001eb039040;logic_name=cshl_gene
Zm00001eb143400	UPregulated_in_BM6	55.5492	3.1593	0.4709	6.7091	1.95801e-11	6.52358e-10	0.0854	0.1291	0.151	1.4709	0.7835	0.8651	1512	3	163758262	163759773	+			ID=gene:Zm00001eb143400;biotype=protein_coding;description=Zm00001e018846;gene_id=Zm00001eb143400;logic_name=cshl_gene
Zm00001eb141290	UPregulated_in_BM6	203.454	3.1591	0.3537	8.9311	4.21972e-19	3.7506e-17	0.3024	0.1994	0.2234	2.8852	2.0537	1.2991	2775	3	152894648	152897508	+			ID=gene:Zm00001eb141290;biotype=protein_coding;description=Zm00001e018660;gene_id=Zm00001eb141290;logic_name=cshl_gene
Zm00001eb369420	UPregulated_in_BM6	9.789	3.1565	0.9105	3.4667	0.000526809	0.00311215	0.0177	0.0178	0.0179	0.0958	0.2106	0.1574	1824	8	178041418	178044740	+			ID=gene:Zm00001eb369420;biotype=protein_coding;description=Zm00001e028910;gene_id=Zm00001eb369420;logic_name=cshl_gene
Zm00001eb084360	UPregulated_in_BM6	132.965	3.1458	0.3586	8.7713	1.76542e-18	1.44664e-16	0.2111	0.2483	0.2667	2.7703	1.3609	2.0168	1835	2	61743753	61745587	+			ID=gene:Zm00001eb084360;biotype=protein_coding;description=Zm00001e008252;gene_id=Zm00001eb084360;logic_name=cshl_gene
Zm00001eb170220	UPregulated_in_BM6	16.1232	3.1332	0.7205	4.3488	1.36905e-05	0.000134234	0.0319	0.0321	0.0161	0.2824	0.1897	0.2048	2025	4	23813415	23815439	-			ID=gene:Zm00001eb170220;biotype=protein_coding;description=Zm00001e021502;gene_id=Zm00001eb170220;logic_name=cshl_gene
Zm00001eb199360	UPregulated_in_BM6	9293.73	3.1284	0.5537	5.6497	1.60756e-08	3.16033e-07	17.8276	13.0566	30.2947	249.819	176.811	85.646	1539	4	203844966	203846504	+	aomt6	anthranilate O-methyltransferase6	ID=gene:Zm00001eb199360;biotype=protein_coding;description=Zm00001e024337;gene_id=Zm00001eb199360;logic_name=cshl_gene
Zm00001eb135680	UPregulated_in_BM6	22.525	3.1281	0.7849	3.9855	6.73494e-05	0.000538302	0.0428	0.0431	0.0144	0.5054	0.2051	0.1269	2263	3	120631888	120634264	+	iqd8	IQ-domain 8	ID=gene:Zm00001eb135680;biotype=protein_coding;description=Zm00001e018067;gene_id=Zm00001eb135680;logic_name=cshl_gene
Zm00001eb119920	UPregulated_in_BM6	160.212	3.1273	0.4871	6.4199	1.36401e-10	3.95954e-09	0.2294	0.3237	0.2164	3.8755	1.4636	1.0428	2111	3	3449771	3452398	-			ID=gene:Zm00001eb119920;biotype=protein_coding;description=Zm00001e016457;gene_id=Zm00001eb119920;logic_name=cshl_gene
Zm00001eb067080	UPregulated_in_BM6	317.824	3.123	0.2225	14.0352	9.48723e-45	7.84479e-42	0.1762	0.209	0.3073	1.8803	1.8606	2.0725	4672	2	3330434	3341636	+	kcbp1	kinesin-like calmodulin binding protein1	ID=gene:Zm00001eb067080;biotype=protein_coding;description=Zm00001e006621;gene_id=Zm00001eb067080;logic_name=cshl_gene
Zm00001eb256030	UPregulated_in_BM6	6.4181	3.1222	1.19	2.6237	0.00869851	0.0318943	0.0099	0.01	0	0.0881	0.0395	0.0393	3246	5	218529346	218532591	-	LOC103627787		ID=gene:Zm00001eb256030;biotype=protein_coding;description=Zm00001e015962;gene_id=Zm00001eb256030;logic_name=cshl_gene
Zm00001eb327900	UPregulated_in_BM6	31.8183	3.1109	0.6658	4.6725	2.97601e-06	3.4763e-05	0.0851	0.0857	0.043	1.0256	0.4007	0.3363	1518	7	175971614	175974766	+	trpp9	trehalose-6-phosphate phosphatase9	ID=gene:Zm00001eb327900;biotype=protein_coding;description=Zm00001e035590;gene_id=Zm00001eb327900;logic_name=cshl_gene
Zm00001eb337000	UPregulated_in_BM6	9.5236	3.1106	0.8859	3.5112	0.000446108	0.0027021	0.0172	0.0173	0.0173	0.1351	0.1361	0.161	1882	8	19052616	19054497	+			ID=gene:Zm00001eb337000;biotype=protein_coding;description=Zm00001e025911;gene_id=Zm00001eb337000;logic_name=cshl_gene
Zm00001eb386190	UPregulated_in_BM6	50.6024	3.1082	0.4369	7.1145	1.12329e-12	4.54766e-11	0.0866	0.1528	0.1094	0.8311	1.2669	0.8131	1491	9	94126702	94129768	-	csu193		ID=gene:Zm00001eb386190;biotype=protein_coding;description=Zm00001e037392;gene_id=Zm00001eb386190;logic_name=cshl_gene
Zm00001eb321900	UPregulated_in_BM6	63.2721	3.1062	0.5455	5.694	1.24111e-08	2.48651e-07	0.0418	0.0632	0.0352	0.638	0.1936	0.3169	4631	7	156502321	156507035	+	bnlg2271		ID=gene:Zm00001eb321900;biotype=protein_coding;description=Zm00001e035023;gene_id=Zm00001eb321900;logic_name=cshl_gene
Zm00001eb127870	UPregulated_in_BM6	36.4145	3.1061	0.557	5.5761	2.4604e-08	4.65916e-07	0.1199	0.1382	0.1385	1.6527	0.8327	0.779	942	3	37366323	37367390	+	IDP4245		ID=gene:Zm00001eb127870;biotype=protein_coding;description=Zm00001e017269;gene_id=Zm00001eb127870;logic_name=cshl_gene
Zm00001eb294520	UPregulated_in_BM6	50.3534	3.1026	0.5902	5.2564	1.46919e-07	2.34169e-06	0.0538	0.1447	0.0907	1.2539	0.3737	0.7271	1799	6	173518945	173521696	+	pgl27	polygalacturonase27	ID=gene:Zm00001eb294520;biotype=protein_coding;description=Zm00001e032294;gene_id=Zm00001eb294520;logic_name=cshl_gene
Zm00001eb411300	UPregulated_in_BM6	54.1327	3.1013	0.6696	4.6314	3.63188e-06	4.13619e-05	0.2146	0.0216	0.1302	1.6266	0.6173	0.7849	1504	10	33937178	33941414	+	TIDP3581		ID=gene:Zm00001eb411300;biotype=protein_coding;description=Zm00001e039788;gene_id=Zm00001eb411300;logic_name=cshl_gene
Zm00001eb113920	UPregulated_in_BM6	253.989	3.1006	0.4032	7.6903	1.46836e-14	7.82564e-13	0.4597	0.2564	0.87	5.8537	3.3278	3.8478	1650	2	231701348	231709651	+	tat1	tyrosine aminotransferase homolog1	ID=gene:Zm00001eb113920;biotype=protein_coding;description=Zm00001e011205;gene_id=Zm00001eb113920;logic_name=cshl_gene
Zm00001eb005790	UPregulated_in_BM6	9.4597	3.0958	1.085	2.8532	0.00432764	0.0179821	0.0322	0	0.0651	0.4435	0.2234	0.1272	1003	1	16457118	16458120	+			ID=gene:Zm00001eb005790;biotype=misc_non_coding;description=Zm00001e000564;gene_id=Zm00001eb005790;logic_name=cshl_noncoding_gene
Zm00001eb198030	UPregulated_in_BM6	5337.91	3.0922	0.1622	19.061	5.32438e-81	2.07552e-77	9.4446	10.769	9.2164	95.2563	75.371	70.7975	1878	4	198742446	198745866	+	c2	colorless2	ID=gene:Zm00001eb198030;biotype=protein_coding;description=Zm00001e024218;gene_id=Zm00001eb198030;logic_name=cshl_gene
Zm00001eb154360	UPregulated_in_BM6	25.0434	3.0896	0.625	4.9432	7.68569e-07	1.03565e-05	0.0273	0.0413	0.0414	0.3696	0.1761	0.3509	2364	3	206502791	206506790	-			ID=gene:Zm00001eb154360;biotype=protein_coding;description=Zm00001e019922;gene_id=Zm00001eb154360;logic_name=cshl_gene
Zm00001eb177310	UPregulated_in_BM6	412.631	3.0788	0.284	10.84	2.22527e-27	4.53141e-25	0.8871	1.6155	1.3305	12.8862	10.8852	7.2688	1128	4	66217055	66226743	-	cl51673_1		ID=gene:Zm00001eb177310;biotype=protein_coding;description=Zm00001e022206;gene_id=Zm00001eb177310;logic_name=cshl_gene
Zm00001eb307480	UPregulated_in_BM6	166.3	3.0654	0.3465	8.8475	8.94973e-19	7.6796e-17	0.4457	0.8344	0.4505	6.1413	4.0416	3.6812	1014	7	53575988	53577001	+			ID=gene:Zm00001eb307480;biotype=protein_coding;description=Zm00001e033530;gene_id=Zm00001eb307480;logic_name=cshl_gene
Zm00001eb057770	UPregulated_in_BM6	18.5225	3.0652	0.7373	4.1571	3.22264e-05	0.000284124	0.0368	0.0556	0.0186	0.3983	0.1642	0.3272	1755	1	284774974	284776823	+			ID=gene:Zm00001eb057770;biotype=protein_coding;description=Zm00001e005727;gene_id=Zm00001eb057770;logic_name=cshl_gene
Zm00001eb157570	UPregulated_in_BM6	18.4412	3.064	0.7507	4.0817	4.46999e-05	0.000376575	0.0139	0.0421	0.0282	0.3015	0.2624	0.1101	2318	3	216799184	216802937	+			ID=gene:Zm00001eb157570;biotype=protein_coding;description=Zm00001e020235;gene_id=Zm00001eb157570;logic_name=cshl_gene
Zm00001eb409450	UPregulated_in_BM6	4165.1	3.0639	0.2824	10.8492	2.01148e-27	4.12686e-25	13.4167	24.5265	21.553	224.868	130.552	118.702	741	10	17685279	17688627	+	pco087321		ID=gene:Zm00001eb409450;biotype=protein_coding;description=Zm00001e039609;gene_id=Zm00001eb409450;logic_name=cshl_gene
Zm00001eb037940	UPregulated_in_BM6	43.2414	3.0614	0.6021	5.0844	3.68736e-07	5.35778e-06	0.1116	0.0562	0.094	0.9151	0.9221	0.2757	1736	1	203409777	203412049	-			ID=gene:Zm00001eb037940;biotype=protein_coding;description=Zm00001e003787;gene_id=Zm00001eb037940;logic_name=cshl_gene
Zm00001eb006700	UPregulated_in_BM6	158.531	3.0523	0.4316	7.0717	1.53072e-12	6.10652e-11	0.1602	0.3051	0.4679	2.5498	1.3951	3.4578	1813	1	19460805	19462984	+	hb5	Homeobox-transcription factor 5	ID=gene:Zm00001eb006700;biotype=protein_coding;description=Zm00001e000659;gene_id=Zm00001eb006700;logic_name=cshl_gene
Zm00001eb199470	UPregulated_in_BM6	861.66	3.0507	0.3082	9.8985	4.22588e-23	5.88324e-21	1.3528	2.7995	2.6149	22.0067	20.4579	11.2366	1360	4	204194919	204196509	-	omt4	Caffeoyl CoA O-methyltransferase4	ID=gene:Zm00001eb199470;biotype=protein_coding;description=Zm00001e024348;gene_id=Zm00001eb199470;logic_name=cshl_gene
Zm00001eb431960	DOWNregulated_in_BM6	46.5696	-2.2547	0.5387	-4.1852	2.84874e-05	0.000253865	1.2987	0.6757	0.4658	0.1856	0.1039	0.207	1541	10	147176103	147178145	-	ga20ox9	gibberellin 20-oxidase9	ID=gene:Zm00001eb431960;biotype=protein_coding;description=Zm00001e041763;gene_id=Zm00001eb431960;logic_name=cshl_gene
Zm00001eb301140	UPregulated_in_BM6	12.2033	3.0453	1.0719	2.8411	0.00449581	0.0185537	0.0308	0	0.0933	0.6058	0.2136	0.1521	1049	7	9374949	9376234	+			ID=gene:Zm00001eb301140;biotype=protein_coding;description=Zm00001e032912;gene_id=Zm00001eb301140;logic_name=cshl_gene
Zm00001eb124080	UPregulated_in_BM6	12.2231	3.0439	0.7988	3.8106	0.000138611	0.000993504	0.0248	0.0125	0.0125	0.1465	0.1414	0.1103	2603	3	16591800	16594493	-	IDP697		ID=gene:Zm00001eb124080;biotype=protein_coding;description=Zm00001e016884;gene_id=Zm00001eb124080;logic_name=cshl_gene
Zm00001eb280840	UPregulated_in_BM6	118.859	3.0419	0.3849	7.9027	2.72853e-15	1.61855e-13	0.1667	0.1217	0.1627	1.7198	1.0262	0.818	2808	6	129935642	129940419	+	fut6	O-fucosyltransferase6	ID=gene:Zm00001eb280840;biotype=protein_coding;description=Zm00001e030982;gene_id=Zm00001eb280840;logic_name=cshl_gene
Zm00001eb196630	UPregulated_in_BM6	18.233	3.0415	0.9159	3.3206	0.000898234	0.00486602	0.0381	0.0769	0	0.4504	0.1324	0.3204	1693	4	193168606	193170298	+	ufgt4	UDP-flavonol-glycosyltransferase4	ID=gene:Zm00001eb196630;biotype=protein_coding;description=Zm00001e024110;gene_id=Zm00001eb196630;logic_name=cshl_gene
Zm00001eb323730	UPregulated_in_BM6	443.028	3.0407	0.3056	9.9502	2.51591e-23	3.61324e-21	0.3782	0.5673	0.4103	5.1303	2.6627	2.8585	3499	7	165192113	165197157	-			ID=gene:Zm00001eb323730;biotype=protein_coding;description=Zm00001e035205;gene_id=Zm00001eb323730;logic_name=cshl_gene
Zm00001eb017640	UPregulated_in_BM6	127.05	3.0369	0.4165	7.2917	3.06111e-13	1.37157e-11	0.131	0.1907	0.2942	2.3779	1.1115	1.3233	2218	1	62897751	62900035	+			ID=gene:Zm00001eb017640;biotype=protein_coding;description=Zm00001e001740;gene_id=Zm00001eb017640;logic_name=cshl_gene
Zm00001eb353110	UPregulated_in_BM6	9.0328	3.0367	1.0289	2.9513	0.00316428	0.0138861	0	0.0443	0.0222	0.173	0.109	0.2389	1469	8	126176136	126178761	+	Zm00001d010736		ID=gene:Zm00001eb353110;biotype=protein_coding;description=Zm00001e027408;gene_id=Zm00001eb353110;logic_name=cshl_gene
Zm00001eb127800	UPregulated_in_BM6	375.176	3.0364	0.2563	11.8478	2.20951e-32	7.17749e-30	1.0847	1.7231	1.2958	13.2652	10.694	8.3495	982	3	36793682	36794663	-			ID=gene:Zm00001eb127800;biotype=misc_non_coding;description=Zm00001e017262;gene_id=Zm00001eb127800;logic_name=cshl_noncoding_gene
Zm00001eb068000	UPregulated_in_BM6	81.4393	3.0363	0.4178	7.2675	3.66303e-13	1.61385e-11	0.0415	0.157	0.0839	0.802	0.7206	0.6976	3110	2	4901603	4908717	+			ID=gene:Zm00001eb068000;biotype=protein_coding;description=Zm00001e006705;gene_id=Zm00001eb068000;logic_name=cshl_gene
Zm00001eb366190	DOWNregulated_in_BM6	37.5685	-2.2506	0.5155	-4.3655	1.26814e-05	0.000125104	0.4678	0.78	0.4638	0.0886	0.0714	0.1867	1794	8	171653299	171655092	+			ID=gene:Zm00001eb366190;biotype=protein_coding;description=Zm00001e028613;gene_id=Zm00001eb366190;logic_name=cshl_gene
Zm00001eb325930	UPregulated_in_BM6	106.147	3.0352	0.626	4.8483	1.24548e-06	1.60535e-05	0.2179	0.1922	0.2294	3.5649	0.7473	0.637	1778	7	170806387	170808301	+			ID=gene:Zm00001eb325930;biotype=protein_coding;description=Zm00001e035403;gene_id=Zm00001eb325930;logic_name=cshl_gene
Zm00001eb314660	UPregulated_in_BM6	9.1091	3.035	1.1016	2.7552	0.00586605	0.0230977	0.0171	0	0.0346	0.1853	0.0509	0.1692	1886	7	129999302	130002091	+			ID=gene:Zm00001eb314660;biotype=protein_coding;description=Zm00001e034324;gene_id=Zm00001eb314660;logic_name=cshl_gene
Zm00001eb292850	UPregulated_in_BM6	51.4616	3.0301	0.7899	3.836	0.000125072	0.000908397	0.1049	0.0352	0.159	1.4622	0.7281	0.1382	1847	6	170164812	170166749	-	si614021b09a		ID=gene:Zm00001eb292850;biotype=protein_coding;description=Zm00001e032137;gene_id=Zm00001eb292850;logic_name=cshl_gene
Zm00001eb057320	UPregulated_in_BM6	6.0659	3.0286	1.2035	2.5164	0.0118554	0.0408561	0.0457	0	0.0461	0.3595	0.2264	0.1354	707	1	283190293	283190999	+			ID=gene:Zm00001eb057320;biotype=protein_coding;description=Zm00001e005686;gene_id=Zm00001eb057320;logic_name=cshl_gene
Zm00001eb083540	UPregulated_in_BM6	887.852	3.0283	0.2968	10.2025	1.93261e-24	3.04828e-22	2.3345	2.1494	3.5191	29.3278	19.1271	14.0578	1196	2	57422886	57424204	+			ID=gene:Zm00001eb083540;biotype=protein_coding;description=Zm00001e008171;gene_id=Zm00001eb083540;logic_name=cshl_gene
Zm00001eb003770	UPregulated_in_BM6	9.0557	3.0282	0.9041	3.3495	0.000809585	0.00446374	0.0133	0.0134	0.0135	0.1245	0.0925	0.0987	2424	1	10256029	10258696	+			ID=gene:Zm00001eb003770;biotype=protein_coding;description=Zm00001e100329;gene_id=Zm00001eb003770;logic_name=cshl_gene
Zm00001eb046440	UPregulated_in_BM6	4158.37	3.0238	0.4665	6.482	9.05255e-11	2.70259e-09	1.7469	5.2834	5.2884	28.6698	35.7785	31.7299	3677	1	239980445	239984756	+	cesa10	cellulose synthase10	ID=gene:Zm00001eb046440;biotype=protein_coding;description=Zm00001e004630;gene_id=Zm00001eb046440;logic_name=cshl_gene
Zm00001eb311590	UPregulated_in_BM6	113.686	3.0187	0.3777	7.9925	1.32207e-15	8.21763e-14	0.1039	0.1309	0.2625	1.5145	1.3523	1.001	2486	7	108555570	108558055	+	GRMZM2G315431		ID=gene:Zm00001eb311590;biotype=protein_coding;description=Zm00001e034012;gene_id=Zm00001eb311590;logic_name=cshl_gene
Zm00001eb176720	DOWNregulated_in_BM6	1048.52	-2.2359	0.2894	-7.7251	1.11727e-14	6.06105e-13	7.757	10.9653	13.4789	2.6706	1.3125	2.5496	2659	4	60544768	60550403	-	abh3	abscisic acid 8'-hydroxylase3	ID=gene:Zm00001eb176720;biotype=protein_coding;description=Zm00001e022141;gene_id=Zm00001eb176720;logic_name=cshl_gene
Zm00001eb254150	UPregulated_in_BM6	842.533	3.0159	0.247	12.21	2.74936e-34	9.87129e-32	1.4823	2.0842	1.9714	16.433	9.7695	16.7325	1655	5	214162645	214164299	+			ID=gene:Zm00001eb254150;biotype=protein_coding;description=Zm00001e015781;gene_id=Zm00001eb254150;logic_name=cshl_gene
Zm00001eb379120	UPregulated_in_BM6	1592.05	3.0139	0.2552	11.8113	3.41389e-32	1.0832e-29	1.2019	1.8676	1.7903	16.9978	9.8193	10.6643	3572	9	28778514	28782552	-	d3	dwarf plant3	ID=gene:Zm00001eb379120;biotype=protein_coding;description=Zm00001e036685;gene_id=Zm00001eb379120;logic_name=cshl_gene
Zm00001eb136380	UPregulated_in_BM6	18.0761	3.0124	0.8921	3.3768	0.000733214	0.00410404	0.3052	0.1539	0	1.7651	0.6434	1.169	423	3	127345946	127346368	-			ID=gene:Zm00001eb136380;biotype=protein_coding;description=Zm00001e125179;gene_id=Zm00001eb136380;logic_name=cshl_gene
Zm00001eb083850	DOWNregulated_in_BM6	24.7787	-2.231	0.5502	-4.0547	5.01918e-05	0.000418591	2.1984	2.1081	2.3847	0.5278	0.6382	0.212	301	2	59034012	59035080	+			ID=gene:Zm00001eb083850;biotype=misc_non_coding;description=Zm00001e008198;gene_id=Zm00001eb083850;logic_name=cshl_noncoding_gene
Zm00001eb342270	UPregulated_in_BM6	150.421	3.0116	0.482	6.248	4.15784e-10	1.10472e-08	0.2375	0.3019	0.5114	4.0147	1.1061	2.9291	1563	8	62710032	62712735	+	umc2740		ID=gene:Zm00001eb342270;biotype=protein_coding;description=Zm00001e026397;gene_id=Zm00001eb342270;logic_name=cshl_gene
Zm00001eb389420	UPregulated_in_BM6	4668.9	3.0103	0.1871	16.0858	3.20858e-58	5.15015e-55	4.9698	7.4898	7.58	59.3257	49.635	45.9756	2546	9	112212287	112219187	+	IDP8093		ID=gene:Zm00001eb389420;biotype=protein_coding;description=Zm00001e037698;gene_id=Zm00001eb389420;logic_name=cshl_gene
Zm00001eb264740	DOWNregulated_in_BM6	62.6856	-2.2289	0.5221	-4.2692	1.96192e-05	0.000183716	1.8302	2.3297	1.6818	0.4367	0.6601	0.1096	873	6	30368105	30369177	+			ID=gene:Zm00001eb264740;biotype=protein_coding;description=Zm00001e029439;gene_id=Zm00001eb264740;logic_name=cshl_gene
Zm00001eb288560	UPregulated_in_BM6	55.093	3.0065	0.4674	6.4325	1.25543e-10	3.66383e-09	0.2735	0.2988	0.2765	3.1637	1.5375	1.825	708	6	159452906	159453707	+			ID=gene:Zm00001eb288560;biotype=protein_coding;description=Zm00001e031722;gene_id=Zm00001eb288560;logic_name=cshl_gene
Zm00001eb213420	UPregulated_in_BM6	168.962	3.0028	0.3645	8.238	1.75123e-16	1.19465e-14	0.2783	0.4301	0.3563	4.0354	2.0517	2.0536	1740	5	5229468	5231207	+			ID=gene:Zm00001eb213420;biotype=protein_coding;description=Zm00001e011910;gene_id=Zm00001eb213420;logic_name=cshl_gene
Zm00001eb427240	UPregulated_in_BM6	14.7413	3.0015	0.8367	3.5871	0.000334375	0.00211157	0	0.0807	0.1214	0.6307	0.4767	0.4354	806	10	135106893	135107698	-	cle27	clavata3/esr-related27	ID=gene:Zm00001eb427240;biotype=misc_non_coding;description=Zm00001e041301;gene_id=Zm00001eb427240;logic_name=cshl_noncoding_gene
Zm00001eb052980	UPregulated_in_BM6	47.7787	3.0004	0.6367	4.712	2.45241e-06	2.92222e-05	0.213	0.0954	0.0718	1.7237	0.6338	0.5614	1364	1	266727812	266729210	+			ID=gene:Zm00001eb052980;biotype=protein_coding;description=Zm00001e005256;gene_id=Zm00001eb052980;logic_name=cshl_gene
Zm00001eb231880	UPregulated_in_BM6	14.8414	2.9987	0.8286	3.6189	0.000295818	0.00189439	0.0195	0.0197	0.0099	0.2016	0.1161	0.0578	3310	5	79550398	79553707	-			ID=gene:Zm00001eb231880;biotype=protein_coding;description=Zm00001e013618;gene_id=Zm00001eb231880;logic_name=cshl_gene
Zm00001eb058190	DOWNregulated_in_BM6	103.269	-2.2189	0.3813	-5.8189	5.92303e-09	1.26663e-07	1.8855	1.5461	1.2401	0.1776	0.5011	0.3032	1789	1	286131140	286133461	+			ID=gene:Zm00001eb058190;biotype=protein_coding;description=Zm00001e005761;gene_id=Zm00001eb058190;logic_name=cshl_gene
Zm00001eb198150	UPregulated_in_BM6	654.363	2.9906	0.2512	11.9073	1.08372e-32	3.56281e-30	1.1917	0.975	1.6933	12.2225	8.5909	8.6544	1869	4	199191836	199194228	+	Zm00001d052684		ID=gene:Zm00001eb198150;biotype=protein_coding;description=Zm00001e024229;gene_id=Zm00001eb198150;logic_name=cshl_gene
Zm00001eb315790	DOWNregulated_in_BM6	163.646	-2.2133	0.3562	-6.2141	5.16138e-10	1.34004e-08	1.1667	1.9276	1.3649	0.1595	0.4554	0.3203	2988	7	135083852	135088807	+			ID=gene:Zm00001eb315790;biotype=protein_coding;description=Zm00001e034438;gene_id=Zm00001eb315790;logic_name=cshl_gene
Zm00001eb185260	UPregulated_in_BM6	391.491	2.9891	0.2747	10.8805	1.42842e-27	2.99825e-25	0.4869	0.5388	0.5642	5.5759	3.3925	3.1223	2718	4	148685735	148688452	+	pal4	phenylalanine ammonia lyase4	ID=gene:Zm00001eb185260;biotype=protein_coding;description=Zm00001e023033;gene_id=Zm00001eb185260;logic_name=cshl_gene
Zm00001eb314160	UPregulated_in_BM6	26.5833	2.9891	0.7297	4.0963	4.1975e-05	0.000357284	0.0688	0.0693	0.0174	0.6767	0.2131	0.2888	1878	7	127039670	127045723	+	mmp21		ID=gene:Zm00001eb314160;biotype=protein_coding;description=Zm00001e034273;gene_id=Zm00001eb314160;logic_name=cshl_gene
Zm00001eb005180	UPregulated_in_BM6	5.9216	2.9885	1.2285	2.4326	0.0149891	0.0493433	0.0257	0	0.026	0.2152	0.0765	0.1017	1255	1	14225095	14226349	+			ID=gene:Zm00001eb005180;biotype=protein_coding;description=Zm00001e100444;gene_id=Zm00001eb005180;logic_name=cshl_gene
Zm00001eb423530	UPregulated_in_BM6	619.39	2.9774	0.3256	9.1447	5.98127e-20	5.8709e-18	1.131	1.2806	1.3016	14.6784	6.3343	6.8623	1855	10	123308883	123310737	+			ID=gene:Zm00001eb423530;biotype=misc_non_coding;description=Zm00001e040973;gene_id=Zm00001eb423530;logic_name=cshl_noncoding_gene
Zm00001eb021750	UPregulated_in_BM6	37.9023	2.9745	0.5567	5.3436	9.11293e-08	1.51164e-06	0.0625	0.042	0.1685	0.8307	0.5994	0.6282	1549	1	82722562	82725061	-	bzip78	bZIP-transcription factor 78	ID=gene:Zm00001eb021750;biotype=protein_coding;description=Zm00001e002183;gene_id=Zm00001eb021750;logic_name=cshl_gene
Zm00001eb427610	UPregulated_in_BM6	17.5709	2.9728	0.765	3.8863	0.000101778	0.000764444	0.0389	0.0261	0.0131	0.3061	0.1157	0.1665	2491	10	136124064	136128438	-	aldh27	aldehyde dehydrogenase27	ID=gene:Zm00001eb427610;biotype=protein_coding;description=Zm00001e041336;gene_id=Zm00001eb427610;logic_name=cshl_gene
Zm00001eb236180	UPregulated_in_BM6	20.4825	2.9721	0.8136	3.6529	0.000259286	0.0016914	0.0596	0	0.0804	0.3913	0.2169	0.4518	1624	5	123445830	123447885	-	pgl21	polygalacturonase21	ID=gene:Zm00001eb236180;biotype=protein_coding;description=Zm00001e014066;gene_id=Zm00001eb236180;logic_name=cshl_gene
Zm00001eb272050	UPregulated_in_BM6	37.7499	2.9683	0.4924	6.0281	1.65867e-09	3.97018e-08	0.0763	0.1026	0.1543	1.0265	0.6938	0.7794	1269	6	92426037	92427305	+	prp10	pathogenesis-related protein1	ID=gene:Zm00001eb272050;biotype=protein_coding;description=Zm00001e030151;gene_id=Zm00001eb272050;logic_name=cshl_gene
Zm00001eb045360	UPregulated_in_BM6	7.2375	2.967	1.1539	2.5713	0.0101304	0.0360819	0.0156	0.063	0	0.2768	0.124	0.1853	1033	1	235276355	235277501	+			ID=gene:Zm00001eb045360;biotype=protein_coding;description=Zm00001e004528;gene_id=Zm00001eb045360;logic_name=cshl_gene
Zm00001eb201800	UPregulated_in_BM6	11.588	2.965	1.1559	2.565	0.0103181	0.0366126	0.062	0.1249	0.0626	1.4026	0.3687	0.0612	521	4	217152729	217153379	-	gpm481		ID=gene:Zm00001eb201800;biotype=protein_coding;description=Zm00001e024593;gene_id=Zm00001eb201800;logic_name=cshl_gene
Zm00001eb422000	UPregulated_in_BM6	43.3298	2.9591	0.6099	4.852	1.222e-06	1.57808e-05	0.1387	0.1748	0.2103	2.3206	0.8597	0.6854	931	10	117179327	117180363	+			ID=gene:Zm00001eb422000;biotype=protein_coding;description=Zm00001e040840;gene_id=Zm00001eb422000;logic_name=cshl_gene
Zm00001eb162110	UPregulated_in_BM6	5.7187	2.9499	1.2066	2.4448	0.0144918	0.04806	0	0.0101	0.0102	0.0692	0.0299	0.0496	3213	3	231207450	231211862	+			ID=gene:Zm00001eb162110;biotype=protein_coding;description=Zm00001e020701;gene_id=Zm00001eb162110;logic_name=cshl_gene
Zm00001eb155600	UPregulated_in_BM6	72.4078	2.9467	0.6777	4.348	1.37371e-05	0.000134594	0.0101	0.2644	0.2447	0.8936	1.931	1.0269	1600	3	210603127	210605248	-			ID=gene:Zm00001eb155600;biotype=protein_coding;description=Zm00001e020043;gene_id=Zm00001eb155600;logic_name=cshl_gene
Zm00001eb388330	UPregulated_in_BM6	28.6961	2.9453	0.7499	3.9277	8.57691e-05	0.000661125	0.0307	0.0103	0.062	0.423	0.2233	0.1112	3155	9	106738325	106742600	+	si606045f03		ID=gene:Zm00001eb388330;biotype=protein_coding;description=Zm00001e037601;gene_id=Zm00001eb388330;logic_name=cshl_gene
Zm00001eb023360	UPregulated_in_BM6	59.7207	2.9411	0.5643	5.2122	1.86644e-07	2.90196e-06	0.0554	0.2049	0.1307	1.5459	0.6781	0.6209	1747	1	92352063	92354860	-	expb2	beta expansin2	ID=gene:Zm00001eb023360;biotype=misc_non_coding;description=Zm00001e002332;gene_id=Zm00001eb023360;logic_name=cshl_noncoding_gene
Zm00001eb331530	UPregulated_in_BM6	39.7209	2.9373	0.7545	3.8931	9.89888e-05	0.000745956	0.0282	0.0994	0.0712	0.901	0.1257	0.4037	2292	7	183746134	183748425	+			ID=gene:Zm00001eb331530;biotype=protein_coding;description=Zm00001e035940;gene_id=Zm00001eb331530;logic_name=cshl_gene
Zm00001eb094610	UPregulated_in_BM6	73.8849	2.9353	0.5731	5.1221	3.0214e-07	4.50273e-06	0.2614	0.4611	0.4183	5.1881	1.6851	1.3777	741	2	160906227	160907266	-	csu337		ID=gene:Zm00001eb094610;biotype=protein_coding;description=Zm00001e009335;gene_id=Zm00001eb094610;logic_name=cshl_gene
Zm00001eb342550	UPregulated_in_BM6	226.668	2.9323	0.3339	8.7832	1.58849e-18	1.31748e-16	0.3294	0.6816	0.3855	2.2012	4.4191	3.7181	1862	8	64326547	64330828	-	fps1	farnesyl pyrophosphate synthase1	ID=gene:Zm00001eb342550;biotype=protein_coding;description=Zm00001e026421;gene_id=Zm00001eb342550;logic_name=cshl_gene
Zm00001eb214740	DOWNregulated_in_BM6	619.577	-2.2104	0.1964	-11.2544	2.20368e-29	5.36892e-27	10.264	9.523	11.252	2.5626	1.7117	2.1788	1618	5	7374462	7380892	+	zmm31	Zea mays MADS31	ID=gene:Zm00001eb214740;biotype=protein_coding;description=Zm00001e012024;gene_id=Zm00001eb214740;logic_name=cshl_gene
Zm00001eb223300	UPregulated_in_BM6	25.5431	2.9225	0.6991	4.1803	2.91098e-05	0.000258905	0.0692	0.0349	0.0524	0.6041	0.1629	0.3674	1867	5	36464301	36466556	-	hb98	Homeobox-transcription factor 98	ID=gene:Zm00001eb223300;biotype=protein_coding;description=Zm00001e012829;gene_id=Zm00001eb223300;logic_name=cshl_gene
Zm00001eb356350	UPregulated_in_BM6	518.851	2.9215	0.3267	8.9414	3.84273e-19	3.43792e-17	2.5114	2.7924	1.5119	21.9386	17.8584	9.9105	874	8	139296918	139298320	-	IDP535		ID=gene:Zm00001eb356350;biotype=protein_coding;description=Zm00001e027689;gene_id=Zm00001eb356350;logic_name=cshl_gene
Zm00001eb312890	UPregulated_in_BM6	406.929	2.9214	0.3672	7.9549	1.79239e-15	1.08929e-13	0.9655	0.5309	1.6857	9.9462	7.0955	6.1053	1471	7	120285678	120287275	-	wrky104	WRKY-transcription factor 104	ID=gene:Zm00001eb312890;biotype=protein_coding;description=Zm00001e034150;gene_id=Zm00001eb312890;logic_name=cshl_gene
Zm00001eb120980	UPregulated_in_BM6	165.629	2.9152	0.277	10.5257	6.57725e-26	1.17303e-23	0.4138	0.7912	0.4904	4.3261	4.2746	3.7094	1131	3	5734720	5735850	+			ID=gene:Zm00001eb120980;biotype=protein_coding;description=Zm00001e016556;gene_id=Zm00001eb120980;logic_name=cshl_gene
Zm00001eb266150	UPregulated_in_BM6	16.8083	2.9147	1.147	2.5411	0.011049	0.0386084	0.0803	0.2428	0.1623	3.0033	0.2389	0.1587	402	6	41484205	41484606	-	gpm883		ID=gene:Zm00001eb266150;biotype=protein_coding;description=Zm00001e029582;gene_id=Zm00001eb266150;logic_name=cshl_gene
Zm00001eb343060	UPregulated_in_BM6	30.9058	2.9117	0.7916	3.6784	0.000234666	0.00155421	0.1338	0.2023	0.0338	1.6791	0.3318	0.6282	965	8	67276610	67277574	+			ID=gene:Zm00001eb343060;biotype=protein_coding;description=Zm00001e026464;gene_id=Zm00001eb343060;logic_name=cshl_gene
Zm00001eb247660	UPregulated_in_BM6	1628.28	2.9091	0.2629	11.0638	1.8802e-28	4.24008e-26	1.9309	2.4332	3.0816	24.5134	15.9895	12.9761	2541	5	190560749	190563289	+	pal7	phenylalanine ammonia lyase7	ID=gene:Zm00001eb247660;biotype=protein_coding;description=Zm00001e015157;gene_id=Zm00001eb247660;logic_name=cshl_gene
Zm00001eb328090	UPregulated_in_BM6	89.5828	2.9083	0.3285	8.8531	8.5132e-19	7.35125e-17	0.3017	0.3379	0.4404	2.5404	3.1585	2.1368	963	7	176406489	176407451	-			ID=gene:Zm00001eb328090;biotype=protein_coding;description=Zm00001e035607;gene_id=Zm00001eb328090;logic_name=cshl_gene
Zm00001eb214350	UPregulated_in_BM6	41.9482	2.9082	0.5595	5.1978	2.01642e-07	3.11563e-06	0.3328	0.4473	0.897	5.8412	2.5305	3.6179	291	5	6900090	6900481	+	umc1365		ID=gene:Zm00001eb214350;biotype=protein_coding;description=Zm00001e128329;gene_id=Zm00001eb214350;logic_name=cshl_gene
Zm00001eb121200	UPregulated_in_BM6	106.198	2.9022	0.46	6.309	2.80793e-10	7.65434e-09	0.1426	0.1643	0.0824	1.4989	0.6567	0.6242	3169	3	6467001	6472037	+			ID=gene:Zm00001eb121200;biotype=protein_coding;description=Zm00001e016576;gene_id=Zm00001eb121200;logic_name=cshl_gene
Zm00001eb118280	UPregulated_in_BM6	8.3206	2.9022	1.039	2.7932	0.00521963	0.0210656	0	0.0293	0.0587	0.2002	0.2882	0.1436	1111	2	242787028	242788138	-			ID=gene:Zm00001eb118280;biotype=protein_coding;description=Zm00001e121861;gene_id=Zm00001eb118280;logic_name=cshl_gene
Zm00001eb077970	UPregulated_in_BM6	8.2846	2.8983	1.0638	2.7244	0.0064411	0.0249586	0	0.0761	0.0382	0.2044	0.4306	0.1866	855	2	32128700	32129554	+			ID=gene:Zm00001eb077970;biotype=misc_non_coding;description=Zm00001e007636;gene_id=Zm00001eb077970;logic_name=cshl_noncoding_gene
Zm00001eb422620	UPregulated_in_BM6	27.8148	2.8962	0.5546	5.2222	1.76775e-07	2.76427e-06	0.0463	0.0467	0.0624	0.3952	0.2604	0.4579	2090	10	119906197	119908286	-	gras30	GRAS-transcription factor 30	ID=gene:Zm00001eb422620;biotype=protein_coding;description=Zm00001e040889;gene_id=Zm00001eb422620;logic_name=cshl_gene
Zm00001eb413800	UPregulated_in_BM6	11.1097	2.8952	0.8564	3.3806	0.000723323	0.00405617	0.022	0.0443	0.0222	0.3026	0.1525	0.1736	1470	10	64954001	64956177	-	pme35	pectin methylesterase35	ID=gene:Zm00001eb413800;biotype=protein_coding;description=Zm00001e040018;gene_id=Zm00001eb413800;logic_name=cshl_gene
Zm00001eb351810	UPregulated_in_BM6	74.9145	2.8918	0.6262	4.6181	3.87217e-06	4.38604e-05	0.1017	0.0769	0.1671	1.5648	0.5929	0.2765	2538	8	120890750	120893394	+	pdc1	pyruvate decarboxylase1	ID=gene:Zm00001eb351810;biotype=protein_coding;description=Zm00001e027278;gene_id=Zm00001eb351810;logic_name=cshl_gene
Zm00001eb299280	UPregulated_in_BM6	16.5129	2.8846	0.6892	4.1853	2.84849e-05	0.000253865	0.0356	0.1078	0.072	0.5085	0.6008	0.4226	906	7	3148276	3149181	+	bzip51	bZIP-transcription factor 51	ID=gene:Zm00001eb299280;biotype=protein_coding;description=Zm00001e134336;gene_id=Zm00001eb299280;logic_name=cshl_gene
Zm00001eb360550	UPregulated_in_BM6	125.874	2.883	0.5569	5.1771	2.25386e-07	3.43966e-06	0.0588	0.3411	0.2825	1.8826	2.2035	0.7271	2194	8	155530469	155532662	-	ipt3	isopentenyl transferase3	ID=gene:Zm00001eb360550;biotype=protein_coding;description=Zm00001e028089;gene_id=Zm00001eb360550;logic_name=cshl_gene
Zm00001eb429090	UPregulated_in_BM6	6.8828	2.8778	1.11	2.5925	0.00952688	0.0343363	0.0133	0.0201	0	0.1046	0.0791	0.0525	2430	10	140319909	140323371	+			ID=gene:Zm00001eb429090;biotype=protein_coding;description=Zm00001e041465;gene_id=Zm00001eb429090;logic_name=cshl_gene
Zm00001eb066030	DOWNregulated_in_BM6	16.0305	-2.1905	0.8827	-2.4816	0.0130787	0.0442614	0.123	0.2142	0.1131	0.0495	0	0.0442	2886	2	1702409	1711418	-			ID=gene:Zm00001eb066030;biotype=protein_coding;description=Zm00001e006522;gene_id=Zm00001eb066030;logic_name=cshl_gene
Zm00001eb214690	UPregulated_in_BM6	121.216	2.8726	0.4131	6.9536	3.5605e-12	1.34751e-10	0.3165	1.2761	0.9887	5.5502	7.5905	5.0329	561	5	7355564	7356229	-			ID=gene:Zm00001eb214690;biotype=misc_non_coding;description=Zm00001e128349;gene_id=Zm00001eb214690;logic_name=cshl_noncoding_gene
Zm00001eb150540	UPregulated_in_BM6	81.7289	2.8654	0.4843	5.9162	3.29553e-09	7.42208e-08	0.1316	0.1895	0.247	2.1095	0.7459	1.0777	1717	3	192694369	192696619	+	IDP7802		ID=gene:Zm00001eb150540;biotype=protein_coding;description=Zm00001e019535;gene_id=Zm00001eb150540;logic_name=cshl_gene
Zm00001eb029980	UPregulated_in_BM6	16.4122	2.8637	0.8036	3.5636	0.000365776	0.00228763	0.0711	0.0717	0	0.3499	0.2821	0.3748	1362	1	164561329	164562690	+			ID=gene:Zm00001eb029980;biotype=protein_coding;description=Zm00001e003040;gene_id=Zm00001eb029980;logic_name=cshl_gene
Zm00001eb066130	DOWNregulated_in_BM6	967.255	-2.165	0.1955	-11.0717	1.72101e-28	3.91343e-26	42.1478	37.612	35.2291	8.6352	6.3608	9.7548	677	2	1814848	1815833	-			ID=gene:Zm00001eb066130;biotype=protein_coding;description=Zm00001e115131;gene_id=Zm00001eb066130;logic_name=cshl_gene
Zm00001eb234990	UPregulated_in_BM6	16.3059	2.8632	0.7629	3.7532	0.000174557	0.00121447	0.0452	0.1367	0.0914	0.9345	0.6054	0.3575	714	5	103819377	103820090	+	saur53	small auxin up RNA53	ID=gene:Zm00001eb234990;biotype=protein_coding;description=Zm00001e013940;gene_id=Zm00001eb234990;logic_name=cshl_gene
Zm00001eb220250	UPregulated_in_BM6	81.5485	2.8628	0.3993	7.1691	7.54956e-13	3.14992e-11	0.051	0.0856	0.1202	0.7692	0.5308	0.4869	3800	5	23052304	23057169	+	thx19	Trihelix-transcription factor 19	ID=gene:Zm00001eb220250;biotype=protein_coding;description=Zm00001e012540;gene_id=Zm00001eb220250;logic_name=cshl_gene
Zm00001eb052600	DOWNregulated_in_BM6	71.6538	-2.1278	0.3922	-5.4247	5.8047e-08	1.00951e-06	3.2226	3.5633	2.4693	0.6139	1.0311	0.411	621	1	265326897	265327517	+	saur12	small auxin up RNA12	ID=gene:Zm00001eb052600;biotype=protein_coding;description=Zm00001e005213;gene_id=Zm00001eb052600;logic_name=cshl_gene
Zm00001eb313300	UPregulated_in_BM6	142.257	2.8627	0.3991	7.1727	7.35383e-13	3.09667e-11	0.2919	0.1791	0.1925	2.3363	1.259	1.0413	2543	7	122849827	122852756	+			ID=gene:Zm00001eb313300;biotype=protein_coding;description=Zm00001e034193;gene_id=Zm00001eb313300;logic_name=cshl_gene
Zm00001eb237880	UPregulated_in_BM6	8.13	2.8517	1.0625	2.6839	0.00727729	0.0276134	0.1454	0.2199	0.0735	1.8605	0.649	0.503	222	5	141385493	141387552	-			ID=gene:Zm00001eb237880;biotype=protein_coding;description=Zm00001e131960;gene_id=Zm00001eb237880;logic_name=cshl_gene
Zm00001eb007920	UPregulated_in_BM6	124.369	2.8495	0.3457	8.243	1.67963e-16	1.15156e-14	0.1888	0.1768	0.2591	1.8654	1.0235	1.4265	2393	1	23365502	23370842	-			ID=gene:Zm00001eb007920;biotype=protein_coding;description=Zm00001e000772;gene_id=Zm00001eb007920;logic_name=cshl_gene
Zm00001eb154650	DOWNregulated_in_BM6	208.348	-2.1252	0.3672	-5.7881	7.1179e-09	1.49981e-07	5.4992	3.5132	3.7223	1.0947	1.2748	0.4641	1306	3	207448014	207449319	-	pco107612		ID=gene:Zm00001eb154650;biotype=protein_coding;description=Zm00001e019951;gene_id=Zm00001eb154650;logic_name=cshl_gene
Zm00001eb132200	DOWNregulated_in_BM6	13.3418	-2.1243	0.7267	-2.9232	0.00346469	0.0149638	0.5901	0.5652	0.8052	0.0581	0.2341	0.1458	547	3	78594410	78595061	+			ID=gene:Zm00001eb132200;biotype=misc_non_coding;description=Zm00001e017701;gene_id=Zm00001eb132200;logic_name=cshl_noncoding_gene
Zm00001eb423470	DOWNregulated_in_BM6	3218.07	-2.1191	0.5232	-4.0503	5.11525e-05	0.000424991	61.0347	60.0698	50.3185	4.8197	17.4996	16.355	1503	10	123118921	123120588	+	dmas8	deoxymugineic acid synthase8	ID=gene:Zm00001eb423470;biotype=protein_coding;description=Zm00001e157813;gene_id=Zm00001eb423470;logic_name=cshl_gene
Zm00001eb238290	UPregulated_in_BM6	72.3585	2.847	0.575	4.9517	7.35784e-07	9.97384e-06	0.0862	0.4779	0.6098	3.8601	1.7526	2.3853	749	5	144989978	144990848	+			ID=gene:Zm00001eb238290;biotype=protein_coding;description=Zm00001e014293;gene_id=Zm00001eb238290;logic_name=cshl_gene
Zm00001eb002250	UPregulated_in_BM6	655.894	2.8468	0.2863	9.9449	2.65471e-23	3.79262e-21	0.7265	0.9068	1.1948	8.4282	4.2495	6.7648	2799	1	6263313	6267523	-	mlo1	barley mlo defense gene homolog1	ID=gene:Zm00001eb002250;biotype=protein_coding;description=Zm00001e000230;gene_id=Zm00001eb002250;logic_name=cshl_gene
Zm00001eb260700	UPregulated_in_BM6	169.426	2.8454	0.3471	8.1976	2.45214e-16	1.63999e-14	0.2368	0.3923	0.4446	3.4136	2.0472	1.9062	1908	6	8714636	8716543	+			ID=gene:Zm00001eb260700;biotype=protein_coding;description=Zm00001e029178;gene_id=Zm00001eb260700;logic_name=cshl_gene
Zm00001eb409980	UPregulated_in_BM6	16.3341	2.8452	1.0386	2.7395	0.00615237	0.0240274	0.2391	0.1205	0	1.6768	0.4447	0.3545	540	10	22142769	22143308	-			ID=gene:Zm00001eb409980;biotype=protein_coding;description=Zm00001e155170;gene_id=Zm00001eb409980;logic_name=cshl_gene
Zm00001eb141510	UPregulated_in_BM6	61.6517	2.8444	0.5817	4.8899	1.00878e-06	1.32979e-05	0.0684	0.2462	0.1382	1.7501	0.6589	0.6663	1652	3	154068212	154071368	+	lic4	lichenase4	ID=gene:Zm00001eb141510;biotype=protein_coding;description=Zm00001e018682;gene_id=Zm00001eb141510;logic_name=cshl_gene
Zm00001eb017660	UPregulated_in_BM6	156.558	2.8436	0.3255	8.7368	2.39902e-18	1.95409e-16	0.2036	0.1306	0.2058	1.5398	0.8998	1.29	3487	1	62909118	62912604	+			ID=gene:Zm00001eb017660;biotype=protein_coding;description=Zm00001e001742;gene_id=Zm00001eb017660;logic_name=cshl_gene
Zm00001eb299050	UPregulated_in_BM6	17.523	2.8424	0.7852	3.6198	0.000294804	0.00188922	0.2131	0.0537	0.4307	2.3593	1.1623	1.2635	303	7	2719786	2720319	+	umc1378		ID=gene:Zm00001eb299050;biotype=protein_coding;description=Zm00001e134311;gene_id=Zm00001eb299050;logic_name=cshl_gene
Zm00001eb010430	UPregulated_in_BM6	272.348	2.8351	0.3552	7.9818	1.44237e-15	8.94498e-14	0.7013	0.4949	0.8506	6.7843	4.3822	2.8418	1611	1	33205324	33207728	-			ID=gene:Zm00001eb010430;biotype=misc_non_coding;description=Zm00001e001014;gene_id=Zm00001eb010430;logic_name=cshl_noncoding_gene
Zm00001eb279090	UPregulated_in_BM6	47.7298	2.8259	0.4783	5.9085	3.45237e-09	7.70907e-08	0.0485	0.1713	0.2208	0.9794	1.0111	1.0075	1330	6	121543238	121544567	+	ereb27	AP2-EREBP-transcription factor 27	ID=gene:Zm00001eb279090;biotype=protein_coding;description=Zm00001e030802;gene_id=Zm00001eb279090;logic_name=cshl_gene
Zm00001eb276230	UPregulated_in_BM6	92.7015	2.8245	0.3895	7.2525	4.0921e-13	1.78966e-11	0.128	0.4129	0.3622	1.7637	2.4755	1.9228	1261	6	110311776	110313235	-			ID=gene:Zm00001eb276230;biotype=protein_coding;description=Zm00001e030554;gene_id=Zm00001eb276230;logic_name=cshl_gene
Zm00001eb124770	UPregulated_in_BM6	162.194	2.8206	0.3562	7.9179	2.41602e-15	1.43629e-13	0.2919	0.2523	0.3091	2.7982	1.7236	1.2572	2322	3	19786943	19789264	+			ID=gene:Zm00001eb124770;biotype=misc_non_coding;description=Zm00001e016960;gene_id=Zm00001eb124770;logic_name=cshl_noncoding_gene
Zm00001eb355430	UPregulated_in_BM6	17.3259	2.8203	1.1417	2.4704	0.013497	0.0454176	0.0478	0.0193	0.058	0.7242	0.0758	0.0283	1689	8	136506064	136508858	-			ID=gene:Zm00001eb355430;biotype=protein_coding;description=Zm00001e142847;gene_id=Zm00001eb355430;logic_name=cshl_gene
Zm00001eb071050	UPregulated_in_BM6	4895.39	2.82	0.604	4.669	3.02613e-06	3.52428e-05	5.2054	18.0483	22.3248	78.7472	141.241	89.9404	1327	2	10932899	10934336	-	si707071g02a		ID=gene:Zm00001eb071050;biotype=protein_coding;description=Zm00001e006965;gene_id=Zm00001eb071050;logic_name=cshl_gene
Zm00001eb010450	UPregulated_in_BM6	37.0087	2.8198	0.4996	5.6438	1.66348e-08	3.25915e-07	0.043	0.141	0.1196	0.6672	0.8111	0.5849	1500	1	33258566	33261825	+			ID=gene:Zm00001eb010450;biotype=protein_coding;description=Zm00001e001016;gene_id=Zm00001eb010450;logic_name=cshl_gene
Zm00001eb055410	UPregulated_in_BM6	34.434	2.8184	0.5252	5.3659	8.05613e-08	1.35445e-06	0.0435	0.0731	0.0733	0.5852	0.3812	0.3153	2226	1	275617366	275620971	-			ID=gene:Zm00001eb055410;biotype=protein_coding;description=Zm00001e005495;gene_id=Zm00001eb055410;logic_name=cshl_gene
Zm00001eb247110	UPregulated_in_BM6	218.539	2.8177	0.3825	7.3661	1.75742e-13	8.15558e-12	0.102	0.4113	0.3402	1.7166	2.1547	1.9051	3165	5	188065192	188069479	+			ID=gene:Zm00001eb247110;biotype=protein_coding;description=Zm00001e015106;gene_id=Zm00001eb247110;logic_name=cshl_gene
Zm00001eb430610	UPregulated_in_BM6	65.1324	2.8147	0.5335	5.2757	1.32254e-07	2.13666e-06	0.2136	0.1077	0.157	1.797	0.5972	0.8254	1662	10	143854932	143856825	+			ID=gene:Zm00001eb430610;biotype=protein_coding;description=Zm00001e041614;gene_id=Zm00001eb430610;logic_name=cshl_gene
Zm00001eb235940	UPregulated_in_BM6	58.2708	2.8136	0.3845	7.3174	2.52873e-13	1.14811e-11	0.2376	0.1497	0.2701	1.6368	1.3844	1.4382	1087	5	120331212	120332298	-			ID=gene:Zm00001eb235940;biotype=protein_coding;description=Zm00001e014042;gene_id=Zm00001eb235940;logic_name=cshl_gene
Zm00001eb283230	UPregulated_in_BM6	4531.93	2.8129	0.5787	4.8605	1.17099e-06	1.52011e-05	5.5609	6.9406	7.4847	76.8521	34.7117	21.8994	2792	6	139855686	139861571	+			ID=gene:Zm00001eb283230;biotype=protein_coding;description=Zm00001e031197;gene_id=Zm00001eb283230;logic_name=cshl_gene
Zm00001eb256060	UPregulated_in_BM6	13.2141	2.8103	0.7412	3.7915	0.000149768	0.00106425	0.0437	0.0441	0.0221	0.2475	0.2169	0.281	1476	5	218650417	218652150	+			ID=gene:Zm00001eb256060;biotype=protein_coding;description=Zm00001e015964;gene_id=Zm00001eb256060;logic_name=cshl_gene
Zm00001eb130790	UPregulated_in_BM6	468.99	2.8088	0.3263	8.6088	7.38248e-18	5.75559e-16	2.5059	3.268	2.4633	26.6349	18.1748	10.4527	702	3	58671476	58672284	-	PCO068796		ID=gene:Zm00001eb130790;biotype=protein_coding;description=Zm00001e017538;gene_id=Zm00001eb130790;logic_name=cshl_gene
Zm00001eb038680	UPregulated_in_BM6	31.6216	2.808	0.6069	4.6269	3.71236e-06	4.22079e-05	0.0378	0.0254	0.0891	0.4588	0.2249	0.3362	2562	1	206546796	206549357	-			ID=gene:Zm00001eb038680;biotype=protein_coding;description=Zm00001e003863;gene_id=Zm00001eb038680;logic_name=cshl_gene
Zm00001eb352060	UPregulated_in_BM6	334.149	2.8039	0.3161	8.8704	7.29099e-19	6.35801e-17	0.6597	1.1401	1.2265	9.1953	6.2515	4.7389	1370	8	121776920	121778510	-	wrky44	WRKY-transcription factor 44	ID=gene:Zm00001eb352060;biotype=misc_non_coding;description=Zm00001e027301;gene_id=Zm00001eb352060;logic_name=cshl_noncoding_gene
Zm00001eb318020	UPregulated_in_BM6	36.8504	2.8024	0.4882	5.7402	9.45592e-09	1.94295e-07	0.126	0.0847	0.0849	0.6305	0.8749	0.4982	1537	7	143698761	143701295	-			ID=gene:Zm00001eb318020;biotype=protein_coding;description=Zm00001e034658;gene_id=Zm00001eb318020;logic_name=cshl_gene
Zm00001eb309310	UPregulated_in_BM6	23.5021	2.8022	0.707	3.9634	7.38854e-05	0.00058185	0.0151	0.0915	0.0306	0.3873	0.1951	0.3291	2133	7	86973683	86983058	-	umc1433		ID=gene:Zm00001eb309310;biotype=protein_coding;description=Zm00001e033752;gene_id=Zm00001eb309310;logic_name=cshl_gene
Zm00001eb345060	UPregulated_in_BM6	15.7025	2.7993	0.8805	3.1791	0.00147726	0.00734911	0.0095	0.0096	0.0385	0.2202	0.1039	0.0564	3391	8	78070448	78076010	-			ID=gene:Zm00001eb345060;biotype=protein_coding;description=Zm00001e026652;gene_id=Zm00001eb345060;logic_name=cshl_gene
Zm00001eb414810	DOWNregulated_in_BM6	868.897	-2.119	0.3079	-6.8816	5.91862e-12	2.15335e-10	11.7041	11.5007	11.3287	1.2923	4.0339	2.4529	2016	10	72607695	72609799	+			ID=gene:Zm00001eb414810;biotype=protein_coding;description=Zm00001e040122;gene_id=Zm00001eb414810;logic_name=cshl_gene
Zm00001eb145310	UPregulated_in_BM6	46.7163	2.7917	0.5834	4.7854	1.70687e-06	2.12769e-05	0.0717	0.2893	0.29	1.8357	0.7471	1.7015	900	3	174371974	174372873	-			ID=gene:Zm00001eb145310;biotype=protein_coding;description=Zm00001e019014;gene_id=Zm00001eb145310;logic_name=cshl_gene
Zm00001eb006160	UPregulated_in_BM6	164.719	2.7908	0.4182	6.6742	2.48618e-11	8.05707e-10	0.4623	0.2229	0.5891	3.9764	2.791	1.7084	1606	1	17670907	17672629	-	ereb179	AP2-EREBP-transcription factor 179	ID=gene:Zm00001eb006160;biotype=protein_coding;description=Zm00001e000608;gene_id=Zm00001eb006160;logic_name=cshl_gene
Zm00001eb374550	UPregulated_in_BM6	101.486	2.7899	0.6125	4.5548	5.24317e-06	5.7274e-05	0.1764	0.1778	0.416	3.2505	1.2053	0.5811	1647	9	14153592	14155238	-			ID=gene:Zm00001eb374550;biotype=protein_coding;description=Zm00001e150555;gene_id=Zm00001eb374550;logic_name=cshl_gene
Zm00001eb408980	UPregulated_in_BM6	41.7501	2.787	0.8963	3.1093	0.00187507	0.00902383	0.081	0.0544	0.0818	1.1689	0.174	0.0667	2392	10	15127647	15130038	-	sbt1	subtilisin1	ID=gene:Zm00001eb408980;biotype=protein_coding;description=Zm00001e039567;gene_id=Zm00001eb408980;logic_name=cshl_gene
Zm00001eb275040	UPregulated_in_BM6	36.4004	2.7841	0.493	5.6474	1.62891e-08	3.1977e-07	0.0734	0.0887	0.0445	0.5704	0.422	0.377	2200	6	105822734	105827038	+	dmag1	DNA-3-methyladenine glycosylase1	ID=gene:Zm00001eb275040;biotype=protein_coding;description=Zm00001e030438;gene_id=Zm00001eb275040;logic_name=cshl_gene
Zm00001eb428870	UPregulated_in_BM6	10.3103	2.783	1.056	2.6353	0.00840675	0.030991	0	0.0166	0.05	0.1461	0.229	0.0652	1957	10	139937342	139939621	+	almt16	aluminum-activated malate transporter homolog16	ID=gene:Zm00001eb428870;biotype=protein_coding;description=Zm00001e041448;gene_id=Zm00001eb428870;logic_name=cshl_gene
Zm00001eb034880	UPregulated_in_BM6	14.2313	2.7809	0.7211	3.8563	0.000115105	0.000850261	0.0177	0.0357	0.0448	0.2441	0.1845	0.2189	1822	1	192078872	192080795	+			ID=gene:Zm00001eb034880;biotype=protein_coding;description=Zm00001e003524;gene_id=Zm00001eb034880;logic_name=cshl_gene
Zm00001eb142840	UPregulated_in_BM6	9.1235	2.7799	1.0398	2.6736	0.00750504	0.0282703	0.0845	0.0639	0	0.5198	0.2095	0.2506	764	3	160002403	160003166	+	Zm00001d042292		ID=gene:Zm00001eb142840;biotype=protein_coding;description=Zm00001e018791;gene_id=Zm00001eb142840;logic_name=cshl_gene
Zm00001eb251170	DOWNregulated_in_BM6	10.7353	-2.1073	0.7914	-2.6627	0.0077512	0.0290213	0.1387	0.1936	0.2372	0.063	0.0212	0.0422	1513	5	206246054	206247566	+			ID=gene:Zm00001eb251170;biotype=protein_coding;description=Zm00001e015491;gene_id=Zm00001eb251170;logic_name=cshl_gene
Zm00001eb296520	UPregulated_in_BM6	33.6565	2.7737	0.5658	4.9022	9.47771e-07	1.25742e-05	0.058	0.0234	0.0703	0.4565	0.2415	0.2979	2784	6	177050873	177056244	-			ID=gene:Zm00001eb296520;biotype=protein_coding;description=Zm00001e032492;gene_id=Zm00001eb296520;logic_name=cshl_gene
Zm00001eb274320	UPregulated_in_BM6	7.7547	2.7735	1.0567	2.6247	0.0086727	0.0318242	0.0138	0.0139	0.0139	0.1221	0.0274	0.1227	2341	6	103256672	103259661	-	mab26	math-btb26	ID=gene:Zm00001eb274320;biotype=protein_coding;description=Zm00001e030372;gene_id=Zm00001eb274320;logic_name=cshl_gene
Zm00001eb337830	UPregulated_in_BM6	998.999	2.7729	0.2571	10.7852	4.04192e-27	7.99216e-25	1.5458	3.3423	3.0838	14.2142	21.0016	17.3388	1587	8	22453068	22454654	-			ID=gene:Zm00001eb337830;biotype=protein_coding;description=Zm00001e025983;gene_id=Zm00001eb337830;logic_name=cshl_gene
Zm00001eb013150	DOWNregulated_in_BM6	336.022	-2.1029	0.182	-11.552	7.20995e-31	1.98725e-28	4.6542	5.5484	4.5434	1.1496	1.2024	0.962	1824	1	43868016	43870902	-	IDP112		ID=gene:Zm00001eb013150;biotype=protein_coding;description=Zm00001e001296;gene_id=Zm00001eb013150;logic_name=cshl_gene
Zm00001eb090870	UPregulated_in_BM6	7.6789	2.7704	1.112	2.4913	0.0127269	0.0432963	0	0.0192	0.0385	0.1499	0.1699	0.0564	1696	2	131838910	131846216	+	iaa6	Aux/IAA-transcription factor 6	ID=gene:Zm00001eb090870;biotype=protein_coding;description=Zm00001e008955;gene_id=Zm00001eb090870;logic_name=cshl_gene
Zm00001eb421430	UPregulated_in_BM6	24.6094	2.7669	0.683	4.0514	5.09225e-05	0.000423764	0.1359	0.0249	0.0749	0.7298	0.3555	0.4641	1306	10	114029476	114034169	+	ereb149	AP2-EREBP-transcription factor 149	ID=gene:Zm00001eb421430;biotype=protein_coding;description=Zm00001e157528;gene_id=Zm00001eb421430;logic_name=cshl_gene
Zm00001eb399250	UPregulated_in_BM6	12.8895	2.7666	0.9073	3.0495	0.00229249	0.0106459	0.0504	0.0508	0.0255	0.4964	0.1001	0.2243	1280	9	150560954	150563470	+			ID=gene:Zm00001eb399250;biotype=protein_coding;description=Zm00001e038631;gene_id=Zm00001eb399250;logic_name=cshl_gene
Zm00001eb304540	UPregulated_in_BM6	1083.57	2.7646	0.2932	9.4292	4.13095e-21	4.63874e-19	1.9654	4.1958	3.7161	28.1076	16.1002	19.7683	1396	7	27053877	27055627	-	bgaf1	beta glucosidase aggregating factor1	ID=gene:Zm00001eb304540;biotype=protein_coding;description=Zm00001e033232;gene_id=Zm00001eb304540;logic_name=cshl_gene
Zm00001eb199320	UPregulated_in_BM6	43.5359	2.7621	0.5832	4.7363	2.17677e-06	2.62705e-05	0.1043	0.1893	0.0633	1.2323	0.4967	0.5774	1547	4	203764058	203765604	+			ID=gene:Zm00001eb199320;biotype=protein_coding;description=Zm00001e024334;gene_id=Zm00001eb199320;logic_name=cshl_gene
Zm00001eb371190	UPregulated_in_BM6	12.919	2.7621	0.912	3.0285	0.00245783	0.0112698	0.0415	0	0.028	0.1565	0.096	0.205	2334	8	181688424	181690757	-			ID=gene:Zm00001eb371190;biotype=protein_coding;description=Zm00001e029077;gene_id=Zm00001eb371190;logic_name=cshl_gene
Zm00001eb392370	UPregulated_in_BM6	20.4555	2.7593	0.8877	3.1084	0.00188093	0.00904084	0.0363	0.0549	0.055	0.6965	0.108	0.1255	1779	9	125368239	125371908	+			ID=gene:Zm00001eb392370;biotype=protein_coding;description=Zm00001e037966;gene_id=Zm00001eb392370;logic_name=cshl_gene
Zm00001eb147390	UPregulated_in_BM6	84.2176	2.7537	0.3801	7.2446	4.33564e-13	1.88386e-11	0.1354	0.1707	0.0684	0.9387	0.8284	0.6693	2860	3	182432719	182435891	+			ID=gene:Zm00001eb147390;biotype=protein_coding;description=Zm00001e019225;gene_id=Zm00001eb147390;logic_name=cshl_gene
Zm00001eb257730	UPregulated_in_BM6	66.1571	2.7525	0.4185	6.5769	4.80361e-11	1.48781e-09	0.1102	0.1666	0.2041	1.3012	0.7103	1.0889	1758	5	221811064	221812904	-			ID=gene:Zm00001eb257730;biotype=protein_coding;description=Zm00001e016110;gene_id=Zm00001eb257730;logic_name=cshl_gene
Zm00001eb168590	UPregulated_in_BM6	10.1157	2.7466	0.9754	2.8158	0.0048656	0.0198546	0.0273	0.1374	0.0551	0.6977	0.1893	0.512	592	4	14781193	14781784	+	sar2	secretion-associated Ras-related homolog2	ID=gene:Zm00001eb168590;biotype=protein_coding;description=Zm00001e021337;gene_id=Zm00001eb168590;logic_name=cshl_gene
Zm00001eb312860	UPregulated_in_BM6	6.3556	2.746	1.0696	2.5673	0.0102504	0.0364338	0.0505	0.0509	0.0255	0.3232	0.3507	0.1498	639	7	120020436	120021074	+			ID=gene:Zm00001eb312860;biotype=protein_coding;description=Zm00001e034147;gene_id=Zm00001eb312860;logic_name=cshl_gene
Zm00001eb328100	UPregulated_in_BM6	60.6498	2.7449	0.4711	5.8264	5.66217e-09	1.21656e-07	0.0745	0.1879	0.1884	1.2474	1.0352	0.6079	1732	7	176407494	176409225	+			ID=gene:Zm00001eb328100;biotype=protein_coding;description=Zm00001e035608;gene_id=Zm00001eb328100;logic_name=cshl_gene
Zm00001eb045180	UPregulated_in_BM6	12.6966	2.7434	0.7447	3.6837	0.000229888	0.00152775	0.1273	0.0642	0.1287	0.6893	0.7578	0.6293	507	1	234635095	234635601	-	kwl12	kiwellin12	ID=gene:Zm00001eb045180;biotype=protein_coding;description=Zm00001e106294;gene_id=Zm00001eb045180;logic_name=cshl_gene
Zm00001eb348150	UPregulated_in_BM6	50.534	2.7392	0.4151	6.5989	4.14317e-11	1.30097e-09	0.0796	0.1204	0.0671	0.6529	0.5922	0.4721	2433	8	99806729	99809161	-			ID=gene:Zm00001eb348150;biotype=protein_coding;description=Zm00001e026949;gene_id=Zm00001eb348150;logic_name=cshl_gene
Zm00001eb218970	UPregulated_in_BM6	42.721	2.7387	0.8541	3.2065	0.00134349	0.00679893	0.033	0.0833	0.167	0.878	0.8602	0.0653	1954	5	18951226	18956858	+			ID=gene:Zm00001eb218970;biotype=protein_coding;description=Zm00001e012433;gene_id=Zm00001eb218970;logic_name=cshl_gene
Zm00001eb407630	UPregulated_in_BM6	5801.85	2.7384	0.9623	2.8458	0.00443009	0.018338	33.6697	54.8895	54.9091	46.2274	692.626	204.5	522	10	8428423	8429881	-	salt1	SalT homolog1	ID=gene:Zm00001eb407630;biotype=protein_coding;description=Zm00001e154810;gene_id=Zm00001eb407630;logic_name=cshl_gene
Zm00001eb199490	UPregulated_in_BM6	83.2341	2.7376	0.458	5.9772	2.27028e-09	5.29933e-08	0.2386	0.3113	0.383	2.7766	2.2133	0.971	1150	4	204197681	204198830	-	Zm00001d052842		ID=gene:Zm00001eb199490;biotype=protein_coding;description=Zm00001e113869;gene_id=Zm00001eb199490;logic_name=cshl_gene
Zm00001eb211460	UPregulated_in_BM6	39.0057	2.7375	0.549	4.9863	6.15455e-07	8.51187e-06	0.0364	0.1028	0.0883	0.7025	0.4045	0.3383	2216	5	2420150	2425403	-	bsk9	brassinosteroid-signaling kinase9	ID=gene:Zm00001eb211460;biotype=protein_coding;description=Zm00001e011724;gene_id=Zm00001eb211460;logic_name=cshl_gene
Zm00001eb185250	UPregulated_in_BM6	3959.84	2.7357	0.1943	14.0824	4.87165e-45	4.28815e-42	4.7626	6.4448	7.2386	46.8096	34.0324	36.9445	2772	4	148638945	148643994	-	pal5	phenylalanine ammonia lyase5	ID=gene:Zm00001eb185250;biotype=protein_coding;description=Zm00001e023032;gene_id=Zm00001eb185250;logic_name=cshl_gene
Zm00001eb422160	UPregulated_in_BM6	42.9813	2.7343	0.5978	4.5738	4.78978e-06	5.29145e-05	0.2499	0.216	0.1444	2.179	0.6021	1.094	904	10	117911327	117912230	-			ID=gene:Zm00001eb422160;biotype=protein_coding;description=Zm00001e040852;gene_id=Zm00001eb422160;logic_name=cshl_gene
Zm00001eb303780	UPregulated_in_BM6	52.799	2.7268	0.5048	5.4015	6.60747e-08	1.13466e-06	0.084	0.0847	0.0531	0.7338	0.3281	0.3425	3074	7	22513681	22517215	+	hma12	heavy metal ATPase12	ID=gene:Zm00001eb303780;biotype=protein_coding;description=Zm00001e033155;gene_id=Zm00001eb303780;logic_name=cshl_gene
Zm00001eb265830	UPregulated_in_BM6	172.002	2.7248	0.4906	5.5541	2.79018e-08	5.19002e-07	0.1325	0.3205	0.4686	2.8682	2.0364	0.8902	2437	6	39249098	39251534	+	IDP778		ID=gene:Zm00001eb265830;biotype=protein_coding;description=Zm00001e029545;gene_id=Zm00001eb265830;logic_name=cshl_gene
Zm00001eb235530	UPregulated_in_BM6	325.956	2.7239	0.3219	8.4615	2.63991e-17	1.97357e-15	0.5748	1.0865	0.699	6.4711	3.2872	5.1308	1797	5	115145973	115148481	+			ID=gene:Zm00001eb235530;biotype=protein_coding;description=Zm00001e014000;gene_id=Zm00001eb235530;logic_name=cshl_gene
Zm00001eb324170	UPregulated_in_BM6	1112.08	2.7233	0.1654	16.4701	6.01689e-61	1.36819e-57	2.4488	2.9548	3.0582	20.2971	17.8559	15.6153	1707	7	166487796	166489805	-			ID=gene:Zm00001eb324170;biotype=protein_coding;description=Zm00001e035240;gene_id=Zm00001eb324170;logic_name=cshl_gene
Zm00001eb065120	UPregulated_in_BM6	172.996	2.7202	0.343	7.9302	2.18868e-15	1.31547e-13	0.4061	0.3106	0.2548	2.8808	1.5974	1.6748	2305	1	307017609	307020198	-			ID=gene:Zm00001eb065120;biotype=protein_coding;description=Zm00001e006435;gene_id=Zm00001eb065120;logic_name=cshl_gene
Zm00001eb087870	UPregulated_in_BM6	494.535	2.7201	0.2361	11.5204	1.04132e-30	2.81331e-28	3.5794	3.4152	5.7501	30.9539	24.9795	24.7963	505	2	103956404	103957034	-			ID=gene:Zm00001eb087870;biotype=protein_coding;description=Zm00001e008648;gene_id=Zm00001eb087870;logic_name=cshl_gene
Zm00001eb378080	UPregulated_in_BM6	12.5388	2.7195	0.9007	3.0192	0.00253476	0.0115739	0.0267	0.0135	0.027	0.2628	0.0927	0.066	2418	9	24988656	24991169	+			ID=gene:Zm00001eb378080;biotype=protein_coding;description=Zm00001e036586;gene_id=Zm00001eb378080;logic_name=cshl_gene
Zm00001eb065620	UPregulated_in_BM6	116.855	2.7178	0.4234	6.4183	1.37816e-10	3.99214e-09	0.1819	0.3464	0.429	1.502	1.4234	3.1364	1597	2	342932	344528	-			ID=gene:Zm00001eb065620;biotype=protein_coding;description=Zm00001e006484;gene_id=Zm00001eb065620;logic_name=cshl_gene
Zm00001eb430160	UPregulated_in_BM6	271.791	2.7169	0.379	7.1682	7.59983e-13	3.16606e-11	0.2258	0.1983	0.3755	2.5813	1.1272	1.3032	4431	10	142901719	142907073	+			ID=gene:Zm00001eb430160;biotype=protein_coding;description=Zm00001e041562;gene_id=Zm00001eb430160;logic_name=cshl_gene
Zm00001eb088190	UPregulated_in_BM6	24.8771	2.7162	0.6538	4.1547	3.25719e-05	0.000286799	0.0294	0.0593	0.0595	0.3908	0.1459	0.3924	2195	2	107211360	107213554	-			ID=gene:Zm00001eb088190;biotype=protein_coding;description=Zm00001e008680;gene_id=Zm00001eb088190;logic_name=cshl_gene
Zm00001eb078340	UPregulated_in_BM6	784.092	2.7146	0.2986	9.0908	9.83177e-20	9.44646e-18	1.4316	1.0909	2.7596	10.8227	9.8742	12.7104	1939	2	33600173	33602240	-	GRMZM2G164036		ID=gene:Zm00001eb078340;biotype=protein_coding;description=Zm00001e007675;gene_id=Zm00001eb078340;logic_name=cshl_gene
Zm00001eb232590	UPregulated_in_BM6	162.239	2.7143	0.4009	6.7709	1.2795e-11	4.41387e-10	0.1384	0.4124	0.2432	1.2434	2.4642	1.3318	2683	5	83734615	83738782	-			ID=gene:Zm00001eb232590;biotype=protein_coding;description=Zm00001e013688;gene_id=Zm00001eb232590;logic_name=cshl_gene
Zm00001eb423890	UPregulated_in_BM6	1776.42	2.7129	0.2194	12.3652	4.03115e-35	1.5714e-32	1.98	2.6246	2.5761	19.2487	14.5293	11.3624	3236	10	124193520	124196831	-	Zm00001d025572		ID=gene:Zm00001eb423890;biotype=protein_coding;description=Zm00001e040994;gene_id=Zm00001eb423890;logic_name=cshl_gene
Zm00001eb276240	UPregulated_in_BM6	17.382	2.7089	0.6789	3.9904	6.59666e-05	0.000529109	0.0416	0.021	0.0841	0.3071	0.2888	0.3289	1552	6	110311834	110313468	+			ID=gene:Zm00001eb276240;biotype=protein_coding;description=Zm00001e030555;gene_id=Zm00001eb276240;logic_name=cshl_gene
Zm00001eb313250	UPregulated_in_BM6	2196.9	2.7078	0.5137	5.2711	1.35588e-07	2.18494e-06	0.9189	3.0853	2.999	11.4823	17.028	15.4861	4145	7	122675934	122681091	+	cesa12	cellulose synthase 12	ID=gene:Zm00001eb313250;biotype=protein_coding;description=Zm00001e034187;gene_id=Zm00001eb313250;logic_name=cshl_gene
Zm00001eb018960	UPregulated_in_BM6	50.6933	2.7071	0.5769	4.6928	2.6952e-06	3.18372e-05	0.0628	0.1187	0.1428	1.1667	0.436	0.4034	2056	1	67928723	67931124	+			ID=gene:Zm00001eb018960;biotype=protein_coding;description=Zm00001e001882;gene_id=Zm00001eb018960;logic_name=cshl_gene
Zm00001eb018840	UPregulated_in_BM6	203.124	2.7068	0.3593	7.5325	4.97616e-14	2.47782e-12	0.5627	0.8396	0.455	5.4061	2.5006	3.682	1434	1	67487623	67492191	+			ID=gene:Zm00001eb018840;biotype=protein_coding;description=Zm00001e001870;gene_id=Zm00001eb018840;logic_name=cshl_gene
Zm00001eb002680	UPregulated_in_BM6	86.3457	2.7034	0.4502	6.005	1.9133e-09	4.5359e-08	0.1163	0.2178	0.252	1.8405	0.9892	0.805	1942	1	7501227	7506747	+			ID=gene:Zm00001eb002680;biotype=protein_coding;description=Zm00001e000276;gene_id=Zm00001eb002680;logic_name=cshl_gene
Zm00001eb044240	UPregulated_in_BM6	346.986	2.7032	0.2431	11.1174	1.03196e-28	2.36631e-26	2.9502	1.9245	3.2744	18.8752	18.0454	14.3508	558	1	231738846	231754944	-	umc1715		ID=gene:Zm00001eb044240;biotype=protein_coding;description=Zm00001e106200;gene_id=Zm00001eb044240;logic_name=cshl_gene
Zm00001eb250050	UPregulated_in_BM6	592.689	2.703	0.2848	9.4912	2.2843e-21	2.67518e-19	0.8941	0.8956	0.9555	8.3129	4.1405	4.6437	2834	5	197910454	197914844	+			ID=gene:Zm00001eb250050;biotype=protein_coding;description=Zm00001e015377;gene_id=Zm00001eb250050;logic_name=cshl_gene
Zm00001eb393680	UPregulated_in_BM6	212.752	2.7026	0.2919	9.2586	2.07143e-20	2.15738e-18	0.6199	0.486	0.8818	3.6834	3.4613	5.3551	1406	9	131152014	131153679	+			ID=gene:Zm00001eb393680;biotype=protein_coding;description=Zm00001e038098;gene_id=Zm00001eb393680;logic_name=cshl_gene
Zm00001eb189550	UPregulated_in_BM6	24.8325	2.7016	0.685	3.944	8.01303e-05	0.00062454	0.042	0.0254	0.017	0.2397	0.2166	0.0747	3844	4	169363922	169368926	+			ID=gene:Zm00001eb189550;biotype=protein_coding;description=Zm00001e023438;gene_id=Zm00001eb189550;logic_name=cshl_gene
Zm00001eb021700	DOWNregulated_in_BM6	85.8549	-2.1015	0.4495	-4.6751	2.93828e-06	3.43664e-05	2.6846	2.3861	1.6699	0.2189	0.8508	0.471	1016	1	82404649	82405664	+			ID=gene:Zm00001eb021700;biotype=protein_coding;description=Zm00001e102189;gene_id=Zm00001eb021700;logic_name=cshl_gene
Zm00001eb403950	UPregulated_in_BM6	1065.46	2.7003	0.2967	9.1009	8.95559e-20	8.69648e-18	2.1877	2.4766	3.4013	24.0615	15.328	10.72	1741	9	160484409	160487411	-			ID=gene:Zm00001eb403950;biotype=protein_coding;description=Zm00001e039066;gene_id=Zm00001eb403950;logic_name=cshl_gene
Zm00001eb374890	DOWNregulated_in_BM6	14.9273	-2.0969	0.7326	-2.8621	0.00420825	0.0175743	0.7833	0.374	0.3542	0.0609	0.1636	0.1222	783	9	15509455	15512597	+			ID=gene:Zm00001eb374890;biotype=protein_coding;description=Zm00001e036336;gene_id=Zm00001eb374890;logic_name=cshl_gene
Zm00001eb121910	UPregulated_in_BM6	49.5178	2.7001	0.4445	6.0738	1.24911e-09	3.04869e-08	0.0861	0.0771	0.029	0.4236	0.3984	0.3876	3375	3	8821024	8824398	-			ID=gene:Zm00001eb121910;biotype=protein_coding;description=Zm00001e016653;gene_id=Zm00001eb121910;logic_name=cshl_gene
Zm00001eb118270	UPregulated_in_BM6	453.009	2.7	0.2355	11.4665	1.94391e-30	5.14985e-28	1.2305	2.2213	1.8512	12.5623	11.24	9.2769	1128	2	242787018	242788145	+	LOC100283206		ID=gene:Zm00001eb118270;biotype=protein_coding;description=Zm00001e011579;gene_id=Zm00001eb118270;logic_name=cshl_gene
Zm00001eb313500	UPregulated_in_BM6	238.823	2.6983	0.4868	5.543	2.97262e-08	5.50298e-07	0.747	0.3864	0.7749	6.8304	3.4708	1.5447	1642	7	123675790	123678556	-	GRMZM2G114751		ID=gene:Zm00001eb313500;biotype=protein_coding;description=Zm00001e034208;gene_id=Zm00001eb313500;logic_name=cshl_gene
Zm00001eb068610	UPregulated_in_BM6	22.2198	2.6964	0.6162	4.3758	1.20977e-05	0.000119996	0.1471	0.1483	0.0372	0.6514	0.6564	0.7812	878	2	6047087	6047964	+	vq13	VQ motif-transcription factor13	ID=gene:Zm00001eb068610;biotype=protein_coding;description=Zm00001e006761;gene_id=Zm00001eb068610;logic_name=cshl_gene
Zm00001eb163340	UPregulated_in_BM6	7.4017	2.6961	0.9749	2.7655	0.00568275	0.0225484	0.0202	0.0203	0.0204	0.1787	0.1001	0.0997	1600	3	235455861	235460581	+	dmc1	disrupted meiotic cDNA homolog1	ID=gene:Zm00001eb163340;biotype=protein_coding;description=Zm00001e020831;gene_id=Zm00001eb163340;logic_name=cshl_gene
Zm00001eb171520	UPregulated_in_BM6	9.9555	2.6953	1.0375	2.5977	0.00938407	0.033921	0.1105	0.0371	0	0.4352	0.1827	0.3096	876	4	30345199	30346243	+			ID=gene:Zm00001eb171520;biotype=protein_coding;description=Zm00001e021630;gene_id=Zm00001eb171520;logic_name=cshl_gene
Zm00001eb316860	DOWNregulated_in_BM6	325.397	-2.0825	0.2824	-7.3749	1.64492e-13	7.65953e-12	5.7915	4.2052	4.352	0.6784	1.5094	1.1236	1803	7	138866039	138875586	-	npi394		ID=gene:Zm00001eb316860;biotype=protein_coding;description=Zm00001e034546;gene_id=Zm00001eb316860;logic_name=cshl_gene
Zm00001eb384280	UPregulated_in_BM6	2079.87	2.6939	0.2915	9.2406	2.45157e-20	2.53394e-18	7.2321	7.1084	4.8734	54.7986	40.9641	23.8269	1426	9	75842352	75845441	-			ID=gene:Zm00001eb384280;biotype=protein_coding;description=Zm00001e037187;gene_id=Zm00001eb384280;logic_name=cshl_gene
Zm00001eb026350	UPregulated_in_BM6	19.6487	2.6836	0.639	4.1994	2.67658e-05	0.000241042	0.0677	0.0341	0.0342	0.358	0.2517	0.2341	1908	1	119849063	119856146	-			ID=gene:Zm00001eb026350;biotype=protein_coding;description=Zm00001e002633;gene_id=Zm00001eb026350;logic_name=cshl_gene
Zm00001eb233720	UPregulated_in_BM6	10253.2	2.6752	0.2265	11.8085	3.52828e-32	1.10662e-29	14.1786	17.7891	18.8389	139.82	91.4142	79.3569	2700	5	91220184	91225235	-	bm5	brown midrib5	ID=gene:Zm00001eb233720;biotype=protein_coding;description=Zm00001e013798;gene_id=Zm00001eb233720;logic_name=cshl_gene
Zm00001eb418490	DOWNregulated_in_BM6	12.1636	-2.0811	0.8333	-2.4975	0.0125082	0.0426586	0.1396	0.299	0.0882	0.0172	0.0519	0.0517	1850	10	94882200	94887898	-	IDP1429		ID=gene:Zm00001eb418490;biotype=protein_coding;description=Zm00001e040464;gene_id=Zm00001eb418490;logic_name=cshl_gene
Zm00001eb032300	UPregulated_in_BM6	32.8762	2.6752	0.5088	5.2581	1.45574e-07	2.32433e-06	0.2114	0.1895	0.2375	1.688	1.3049	0.9288	687	1	180912597	180913283	-			ID=gene:Zm00001eb032300;biotype=misc_non_coding;description=Zm00001e003282;gene_id=Zm00001eb032300;logic_name=cshl_noncoding_gene
Zm00001eb018600	UPregulated_in_BM6	185.268	2.6749	0.3114	8.5904	8.66735e-18	6.65614e-16	0.4586	0.3508	0.3996	3.378	2.0236	2.0164	2041	1	66197696	66199736	+	kcs39	3-ketoacyl-CoA synthase39	ID=gene:Zm00001eb018600;biotype=protein_coding;description=Zm00001e001847;gene_id=Zm00001eb018600;logic_name=cshl_gene
Zm00001eb308020	DOWNregulated_in_BM6	22.5395	-2.0803	0.6649	-3.129	0.00175394	0.00851446	0.6464	0.9978	0.6125	0.0398	0.2004	0.2795	799	7	68131492	68132290	-			ID=gene:Zm00001eb308020;biotype=protein_coding;description=Zm00001e033596;gene_id=Zm00001eb308020;logic_name=cshl_gene
Zm00001eb149460	UPregulated_in_BM6	947.836	2.6741	0.5697	4.6938	2.68167e-06	3.17189e-05	3.5504	4.5135	1.3625	23.8585	22.2399	11.943	1341	3	189488491	189490486	-	expa1	alpha expansin1	ID=gene:Zm00001eb149460;biotype=protein_coding;description=Zm00001e019433;gene_id=Zm00001eb149460;logic_name=cshl_gene
Zm00001eb310440	UPregulated_in_BM6	60.8368	2.6739	0.4378	6.1075	1.01184e-09	2.51e-08	0.2096	0.1878	0.1883	1.3754	1.5477	0.6906	1386	7	98158094	98159551	-			ID=gene:Zm00001eb310440;biotype=protein_coding;description=Zm00001e033884;gene_id=Zm00001eb310440;logic_name=cshl_gene
Zm00001eb416250	UPregulated_in_BM6	29.2945	2.6713	0.704	3.7943	0.000148063	0.00105269	0.3374	0.1701	0.1705	2.5185	1.004	0.6114	574	10	82020348	82021002	+	ane3	androgenic embryo3	ID=gene:Zm00001eb416250;biotype=protein_coding;description=Zm00001e040252;gene_id=Zm00001eb416250;logic_name=cshl_gene
Zm00001eb066920	DOWNregulated_in_BM6	3023.95	-2.0731	0.1262	-16.4257	1.25247e-60	2.62893e-57	42.6892	38.6592	42.4869	8.0492	10.5817	9.9124	1944	2	3041700	3045505	+	GRMZM2G102349		ID=gene:Zm00001eb066920;biotype=protein_coding;description=Zm00001e006607;gene_id=Zm00001eb066920;logic_name=cshl_gene
Zm00001eb365750	UPregulated_in_BM6	792.462	2.6705	0.3511	7.6068	2.80905e-14	1.4408e-12	0.5651	1.9676	1.8266	7.4837	10.3898	8.7942	2456	8	170675151	170678976	-	cl7796_1		ID=gene:Zm00001eb365750;biotype=protein_coding;description=Zm00001e028568;gene_id=Zm00001eb365750;logic_name=cshl_gene
Zm00001eb081280	UPregulated_in_BM6	222.617	2.6653	0.5017	5.3125	1.08148e-07	1.77773e-06	0.3747	0.6476	1.4744	7.1658	5.668	2.2618	1206	2	45990156	45991716	-			ID=gene:Zm00001eb081280;biotype=protein_coding;description=Zm00001e007952;gene_id=Zm00001eb081280;logic_name=cshl_gene
Zm00001eb140250	UPregulated_in_BM6	64.3011	2.6605	0.4843	5.4941	3.92689e-08	7.05418e-07	2.1216	0.7639	1.1488	9.7702	9.9959	5.0177	213	3	148184774	148184986	-			ID=gene:Zm00001eb140250;biotype=protein_coding;description=Zm00001e125709;gene_id=Zm00001eb140250;logic_name=cshl_gene
Zm00001eb180930	UPregulated_in_BM6	12.0759	2.6587	0.7703	3.4517	0.00055712	0.00326636	0.0509	0.0257	0.0515	0.3007	0.202	0.2768	1268	4	101018688	101019955	-			ID=gene:Zm00001eb180930;biotype=protein_coding;description=Zm00001e022594;gene_id=Zm00001eb180930;logic_name=cshl_gene
Zm00001eb244430	UPregulated_in_BM6	16.8348	2.6579	0.8147	3.2623	0.00110507	0.00577113	0.0421	0.0849	0.0213	0.4767	0.2924	0.1249	1533	5	178539228	178541541	-			ID=gene:Zm00001eb244430;biotype=protein_coding;description=Zm00001e014869;gene_id=Zm00001eb244430;logic_name=cshl_gene
Zm00001eb284970	UPregulated_in_BM6	40.8431	2.6532	0.5645	4.7004	2.59698e-06	3.0797e-05	0.1331	0.1073	0.2152	1.4668	0.5807	0.6838	1213	6	146312124	146313458	-			ID=gene:Zm00001eb284970;biotype=protein_coding;description=Zm00001e031362;gene_id=Zm00001eb284970;logic_name=cshl_gene
Zm00001eb338630	DOWNregulated_in_BM6	74.8822	-2.0723	0.4703	-4.4066	1.04998e-05	0.000105996	1.6021	1.3997	1.3794	0.1168	0.5768	0.3284	1360	8	25781708	25783223	-			ID=gene:Zm00001eb338630;biotype=protein_coding;description=Zm00001e026055;gene_id=Zm00001eb338630;logic_name=cshl_gene
Zm00001eb083460	UPregulated_in_BM6	14.5574	2.6522	0.9711	2.7311	0.00631252	0.024537	0.0709	0	0.0358	0.3489	0.1055	0.1927	1821	2	56975714	56977534	+			ID=gene:Zm00001eb083460;biotype=protein_coding;description=Zm00001e008165;gene_id=Zm00001eb083460;logic_name=cshl_gene
Zm00001eb073500	UPregulated_in_BM6	13.1989	2.65	0.7277	3.6415	0.000271096	0.00175675	0.0285	0.0143	0.0359	0.154	0.1552	0.1687	2269	2	16970404	16973178	-			ID=gene:Zm00001eb073500;biotype=protein_coding;description=Zm00001e007199;gene_id=Zm00001eb073500;logic_name=cshl_gene
Zm00001eb369000	UPregulated_in_BM6	16.8384	2.6482	0.8681	3.0507	0.00228292	0.0106069	0.1058	0	0.1426	0.7292	0.4199	0.3487	915	8	177271163	177272077	-			ID=gene:Zm00001eb369000;biotype=protein_coding;description=Zm00001e028866;gene_id=Zm00001eb369000;logic_name=cshl_gene
Zm00001eb372950	UPregulated_in_BM6	9137.77	2.6463	0.2869	9.2224	2.90464e-20	2.95742e-18	94.3709	82.997	89.1796	816.878	355.56	422.704	465	9	8354758	8355319	+	pco101548		ID=gene:Zm00001eb372950;biotype=protein_coding;description=Zm00001e150377;gene_id=Zm00001eb372950;logic_name=cshl_gene
Zm00001eb326800	UPregulated_in_BM6	2424.15	2.6458	0.2308	11.4645	1.98885e-30	5.21825e-28	4.4195	7.996	7.8176	48.2404	37.0856	35.8817	1636	7	172686231	172687866	-			ID=gene:Zm00001eb326800;biotype=protein_coding;description=Zm00001e035483;gene_id=Zm00001eb326800;logic_name=cshl_gene
Zm00001eb387850	UPregulated_in_BM6	16.5885	2.6439	1.0153	2.6041	0.00921174	0.0334168	0	0.0308	0.0771	0.4056	0.1211	0.1056	2115	9	104334722	104337063	-	umc114		ID=gene:Zm00001eb387850;biotype=protein_coding;description=Zm00001e037549;gene_id=Zm00001eb387850;logic_name=cshl_gene
Zm00001eb392910	UPregulated_in_BM6	8.417	2.6403	1.0559	2.5005	0.0124026	0.0423727	0.0773	0.0312	0	0.3043	0.1993	0.1528	1044	9	128186611	128187654	-			ID=gene:Zm00001eb392910;biotype=protein_coding;description=Zm00001e038021;gene_id=Zm00001eb392910;logic_name=cshl_gene
Zm00001eb011970	UPregulated_in_BM6	35.3469	2.6389	0.7658	3.4459	0.000569117	0.00332579	0	0.0957	0.0839	0.3853	0.4354	0.2462	2721	1	38963680	38967458	-	limtf2	LIM-transcription factor 2	ID=gene:Zm00001eb011970;biotype=protein_coding;description=Zm00001e001183;gene_id=Zm00001eb011970;logic_name=cshl_gene
Zm00001eb340450	UPregulated_in_BM6	5395.18	2.6384	0.2083	12.6658	9.15193e-37	4.09391e-34	6.1249	9.0684	9.2325	58.3499	49.6394	37.9045	3025	8	39496107	39499131	+	sams2	S-adenosylmethionine synthetase2	ID=gene:Zm00001eb340450;biotype=protein_coding;description=Zm00001e026226;gene_id=Zm00001eb340450;logic_name=cshl_gene
Zm00001eb261240	UPregulated_in_BM6	11.856	2.6376	0.7933	3.3247	0.000885224	0.0048089	0.0261	0.0789	0.0264	0.2568	0.2329	0.2966	1237	6	11824149	11825521	-	cct36	CO CO-LIKE TIMING OF CAB1 protein domain36	ID=gene:Zm00001eb261240;biotype=protein_coding;description=Zm00001e029234;gene_id=Zm00001eb261240;logic_name=cshl_gene
Zm00001eb187150	UPregulated_in_BM6	146.894	2.6368	0.3212	8.2085	2.23877e-16	1.50097e-14	0.1344	0.2937	0.2718	1.6432	1.1835	1.3399	2881	4	160612755	160616448	-	csu661		ID=gene:Zm00001eb187150;biotype=protein_coding;description=Zm00001e023221;gene_id=Zm00001eb187150;logic_name=cshl_gene
Zm00001eb127820	DOWNregulated_in_BM6	22.397	-2.059	0.5508	-3.738	0.000185505	0.00127664	0.5303	0.8554	0.5718	0.1044	0.1753	0.1747	913	3	36891646	36892558	-			ID=gene:Zm00001eb127820;biotype=protein_coding;description=Zm00001e017264;gene_id=Zm00001eb127820;logic_name=cshl_gene
Zm00001eb342280	UPregulated_in_BM6	9.4319	2.633	1.0692	2.4626	0.013795	0.0462096	0	0.0157	0.0472	0.1991	0.0926	0.0769	2074	8	62861957	62864329	-	npf8	nitrate transporter/peptide transporter family8	ID=gene:Zm00001eb342280;biotype=protein_coding;description=Zm00001e026398;gene_id=Zm00001eb342280;logic_name=cshl_gene
Zm00001eb397270	UPregulated_in_BM6	910.079	2.6317	0.2397	10.9774	4.90679e-28	1.07977e-25	1.8081	2.3798	2.293	17.1466	10.1963	11.0868	1928	9	144780759	144783932	+			ID=gene:Zm00001eb397270;biotype=protein_coding;description=Zm00001e038447;gene_id=Zm00001eb397270;logic_name=cshl_gene
Zm00001eb304560	UPregulated_in_BM6	424.242	2.6315	0.3932	6.6921	2.2005e-11	7.24305e-10	0.1976	0.4143	0.8229	3.3452	2.5518	2.5896	4084	7	27379012	27384773	+	cesa8	cellulose synthase8	ID=gene:Zm00001eb304560;biotype=protein_coding;description=Zm00001e033234;gene_id=Zm00001eb304560;logic_name=cshl_gene
Zm00001eb021800	UPregulated_in_BM6	137.487	2.6277	0.4254	6.1766	6.55024e-10	1.66732e-08	0.5509	0.3787	0.5315	4.5353	2.5832	1.5345	1289	1	83001014	83002302	+	ofp5	OVATE-transcription factor 5	ID=gene:Zm00001eb021800;biotype=protein_coding;description=Zm00001e002192;gene_id=Zm00001eb021800;logic_name=cshl_gene
Zm00001eb350690	UPregulated_in_BM6	46.457	2.6277	0.6044	4.3475	1.37722e-05	0.000134841	0.1733	0.0794	0.0557	1.0079	0.4688	0.3581	2049	8	115559880	115562464	-	pco081097b		ID=gene:Zm00001eb350690;biotype=protein_coding;description=Zm00001e027181;gene_id=Zm00001eb350690;logic_name=cshl_gene
Zm00001eb214700	UPregulated_in_BM6	129.032	2.6268	0.4596	5.7158	1.09172e-08	2.20666e-07	0.6392	2.8997	2.3689	8.4935	16.4311	10.266	303	5	7356297	7358442	-			ID=gene:Zm00001eb214700;biotype=protein_coding;description=Zm00001e128350;gene_id=Zm00001eb214700;logic_name=cshl_gene
Zm00001eb323930	UPregulated_in_BM6	30.5771	2.6254	0.7308	3.5925	0.000327497	0.00207293	0.0334	0.0843	0.1014	0.7815	0.3482	0.1487	1931	7	165782404	165786054	-			ID=gene:Zm00001eb323930;biotype=protein_coding;description=Zm00001e035222;gene_id=Zm00001eb323930;logic_name=cshl_gene
Zm00001eb377680	UPregulated_in_BM6	7.0921	2.6239	1.0265	2.5562	0.0105835	0.037331	0.0264	0.0266	0.0267	0.2598	0.1047	0.1043	1223	9	23197042	23198264	-			ID=gene:Zm00001eb377680;biotype=protein_coding;description=Zm00001e036554;gene_id=Zm00001eb377680;logic_name=cshl_gene
Zm00001eb321170	UPregulated_in_BM6	18.824	2.6221	0.7282	3.6006	0.000317535	0.00201783	0.0242	0.0488	0.0245	0.2383	0.084	0.2512	2667	7	153963165	153967384	+	umc1134		ID=gene:Zm00001eb321170;biotype=protein_coding;description=Zm00001e034952;gene_id=Zm00001eb321170;logic_name=cshl_gene
Zm00001eb292950	UPregulated_in_BM6	494.296	2.6209	0.3606	7.2673	3.66689e-13	1.61385e-11	1.5703	1.97	3.8623	20.2996	9.8993	13.1753	925	6	170534173	170535097	+			ID=gene:Zm00001eb292950;biotype=protein_coding;description=Zm00001e032147;gene_id=Zm00001eb292950;logic_name=cshl_gene
Zm00001eb364880	UPregulated_in_BM6	7.0696	2.6193	0.9996	2.6204	0.00878221	0.0321492	0.0177	0.0178	0.0179	0.1567	0.0877	0.0699	1825	8	168894491	168896434	-			ID=gene:Zm00001eb364880;biotype=misc_non_coding;description=Zm00001e028492;gene_id=Zm00001eb364880;logic_name=cshl_noncoding_gene
Zm00001eb282950	UPregulated_in_BM6	1376.66	2.6191	0.235	11.1471	7.39905e-29	1.72562e-26	1.6912	2.8619	2.5886	17.6219	11.8805	12.4653	2672	6	138872521	138875317	+	pco146606b		ID=gene:Zm00001eb282950;biotype=protein_coding;description=Zm00001e031171;gene_id=Zm00001eb282950;logic_name=cshl_gene
Zm00001eb246140	UPregulated_in_BM6	21.1524	2.6157	0.6064	4.3132	1.60926e-05	0.000155056	0.0932	0.094	0.0942	0.6727	0.3698	0.6141	1039	5	184432691	184433916	-	npf5	nitrate transporter/peptide transporter family5	ID=gene:Zm00001eb246140;biotype=protein_coding;description=Zm00001e015013;gene_id=Zm00001eb246140;logic_name=cshl_gene
Zm00001eb326780	UPregulated_in_BM6	28.0921	2.6143	0.7856	3.3279	0.000874896	0.00476133	0.0737	0.1486	0.0745	1.1123	0.463	0.1457	1314	7	172664250	172665563	-	cl32321_1		ID=gene:Zm00001eb326780;biotype=protein_coding;description=Zm00001e035481;gene_id=Zm00001eb326780;logic_name=cshl_gene
Zm00001eb331370	UPregulated_in_BM6	6.9894	2.6139	1.0683	2.4467	0.0144166	0.0478514	0	0.0202	0.0405	0.0985	0.1192	0.1385	1612	7	183507860	183510761	-			ID=gene:Zm00001eb331370;biotype=protein_coding;description=Zm00001e035926;gene_id=Zm00001eb331370;logic_name=cshl_gene
Zm00001eb057540	DOWNregulated_in_BM6	2915.37	-2.0581	0.1109	-18.5618	6.54633e-77	2.23287e-73	47.9811	45.8488	45.3715	11.0839	10.3228	10.8805	1664	1	283849414	283879346	-	zmm4	Zea mays MADS4	ID=gene:Zm00001eb057540;biotype=protein_coding;description=Zm00001e005705;gene_id=Zm00001eb057540;logic_name=cshl_gene
Zm00001eb287450	UPregulated_in_BM6	1256	2.6123	0.31	8.4276	3.52954e-17	2.59597e-15	6.8288	4.8084	7.3117	56.0598	25.7148	29.1028	917	6	155836232	155839273	-			ID=gene:Zm00001eb287450;biotype=protein_coding;description=Zm00001e031609;gene_id=Zm00001eb287450;logic_name=cshl_gene
Zm00001eb023600	UPregulated_in_BM6	2152.38	2.6106	0.1907	13.6899	1.16619e-42	7.76142e-40	3.6766	4.5786	4.2696	25.0529	18.8441	29.7058	2388	1	94079628	94083971	+	npf2	nitrate transporter/peptide transporter family2	ID=gene:Zm00001eb023600;biotype=protein_coding;description=Zm00001e002354;gene_id=Zm00001eb023600;logic_name=cshl_gene
Zm00001eb044540	DOWNregulated_in_BM6	279.494	-2.0562	0.2218	-9.2726	1.81718e-20	1.90713e-18	4.0641	3.0855	4.3446	0.9713	0.7963	0.9009	1930	1	232572920	232575455	+			ID=gene:Zm00001eb044540;biotype=protein_coding;description=Zm00001e004464;gene_id=Zm00001eb044540;logic_name=cshl_gene
Zm00001eb123820	DOWNregulated_in_BM6	31.5126	-2.0483	0.6593	-3.1069	0.00189035	0.00907335	0.3521	0.8283	0.6525	0.0347	0.1397	0.2552	1375	3	15423344	15424718	+			ID=gene:Zm00001eb123820;biotype=protein_coding;description=Zm00001e016860;gene_id=Zm00001eb123820;logic_name=cshl_gene
Zm00001eb067050	DOWNregulated_in_BM6	21.8116	-2.0457	0.7244	-2.824	0.00474229	0.0194386	3.0026	1.8289	1.8337	1.0467	0.1861	0.3091	258	2	3285690	3286396	-			ID=gene:Zm00001eb067050;biotype=misc_non_coding;description=Zm00001e115177;gene_id=Zm00001eb067050;logic_name=cshl_noncoding_gene
Zm00001eb299900	UPregulated_in_BM6	9.3612	2.6102	0.9976	2.6163	0.00888787	0.0324924	0.0177	0	0.0537	0.1394	0.1229	0.1575	1823	7	5131927	5133821	+			ID=gene:Zm00001eb299900;biotype=misc_non_coding;description=Zm00001e032801;gene_id=Zm00001eb299900;logic_name=cshl_noncoding_gene
Zm00001eb264870	UPregulated_in_BM6	30.5388	2.6069	0.6516	4.0007	6.31672e-05	0.00050905	0.1617	0.0932	0.0467	0.796	0.7105	0.274	1397	6	31197929	31199589	+			ID=gene:Zm00001eb264870;biotype=protein_coding;description=Zm00001e029451;gene_id=Zm00001eb264870;logic_name=cshl_gene
Zm00001eb293510	UPregulated_in_BM6	11.6334	2.6057	0.7746	3.3641	0.000768059	0.00427453	0.0221	0.0446	0.0447	0.1741	0.2851	0.1967	1460	6	171493525	171494984	+			ID=gene:Zm00001eb293510;biotype=protein_coding;description=Zm00001e032199;gene_id=Zm00001eb293510;logic_name=cshl_gene
Zm00001eb013180	UPregulated_in_BM6	377.853	2.6046	0.29	8.9829	2.63761e-19	2.41518e-17	0.5927	0.828	1.3523	4.8008	6.862	4.6198	1906	1	43985062	43988942	+			ID=gene:Zm00001eb013180;biotype=protein_coding;description=Zm00001e001298;gene_id=Zm00001eb013180;logic_name=cshl_gene
Zm00001eb289370	UPregulated_in_BM6	9.2992	2.6038	0.9282	2.8051	0.00503085	0.0204311	0.0366	0.0739	0.037	0.2524	0.4724	0.1449	881	6	161899349	161900502	+			ID=gene:Zm00001eb289370;biotype=protein_coding;description=Zm00001e031803;gene_id=Zm00001eb289370;logic_name=cshl_gene
Zm00001eb065110	UPregulated_in_BM6	36.1758	2.6024	0.4535	5.7381	9.57392e-09	1.96424e-07	0.1461	0.0982	0.1353	0.8386	0.6881	0.6977	1326	1	306937383	306938708	+			ID=gene:Zm00001eb065110;biotype=misc_non_coding;description=Zm00001e006434;gene_id=Zm00001eb065110;logic_name=cshl_noncoding_gene
Zm00001eb067250	UPregulated_in_BM6	3417.74	2.6004	0.2318	11.2168	3.37138e-29	8.06973e-27	5.3669	9.2941	8.1683	31.4161	46.95	55.4853	2099	2	3503079	3505630	+	incw7	invertase cell wall7	ID=gene:Zm00001eb067250;biotype=protein_coding;description=Zm00001e006637;gene_id=Zm00001eb067250;logic_name=cshl_gene
Zm00001eb276150	UPregulated_in_BM6	7245.99	2.5928	0.2013	12.8795	5.87052e-38	2.91253e-35	19.3706	18.2432	18.8538	140.747	86.5685	99.7827	1798	6	109979859	109983033	-			ID=gene:Zm00001eb276150;biotype=protein_coding;description=Zm00001e030546;gene_id=Zm00001eb276150;logic_name=cshl_gene
Zm00001eb353140	UPregulated_in_BM6	11.5383	2.5901	0.7657	3.3826	0.000717925	0.00403517	0.0378	0.0763	0.0765	0.4097	0.3566	0.3366	853	8	126239178	126240030	-	dof44	C2C2-Dof-transcription factor 44	ID=gene:Zm00001eb353140;biotype=protein_coding;description=Zm00001e027411;gene_id=Zm00001eb353140;logic_name=cshl_gene
Zm00001eb387820	UPregulated_in_BM6	87.7448	2.5853	0.3747	6.8997	5.21186e-12	1.91151e-10	0.5066	0.4378	0.4389	3.2769	3.0509	1.681	892	9	104269654	104270545	-			ID=gene:Zm00001eb387820;biotype=protein_coding;description=Zm00001e037548;gene_id=Zm00001eb387820;logic_name=cshl_gene
Zm00001eb351260	UPregulated_in_BM6	3543.44	2.5851	0.164	15.7627	5.61492e-56	7.66072e-53	7.0268	9.7041	8.1323	51.8582	51.7649	40.0458	2012	8	118846808	118851528	+			ID=gene:Zm00001eb351260;biotype=protein_coding;description=Zm00001e027232;gene_id=Zm00001eb351260;logic_name=cshl_gene
Zm00001eb075710	UPregulated_in_BM6	115.144	2.5836	0.2736	9.4413	3.68267e-21	4.20456e-19	0.2656	0.3213	0.3043	1.8823	1.5104	1.7501	1823	2	24840279	24842101	-			ID=gene:Zm00001eb075710;biotype=protein_coding;description=Zm00001e007430;gene_id=Zm00001eb075710;logic_name=cshl_gene
Zm00001eb247050	DOWNregulated_in_BM6	112.219	-2.0377	0.3227	-6.315	2.70221e-10	7.40314e-09	1.7917	3.3849	2.6381	0.6804	0.5038	0.6414	1144	5	187874210	187878453	+			ID=gene:Zm00001eb247050;biotype=protein_coding;description=Zm00001e015101;gene_id=Zm00001eb247050;logic_name=cshl_gene
Zm00001eb023250	UPregulated_in_BM6	13.9188	2.5815	0.7925	3.2575	0.00112418	0.00585296	0.0457	0.0115	0.0116	0.1575	0.1417	0.1017	2824	1	91486507	91492423	+	mmp61		ID=gene:Zm00001eb023250;biotype=protein_coding;description=Zm00001e002322;gene_id=Zm00001eb023250;logic_name=cshl_gene
Zm00001eb130550	UPregulated_in_BM6	545.375	2.5814	0.3394	7.6049	2.85165e-14	1.45717e-12	3.1315	3.2379	3.2059	29.5193	12.2453	12.8765	804	3	57335481	57343131	+	sweet17a	sugars will eventually be exported transporter17a	ID=gene:Zm00001eb130550;biotype=protein_coding;description=Zm00001e017523;gene_id=Zm00001eb130550;logic_name=cshl_gene
Zm00001eb280790	UPregulated_in_BM6	20.7682	2.5793	0.8755	2.9461	0.0032179	0.0140806	0.0894	0.0676	0.0452	0.8355	0.1994	0.1104	1445	6	129693438	129695147	-	TIDP3136		ID=gene:Zm00001eb280790;biotype=protein_coding;description=Zm00001e030976;gene_id=Zm00001eb280790;logic_name=cshl_gene
Zm00001eb067370	DOWNregulated_in_BM6	3583.51	-2.0036	0.1573	-12.7385	3.61067e-37	1.6699e-34	48.6053	50.0734	38.2727	10.5341	12.7571	9.7968	2063	2	3806463	3812678	+	gch1	GTP cyclohydrolase1	ID=gene:Zm00001eb067370;biotype=protein_coding;description=Zm00001e006648;gene_id=Zm00001eb067370;logic_name=cshl_gene
Zm00001eb370640	UPregulated_in_BM6	164.614	2.5766	0.2909	8.8562	8.27553e-19	7.16871e-17	0.2801	0.6	0.3893	2.4036	2.7607	2.1281	1844	8	180304434	180306375	+	umc1663		ID=gene:Zm00001eb370640;biotype=protein_coding;description=Zm00001e144131;gene_id=Zm00001eb370640;logic_name=cshl_gene
Zm00001eb300220	UPregulated_in_BM6	11.5609	2.5752	1.0162	2.5341	0.0112732	0.0392361	0.0942	0.0317	0.0317	0.6181	0.1869	0.0931	1028	7	6007514	6008541	-	tin1	tiller number1	ID=gene:Zm00001eb300220;biotype=protein_coding;description=Zm00001e032831;gene_id=Zm00001eb300220;logic_name=cshl_gene
Zm00001eb373450	UPregulated_in_BM6	18.2086	2.5735	0.7403	3.4764	0.000508275	0.00302427	0.0186	0.0749	0.0563	0.2011	0.479	0.1836	1738	9	10007302	10009039	-			ID=gene:Zm00001eb373450;biotype=protein_coding;description=Zm00001e036206;gene_id=Zm00001eb373450;logic_name=cshl_gene
Zm00001eb325030	UPregulated_in_BM6	169.358	2.5718	0.2431	10.5776	3.78518e-26	6.97881e-24	0.9687	1.0157	0.9009	6.2552	5.5347	4.7491	833	7	168624032	168624992	+			ID=gene:Zm00001eb325030;biotype=misc_non_coding;description=Zm00001e035315;gene_id=Zm00001eb325030;logic_name=cshl_noncoding_gene
Zm00001eb083650	UPregulated_in_BM6	22.7812	2.5707	0.6395	4.0195	5.83121e-05	0.000475399	0.0374	0.0879	0.126	0.5275	0.2967	0.6036	1295	2	57777510	57779273	-			ID=gene:Zm00001eb083650;biotype=protein_coding;description=Zm00001e008182;gene_id=Zm00001eb083650;logic_name=cshl_gene
Zm00001eb369970	UPregulated_in_BM6	111.978	2.5704	0.3605	7.1307	9.98938e-13	4.06836e-11	0.208	0.2359	0.1971	0.9853	0.8897	1.8053	2483	8	178805432	178808623	-			ID=gene:Zm00001eb369970;biotype=protein_coding;description=Zm00001e028961;gene_id=Zm00001eb369970;logic_name=cshl_gene
Zm00001eb074770	UPregulated_in_BM6	36.7195	2.5692	0.6217	4.1323	3.59206e-05	0.000312154	0.4378	0.2648	0.236	3.1312	1.129	1.0673	553	2	21540400	21540952	-	Zm00001d002748		ID=gene:Zm00001eb074770;biotype=protein_coding;description=Zm00001e007335;gene_id=Zm00001eb074770;logic_name=cshl_gene
Zm00001eb277070	UPregulated_in_BM6	84.0099	2.5678	0.4498	5.7091	1.13601e-08	2.29107e-07	0.1016	0.2253	0.4312	1.1297	1.5313	1.6664	1589	6	113702717	113705715	+			ID=gene:Zm00001eb277070;biotype=protein_coding;description=Zm00001e030620;gene_id=Zm00001eb277070;logic_name=cshl_gene
Zm00001eb427220	UPregulated_in_BM6	20.4214	2.566	0.6639	3.8648	0.000111196	0.000826759	0.0173	0.0699	0.0701	0.3752	0.3093	0.2055	1863	10	135098994	135100856	-			ID=gene:Zm00001eb427220;biotype=protein_coding;description=Zm00001e041299;gene_id=Zm00001eb427220;logic_name=cshl_gene
Zm00001eb391810	DOWNregulated_in_BM6	15.7352	-2.0012	0.7659	-2.6129	0.00897714	0.0327486	0.0673	0.1753	0.1927	0.011	0.0556	0.0388	2878	9	123021346	123025276	+			ID=gene:Zm00001eb391810;biotype=misc_non_coding;description=Zm00001e037915;gene_id=Zm00001eb391810;logic_name=cshl_noncoding_gene
Zm00001eb232430	UPregulated_in_BM6	953.628	2.5638	0.2052	12.4925	8.20358e-36	3.49449e-33	1.6324	2.2309	1.9054	13.3649	10.4668	8.9108	2363	5	82743669	82747912	-	bnl4.36		ID=gene:Zm00001eb232430;biotype=protein_coding;description=Zm00001e013675;gene_id=Zm00001eb232430;logic_name=cshl_gene
Zm00001eb380750	DOWNregulated_in_BM6	107.2	-1.9994	0.5209	-3.8386	0.00012376	0.000900781	1.0505	1.1553	1.9788	0.094	0.5841	0.3461	2028	9	40128608	40130635	+			ID=gene:Zm00001eb380750;biotype=misc_non_coding;description=Zm00001e036846;gene_id=Zm00001eb380750;logic_name=cshl_noncoding_gene
Zm00001eb286560	UPregulated_in_BM6	149.761	2.5592	0.4341	5.8947	3.7525e-09	8.31989e-08	1.1635	1.3834	1.4172	12.6559	5.3855	4.187	541	6	152778187	152779178	+			ID=gene:Zm00001eb286560;biotype=protein_coding;description=Zm00001e149394;gene_id=Zm00001eb286560;logic_name=cshl_gene
Zm00001eb142820	UPregulated_in_BM6	11.3754	2.5589	0.7857	3.2567	0.00112734	0.0058683	0.0295	0.0149	0.0299	0.1599	0.1612	0.1022	2185	3	159882228	159885528	+	pat16	protein S-acyltransferase16	ID=gene:Zm00001eb142820;biotype=protein_coding;description=Zm00001e018789;gene_id=Zm00001eb142820;logic_name=cshl_gene
Zm00001eb422850	UPregulated_in_BM6	40.5799	2.5528	0.4731	5.396	6.81557e-08	1.16527e-06	0.0895	0.1804	0.2714	0.9984	0.8877	1.1647	1082	10	120545741	120546822	+			ID=gene:Zm00001eb422850;biotype=protein_coding;description=Zm00001e040909;gene_id=Zm00001eb422850;logic_name=cshl_gene
Zm00001eb117370	UPregulated_in_BM6	3064.53	2.5465	0.4799	5.3066	1.11675e-07	1.82691e-06	6.0233	5.2907	9.1099	57.3654	33.6732	22.9882	2165	2	240482363	240484527	+	cyp20	cytochrome P-450 20	ID=gene:Zm00001eb117370;biotype=protein_coding;description=Zm00001e011496;gene_id=Zm00001eb117370;logic_name=cshl_gene
Zm00001eb160530	UPregulated_in_BM6	338.846	2.5463	0.2575	9.8896	4.62011e-23	6.36712e-21	1.2675	1.5617	1.4377	8.6499	5.5597	9.7436	1146	3	226762902	226764047	+			ID=gene:Zm00001eb160530;biotype=protein_coding;description=Zm00001e020544;gene_id=Zm00001eb160530;logic_name=cshl_gene
Zm00001eb057250	UPregulated_in_BM6	16576.1	2.5449	0.2247	11.3263	9.72243e-30	2.4794e-27	20.7524	23.9934	24.5999	172.238	92.9862	122.038	3453	1	282977863	282982562	+	Q9XE93		ID=gene:Zm00001eb057250;biotype=protein_coding;description=Zm00001e005678;gene_id=Zm00001eb057250;logic_name=cshl_gene
Zm00001eb000840	UPregulated_in_BM6	142.221	2.5436	0.395	6.4392	1.20142e-10	3.5175e-09	0.7298	0.3962	0.6525	4.8901	2.1994	2.8574	1150	1	3042596	3044181	+	remo2	remorin2	ID=gene:Zm00001eb000840;biotype=protein_coding;description=Zm00001e000088;gene_id=Zm00001eb000840;logic_name=cshl_gene
Zm00001eb309740	UPregulated_in_BM6	141.034	2.5424	0.3668	6.9317	4.15826e-12	1.56075e-10	0.6086	1.4479	1.0334	6.709	6.7607	3.8015	663	7	91086954	91088126	-			ID=gene:Zm00001eb309740;biotype=protein_coding;description=Zm00001e136546;gene_id=Zm00001eb309740;logic_name=cshl_gene
Zm00001eb327580	UPregulated_in_BM6	102.558	2.536	0.3985	6.3633	1.97439e-10	5.54271e-09	0.0921	0.2206	0.2212	1.0541	1.2679	0.6545	2803	7	174923453	174928760	+			ID=gene:Zm00001eb327580;biotype=protein_coding;description=Zm00001e035561;gene_id=Zm00001eb327580;logic_name=cshl_gene
Zm00001eb399590	UPregulated_in_BM6	1772.98	2.5359	0.2792	9.0829	1.05711e-19	1.00858e-17	6.8917	10.5634	10.6623	63.6648	31.424	60.7139	918	9	151555091	151556406	+	hb1	hemoglobin1	ID=gene:Zm00001eb399590;biotype=protein_coding;description=Zm00001e038666;gene_id=Zm00001eb399590;logic_name=cshl_gene
Zm00001eb348340	UPregulated_in_BM6	35.7346	2.5357	0.8601	2.9482	0.00319643	0.0139979	0.0695	0.0234	0.2811	0.3079	0.3677	1.42	1393	8	101175918	101177607	+	nactf107	NAC-transcription factor 107	ID=gene:Zm00001eb348340;biotype=protein_coding;description=Zm00001e026968;gene_id=Zm00001eb348340;logic_name=cshl_gene
Zm00001eb062580	UPregulated_in_BM6	389.857	2.5351	0.312	8.1252	4.46767e-16	2.91455e-14	1.7763	2.5032	2.4325	17.5779	7.9	11.6287	845	1	300194049	300194984	+			ID=gene:Zm00001eb062580;biotype=protein_coding;description=Zm00001e006185;gene_id=Zm00001eb062580;logic_name=cshl_gene
Zm00001eb247830	DOWNregulated_in_BM6	19.8111	-1.9794	0.6431	-3.0778	0.00208555	0.00985257	0.3016	0.3962	0.1847	0.072	0.1088	0.0361	1766	5	191015732	191020762	-	ga2ox4	gibberellin 2-oxidase4	ID=gene:Zm00001eb247830;biotype=protein_coding;description=Zm00001e015173;gene_id=Zm00001eb247830;logic_name=cshl_gene
Zm00001eb256070	UPregulated_in_BM6	241.427	2.5346	0.2658	9.5352	1.49566e-21	1.78219e-19	0.7973	0.8816	1.1179	4.2278	4.49	6.94	1255	5	218662840	218664094	-	ereb136	AP2-EREBP-transcription factor 136	ID=gene:Zm00001eb256070;biotype=protein_coding;description=Zm00001e015968;gene_id=Zm00001eb256070;logic_name=cshl_gene
Zm00001eb098900	UPregulated_in_BM6	22.2651	2.5286	0.6695	3.7768	0.000158836	0.00111849	0.0594	0.1199	0.02	0.4486	0.3833	0.2742	1629	2	182887619	182889463	+			ID=gene:Zm00001eb098900;biotype=protein_coding;description=Zm00001e009766;gene_id=Zm00001eb098900;logic_name=cshl_gene
Zm00001eb362260	UPregulated_in_BM6	33.1232	2.5281	0.854	2.9604	0.00307274	0.0135541	0.0206	0.2281	0.0624	1.0732	0.4081	0.2033	1569	8	162900776	162902344	-	ccp28	cysteine protease28	ID=gene:Zm00001eb362260;biotype=protein_coding;description=Zm00001e028260;gene_id=Zm00001eb362260;logic_name=cshl_gene
Zm00001eb338290	UPregulated_in_BM6	1279.39	2.5252	0.2301	10.9729	5.16185e-28	1.12681e-25	2.212	3.0254	2.9337	19.8106	13.1086	12.1083	2291	8	24573315	24575605	-			ID=gene:Zm00001eb338290;biotype=protein_coding;description=Zm00001e026026;gene_id=Zm00001eb338290;logic_name=cshl_gene
Zm00001eb151490	UPregulated_in_BM6	11.1041	2.5244	0.8263	3.055	0.00225061	0.010496	0.0214	0.0432	0.0434	0.2956	0.1489	0.1484	1505	3	196138397	196139901	+			ID=gene:Zm00001eb151490;biotype=protein_coding;description=Zm00001e019631;gene_id=Zm00001eb151490;logic_name=cshl_gene
Zm00001eb131350	DOWNregulated_in_BM6	4850.95	-1.9722	0.5531	-3.5659	0.000362621	0.00226998	62.3847	70.7855	65.8321	5.6516	22.1463	21.8348	1917	3	64877326	64879540	-	IDP8387		ID=gene:Zm00001eb131350;biotype=protein_coding;description=Zm00001e017598;gene_id=Zm00001eb131350;logic_name=cshl_gene
Zm00001eb253330	UPregulated_in_BM6	22.2982	2.5243	0.6842	3.6895	0.000224708	0.00149551	0.0436	0.044	0.022	0.3327	0.119	0.1509	2960	5	212545404	212550178	+			ID=gene:Zm00001eb253330;biotype=protein_coding;description=Zm00001e015704;gene_id=Zm00001eb253330;logic_name=cshl_gene
Zm00001eb339130	UPregulated_in_BM6	57.6224	2.5237	0.3994	6.3181	2.64765e-10	7.26095e-09	0.0871	0.158	0.2112	0.7712	1.0102	0.7485	1854	8	28459065	28461022	+			ID=gene:Zm00001eb339130;biotype=protein_coding;description=Zm00001e026102;gene_id=Zm00001eb339130;logic_name=cshl_gene
Zm00001eb198140	UPregulated_in_BM6	12257.5	2.5229	0.2692	9.3728	7.06194e-21	7.73892e-19	35.9765	37.9609	44.8239	322.021	182.518	147.876	1510	4	199086883	199088942	+	IDP6613		ID=gene:Zm00001eb198140;biotype=protein_coding;description=Zm00001e024228;gene_id=Zm00001eb198140;logic_name=cshl_gene
Zm00001eb432570	UPregulated_in_BM6	73.2971	2.5229	0.503	5.0163	5.26874e-07	7.38409e-06	0.4374	0.6173	0.3979	4.5419	1.7787	1.6211	738	10	148695244	148696146	+			ID=gene:Zm00001eb432570;biotype=protein_coding;description=Zm00001e041826;gene_id=Zm00001eb432570;logic_name=cshl_gene
Zm00001eb258370	UPregulated_in_BM6	33.2779	2.5222	0.553	4.5612	5.08516e-06	5.57488e-05	0.0438	0.0773	0.0443	0.4419	0.2715	0.1948	2948	5	223169734	223172857	-			ID=gene:Zm00001eb258370;biotype=protein_coding;description=Zm00001e016175;gene_id=Zm00001eb258370;logic_name=cshl_gene
Zm00001eb066210	UPregulated_in_BM6	246.025	2.5221	0.2628	9.5951	8.37999e-22	1.03468e-19	0.8172	1.2063	1.239	5.6161	4.791	7.6297	1106	2	1899747	1900852	+			ID=gene:Zm00001eb066210;biotype=protein_coding;description=Zm00001e115132;gene_id=Zm00001eb066210;logic_name=cshl_gene
Zm00001eb098560	UPregulated_in_BM6	16.6537	2.5217	0.6922	3.6428	0.00026965	0.00174897	0.0397	0.0501	0.0602	0.3813	0.1675	0.2749	1625	2	181504201	181507166	+	hir2	hypersensitive induced response2	ID=gene:Zm00001eb098560;biotype=protein_coding;description=Zm00001e009732;gene_id=Zm00001eb098560;logic_name=cshl_gene
Zm00001eb350080	UPregulated_in_BM6	53.3003	2.5214	0.6451	3.9084	9.2918e-05	0.000707632	0.1812	0.1566	0.2878	2.2676	0.5135	0.614	1247	8	111543299	111549042	-			ID=gene:Zm00001eb350080;biotype=protein_coding;description=Zm00001e027124;gene_id=Zm00001eb350080;logic_name=cshl_gene
Zm00001eb029300	UPregulated_in_BM6	34.3351	2.5194	0.645	3.9061	9.37905e-05	0.000712878	0.0373	0.0564	0.0518	0.4861	0.1756	0.1289	3464	1	158672333	158676799	-	rs2	rough sheath2	ID=gene:Zm00001eb029300;biotype=protein_coding;description=Zm00001e002961;gene_id=Zm00001eb029300;logic_name=cshl_gene
Zm00001eb103190	UPregulated_in_BM6	162.631	2.5176	0.2667	9.4403	3.71877e-21	4.21839e-19	0.28	0.4131	0.3176	2.1916	1.653	1.7147	2363	2	200962123	200966091	-			ID=gene:Zm00001eb103190;biotype=protein_coding;description=Zm00001e010203;gene_id=Zm00001eb103190;logic_name=cshl_gene
Zm00001eb426140	UPregulated_in_BM6	30.9734	2.5167	0.6309	3.9892	6.6291e-05	0.000530931	0.0576	0.0871	0.0582	0.496	0.1428	0.4696	2242	10	131514291	131516532	+			ID=gene:Zm00001eb426140;biotype=protein_coding;description=Zm00001e041188;gene_id=Zm00001eb426140;logic_name=cshl_gene
Zm00001eb381620	UPregulated_in_BM6	111.795	2.5091	0.5052	4.9661	6.83019e-07	9.3468e-06	3.1146	1.57	2.5042	21.5296	12.2872	5.4572	228	9	47803434	47807977	+			ID=gene:Zm00001eb381620;biotype=protein_coding;description=Zm00001e151537;gene_id=Zm00001eb381620;logic_name=cshl_gene
Zm00001eb130500	UPregulated_in_BM6	68.0857	2.5083	0.4955	5.0621	4.14699e-07	5.95259e-06	0.0765	0.1415	0.1805	1.1428	0.4809	0.5296	2530	3	56809623	56815974	+	pme19	pectin methylesterase19	ID=gene:Zm00001eb130500;biotype=protein_coding;description=Zm00001e017515;gene_id=Zm00001eb130500;logic_name=cshl_gene
Zm00001eb432150	UPregulated_in_BM6	3949.26	2.508	0.1544	16.2439	2.46926e-59	4.49192e-56	21.1884	22.4159	22.6605	123.744	99.8752	139.664	879	10	147572732	147573610	-			ID=gene:Zm00001eb432150;biotype=protein_coding;description=Zm00001e041786;gene_id=Zm00001eb432150;logic_name=cshl_gene
Zm00001eb247090	UPregulated_in_BM6	50.5905	2.5046	0.4583	5.4655	4.6173e-08	8.15484e-07	0.1007	0.087	0.1454	0.8495	0.5065	0.455	2244	5	188058191	188062617	+			ID=gene:Zm00001eb247090;biotype=protein_coding;description=Zm00001e015105;gene_id=Zm00001eb247090;logic_name=cshl_gene
Zm00001eb057970	UPregulated_in_BM6	13.2034	2.5036	0.8797	2.846	0.00442692	0.0183276	0.0267	0.0269	0.0269	0.2755	0.1058	0.0527	2422	1	285338625	285341923	-	phi308707		ID=gene:Zm00001eb057970;biotype=protein_coding;description=Zm00001e005745;gene_id=Zm00001eb057970;logic_name=cshl_gene
Zm00001eb273600	UPregulated_in_BM6	8.7684	2.5009	0.9387	2.6643	0.00771457	0.0289158	0.0153	0.0308	0.0154	0.1804	0.0757	0.0755	2114	6	99123252	99125365	-	pco088589		ID=gene:Zm00001eb273600;biotype=protein_coding;description=Zm00001e030297;gene_id=Zm00001eb273600;logic_name=cshl_gene
Zm00001eb176690	UPregulated_in_BM6	15.2369	2.4995	0.8602	2.9057	0.00366476	0.0156568	0.0201	0.1011	0.0203	0.1185	0.2587	0.3966	1609	4	60330942	60332550	-			ID=gene:Zm00001eb176690;biotype=protein_coding;description=Zm00001e022139;gene_id=Zm00001eb176690;logic_name=cshl_gene
Zm00001eb059950	DOWNregulated_in_BM6	3979.2	-1.9694	0.2202	-8.9425	3.8049e-19	3.41527e-17	68.8859	66.1876	88.6732	21.3289	21.1614	12.5743	1398	1	292187637	292189587	+			ID=gene:Zm00001eb059950;biotype=protein_coding;description=Zm00001e005914;gene_id=Zm00001eb059950;logic_name=cshl_gene
Zm00001eb254120	UPregulated_in_BM6	98.165	2.4969	0.4133	6.0418	1.5238e-09	3.67963e-08	0.3331	0.6344	0.7109	4.3723	2.4233	2.2318	872	5	214147515	214148386	-			ID=gene:Zm00001eb254120;biotype=protein_coding;description=Zm00001e015779;gene_id=Zm00001eb254120;logic_name=cshl_gene
Zm00001eb073120	UPregulated_in_BM6	21.9517	2.4968	0.6501	3.8406	0.000122736	0.000895191	0.1476	0.0372	0.1864	0.817	0.6952	0.5105	875	2	15901885	15905885	+	uce19	ubiquitin-conjugating enzyme19	ID=gene:Zm00001eb073120;biotype=protein_coding;description=Zm00001e007160;gene_id=Zm00001eb073120;logic_name=cshl_gene
Zm00001eb060470	UPregulated_in_BM6	69.9189	2.4953	0.4101	6.0841	1.17178e-09	2.87799e-08	0.2377	0.3196	0.2937	2.184	1.2838	1.1226	1222	1	293920016	293921382	-	AY110426		ID=gene:Zm00001eb060470;biotype=protein_coding;description=Zm00001e005959;gene_id=Zm00001eb060470;logic_name=cshl_gene
Zm00001eb428680	UPregulated_in_BM6	488.228	2.4949	0.264	9.4503	3.3783e-21	3.88961e-19	0.9222	1.5754	1.3551	8.9684	5.5903	6.2035	1890	10	139505899	139508599	+	iqd25	IQ-domain 25	ID=gene:Zm00001eb428680;biotype=protein_coding;description=Zm00001e041430;gene_id=Zm00001eb428680;logic_name=cshl_gene
Zm00001eb102420	UPregulated_in_BM6	8.724	2.4939	0.9861	2.5291	0.0114356	0.0396849	0.0139	0.028	0.014	0.1092	0.0344	0.1577	2327	2	198051325	198066235	+	pco107502a		ID=gene:Zm00001eb102420;biotype=protein_coding;description=Zm00001e010122;gene_id=Zm00001eb102420;logic_name=cshl_gene
Zm00001eb105610	UPregulated_in_BM6	69.6734	2.493	0.4654	5.357	8.46329e-08	1.4168e-06	0.1351	0.2723	0.2145	1.7092	0.8803	0.7437	1673	2	208610550	208612222	+			ID=gene:Zm00001eb105610;biotype=protein_coding;description=Zm00001e010440;gene_id=Zm00001eb105610;logic_name=cshl_gene
Zm00001eb034240	UPregulated_in_BM6	11.9369	2.492	1.0256	2.4298	0.0151092	0.0496669	0.0407	0.1847	0	0.5809	0.2624	0.3621	793	1	188971396	189027978	+	bnlg2057		ID=gene:Zm00001eb034240;biotype=protein_coding;description=Zm00001e104996;gene_id=Zm00001eb034240;logic_name=cshl_gene
Zm00001eb034240	UPregulated_in_BM6	11.9369	2.492	1.0256	2.4298	0.0151092	0.0496669	0.0407	0.1847	0	0.5809	0.2624	0.3621	793	1	188971396	189027978	+	php20682		ID=gene:Zm00001eb034240;biotype=protein_coding;description=Zm00001e104996;gene_id=Zm00001eb034240;logic_name=cshl_gene
Zm00001eb401380	DOWNregulated_in_BM6	696.65	-1.9641	0.3374	-5.8204	5.86986e-09	1.25723e-07	12.1867	13.9106	13.8045	1.3894	3.7804	4.8018	1372	9	155985329	155986874	+			ID=gene:Zm00001eb401380;biotype=protein_coding;description=Zm00001e038826;gene_id=Zm00001eb401380;logic_name=cshl_gene
Zm00001eb075540	UPregulated_in_BM6	19.8101	2.4915	0.7286	3.4194	0.000627556	0.00360508	0.0854	0.0287	0.0144	0.2941	0.2399	0.1687	2269	2	24391120	24393388	+	LOC100280605		ID=gene:Zm00001eb075540;biotype=protein_coding;description=Zm00001e007414;gene_id=Zm00001eb075540;logic_name=cshl_gene
Zm00001eb032470	UPregulated_in_BM6	13.1514	2.4913	0.8056	3.0923	0.00198632	0.00945417	0.1472	0.0989	0.0496	0.7726	0.2919	0.5333	658	1	181709124	181709781	-	saur3	small auxin up RNA3	ID=gene:Zm00001eb032470;biotype=protein_coding;description=Zm00001e003298;gene_id=Zm00001eb032470;logic_name=cshl_gene
Zm00001eb046000	UPregulated_in_BM6	11.8709	2.4909	1.0177	2.4476	0.0143797	0.0477636	0	0.0329	0.0073	0.0928	0.0792	0.043	4449	1	238212028	238216476	-			ID=gene:Zm00001eb046000;biotype=misc_non_coding;description=Zm00001e004599;gene_id=Zm00001eb046000;logic_name=cshl_noncoding_gene
Zm00001eb312910	UPregulated_in_BM6	2709.68	2.4903	0.2528	9.8529	6.66046e-23	8.99722e-21	5.2735	5.2494	6.0957	42.467	25.5213	21.4265	2430	7	120462501	120464930	+	cipk28	calcineurin B-like-interacting protein kinase28	ID=gene:Zm00001eb312910;biotype=protein_coding;description=Zm00001e034152;gene_id=Zm00001eb312910;logic_name=cshl_gene
Zm00001eb151470	DOWNregulated_in_BM6	48.9145	-1.9614	0.4004	-4.8985	9.65943e-07	1.2795e-05	0.4576	0.346	0.431	0.0717	0.1444	0.0925	3104	3	196110566	196113669	+			ID=gene:Zm00001eb151470;biotype=protein_coding;description=Zm00001e019629;gene_id=Zm00001eb151470;logic_name=cshl_gene
Zm00001eb112280	UPregulated_in_BM6	67.0082	2.4894	0.5889	4.2272	2.36587e-05	0.000215984	0.0753	0.3796	0.3298	0.6918	2.3403	1.2404	1286	2	226203665	226204950	+			ID=gene:Zm00001eb112280;biotype=protein_coding;description=Zm00001e011047;gene_id=Zm00001eb112280;logic_name=cshl_gene
Zm00001eb412820	DOWNregulated_in_BM6	13.002	-1.9591	0.7002	-2.798	0.00514207	0.0208085	0.5509	0.8168	0.6879	0.0957	0.2572	0.1602	498	10	54961319	54961816	-			ID=gene:Zm00001eb412820;biotype=misc_non_coding;description=Zm00001e039915;gene_id=Zm00001eb412820;logic_name=cshl_noncoding_gene
Zm00001eb375570	UPregulated_in_BM6	12.9447	2.4864	0.8953	2.7772	0.00548338	0.0218974	0	0.0328	0.0657	0.1279	0.2095	0.1927	1987	9	17875099	17877655	+	iaa41	Aux/IAA-transcription factor 41	ID=gene:Zm00001eb375570;biotype=protein_coding;description=Zm00001e036400;gene_id=Zm00001eb375570;logic_name=cshl_gene
Zm00001eb005190	UPregulated_in_BM6	362.731	2.4856	0.2762	8.9996	2.26508e-19	2.08714e-17	0.925	1.0685	1.2466	7.9667	4.6448	4.7522	1675	1	14256183	14260010	+			ID=gene:Zm00001eb005190;biotype=protein_coding;description=Zm00001e000509;gene_id=Zm00001eb005190;logic_name=cshl_gene
Zm00001eb272150	UPregulated_in_BM6	23.7452	2.4853	0.7537	3.2973	0.000976139	0.00521353	0.0191	0.1349	0.058	0.5741	0.1897	0.3591	1688	6	92875736	92877948	-			ID=gene:Zm00001eb272150;biotype=protein_coding;description=Zm00001e030156;gene_id=Zm00001eb272150;logic_name=cshl_gene
Zm00001eb038360	UPregulated_in_BM6	21.6699	2.4815	0.889	2.7914	0.00524825	0.0211441	0.12	0.2016	0.0809	1.4173	0.5951	0.1186	807	1	204859255	204860061	+	pco108588		ID=gene:Zm00001eb038360;biotype=protein_coding;description=Zm00001e105484;gene_id=Zm00001eb038360;logic_name=cshl_gene
Zm00001eb345560	UPregulated_in_BM6	21.8525	2.4807	0.6844	3.6247	0.000289324	0.00185847	0.0979	0.0164	0.0495	0.3853	0.2589	0.2418	1979	8	80735935	80737913	+	umc1617		ID=gene:Zm00001eb345560;biotype=protein_coding;description=Zm00001e026693;gene_id=Zm00001eb345560;logic_name=cshl_gene
Zm00001eb426170	DOWNregulated_in_BM6	21.9307	-1.9537	0.5294	-3.6902	0.000224115	0.0014923	1.5794	1.841	1.8459	0.2915	0.5385	0.4878	327	10	131737722	131738136	-			ID=gene:Zm00001eb426170;biotype=protein_coding;description=Zm00001e158075;gene_id=Zm00001eb426170;logic_name=cshl_gene
Zm00001eb050510	UPregulated_in_BM6	35.6626	2.4773	0.5106	4.8512	1.22687e-06	1.58362e-05	0.1334	0.1177	0.3033	1.1816	0.9592	0.824	968	1	257319832	257323435	-	umc2116		ID=gene:Zm00001eb050510;biotype=protein_coding;description=Zm00001e005021;gene_id=Zm00001eb050510;logic_name=cshl_gene
Zm00001eb245460	UPregulated_in_BM6	131.311	2.4753	0.3201	7.7325	1.0543e-14	5.74223e-13	0.4432	1.0053	0.8213	4.0714	3.4068	4.6359	874	5	181850341	181851316	-			ID=gene:Zm00001eb245460;biotype=protein_coding;description=Zm00001e014954;gene_id=Zm00001eb245460;logic_name=cshl_gene
Zm00001eb043930	UPregulated_in_BM6	96.5766	2.4753	0.4746	5.2159	1.82905e-07	2.84871e-06	0.4605	0.3648	0.1552	2.5901	1.131	1.5171	1472	1	230459839	230462019	-	GRMZM2G168744		ID=gene:Zm00001eb043930;biotype=protein_coding;description=Zm00001e004395;gene_id=Zm00001eb043930;logic_name=cshl_gene
Zm00001eb270580	DOWNregulated_in_BM6	11.4145	-1.9462	0.7858	-2.4767	0.0132611	0.0447916	0.3629	0.2798	0.5395	0.1051	0.0424	0.1477	756	6	81913395	81914224	+	Zm00001d036164		ID=gene:Zm00001eb270580;biotype=protein_coding;description=Zm00001e030008;gene_id=Zm00001eb270580;logic_name=cshl_gene
Zm00001eb374260	DOWNregulated_in_BM6	154.204	-1.9444	0.3661	-5.3113	1.08876e-07	1.78754e-06	1.7448	2.0016	1.8852	0.2073	0.7161	0.5055	2146	9	13248224	13250450	+			ID=gene:Zm00001eb374260;biotype=misc_non_coding;description=Zm00001e036277;gene_id=Zm00001eb374260;logic_name=cshl_noncoding_gene
Zm00001eb036120	DOWNregulated_in_BM6	100.927	-1.9375	0.3802	-5.0966	3.45806e-07	5.07585e-06	1.8305	2.5211	1.9675	0.2538	0.7928	0.5606	1252	1	196586600	196587851	+			ID=gene:Zm00001eb036120;biotype=misc_non_coding;description=Zm00001e003627;gene_id=Zm00001eb036120;logic_name=cshl_noncoding_gene
Zm00001eb277620	UPregulated_in_BM6	71.4961	2.4737	0.3961	6.2455	4.22393e-10	1.11685e-08	0.3355	0.2481	0.1583	1.6293	1.065	1.2823	1443	6	115546612	115548054	+			ID=gene:Zm00001eb277620;biotype=protein_coding;description=Zm00001e148375;gene_id=Zm00001eb277620;logic_name=cshl_gene
Zm00001eb177120	UPregulated_in_BM6	36.8659	2.4737	0.6244	3.9617	7.44292e-05	0.00058516	0.1287	0.0973	0.0488	0.839	0.2951	0.3259	2007	4	65096646	65102276	+	pme15	pectin methylesterase15	ID=gene:Zm00001eb177120;biotype=protein_coding;description=Zm00001e022184;gene_id=Zm00001eb177120;logic_name=cshl_gene
Zm00001eb068120	UPregulated_in_BM6	56.222	2.471	0.525	4.707	2.51406e-06	2.98655e-05	0.2075	0.1712	0.1144	1.3741	0.4491	0.7925	1711	2	5083602	5086546	-	pco102923		ID=gene:Zm00001eb068120;biotype=protein_coding;description=Zm00001e006716;gene_id=Zm00001eb068120;logic_name=cshl_gene
Zm00001eb402430	UPregulated_in_BM6	177.898	2.4669	0.3413	7.2283	4.88995e-13	2.11461e-11	0.4391	0.8375	0.7077	4.8008	3.1428	2.5335	1360	9	157845661	157847715	+	IDP132		ID=gene:Zm00001eb402430;biotype=protein_coding;description=Zm00001e038920;gene_id=Zm00001eb402430;logic_name=cshl_gene
Zm00001eb123640	UPregulated_in_BM6	1509.06	2.4661	0.6281	3.9265	8.62077e-05	0.00066413	2.1764	9.2608	8.7424	23.2029	46.7918	37.4768	1142	3	15015008	15016149	+			ID=gene:Zm00001eb123640;biotype=misc_non_coding;description=Zm00001e016840;gene_id=Zm00001eb123640;logic_name=cshl_noncoding_gene
Zm00001eb284490	UPregulated_in_BM6	102.162	2.4633	0.369	6.6748	2.47536e-11	8.04107e-10	0.497	0.3062	0.5163	3.1663	1.9446	1.8831	1169	6	144790469	144795957	-			ID=gene:Zm00001eb284490;biotype=protein_coding;description=Zm00001e031320;gene_id=Zm00001eb284490;logic_name=cshl_gene
Zm00001eb041070	UPregulated_in_BM6	379.835	2.4621	0.312	7.8917	2.98148e-15	1.76094e-13	0.9728	0.9164	0.9511	7.3229	4.532	3.1446	2024	1	216147974	216150812	-	ereb60	AP2-EREBP-transcription factor 60	ID=gene:Zm00001eb041070;biotype=protein_coding;description=Zm00001e004083;gene_id=Zm00001eb041070;logic_name=cshl_gene
Zm00001eb129020	UPregulated_in_BM6	17.0873	2.4621	0.6946	3.5448	0.000392888	0.00243211	0.0187	0.0566	0.0757	0.3133	0.1857	0.2961	1724	3	45371587	45373707	+	pat15	protein S-acyltransferase15	ID=gene:Zm00001eb129020;biotype=protein_coding;description=Zm00001e017389;gene_id=Zm00001eb129020;logic_name=cshl_gene
Zm00001eb387310	UPregulated_in_BM6	91.0998	2.4613	0.2909	8.4609	2.65393e-17	1.97863e-15	0.1278	0.1151	0.1477	0.6247	0.6702	0.7852	3535	9	101491103	101495222	+	IDP7298		ID=gene:Zm00001eb387310;biotype=protein_coding;description=Zm00001e037504;gene_id=Zm00001eb387310;logic_name=cshl_gene
Zm00001eb156800	UPregulated_in_BM6	107.876	2.4613	0.4937	4.9857	6.17241e-07	8.53224e-06	0.2911	0.4548	0.7355	3.9106	1.1837	2.6466	1109	3	214521053	214522359	+	IDP8721		ID=gene:Zm00001eb156800;biotype=protein_coding;description=Zm00001e020167;gene_id=Zm00001eb156800;logic_name=cshl_gene
Zm00001eb406490	DOWNregulated_in_BM6	219.837	-1.9046	0.2484	-7.6683	1.74335e-14	9.20131e-13	8.0234	9.394	7.105	1.4566	2.2935	2.6053	698	10	4309015	4309712	-			ID=gene:Zm00001eb406490;biotype=protein_coding;description=Zm00001e039350;gene_id=Zm00001eb406490;logic_name=cshl_gene
Zm00001eb102370	DOWNregulated_in_BM6	73.563	-1.8994	0.3648	-5.207	1.91936e-07	2.98255e-06	1.6595	1.2903	0.8771	0.2989	0.355	0.343	1488	2	197815690	197819361	-	pin11	PIN-formed protein11	ID=gene:Zm00001eb102370;biotype=protein_coding;description=Zm00001e010118;gene_id=Zm00001eb102370;logic_name=cshl_gene
Zm00001eb316200	UPregulated_in_BM6	73.7675	2.4599	0.4482	5.4889	4.04412e-08	7.24569e-07	0.6456	1.0124	0.8338	6.4956	2.5614	4.0057	450	7	136425039	136425645	-			ID=gene:Zm00001eb316200;biotype=protein_coding;description=Zm00001e137750;gene_id=Zm00001eb316200;logic_name=cshl_gene
Zm00001eb368720	UPregulated_in_BM6	57.7703	2.4588	0.5344	4.6014	4.19634e-06	4.70056e-05	0.1215	0.1585	0.1084	0.9427	0.2694	0.8266	2258	8	176698553	176701135	-			ID=gene:Zm00001eb368720;biotype=protein_coding;description=Zm00001e028838;gene_id=Zm00001eb368720;logic_name=cshl_gene
Zm00001eb206770	DOWNregulated_in_BM6	21.9872	-1.8892	0.5593	-3.3777	0.000730826	0.00409404	0.7497	0.5768	0.7578	0.1165	0.1566	0.273	818	4	243754102	243754919	+			ID=gene:Zm00001eb206770;biotype=protein_coding;description=Zm00001e025101;gene_id=Zm00001eb206770;logic_name=cshl_gene
Zm00001eb221640	UPregulated_in_BM6	14.9827	2.4581	0.7267	3.3827	0.000717858	0.00403517	0.1009	0.1017	0.1529	0.9432	0.4753	0.4486	640	5	29143024	29143818	-			ID=gene:Zm00001eb221640;biotype=protein_coding;description=Zm00001e012672;gene_id=Zm00001eb221640;logic_name=cshl_gene
Zm00001eb394340	UPregulated_in_BM6	8.6013	2.458	0.9461	2.598	0.00937677	0.0339072	0.0732	0.0369	0.037	0.4143	0.2178	0.1447	882	9	133910142	133911125	+			ID=gene:Zm00001eb394340;biotype=protein_coding;description=Zm00001e038163;gene_id=Zm00001eb394340;logic_name=cshl_gene
Zm00001eb286920	UPregulated_in_BM6	563.319	2.4543	0.2986	8.2187	2.05646e-16	1.39588e-14	1.143	1.4902	1.9458	11.3519	6.879	5.7335	1878	6	153781225	153783216	-	anx4	annexin4	ID=gene:Zm00001eb286920;biotype=protein_coding;description=Zm00001e031553;gene_id=Zm00001eb286920;logic_name=cshl_gene
Zm00001eb086250	DOWNregulated_in_BM6	199.744	-1.8777	0.4873	-3.8537	0.000116334	0.000856959	8.9225	6.8455	15.7497	3.4226	3.9696	0.8754	492	2	81196630	81197911	+			ID=gene:Zm00001eb086250;biotype=misc_non_coding;description=Zm00001e117339;gene_id=Zm00001eb086250;logic_name=cshl_noncoding_gene
Zm00001eb005600	UPregulated_in_BM6	66.3153	2.4535	0.4833	5.0768	3.83848e-07	5.55654e-06	0.2769	0.1861	0.2565	2.0439	0.8811	0.8438	1399	1	15658011	15663305	+	bb2	big brother2	ID=gene:Zm00001eb005600;biotype=protein_coding;description=Zm00001e000545;gene_id=Zm00001eb005600;logic_name=cshl_gene
Zm00001eb320880	UPregulated_in_BM6	16.0548	2.4523	0.7279	3.3689	0.000754588	0.00420983	0.0868	0.025	0.0752	0.3785	0.4184	0.1962	1301	7	153464519	153466542	-			ID=gene:Zm00001eb320880;biotype=protein_coding;description=Zm00001e034921;gene_id=Zm00001eb320880;logic_name=cshl_gene
Zm00001eb278970	UPregulated_in_BM6	27.5935	2.4497	0.623	3.9322	8.416e-05	0.000650375	0.2053	0.3312	0.5396	1.7786	1.0183	2.8413	393	6	120946403	120946795	-			ID=gene:Zm00001eb278970;biotype=protein_coding;description=Zm00001e148548;gene_id=Zm00001eb278970;logic_name=cshl_gene
Zm00001eb141260	UPregulated_in_BM6	387.192	2.4468	0.2968	8.245	1.65158e-16	1.1362e-14	1.3646	1.1807	1.3902	9.9419	5.6275	4.9916	1502	3	152460068	152469765	-	Zm00001d042122		ID=gene:Zm00001eb141260;biotype=protein_coding;description=Zm00001e018656;gene_id=Zm00001eb141260;logic_name=cshl_gene
Zm00001eb350590	DOWNregulated_in_BM6	4746.37	-1.8697	0.2123	-8.8059	1.2978e-18	1.08963e-16	119.243	96.3647	110.423	36.8694	27.1646	21.8503	1125	8	115074122	115075823	+	sweet3a	sugars will eventually be exported transporter3a	ID=gene:Zm00001eb350590;biotype=protein_coding;description=Zm00001e027170;gene_id=Zm00001eb350590;logic_name=cshl_gene
Zm00001eb243270	UPregulated_in_BM6	57.6698	2.4462	0.4522	5.4102	6.29676e-08	1.08678e-06	0.4268	0.1434	0.2876	1.6648	1.1759	1.6874	1021	5	174357138	174358272	+	umc1482		ID=gene:Zm00001eb243270;biotype=protein_coding;description=Zm00001e014775;gene_id=Zm00001eb243270;logic_name=cshl_gene
Zm00001eb171590	UPregulated_in_BM6	31.9315	2.4434	0.7319	3.3387	0.000841648	0.0046098	0.1877	0.0946	0.1897	1.6009	0.2792	0.5565	1032	4	30510168	30511369	+			ID=gene:Zm00001eb171590;biotype=protein_coding;description=Zm00001e021636;gene_id=Zm00001eb171590;logic_name=cshl_gene
Zm00001eb232510	DOWNregulated_in_BM6	108.198	-1.8696	0.3393	-5.5109	3.57094e-08	6.50035e-07	1.1878	1.2323	1.1657	0.1631	0.4384	0.3549	2337	5	83023924	83027809	-			ID=gene:Zm00001eb232510;biotype=protein_coding;description=Zm00001e013682;gene_id=Zm00001eb232510;logic_name=cshl_gene
Zm00001eb120770	UPregulated_in_BM6	73.7861	2.4419	0.6546	3.73	0.000191445	0.00131124	0.2432	0.6305	0.3512	0.9234	0.9305	4.5675	929	3	5266473	5267401	+			ID=gene:Zm00001eb120770;biotype=misc_non_coding;description=Zm00001e016536;gene_id=Zm00001eb120770;logic_name=cshl_noncoding_gene
Zm00001eb171500	UPregulated_in_BM6	99.2628	2.4399	0.4391	5.557	2.74453e-08	5.13297e-07	0.3658	0.6453	0.4313	3.9302	1.6326	1.8829	1059	4	30292998	30294345	-			ID=gene:Zm00001eb171500;biotype=protein_coding;description=Zm00001e021628;gene_id=Zm00001eb171500;logic_name=cshl_gene
Zm00001eb037470	UPregulated_in_BM6	273.139	2.4397	0.2333	10.456	1.37516e-25	2.39006e-23	0.3016	0.2461	0.3847	1.8165	1.6632	1.3982	4495	1	201432526	201441576	+	pza02467		ID=gene:Zm00001eb037470;biotype=protein_coding;description=Zm00001e003743;gene_id=Zm00001eb037470;logic_name=cshl_gene
Zm00001eb377070	UPregulated_in_BM6	1825.23	2.4376	0.2999	8.127	4.39868e-16	2.87834e-14	6.8296	13.2148	14.3637	80.6501	42.8714	53.9636	820	9	21497077	21497896	+			ID=gene:Zm00001eb377070;biotype=protein_coding;description=Zm00001e150831;gene_id=Zm00001eb377070;logic_name=cshl_gene
Zm00001eb330680	UPregulated_in_BM6	53.8458	2.4342	0.3746	6.4981	8.13292e-11	2.45219e-09	0.1491	0.1169	0.1591	0.7503	0.6328	0.8353	1948	7	182190235	182195900	-	bzip58	bZIP-transcription factor 58	ID=gene:Zm00001eb330680;biotype=protein_coding;description=Zm00001e035856;gene_id=Zm00001eb330680;logic_name=cshl_gene
Zm00001eb026110	UPregulated_in_BM6	16.858	2.4334	0.7149	3.4038	0.000664571	0.00378346	0.0391	0.0591	0.0592	0.4229	0.155	0.2316	1653	1	116994090	116995847	-			ID=gene:Zm00001eb026110;biotype=protein_coding;description=Zm00001e002602;gene_id=Zm00001eb026110;logic_name=cshl_gene
Zm00001eb372750	UPregulated_in_BM6	216.822	2.432	0.2951	8.2405	1.7146e-16	1.17259e-14	0.7988	1.057	0.7318	4.2878	3.1943	5.9711	1293	9	7531111	7532403	+			ID=gene:Zm00001eb372750;biotype=protein_coding;description=Zm00001e036136;gene_id=Zm00001eb372750;logic_name=cshl_gene
Zm00001eb247610	UPregulated_in_BM6	734.034	2.4294	0.2416	10.0555	8.69212e-24	1.3032e-21	0.9164	0.864	1.2008	6.7402	4.4356	4.227	3804	5	190440552	190444355	+			ID=gene:Zm00001eb247610;biotype=protein_coding;description=Zm00001e015153;gene_id=Zm00001eb247610;logic_name=cshl_gene
Zm00001eb300800	DOWNregulated_in_BM6	81.3356	-1.8695	0.6278	-2.978	0.00290129	0.0129359	2.186	2.5998	1.8816	0.0672	0.847	0.8778	945	7	7839700	7840644	-			ID=gene:Zm00001eb300800;biotype=misc_non_coding;description=Zm00001e134454;gene_id=Zm00001eb300800;logic_name=cshl_noncoding_gene
Zm00001eb043580	UPregulated_in_BM6	213.992	2.4272	0.2805	8.6536	4.99152e-18	3.97095e-16	0.2822	0.4363	0.2472	1.8845	1.3344	1.7714	3431	1	229065289	229069569	+			ID=gene:Zm00001eb043580;biotype=protein_coding;description=Zm00001e004364;gene_id=Zm00001eb043580;logic_name=cshl_gene
Zm00001eb055950	UPregulated_in_BM6	62.8489	2.4252	0.5214	4.6511	3.30141e-06	3.80268e-05	0.1046	0.1205	0.2265	1.1468	0.3778	0.7825	2161	1	278287404	278289891	-	acs6	1-aminocyclopropane-1-carboxylate synthase6	ID=gene:Zm00001eb055950;biotype=protein_coding;description=Zm00001e005548;gene_id=Zm00001eb055950;logic_name=cshl_gene
Zm00001eb237930	UPregulated_in_BM6	312.156	2.4247	0.3793	6.3926	1.63053e-10	4.64427e-09	0.6252	0.8502	0.7054	6.1969	2.495	2.4431	2220	5	141980744	141983982	-	umc1990		ID=gene:Zm00001eb237930;biotype=protein_coding;description=Zm00001e014253;gene_id=Zm00001eb237930;logic_name=cshl_gene
Zm00001eb392800	UPregulated_in_BM6	42.8019	2.4225	0.511	4.7405	2.13239e-06	2.58491e-05	0.1396	0.3518	0.2293	1.58	0.7615	1.3451	925	9	127629088	127630012	+			ID=gene:Zm00001eb392800;biotype=protein_coding;description=Zm00001e038011;gene_id=Zm00001eb392800;logic_name=cshl_gene
Zm00001eb369620	UPregulated_in_BM6	405.494	2.422	0.1897	12.7682	2.46656e-37	1.16043e-34	1.9259	2.9706	2.628	13.4973	12.3597	12.9441	838	8	178279057	178279894	+	GRMZM2G139460		ID=gene:Zm00001eb369620;biotype=protein_coding;description=Zm00001e028926;gene_id=Zm00001eb369620;logic_name=cshl_gene
Zm00001eb182620	UPregulated_in_BM6	13.4918	2.4208	0.855	2.8315	0.00463319	0.0190429	0	0.1248	0.146	0.4672	0.5323	0.3876	782	4	126321157	126321938	-			ID=gene:Zm00001eb182620;biotype=protein_coding;description=Zm00001e022763;gene_id=Zm00001eb182620;logic_name=cshl_gene
Zm00001eb393420	UPregulated_in_BM6	10.4408	2.4184	0.8877	2.7245	0.00644031	0.0249586	0.0105	0.0106	0.0319	0.1347	0.0522	0.0832	3067	9	130280489	130283649	+			ID=gene:Zm00001eb393420;biotype=protein_coding;description=Zm00001e038067;gene_id=Zm00001eb393420;logic_name=cshl_gene
Zm00001eb184010	UPregulated_in_BM6	29.2449	2.4172	0.5458	4.4284	9.4947e-06	9.71435e-05	0.0715	0.0721	0.1084	0.5805	0.2836	0.424	1806	4	138259047	138260967	+			ID=gene:Zm00001eb184010;biotype=protein_coding;description=Zm00001e022903;gene_id=Zm00001eb184010;logic_name=cshl_gene
Zm00001eb327800	UPregulated_in_BM6	56650.4	2.4153	0.24	10.0639	7.97843e-24	1.2028e-21	91.4689	136.234	142.556	847.581	508.474	530.29	2391	7	175572930	175577104	-			ID=gene:Zm00001eb327800;biotype=protein_coding;description=Zm00001e035581;gene_id=Zm00001eb327800;logic_name=cshl_gene
Zm00001eb391190	UPregulated_in_BM6	130.876	2.4148	0.3429	7.0432	1.87889e-12	7.34516e-11	0.2569	0.5826	0.5193	2.5915	1.7622	2.5811	1508	9	120794777	120796284	+	dbf2	DRE-binding protein 2	ID=gene:Zm00001eb391190;biotype=protein_coding;description=Zm00001e037869;gene_id=Zm00001eb391190;logic_name=cshl_gene
Zm00001eb155360	UPregulated_in_BM6	12.5809	2.4126	0.9426	2.5594	0.0104842	0.0370333	0.1375	0.0462	0.0927	0.9477	0.1819	0.2719	704	3	209932316	209933019	-			ID=gene:Zm00001eb155360;biotype=protein_coding;description=Zm00001e020017;gene_id=Zm00001eb155360;logic_name=cshl_gene
Zm00001eb254560	DOWNregulated_in_BM6	66.5225	-1.868	0.3844	-4.8598	1.17529e-06	1.52424e-05	0.6955	0.5897	0.7884	0.128	0.2837	0.1413	2483	5	215206605	215210874	+	nactf59	NAC-transcription factor 59	ID=gene:Zm00001eb254560;biotype=protein_coding;description=Zm00001e015816;gene_id=Zm00001eb254560;logic_name=cshl_gene
Zm00001eb252590	UPregulated_in_BM6	55.2644	2.4114	0.4507	5.3508	8.75869e-08	1.45642e-06	0.1329	0.0846	0.1556	0.8814	0.5829	0.4425	2307	5	210468745	210474044	-	Zm00001d017826		ID=gene:Zm00001eb252590;biotype=protein_coding;description=Zm00001e015635;gene_id=Zm00001eb252590;logic_name=cshl_gene
Zm00001eb021050	UPregulated_in_BM6	12.4669	2.4114	0.8714	2.7674	0.00565127	0.0224463	0.049	0.0494	0.198	0.7714	0.2915	0.4357	659	1	79873519	79874177	-	psei6	cystatin6	ID=gene:Zm00001eb021050;biotype=protein_coding;description=Zm00001e002112;gene_id=Zm00001eb021050;logic_name=cshl_gene
Zm00001eb234350	UPregulated_in_BM6	18.6904	2.4109	0.6256	3.8538	0.00011629	0.000856931	0.0313	0.0473	0.0633	0.2618	0.2949	0.1701	2063	5	97192236	97195066	-			ID=gene:Zm00001eb234350;biotype=protein_coding;description=Zm00001e013864;gene_id=Zm00001eb234350;logic_name=cshl_gene
Zm00001eb250530	UPregulated_in_BM6	31.1307	2.4072	0.4986	4.8281	1.37871e-06	1.75634e-05	0.0585	0.059	0.1034	0.4461	0.377	0.3034	2208	5	203586492	203588699	-			ID=gene:Zm00001eb250530;biotype=protein_coding;description=Zm00001e015428;gene_id=Zm00001eb250530;logic_name=cshl_gene
Zm00001eb385700	DOWNregulated_in_BM6	20.1454	-1.8583	0.5507	-3.3743	0.000739904	0.00413809	0.2015	0.2611	0.2327	0.0708	0.0714	0.0427	2243	9	90227264	90230501	+			ID=gene:Zm00001eb385700;biotype=protein_coding;description=Zm00001e037338;gene_id=Zm00001eb385700;logic_name=cshl_gene
Zm00001eb130400	DOWNregulated_in_BM6	198.183	-1.8532	0.2235	-8.2908	1.12527e-16	7.89341e-15	4.7538	4.2366	5.1365	1.2175	1.5373	1.031	1083	3	55952161	55953563	+			ID=gene:Zm00001eb130400;biotype=protein_coding;description=Zm00001e017508;gene_id=Zm00001eb130400;logic_name=cshl_gene
Zm00001eb281100	DOWNregulated_in_BM6	165.449	-1.8421	0.3136	-5.8735	4.2667e-09	9.32149e-08	2.4664	1.2721	1.8988	0.4658	0.6258	0.4394	2251	6	131377488	131379738	+			ID=gene:Zm00001eb281100;biotype=protein_coding;description=Zm00001e031006;gene_id=Zm00001eb281100;logic_name=cshl_gene
Zm00001eb019860	UPregulated_in_BM6	420.523	2.4047	0.3021	7.9604	1.71528e-15	1.04944e-13	0.6291	1.064	1.1728	6.6048	4.2846	3.5993	2309	1	72633279	72635756	+	umc2532		ID=gene:Zm00001eb019860;biotype=protein_coding;description=Zm00001e001973;gene_id=Zm00001eb019860;logic_name=cshl_gene
Zm00001eb069440	DOWNregulated_in_BM6	168.356	-1.8404	0.3786	-4.8606	1.17027e-06	1.5199e-05	0.9458	0.8424	1.071	0.126	0.4338	0.2214	4539	2	7371014	7375990	+			ID=gene:Zm00001eb069440;biotype=protein_coding;description=Zm00001e006838;gene_id=Zm00001eb069440;logic_name=cshl_gene
Zm00001eb082430	DOWNregulated_in_BM6	75.3157	-1.838	0.3445	-5.3353	9.5413e-08	1.57981e-06	1.2576	1.7036	1.7611	0.49	0.2859	0.492	1232	2	50787161	50788572	-	nactf76	NAC-transcription factor 76	ID=gene:Zm00001eb082430;biotype=protein_coding;description=Zm00001e008068;gene_id=Zm00001eb082430;logic_name=cshl_gene
Zm00001eb260690	UPregulated_in_BM6	30.1344	2.4045	0.5541	4.3395	1.42796e-05	0.00013911	0.1248	0.0915	0.1147	0.8379	0.4391	0.4038	1422	6	8710855	8712388	-			ID=gene:Zm00001eb260690;biotype=protein_coding;description=Zm00001e029177;gene_id=Zm00001eb260690;logic_name=cshl_gene
Zm00001eb170000	UPregulated_in_BM6	263.642	2.4016	0.2461	9.7569	1.72309e-22	2.2714e-20	3.668	4.8811	4.0042	26.4284	18.8706	18.3687	330	4	22449783	22450112	+			ID=gene:Zm00001eb170000;biotype=protein_coding;description=Zm00001e108894;gene_id=Zm00001eb170000;logic_name=cshl_gene
Zm00001eb251820	DOWNregulated_in_BM6	79.5083	-1.8335	0.3874	-4.7332	2.20983e-06	2.65872e-05	0.7242	0.7189	0.6701	0.0877	0.2708	0.2203	2897	5	208351540	208356128	-	grftf6	GRF-transcription factor 6	ID=gene:Zm00001eb251820;biotype=protein_coding;description=Zm00001e015561;gene_id=Zm00001eb251820;logic_name=cshl_gene
Zm00001eb396510	UPregulated_in_BM6	731.8	2.4	0.2524	9.5082	1.94019e-21	2.29186e-19	1.7105	1.5967	2.3373	12.4094	9.1275	7.0601	2038	9	142810164	142812201	-	umc2341		ID=gene:Zm00001eb396510;biotype=protein_coding;description=Zm00001e038370;gene_id=Zm00001eb396510;logic_name=cshl_gene
Zm00001eb141080	UPregulated_in_BM6	441.92	2.3993	0.3964	6.0529	1.42283e-09	3.45416e-08	1.9026	1.5543	3.6141	18.5336	9.9077	7.1329	984	3	151516481	151517544	-	gst7	glutathione transferase7	ID=gene:Zm00001eb141080;biotype=protein_coding;description=Zm00001e018640;gene_id=Zm00001eb141080;logic_name=cshl_gene
Zm00001eb058050	DOWNregulated_in_BM6	2103.39	-1.8262	0.1298	-14.0731	5.55464e-45	4.73654e-42	29.0953	28.6559	31.8946	6.8736	8.4166	9.191	1805	1	285580968	285582950	+	cyp31	cytochrome P450 CYP81A37	ID=gene:Zm00001eb058050;biotype=protein_coding;description=Zm00001e005750;gene_id=Zm00001eb058050;logic_name=cshl_gene
Zm00001eb301120	UPregulated_in_BM6	49.6121	2.3987	0.5306	4.5206	6.16729e-06	6.60208e-05	0.152	0.1915	0.1152	1.2342	0.4146	0.6572	1699	7	9322454	9324478	+			ID=gene:Zm00001eb301120;biotype=protein_coding;description=Zm00001e032910;gene_id=Zm00001eb301120;logic_name=cshl_gene
Zm00001eb250830	UPregulated_in_BM6	82.736	2.3974	0.5074	4.7252	2.29852e-06	2.75087e-05	0.7751	0.3349	1.1193	4.4688	4.9975	1.8879	583	5	205005842	205006424	-			ID=gene:Zm00001eb250830;biotype=protein_coding;description=Zm00001e015459;gene_id=Zm00001eb250830;logic_name=cshl_gene
Zm00001eb171610	UPregulated_in_BM6	22.7032	2.3974	0.7411	3.2351	0.001216	0.00624995	0.0935	0.1256	0.126	1.0734	0.2163	0.4311	1036	4	30546939	30548144	+			ID=gene:Zm00001eb171610;biotype=protein_coding;description=Zm00001e021637;gene_id=Zm00001eb171610;logic_name=cshl_gene
Zm00001eb073990	UPregulated_in_BM6	12.4869	2.3946	0.8667	2.7629	0.00572856	0.0226724	0.0404	0.0102	0.0102	0.159	0.0801	0.0698	3198	2	19037139	19041780	+			ID=gene:Zm00001eb073990;biotype=protein_coding;description=Zm00001e007249;gene_id=Zm00001eb073990;logic_name=cshl_gene
Zm00001eb080770	UPregulated_in_BM6	246.374	2.3936	0.4036	5.9311	3.00838e-09	6.82374e-08	0.2735	1.1674	0.7742	4.3529	3.3193	3.4247	1770	2	43809331	43812510	-	aaap11	amino acid/auxin permease11	ID=gene:Zm00001eb080770;biotype=protein_coding;description=Zm00001e007908;gene_id=Zm00001eb080770;logic_name=cshl_gene
Zm00001eb155890	UPregulated_in_BM6	1132.4	2.3927	0.2098	11.405	3.94936e-30	1.02635e-27	1.0779	1.336	1.6828	7.7431	7.5758	5.3781	4372	3	211345607	211355603	-			ID=gene:Zm00001eb155890;biotype=protein_coding;description=Zm00001e020073;gene_id=Zm00001eb155890;logic_name=cshl_gene
Zm00001eb299480	UPregulated_in_BM6	45.333	2.3918	0.5299	4.5138	6.36764e-06	6.78991e-05	0.1302	0.0563	0.2257	0.9156	0.5721	0.5884	1735	7	4021228	4023101	-			ID=gene:Zm00001eb299480;biotype=protein_coding;description=Zm00001e032765;gene_id=Zm00001eb299480;logic_name=cshl_gene
Zm00001eb421850	UPregulated_in_BM6	605.761	2.391	0.2815	8.4924	2.02379e-17	1.5213e-15	1.0504	2.2807	2.6951	10.1996	10.5688	9.5631	1598	10	116209963	116211560	-	csu948		ID=gene:Zm00001eb421850;biotype=protein_coding;description=Zm00001e040824;gene_id=Zm00001eb421850;logic_name=cshl_gene
Zm00001eb077180	UPregulated_in_BM6	1755.51	2.3902	0.3279	7.2885	3.13333e-13	1.40163e-11	1.6062	4.5224	4.9613	15.5647	23.251	17.1282	2522	2	29494265	29501176	-			ID=gene:Zm00001eb077180;biotype=protein_coding;description=Zm00001e007567;gene_id=Zm00001eb077180;logic_name=cshl_gene
Zm00001eb276250	UPregulated_in_BM6	26.7859	2.3899	0.633	3.7754	0.000159772	0.00112393	0.1129	0.0228	0.1598	0.378	0.6049	0.5247	1429	6	110332173	110334747	-			ID=gene:Zm00001eb276250;biotype=protein_coding;description=Zm00001e030556;gene_id=Zm00001eb276250;logic_name=cshl_gene
Zm00001eb369310	UPregulated_in_BM6	555.174	2.3886	0.1714	13.937	3.7757e-44	2.94365e-41	1.2181	1.4659	1.462	7.2086	6.0711	7.6297	2120	8	177832474	177837799	-	tub6	beta tubulin6	ID=gene:Zm00001eb369310;biotype=protein_coding;description=Zm00001e028896;gene_id=Zm00001eb369310;logic_name=cshl_gene
Zm00001eb159280	DOWNregulated_in_BM6	7302.35	-1.8256	0.2295	-7.9555	1.7846e-15	1.08697e-13	103.059	90.4922	90.2105	15.8698	34.0666	28.2142	1976	3	222595714	222598669	-			ID=gene:Zm00001eb159280;biotype=protein_coding;description=Zm00001e020406;gene_id=Zm00001eb159280;logic_name=cshl_gene
Zm00001eb347230	UPregulated_in_BM6	147.898	2.3876	0.3112	7.6732	1.67768e-14	8.87187e-13	0.7568	0.8803	0.4707	3.6671	2.7715	4.2001	1109	8	93634750	93635858	+	ofp33	OVATE-transcription factor 33	ID=gene:Zm00001eb347230;biotype=protein_coding;description=Zm00001e026867;gene_id=Zm00001eb347230;logic_name=cshl_gene
Zm00001eb423860	UPregulated_in_BM6	9.1906	2.3863	0.8683	2.7481	0.00599421	0.0235242	0.0068	0.0272	0.0273	0.1196	0.1072	0.0801	2390	10	124099330	124101915	-			ID=gene:Zm00001eb423860;biotype=protein_coding;description=Zm00001e040990;gene_id=Zm00001eb423860;logic_name=cshl_gene
Zm00001eb316460	UPregulated_in_BM6	886.19	2.3853	0.3572	6.6782	2.41813e-11	7.89276e-10	1.341	4.874	4.114	14.5891	21.2707	16.0099	1372	7	137427483	137429570	-	pco143640(566)		ID=gene:Zm00001eb316460;biotype=protein_coding;description=Zm00001e034503;gene_id=Zm00001eb316460;logic_name=cshl_gene
Zm00001eb125060	UPregulated_in_BM6	304.807	2.3852	0.2362	10.0993	5.56657e-24	8.53343e-22	0.5407	0.8527	0.6867	3.9032	3.7683	2.782	2328	3	20789030	20791974	+	xyl8	xylanase8	ID=gene:Zm00001eb125060;biotype=protein_coding;description=Zm00001e016992;gene_id=Zm00001eb125060;logic_name=cshl_gene
Zm00001eb113050	UPregulated_in_BM6	28.5826	2.3841	0.7525	3.1685	0.00153236	0.00758864	0.0192	0.0193	0.0969	0.349	0.2091	0.1137	3368	2	229156356	229159904	+			ID=gene:Zm00001eb113050;biotype=protein_coding;description=Zm00001e011123;gene_id=Zm00001eb113050;logic_name=cshl_gene
Zm00001eb267050	UPregulated_in_BM6	51.3116	2.3756	0.6838	3.4739	0.000512896	0.00304248	0.3099	0.2232	0.0224	1.3293	0.8345	0.6236	1458	6	47398615	47400153	-	ccp5	cysteine protease5	ID=gene:Zm00001eb267050;biotype=protein_coding;description=Zm00001e029667;gene_id=Zm00001eb267050;logic_name=cshl_gene
Zm00001eb066870	DOWNregulated_in_BM6	245.035	-1.8088	0.1866	-9.6917	3.26927e-22	4.1882e-20	2.6361	3.2049	3.3406	0.8365	0.8117	0.8789	2051	2	2919662	2922709	-	IDP776		ID=gene:Zm00001eb066870;biotype=protein_coding;description=Zm00001e006602;gene_id=Zm00001eb066870;logic_name=cshl_gene
Zm00001eb202050	UPregulated_in_BM6	22.3409	2.3754	0.7956	2.9857	0.00282925	0.0126747	0.0839	0.1974	0.0283	0.3717	0.9433	0.2488	1154	4	218576032	218577185	+			ID=gene:Zm00001eb202050;biotype=protein_coding;description=Zm00001e024619;gene_id=Zm00001eb202050;logic_name=cshl_gene
Zm00001eb270630	UPregulated_in_BM6	742.901	2.3686	0.2948	8.0349	9.36853e-16	5.8903e-14	2.8796	2.3178	3.1752	19.7286	13.0506	8.7071	1418	6	82193774	82195620	+	php20854		ID=gene:Zm00001eb270630;biotype=protein_coding;description=Zm00001e030010;gene_id=Zm00001eb270630;logic_name=cshl_gene
Zm00001eb394220	UPregulated_in_BM6	525.9	2.3623	0.1902	12.4205	2.02375e-35	8.0032e-33	1.2848	1.2313	1.6353	7.7283	6.8124	6.0201	2035	9	133244399	133270223	-	cyp5	cytochrome P450 5	ID=gene:Zm00001eb394220;biotype=protein_coding;description=Zm00001e038151;gene_id=Zm00001eb394220;logic_name=cshl_gene
Zm00001eb398540	UPregulated_in_BM6	18.0069	2.361	0.9443	2.5003	0.012408	0.0423806	0	0.0931	0.0467	0.3788	0.1756	0.1217	2097	9	148531809	148535164	+	GRMZM2G101062		ID=gene:Zm00001eb398540;biotype=protein_coding;description=Zm00001e038569;gene_id=Zm00001eb398540;logic_name=cshl_gene
Zm00001eb331210	UPregulated_in_BM6	586.927	2.3591	0.236	9.9947	1.60849e-23	2.35973e-21	1.8352	2.3399	2.1497	13.6119	9.166	8.3226	1495	7	183231155	183235284	+	cl4730_1		ID=gene:Zm00001eb331210;biotype=protein_coding;description=Zm00001e035911;gene_id=Zm00001eb331210;logic_name=cshl_gene
Zm00001eb323330	UPregulated_in_BM6	1447.14	2.3564	0.2371	9.9373	2.86525e-23	4.05099e-21	3.1151	3.9453	4.2722	24.1293	13.4309	17.9554	2062	7	163885342	163887736	+			ID=gene:Zm00001eb323330;biotype=protein_coding;description=Zm00001e035164;gene_id=Zm00001eb323330;logic_name=cshl_gene
Zm00001eb002090	UPregulated_in_BM6	535.68	2.3546	0.2366	9.953	2.44755e-23	3.55246e-21	0.5668	1.1147	0.8171	3.4479	4.8477	4.0407	3474	1	5987621	5991591	+	pco137023		ID=gene:Zm00001eb002090;biotype=protein_coding;description=Zm00001e000209;gene_id=Zm00001eb002090;logic_name=cshl_gene
Zm00001eb352050	UPregulated_in_BM6	198.756	2.3498	0.4883	4.812	1.49417e-06	1.88844e-05	0.6224	0.4482	1.146	5.9189	3.3296	1.5271	1452	8	121711805	121714933	-	wrky89	WRKY-transcription factor 89	ID=gene:Zm00001eb352050;biotype=protein_coding;description=Zm00001e027300;gene_id=Zm00001eb352050;logic_name=cshl_gene
Zm00001eb385970	UPregulated_in_BM6	626.556	2.3446	0.2067	11.3425	8.0795e-30	2.07986e-27	1.3653	1.6908	2.266	9.3739	7.6907	8.913	1915	9	92692856	92694889	-			ID=gene:Zm00001eb385970;biotype=protein_coding;description=Zm00001e037366;gene_id=Zm00001eb385970;logic_name=cshl_gene
Zm00001eb174160	UPregulated_in_BM6	86.9289	2.3411	0.3006	7.7887	6.77005e-15	3.77009e-13	0.1788	0.1736	0.2276	1.0365	0.9656	0.8313	2437	4	41576390	41578826	-			ID=gene:Zm00001eb174160;biotype=protein_coding;description=Zm00001e021876.m1;gene_id=Zm00001eb174160;logic_name=cshl_gene
Zm00001eb295850	UPregulated_in_BM6	1108.09	2.3402	0.2451	9.548	1.32204e-21	1.59622e-19	2.9906	5.3571	5.5211	21.5299	28.3641	17.7839	1306	6	176007415	176008720	+			ID=gene:Zm00001eb295850;biotype=misc_non_coding;description=Zm00001e032425;gene_id=Zm00001eb295850;logic_name=cshl_noncoding_gene
Zm00001eb104300	UPregulated_in_BM6	164.188	2.3401	0.4053	5.7732	7.77633e-09	1.62351e-07	0.2022	0.3908	0.3407	2.3721	1.0643	1.0549	2873	2	204127311	204130859	-			ID=gene:Zm00001eb104300;biotype=protein_coding;description=Zm00001e010302;gene_id=Zm00001eb104300;logic_name=cshl_gene
Zm00001eb186200	UPregulated_in_BM6	37.9702	2.3395	0.5083	4.6024	4.17721e-06	4.68298e-05	0.0532	0.0357	0.0806	0.3665	0.1935	0.2629	3641	4	155195808	155199522	-	thx16	Trihelix-transcription factor 16	ID=gene:Zm00001eb186200;biotype=protein_coding;description=Zm00001e023128;gene_id=Zm00001eb186200;logic_name=cshl_gene
Zm00001eb143410	UPregulated_in_BM6	387.522	2.3383	0.2187	10.6895	1.13989e-26	2.17512e-24	1.4187	1.8632	1.8155	9.5572	6.6358	8.5548	1240	3	163766555	163767885	+			ID=gene:Zm00001eb143410;biotype=protein_coding;description=Zm00001e018847;gene_id=Zm00001eb143410;logic_name=cshl_gene
Zm00001eb091960	UPregulated_in_BM6	16.8922	2.3383	0.8192	2.8545	0.004311	0.0179348	0.0136	0.0137	0.0893	0.2006	0.1348	0.2283	2376	2	143636682	143639178	+			ID=gene:Zm00001eb091960;biotype=protein_coding;description=Zm00001e009071;gene_id=Zm00001eb091960;logic_name=cshl_gene
Zm00001eb430030	UPregulated_in_BM6	80.8052	2.3376	0.4276	5.4671	4.57464e-08	8.08997e-07	0.826	0.7687	0.9955	6.0979	4.0966	2.3551	508	10	142350101	142350719	+			ID=gene:Zm00001eb430030;biotype=protein_coding;description=Zm00001e158406;gene_id=Zm00001eb430030;logic_name=cshl_gene
Zm00001eb027860	UPregulated_in_BM6	47.6227	2.3347	0.4866	4.7977	1.60536e-06	2.01683e-05	0.0748	0.181	0.1058	0.795	0.5489	0.3992	2158	1	143509873	143512554	+	hb127	Homeobox-transcription factor 127	ID=gene:Zm00001eb027860;biotype=protein_coding;description=Zm00001e002803;gene_id=Zm00001eb027860;logic_name=cshl_gene
Zm00001eb157460	UPregulated_in_BM6	29.6914	2.3318	0.5866	3.975	7.03798e-05	0.000558921	0.0514	0.1294	0.2076	0.8341	0.4839	0.5457	1257	3	216380558	216382696	+			ID=gene:Zm00001eb157460;biotype=protein_coding;description=Zm00001e020223;gene_id=Zm00001eb157460;logic_name=cshl_gene
Zm00001eb407670	UPregulated_in_BM6	33.8354	2.3295	0.4853	4.8003	1.58426e-06	1.99307e-05	0.1318	0.0759	0.1142	0.6302	0.5417	0.3909	1714	10	8546446	8548159	-			ID=gene:Zm00001eb407670;biotype=protein_coding;description=Zm00001e039447;gene_id=Zm00001eb407670;logic_name=cshl_gene
Zm00001eb072880	UPregulated_in_BM6	140.767	2.3261	0.3762	6.1834	6.27265e-10	1.60264e-08	0.5426	0.291	0.8168	1.8636	3.1605	3.0238	1398	2	15382247	15384560	+			ID=gene:Zm00001eb072880;biotype=protein_coding;description=Zm00001e007141;gene_id=Zm00001eb072880;logic_name=cshl_gene
Zm00001eb099710	UPregulated_in_BM6	2700.62	2.3258	0.2936	7.9229	2.32056e-15	1.38862e-13	1.7729	4.5995	4.8747	17.0506	19.5417	17.5232	3969	2	187368310	187373371	+	Zm00001d005775		ID=gene:Zm00001eb099710;biotype=protein_coding;description=Zm00001e009843;gene_id=Zm00001eb099710;logic_name=cshl_gene
Zm00001eb255760	UPregulated_in_BM6	17.704	2.325	0.7232	3.2151	0.00130406	0.00662765	0.0279	0.1685	0.0563	0.466	0.4144	0.3303	1159	5	218106098	218107256	-			ID=gene:Zm00001eb255760;biotype=protein_coding;description=Zm00001e015934;gene_id=Zm00001eb255760;logic_name=cshl_gene
Zm00001eb044810	UPregulated_in_BM6	23.6217	2.3249	0.6882	3.3784	0.000729127	0.0040862	0.0146	0.0589	0.1033	0.381	0.2753	0.1877	2210	1	233566639	233569753	-			ID=gene:Zm00001eb044810;biotype=protein_coding;description=Zm00001e004489;gene_id=Zm00001eb044810;logic_name=cshl_gene
Zm00001eb053040	UPregulated_in_BM6	35.4932	2.3222	0.4852	4.7862	1.69999e-06	2.12203e-05	0.0926	0.1867	0.1404	0.8433	0.6661	0.5035	1394	1	267108024	267109417	-			ID=gene:Zm00001eb053040;biotype=protein_coding;description=Zm00001e005261;gene_id=Zm00001eb053040;logic_name=cshl_gene
Zm00001eb377060	UPregulated_in_BM6	184.098	2.3215	0.2951	7.8667	3.64127e-15	2.10954e-13	1.757	1.1134	1.8267	6.9177	6.0747	9.7249	643	9	21455212	21455854	+			ID=gene:Zm00001eb377060;biotype=protein_coding;description=Zm00001e036506;gene_id=Zm00001eb377060;logic_name=cshl_gene
Zm00001eb286450	UPregulated_in_BM6	27.5179	2.3212	0.6595	3.5195	0.000432296	0.00263658	0.0343	0.0692	0.2197	0.4729	0.4311	0.6444	1411	6	152437247	152440496	-			ID=gene:Zm00001eb286450;biotype=misc_non_coding;description=Zm00001e031514;gene_id=Zm00001eb286450;logic_name=cshl_noncoding_gene
Zm00001eb399900	UPregulated_in_BM6	196.404	2.3205	0.3447	6.7326	1.66636e-11	5.66249e-10	0.2088	0.5474	0.4463	1.7442	2.5448	1.4979	2705	9	152366920	152371486	-			ID=gene:Zm00001eb399900;biotype=protein_coding;description=Zm00001e038694;gene_id=Zm00001eb399900;logic_name=cshl_gene
Zm00001eb068470	UPregulated_in_BM6	2855.97	2.3168	0.1975	11.7278	9.18658e-32	2.78527e-29	31.9989	29.301	40.6421	166.218	128.102	195.012	462	2	5668648	5675187	+			ID=gene:Zm00001eb068470;biotype=protein_coding;description=Zm00001e115263;gene_id=Zm00001eb068470;logic_name=cshl_gene
Zm00001eb203330	UPregulated_in_BM6	104.474	2.316	0.345	6.7121	1.91803e-11	6.39821e-10	0.3224	0.307	0.3259	2.0981	1.2793	1.1862	1802	4	227516916	227519211	+	cbl8	calcineurin B-like8	ID=gene:Zm00001eb203330;biotype=protein_coding;description=Zm00001e024747;gene_id=Zm00001eb203330;logic_name=cshl_gene
Zm00001eb295250	UPregulated_in_BM6	82.4168	2.315	0.4586	5.0485	4.45319e-07	6.33877e-06	0.3771	0.7603	0.4574	2.7466	1.3091	3.5407	856	6	174870258	174871113	+			ID=gene:Zm00001eb295250;biotype=protein_coding;description=Zm00001e149974;gene_id=Zm00001eb295250;logic_name=cshl_gene
Zm00001eb043680	UPregulated_in_BM6	39.1897	2.3117	0.4849	4.7669	1.87128e-06	2.30631e-05	0.0338	0.0425	0.0939	0.2742	0.3098	0.2294	3824	1	229449414	229463570	+			ID=gene:Zm00001eb043680;biotype=protein_coding;description=Zm00001e004374;gene_id=Zm00001eb043680;logic_name=cshl_gene
Zm00001eb163240	DOWNregulated_in_BM6	19.4231	-1.8087	0.6078	-2.976	0.00292051	0.0129897	0.1792	0.2363	0.223	0.0271	0.0957	0.0545	2341	3	235198390	235201558	-	asn2	asparagine synthetase2	ID=gene:Zm00001eb163240;biotype=protein_coding;description=Zm00001e020821;gene_id=Zm00001eb163240;logic_name=cshl_gene
Zm00001eb292960	UPregulated_in_BM6	29.3689	2.3109	0.5869	3.9376	8.22882e-05	0.000638623	0.0914	0.0922	0.2773	0.51	0.9675	0.7381	1059	6	170535009	170537799	-	cl8907_1		ID=gene:Zm00001eb292960;biotype=protein_coding;description=Zm00001e032148;gene_id=Zm00001eb292960;logic_name=cshl_gene
Zm00001eb073100	UPregulated_in_BM6	29.4284	2.3087	0.5512	4.1887	2.806e-05	0.000250712	0.1285	0.1295	0.1299	0.5692	0.3696	0.9144	1256	2	15875481	15876858	+			ID=gene:Zm00001eb073100;biotype=protein_coding;description=Zm00001e007158;gene_id=Zm00001eb073100;logic_name=cshl_gene
Zm00001eb188920	UPregulated_in_BM6	23.5061	2.3079	0.5926	3.8945	9.83883e-05	0.000742046	0.153	0.2313	0.0773	0.6023	0.6259	0.9828	844	4	167204288	167211995	+			ID=gene:Zm00001eb188920;biotype=protein_coding;description=Zm00001e112809;gene_id=Zm00001eb188920;logic_name=cshl_gene
Zm00001eb255510	UPregulated_in_BM6	957.204	2.3067	0.2677	8.6178	6.82492e-18	5.33615e-16	1.7348	2.0753	1.8821	12.4424	5.9193	8.5617	2791	5	217266580	217269370	+			ID=gene:Zm00001eb255510;biotype=protein_coding;description=Zm00001e015905;gene_id=Zm00001eb255510;logic_name=cshl_gene
Zm00001eb296710	UPregulated_in_BM6	9.7651	2.3063	0.914	2.5234	0.0116228	0.0402323	0.0187	0.0566	0.0189	0.2393	0.1113	0.0924	1726	6	177457776	177459501	+			ID=gene:Zm00001eb296710;biotype=protein_coding;description=Zm00001e032508;gene_id=Zm00001eb296710;logic_name=cshl_gene
Zm00001eb269390	UPregulated_in_BM6	471.482	2.3039	0.1768	13.0327	7.97184e-39	4.02829e-36	1.81	1.5674	2.2517	9.1136	9.0918	8.6353	1391	6	71750715	71752569	+			ID=gene:Zm00001eb269390;biotype=misc_non_coding;description=Zm00001e029875;gene_id=Zm00001eb269390;logic_name=cshl_noncoding_gene
Zm00001eb193360	DOWNregulated_in_BM6	1136.88	-1.8059	0.1743	-10.3615	3.70978e-25	6.17248e-23	22.8607	21.1143	25.0319	5.9116	7.9852	5.2288	1263	4	182624805	182627090	-	acco20	1-aminocyclopropane-1-carboxylate oxidase20	ID=gene:Zm00001eb193360;biotype=protein_coding;description=Zm00001e023788;gene_id=Zm00001eb193360;logic_name=cshl_gene
Zm00001eb135060	UPregulated_in_BM6	9.7612	2.3024	0.8957	2.5706	0.0101524	0.0361375	0.0035	0.0035	0.0106	0.0412	0.0173	0.0241	9255	3	115097300	115111222	-			ID=gene:Zm00001eb135060;biotype=protein_coding;description=Zm00001e018006;gene_id=Zm00001eb135060;logic_name=cshl_gene
Zm00001eb119200	UPregulated_in_BM6	306.642	2.2979	0.2957	7.7714	7.76211e-15	4.29624e-13	0.9424	2.019	1.7266	9.1895	6.5874	6.2584	1096	3	1973550	1974645	-	tip4d	tonoplast intrinsic protein4	ID=gene:Zm00001eb119200;biotype=protein_coding;description=Zm00001e016388;gene_id=Zm00001eb119200;logic_name=cshl_gene
Zm00001eb141030	UPregulated_in_BM6	104.964	2.2973	0.3856	5.9582	2.54964e-09	5.88097e-08	0.4006	0.5384	0.8772	3.8113	2.6488	2.0785	967	3	151429903	151430972	-			ID=gene:Zm00001eb141030;biotype=protein_coding;description=Zm00001e018634;gene_id=Zm00001eb141030;logic_name=cshl_gene
Zm00001eb402820	UPregulated_in_BM6	278.204	2.2968	0.2922	7.8591	3.8681e-15	2.22677e-13	0.6326	0.8244	0.7642	4.784	3.2445	2.4248	2092	9	158467238	158469329	+			ID=gene:Zm00001eb402820;biotype=protein_coding;description=Zm00001e038956;gene_id=Zm00001eb402820;logic_name=cshl_gene
Zm00001eb256400	DOWNregulated_in_BM6	368.697	-1.8031	0.2142	-8.4161	3.89076e-17	2.8387e-15	5.2345	4.8141	3.7862	1.4031	1.3746	1.0567	2038	5	219434616	219444330	+			ID=gene:Zm00001eb256400;biotype=protein_coding;description=Zm00001e015996;gene_id=Zm00001eb256400;logic_name=cshl_gene
Zm00001eb272550	UPregulated_in_BM6	15.676	2.2948	0.7679	2.9886	0.00280221	0.0125743	0.1353	0.0546	0.0273	0.2397	0.2952	0.5081	1193	6	94725224	94726416	+	pmei38	pectin methylesterase inhibitor38	ID=gene:Zm00001eb272550;biotype=protein_coding;description=Zm00001e030193;gene_id=Zm00001eb272550;logic_name=cshl_gene
Zm00001eb022210	UPregulated_in_BM6	25.193	2.2941	0.6089	3.7676	0.000164823	0.00115351	0.0188	0.0475	0.0571	0.2689	0.1308	0.1769	3427	1	85240151	85243577	-			ID=gene:Zm00001eb022210;biotype=protein_coding;description=Zm00001e002230;gene_id=Zm00001eb022210;logic_name=cshl_gene
Zm00001eb359530	DOWNregulated_in_BM6	97.6749	-1.8001	0.3271	-5.504	3.71295e-08	6.73191e-07	1.6406	2.2187	2.3459	0.3807	0.807	0.5405	1210	8	152113111	152115418	-			ID=gene:Zm00001eb359530;biotype=protein_coding;description=Zm00001e027993;gene_id=Zm00001eb359530;logic_name=cshl_gene
Zm00001eb284140	UPregulated_in_BM6	1473.65	2.2931	0.2377	9.6453	5.14623e-22	6.41211e-20	4.9302	5.0022	6.1548	33.7213	23.6156	18.2841	1532	6	143154550	143156081	+	umc2055		ID=gene:Zm00001eb284140;biotype=misc_non_coding;description=Zm00001e031281;gene_id=Zm00001eb284140;logic_name=cshl_noncoding_gene
Zm00001eb288850	UPregulated_in_BM6	196.213	2.2926	0.3106	7.3803	1.57989e-13	7.36932e-12	0.1625	0.4369	0.324	1.3464	1.5807	1.4234	3575	6	160281604	160288156	+			ID=gene:Zm00001eb288850;biotype=protein_coding;description=Zm00001e031751;gene_id=Zm00001eb288850;logic_name=cshl_gene
Zm00001eb317890	UPregulated_in_BM6	219.157	2.2917	0.2973	7.7083	1.27525e-14	6.8365e-13	1.6263	1.0514	1.3222	8.2475	4.9972	5.6084	913	7	143327976	143329299	+	nactf63	NAC-transcription factor 63	ID=gene:Zm00001eb317890;biotype=protein_coding;description=Zm00001e034641;gene_id=Zm00001eb317890;logic_name=cshl_gene
Zm00001eb157260	UPregulated_in_BM6	809.904	2.29	0.2174	10.5323	6.13225e-26	1.10815e-23	1.518	2.8997	2.3259	11.073	11.0157	9.6026	2020	3	215821613	215826326	+	nactf82	NAC-transcription factor 82	ID=gene:Zm00001eb157260;biotype=protein_coding;description=Zm00001e020204;gene_id=Zm00001eb157260;logic_name=cshl_gene
Zm00001eb169150	UPregulated_in_BM6	26.9747	2.2899	0.7609	3.0094	0.00261726	0.0118848	0.0097	0.0586	0.0686	0.3721	0.1538	0.1054	3330	4	17912109	17915438	+			ID=gene:Zm00001eb169150;biotype=protein_coding;description=Zm00001e021399;gene_id=Zm00001eb169150;logic_name=cshl_gene
Zm00001eb134590	DOWNregulated_in_BM6	71.1309	-1.7984	0.5565	-3.2314	0.00123165	0.0063161	0.8307	1.3997	1.7993	0.0934	0.4591	0.5747	1360	3	111759734	111762761	+			ID=gene:Zm00001eb134590;biotype=misc_non_coding;description=Zm00001e017957;gene_id=Zm00001eb134590;logic_name=cshl_noncoding_gene
Zm00001eb143310	DOWNregulated_in_BM6	1098.8	-1.7925	0.1726	-10.3871	2.83814e-25	4.8102e-23	14.3007	14.9202	14.1186	3.906	5.0253	3.1821	1940	3	162919255	162923499	+	pin5	PIN-formed protein5	ID=gene:Zm00001eb143310;biotype=protein_coding;description=Zm00001e018835;gene_id=Zm00001eb143310;logic_name=cshl_gene
Zm00001eb245630	UPregulated_in_BM6	9.6705	2.2897	0.8656	2.6453	0.0081618	0.0302807	0.0102	0.0206	0.0206	0.0904	0.1114	0.0404	3162	5	182466734	182473319	-			ID=gene:Zm00001eb245630;biotype=protein_coding;description=Zm00001e014968;gene_id=Zm00001eb245630;logic_name=cshl_gene
Zm00001eb099640	UPregulated_in_BM6	97.7194	2.2883	0.418	5.4744	4.39003e-08	7.79887e-07	0.17	0.2194	0.3025	1.6334	0.8702	0.7193	2373	2	186946619	186952832	-	umc2023		ID=gene:Zm00001eb099640;biotype=protein_coding;description=Zm00001e009837;gene_id=Zm00001eb099640;logic_name=cshl_gene
Zm00001eb192390	DOWNregulated_in_BM6	79.9731	-1.7842	0.5035	-3.5435	0.000394885	0.00244115	0.954	1.0941	1.2739	0.0861	0.5209	0.3374	1844	4	179018716	179020559	+			ID=gene:Zm00001eb192390;biotype=misc_non_coding;description=Zm00001e023694;gene_id=Zm00001eb192390;logic_name=cshl_noncoding_gene
Zm00001eb166850	UPregulated_in_BM6	55.9369	2.2865	0.6481	3.5281	0.000418507	0.00256337	0.1019	0.2396	0.1545	1.5209	0.32	0.4363	1901	4	6468246	6470220	+	umc1509		ID=gene:Zm00001eb166850;biotype=protein_coding;description=Zm00001e021171;gene_id=Zm00001eb166850;logic_name=cshl_gene
Zm00001eb215120	UPregulated_in_BM6	787.491	2.2836	0.2805	8.1413	3.91154e-16	2.56573e-14	2.4209	3.1273	3.0614	19.2591	9.314	11.4355	1540	5	8246507	8249318	+	iaa21	Aux/IAA-transcription factor 21	ID=gene:Zm00001eb215120;biotype=protein_coding;description=Zm00001e012059;gene_id=Zm00001eb215120;logic_name=cshl_gene
Zm00001eb416970	UPregulated_in_BM6	262.967	2.2832	0.2856	7.9951	1.29496e-15	8.06747e-14	0.7999	1.4437	1.304	7.0477	4.6835	4.7817	1251	10	85814564	85816491	-	IDP1446		ID=gene:Zm00001eb416970;biotype=protein_coding;description=Zm00001e040310;gene_id=Zm00001eb416970;logic_name=cshl_gene
Zm00001eb041800	UPregulated_in_BM6	30.8426	2.2773	0.4937	4.6129	3.97155e-06	4.48558e-05	0.1111	0.1222	0.0919	0.6462	0.4809	0.3893	1598	1	219883824	219887445	+			ID=gene:Zm00001eb041800;biotype=protein_coding;description=Zm00001e004161;gene_id=Zm00001eb041800;logic_name=cshl_gene
Zm00001eb218610	DOWNregulated_in_BM6	952.239	-1.7832	0.1981	-8.9993	2.27171e-19	2.08714e-17	10.4551	11.3037	10.1601	2.2157	4.0091	2.7916	2280	5	17198423	17202806	+	ca2p10	CCAAT-HAP2-transcription factor 210	ID=gene:Zm00001eb218610;biotype=protein_coding;description=Zm00001e012396;gene_id=Zm00001eb218610;logic_name=cshl_gene
Zm00001eb412290	UPregulated_in_BM6	19.1301	2.2764	0.9373	2.4288	0.0151489	0.0497794	0.0554	0.1954	0.028	0.0817	0.4943	0.7388	1166	10	47768517	47781646	+			ID=gene:Zm00001eb412290;biotype=protein_coding;description=Zm00001e039870;gene_id=Zm00001eb412290;logic_name=cshl_gene
Zm00001eb358800	UPregulated_in_BM6	134.588	2.2744	0.4436	5.1269	2.94558e-07	4.40176e-06	0.3129	0.2854	0.4519	2.523	0.7686	1.5466	2166	8	149483539	149485858	+			ID=gene:Zm00001eb358800;biotype=protein_coding;description=Zm00001e027923;gene_id=Zm00001eb358800;logic_name=cshl_gene
Zm00001eb331290	UPregulated_in_BM6	19.1782	2.2739	0.6761	3.3631	0.000770587	0.0042851	0.0384	0.0387	0.1164	0.3211	0.3807	0.1992	1682	7	183339449	183341265	-			ID=gene:Zm00001eb331290;biotype=protein_coding;description=Zm00001e035919;gene_id=Zm00001eb331290;logic_name=cshl_gene
Zm00001eb178990	UPregulated_in_BM6	34.5174	2.2725	0.6345	3.5814	0.000341781	0.00215137	0.0655	0.1057	0.0662	0.3741	0.13	0.5958	2463	4	80471905	80474367	+			ID=gene:Zm00001eb178990;biotype=protein_coding;description=Zm00001e022378;gene_id=Zm00001eb178990;logic_name=cshl_gene
Zm00001eb216020	DOWNregulated_in_BM6	734.761	-1.7793	0.2217	-8.0247	1.01786e-15	6.38494e-14	3.5454	3.8257	3.6092	0.7085	1.4311	0.9736	5112	5	10592754	10600091	-	phyA2	phytochromeA2	ID=gene:Zm00001eb216020;biotype=protein_coding;description=Zm00001e012154;gene_id=Zm00001eb216020;logic_name=cshl_gene
Zm00001eb201100	UPregulated_in_BM6	15.4432	2.2718	0.7093	3.2027	0.00136137	0.00687411	0.0931	0.0235	0.0706	0.3665	0.2539	0.253	1387	4	212273883	212275269	+			ID=gene:Zm00001eb201100;biotype=protein_coding;description=Zm00001e024523;gene_id=Zm00001eb201100;logic_name=cshl_gene
Zm00001eb006200	UPregulated_in_BM6	40.1233	2.2712	0.7425	3.0588	0.00222248	0.0103915	0.1153	0.2324	0.2622	0.2837	0.486	2.0794	1120	1	17728129	17729248	-	ereb181	AP2-EREBP-transcription factor 181	ID=gene:Zm00001eb006200;biotype=protein_coding;description=Zm00001e000611;gene_id=Zm00001eb006200;logic_name=cshl_gene
Zm00001eb051790	UPregulated_in_BM6	15.4284	2.2711	0.7461	3.0442	0.00233336	0.0107989	0.0634	0.0319	0.032	0.2652	0.2358	0.094	2037	1	262493944	262496834	+	nrat6	nramp aluminum transporter6	ID=gene:Zm00001eb051790;biotype=protein_coding;description=Zm00001e005140;gene_id=Zm00001eb051790;logic_name=cshl_gene
Zm00001eb367730	UPregulated_in_BM6	29.7737	2.2705	0.5059	4.4881	7.18763e-06	7.5784e-05	0.1274	0.1392	0.0644	0.5853	0.5371	0.4198	1520	8	174659237	174662135	+	si707034d10		ID=gene:Zm00001eb367730;biotype=protein_coding;description=Zm00001e028750;gene_id=Zm00001eb367730;logic_name=cshl_gene
Zm00001eb333240	UPregulated_in_BM6	576.662	2.2697	0.3059	7.42	1.17096e-13	5.62535e-12	0.9342	2.4314	2.4475	8.5013	10.4485	7.9806	1693	8	4559556	4563348	+	arf4	ADP-ribosylation factor homolog4	ID=gene:Zm00001eb333240;biotype=protein_coding;description=Zm00001e025541;gene_id=Zm00001eb333240;logic_name=cshl_gene
Zm00001eb181690	UPregulated_in_BM6	366.216	2.2685	0.2715	8.3558	6.50062e-17	4.64352e-15	0.9045	0.8905	0.9214	5.8146	3.4064	3.3244	2284	4	117328228	117343083	+			ID=gene:Zm00001eb181690;biotype=protein_coding;description=Zm00001e022683;gene_id=Zm00001eb181690;logic_name=cshl_gene
Zm00001eb135200	UPregulated_in_BM6	155.709	2.2685	0.3169	7.1594	8.10599e-13	3.35134e-11	0.27	0.4511	0.5459	2.0958	1.4692	2.2875	2092	3	115883223	115886918	+	glk42	G2-like-transcription factor 42	ID=gene:Zm00001eb135200;biotype=protein_coding;description=Zm00001e018018;gene_id=Zm00001eb135200;logic_name=cshl_gene
Zm00001eb136340	UPregulated_in_BM6	13.4251	2.2655	0.761	2.9768	0.00291273	0.0129657	0.0672	0.0678	0.0227	0.331	0.2446	0.1551	1440	3	127150093	127151532	-			ID=gene:Zm00001eb136340;biotype=protein_coding;description=Zm00001e125176;gene_id=Zm00001eb136340;logic_name=cshl_gene
Zm00001eb066830	UPregulated_in_BM6	533.041	2.2634	0.2415	9.3716	7.14306e-21	7.79651e-19	1.6208	1.8426	1.3769	4.9389	8.5515	9.1092	1872	2	2841408	2845016	+	ccp31	cysteine protease31	ID=gene:Zm00001eb066830;biotype=protein_coding;description=Zm00001e006598;gene_id=Zm00001eb066830;logic_name=cshl_gene
Zm00001eb171200	UPregulated_in_BM6	568.563	2.2616	0.311	7.2716	3.5524e-13	1.57585e-11	12.6459	13.1713	16.1015	93.8025	38.947	59.1112	231	4	28861610	28861944	-			ID=gene:Zm00001eb171200;biotype=protein_coding;description=Zm00001e109059;gene_id=Zm00001eb171200;logic_name=cshl_gene
Zm00001eb398840	UPregulated_in_BM6	26.5289	2.2607	0.7018	3.2211	0.00127692	0.00651641	0.0173	0.1049	0.1227	0.5634	0.3269	0.2229	1861	9	149196581	149199306	+			ID=gene:Zm00001eb398840;biotype=protein_coding;description=Zm00001e038595;gene_id=Zm00001eb398840;logic_name=cshl_gene
Zm00001eb351700	UPregulated_in_BM6	90.4176	2.2578	0.3527	6.4017	1.53654e-10	4.39492e-09	0.6743	0.6345	0.8407	2.2568	4.6375	3.1104	718	8	120508316	120509033	+			ID=gene:Zm00001eb351700;biotype=protein_coding;description=Zm00001e027269;gene_id=Zm00001eb351700;logic_name=cshl_gene
Zm00001eb237910	UPregulated_in_BM6	75.8286	2.2555	0.401	5.6248	1.85748e-08	3.59468e-07	0.1025	0.1952	0.1612	0.6502	0.9942	0.4728	2834	5	141559671	141562544	-			ID=gene:Zm00001eb237910;biotype=protein_coding;description=Zm00001e014251;gene_id=Zm00001eb237910;logic_name=cshl_gene
Zm00001eb404100	UPregulated_in_BM6	41.4598	2.2547	0.6192	3.6412	0.000271338	0.00175742	0.0506	0.5611	0.5114	1.5687	1.656	1.9002	638	9	160834576	160835769	+			ID=gene:Zm00001eb404100;biotype=protein_coding;description=Zm00001e039080;gene_id=Zm00001eb404100;logic_name=cshl_gene
Zm00001eb406740	UPregulated_in_BM6	9.5081	2.253	0.869	2.5925	0.00952855	0.0343378	0.0575	0.058	0.0291	0.2405	0.3136	0.1136	1123	10	5031425	5032769	-	pebp3	phosphatidylethanolamine-binding protein3	ID=gene:Zm00001eb406740;biotype=protein_coding;description=Zm00001e039371;gene_id=Zm00001eb406740;logic_name=cshl_gene
Zm00001eb077080	UPregulated_in_BM6	333.843	2.2512	0.3901	5.7706	7.89818e-09	1.64769e-07	1.0328	1.1453	1.1483	8.5298	2.7379	3.7861	1719	2	29271966	29274939	+	ga2ox2	gibberellin 2-oxidase2	ID=gene:Zm00001eb077080;biotype=protein_coding;description=Zm00001e007560;gene_id=Zm00001eb077080;logic_name=cshl_gene
Zm00001eb159650	UPregulated_in_BM6	19.9016	2.2485	0.6152	3.6547	0.000257469	0.00168156	0.0365	0.0276	0.0323	0.0989	0.2219	0.1264	3535	3	223717924	223721712	-			ID=gene:Zm00001eb159650;biotype=protein_coding;description=Zm00001e020445;gene_id=Zm00001eb159650;logic_name=cshl_gene
Zm00001eb323560	UPregulated_in_BM6	35.9309	2.2484	0.6398	3.5144	0.000440688	0.0026752	0.1208	0.1218	0.3357	1.4266	0.4493	0.7312	1069	7	164728447	164729515	-			ID=gene:Zm00001eb323560;biotype=protein_coding;description=Zm00001e035190;gene_id=Zm00001eb323560;logic_name=cshl_gene
Zm00001eb165740	UPregulated_in_BM6	195.198	2.248	0.4398	5.1112	3.20141e-07	4.74507e-06	2.4175	2.3342	2.3059	8.7473	4.6945	18.9132	474	4	4453325	4453798	-	grx10	glutaredoxin10	ID=gene:Zm00001eb165740;biotype=protein_coding;description=Zm00001e108410;gene_id=Zm00001eb165740;logic_name=cshl_gene
Zm00001eb021840	UPregulated_in_BM6	135.291	2.2474	0.3145	7.1465	8.90456e-13	3.64286e-11	0.3299	0.4117	0.389	2.3037	1.3555	1.4826	2055	1	83214901	83218010	-	asg3		ID=gene:Zm00001eb021840;biotype=protein_coding;description=Zm00001e002197;gene_id=Zm00001eb021840;logic_name=cshl_gene
Zm00001eb167670	UPregulated_in_BM6	845.094	2.2473	0.1724	13.0386	7.38411e-39	3.8017e-36	1.6226	2.3807	2.5261	9.5258	10.713	9.6441	2228	4	10628206	10631757	-			ID=gene:Zm00001eb167670;biotype=protein_coding;description=Zm00001e021245;gene_id=Zm00001eb167670;logic_name=cshl_gene
Zm00001eb154600	UPregulated_in_BM6	903.369	2.2464	0.2827	7.9471	1.90874e-15	1.1523e-13	3.8318	3.9269	4.4374	25.4025	11.1757	18.7609	1272	3	207335033	207337542	+	umc2273		ID=gene:Zm00001eb154600;biotype=protein_coding;description=Zm00001e019945;gene_id=Zm00001eb154600;logic_name=cshl_gene
Zm00001eb125660	UPregulated_in_BM6	30.2515	2.2464	0.5403	4.1575	3.21765e-05	0.000283805	0.0526	0.0663	0.0931	0.4533	0.2219	0.2861	2453	3	24513347	24516137	-	mco1	multicopper oxidase1	ID=gene:Zm00001eb125660;biotype=protein_coding;description=Zm00001e017047;gene_id=Zm00001eb125660;logic_name=cshl_gene
Zm00001eb108290	UPregulated_in_BM6	22.4743	2.2408	0.7206	3.1095	0.00187414	0.00902253	0.0143	0.1011	0.058	0.3809	0.2417	0.1558	2252	2	215818495	215821011	-			ID=gene:Zm00001eb108290;biotype=protein_coding;description=Zm00001e010682;gene_id=Zm00001eb108290;logic_name=cshl_gene
Zm00001eb378090	UPregulated_in_BM6	365.253	2.2401	0.2042	10.9697	5.3437e-28	1.15725e-25	0.9643	1.3985	0.9405	4.6126	4.7992	5.6517	1908	9	25037337	25039244	-			ID=gene:Zm00001eb378090;biotype=misc_non_coding;description=Zm00001e036587;gene_id=Zm00001eb378090;logic_name=cshl_noncoding_gene
Zm00001eb105400	UPregulated_in_BM6	32.0051	2.2401	0.5752	3.8946	9.83475e-05	0.000741943	0.0281	0.0425	0.0497	0.2906	0.1255	0.1251	4592	2	207517453	207522139	+			ID=gene:Zm00001eb105400;biotype=protein_coding;description=Zm00001e010407;gene_id=Zm00001eb105400;logic_name=cshl_gene
Zm00001eb086030	UPregulated_in_BM6	229.853	2.2388	0.3005	7.4499	9.34278e-14	4.52818e-12	0.9472	0.9549	1.1589	6.3544	3.3129	4.1635	1295	2	79364566	79365953	+			ID=gene:Zm00001eb086030;biotype=protein_coding;description=Zm00001e008424;gene_id=Zm00001eb086030;logic_name=cshl_gene
Zm00001eb193180	UPregulated_in_BM6	20.6928	2.2377	0.6183	3.6193	0.000295389	0.00189208	0.0372	0.0375	0.0626	0.2316	0.2703	0.1224	2606	4	182167381	182170098	+	grftf10	GRF-transcription factor 10	ID=gene:Zm00001eb193180;biotype=protein_coding;description=Zm00001e023769;gene_id=Zm00001eb193180;logic_name=cshl_gene
Zm00001eb185290	UPregulated_in_BM6	214.284	2.2352	0.3634	6.1506	7.71895e-10	1.94126e-08	0.2534	0.27	0.3073	1.9523	1.0052	0.7763	4459	4	148952202	148956660	+	arftf15	ARF-transcription factor 15	ID=gene:Zm00001eb185290;biotype=protein_coding;description=Zm00001e023038;gene_id=Zm00001eb185290;logic_name=cshl_gene
Zm00001eb354030	DOWNregulated_in_BM6	50.074	-1.7793	0.5171	-3.4407	0.000580209	0.00337429	1.1039	0.9402	2.4816	0.2435	0.5852	0.4515	848	8	129909641	129910488	-			ID=gene:Zm00001eb354030;biotype=misc_non_coding;description=Zm00001e142694;gene_id=Zm00001eb354030;logic_name=cshl_noncoding_gene
Zm00001eb408140	UPregulated_in_BM6	31.9481	2.235	0.518	4.3143	1.60075e-05	0.000154345	0.1861	0.1126	0.3387	0.8062	1.1817	0.9199	867	10	10385867	10386733	+			ID=gene:Zm00001eb408140;biotype=protein_coding;description=Zm00001e039498;gene_id=Zm00001eb408140;logic_name=cshl_gene
Zm00001eb321290	UPregulated_in_BM6	99.4058	2.2336	0.407	5.4882	4.05937e-08	7.26825e-07	0.1599	0.2072	0.2424	1.2644	0.9853	0.4966	2827	7	154530630	154533803	+			ID=gene:Zm00001eb321290;biotype=protein_coding;description=Zm00001e034966;gene_id=Zm00001eb321290;logic_name=cshl_gene
Zm00001eb037790	DOWNregulated_in_BM6	84.3724	-1.7723	0.6622	-2.6762	0.00744651	0.028108	3.3623	5.4634	7.0371	0.1557	2.2757	2.1113	408	1	202994978	202995385	-			ID=gene:Zm00001eb037790;biotype=protein_coding;description=Zm00001e105436;gene_id=Zm00001eb037790;logic_name=cshl_gene
Zm00001eb043650	DOWNregulated_in_BM6	92.9806	-1.7662	0.4653	-3.7955	0.00014733	0.00104829	0.6994	1.2087	1.4837	0.4539	0.1372	0.357	2100	1	229358709	229362652	+	tls1	tasselless1	ID=gene:Zm00001eb043650;biotype=protein_coding;description=Zm00001e004371;gene_id=Zm00001eb043650;logic_name=cshl_gene
Zm00001eb309240	DOWNregulated_in_BM6	89.038	-1.7653	0.2695	-6.5498	5.76221e-11	1.76866e-09	0.8596	1.01	0.8493	0.2481	0.2821	0.2428	2497	7	86642900	86648328	+			ID=gene:Zm00001eb309240;biotype=protein_coding;description=Zm00001e033744;gene_id=Zm00001eb309240;logic_name=cshl_gene
Zm00001eb288720	UPregulated_in_BM6	86.2371	2.2334	0.3693	6.0475	1.47118e-09	3.56518e-08	0.151	0.2215	0.2637	1.2703	0.749	0.8414	2351	6	159878294	159880644	-			ID=gene:Zm00001eb288720;biotype=protein_coding;description=Zm00001e031736;gene_id=Zm00001eb288720;logic_name=cshl_gene
Zm00001eb423460	DOWNregulated_in_BM6	38.0072	-1.7605	0.4266	-4.1267	3.68074e-05	0.000318734	0.6908	0.5698	0.6136	0.1236	0.2492	0.1655	1542	10	123118497	123120387	-			ID=gene:Zm00001eb423460;biotype=misc_non_coding;description=Zm00001e040966;gene_id=Zm00001eb423460;logic_name=cshl_noncoding_gene
Zm00001eb292780	UPregulated_in_BM6	29.9295	2.2332	0.5123	4.3595	1.30337e-05	0.000128301	0.0391	0.0921	0.0791	0.2825	0.4141	0.2579	2474	6	169940836	169943447	-			ID=gene:Zm00001eb292780;biotype=protein_coding;description=Zm00001e032132;gene_id=Zm00001eb292780;logic_name=cshl_gene
Zm00001eb251380	UPregulated_in_BM6	80.7599	2.233	0.3556	6.2788	3.41208e-10	9.19106e-09	0.1035	0.0883	0.1529	0.6151	0.4066	0.535	4055	5	207184920	207193511	+	jmj15	JUMONJI-transcription factor 15	ID=gene:Zm00001eb251380;biotype=protein_coding;description=Zm00001e015513;gene_id=Zm00001eb251380;logic_name=cshl_gene
Zm00001eb077220	UPregulated_in_BM6	759.455	2.2319	0.1841	12.1211	8.16291e-34	2.81951e-31	1.4933	1.6536	1.8435	8.1448	8.499	5.9645	2637	2	29564492	29567298	+	pal6	phenylalanine ammonia lyase6	ID=gene:Zm00001eb077220;biotype=protein_coding;description=Zm00001e007572;gene_id=Zm00001eb077220;logic_name=cshl_gene
Zm00001eb359410	UPregulated_in_BM6	1482.28	2.2318	0.2642	8.4478	2.96887e-17	2.2014e-15	2.3269	2.3133	1.761	12.2379	10.7803	5.963	4002	8	151469779	151476565	+			ID=gene:Zm00001eb359410;biotype=protein_coding;description=Zm00001e027984;gene_id=Zm00001eb359410;logic_name=cshl_gene
Zm00001eb250060	UPregulated_in_BM6	9.3525	2.2308	0.8372	2.6644	0.00771214	0.0289107	0.0244	0.0492	0.0493	0.216	0.2176	0.1205	1324	5	197918507	197922829	-			ID=gene:Zm00001eb250060;biotype=misc_non_coding;description=Zm00001e015379;gene_id=Zm00001eb250060;logic_name=cshl_noncoding_gene
Zm00001eb380680	UPregulated_in_BM6	496.7	2.2283	0.2726	8.1737	2.99186e-16	1.98153e-14	0.7634	1.0749	1.5433	6.2475	4.8	4.1282	2558	9	39406231	39411766	-			ID=gene:Zm00001eb380680;biotype=protein_coding;description=Zm00001e036840;gene_id=Zm00001eb380680;logic_name=cshl_gene
Zm00001eb195170	UPregulated_in_BM6	18.6885	2.2268	0.6021	3.6981	0.000217185	0.00145467	0.1708	0.287	0.1151	0.8405	0.847	0.9003	567	4	189301246	189301980	-	GRMZM2G138949		ID=gene:Zm00001eb195170;biotype=protein_coding;description=Zm00001e023959;gene_id=Zm00001eb195170;logic_name=cshl_gene
Zm00001eb124520	DOWNregulated_in_BM6	1523.66	-1.7484	0.2034	-8.5954	8.29721e-18	6.41377e-16	21.6603	24.4467	18.6113	4.4399	7.9997	6.2951	1789	3	18105478	18107411	-			ID=gene:Zm00001eb124520;biotype=protein_coding;description=Zm00001e016928;gene_id=Zm00001eb124520;logic_name=cshl_gene
Zm00001eb043450	UPregulated_in_BM6	71.2883	2.2263	0.4248	5.2405	1.60106e-07	2.52972e-06	0.4803	0.2905	0.4531	2.6477	1.5564	1.2977	1008	1	228493836	228494843	+	cl26549_1a		ID=gene:Zm00001eb043450;biotype=protein_coding;description=Zm00001e004354;gene_id=Zm00001eb043450;logic_name=cshl_gene
Zm00001eb073310	UPregulated_in_BM6	11.2779	2.2262	0.8275	2.6903	0.00713801	0.0272121	0.048	0.0322	0.0162	0.1967	0.0793	0.158	2019	2	16536087	16538272	-	ofp7	OVATE-transcription factor 7	ID=gene:Zm00001eb073310;biotype=protein_coding;description=Zm00001e007176;gene_id=Zm00001eb073310;logic_name=cshl_gene
Zm00001eb031270	UPregulated_in_BM6	743.387	2.2243	0.2166	10.2694	9.68004e-25	1.56295e-22	1.2389	1.6728	1.5262	7.0665	4.9649	7.8939	2918	1	174891960	174896884	-	umc1386b		ID=gene:Zm00001eb031270;biotype=protein_coding;description=Zm00001e003185;gene_id=Zm00001eb031270;logic_name=cshl_gene
Zm00001eb340550	UPregulated_in_BM6	33.626	2.221	0.5753	3.8604	0.000113179	0.000839165	0.0917	0.0462	0.1391	0.5569	0.2427	0.4383	2111	8	40087723	40089833	-	thx47	Trihelix-transcription factor 47	ID=gene:Zm00001eb340550;biotype=protein_coding;description=Zm00001e026234;gene_id=Zm00001eb340550;logic_name=cshl_gene
Zm00001eb328310	UPregulated_in_BM6	478.933	2.2181	0.3763	5.8941	3.76685e-09	8.34301e-08	1.7932	1.5613	1.9156	13.2984	5.4574	4.6123	1584	7	176694513	176696707	-			ID=gene:Zm00001eb328310;biotype=protein_coding;description=Zm00001e035622;gene_id=Zm00001eb328310;logic_name=cshl_gene
Zm00001eb427230	UPregulated_in_BM6	107.988	2.2159	0.3196	6.9338	4.09626e-12	1.5396e-10	0.3623	0.3653	0.233	1.621	1.6008	1.0906	1960	10	135099369	135101328	+	Zm00001d025917		ID=gene:Zm00001eb427230;biotype=protein_coding;description=Zm00001e041300;gene_id=Zm00001eb427230;logic_name=cshl_gene
Zm00001eb368950	UPregulated_in_BM6	161.023	2.2144	0.409	5.4147	6.13974e-08	1.06354e-06	0.4053	0.4146	0.2169	2.282	0.8926	1.4314	2708	8	177142658	177148354	-			ID=gene:Zm00001eb368950;biotype=protein_coding;description=Zm00001e028860;gene_id=Zm00001eb368950;logic_name=cshl_gene
Zm00001eb076990	UPregulated_in_BM6	19.3266	2.2132	0.8267	2.6773	0.00742212	0.0280315	0.008	0.1127	0.0484	0.393	0.1901	0.1579	2021	2	29061575	29066548	-	ckx12	cytokinin oxidase12	ID=gene:Zm00001eb076990;biotype=protein_coding;description=Zm00001e007553;gene_id=Zm00001eb076990;logic_name=cshl_gene
Zm00001eb254080	UPregulated_in_BM6	573.564	2.2121	0.3118	7.095	1.29359e-12	5.19855e-11	0.5427	1.5868	0.9625	3.9144	5.3296	4.5451	3271	5	214007850	214012256	-	Zm00001d017987		ID=gene:Zm00001eb254080;biotype=protein_coding;description=Zm00001e015775;gene_id=Zm00001eb254080;logic_name=cshl_gene
Zm00001eb188970	UPregulated_in_BM6	63.7878	2.2099	0.352	6.2777	3.43516e-10	9.2441e-09	0.4863	0.858	0.768	3.4105	3.2861	2.7037	531	4	167401817	167402347	+			ID=gene:Zm00001eb188970;biotype=protein_coding;description=Zm00001e112813;gene_id=Zm00001eb188970;logic_name=cshl_gene
Zm00001eb143360	DOWNregulated_in_BM6	205.538	-1.745	0.3031	-5.7564	8.59251e-09	1.78571e-07	1.2239	1.7743	1.0921	0.2409	0.4856	0.4589	3824	3	163419847	163425900	+	sps2	sucrose phosphate synthase2	ID=gene:Zm00001eb143360;biotype=protein_coding;description=Zm00001e018841;gene_id=Zm00001eb143360;logic_name=cshl_gene
Zm00001eb348550	UPregulated_in_BM6	64.8383	2.2086	0.3794	5.8217	5.82352e-09	1.24828e-07	0.2448	0.2674	0.2062	1.2251	1.2548	0.726	1582	8	102912146	102919134	-			ID=gene:Zm00001eb348550;biotype=protein_coding;description=Zm00001e026988;gene_id=Zm00001eb348550;logic_name=cshl_gene
Zm00001eb021440	UPregulated_in_BM6	29.6839	2.2075	0.4761	4.6367	3.5401e-06	4.04179e-05	0.2003	0.1154	0.1446	0.6056	0.738	0.7212	1128	1	81663113	81664240	+	ereb188	AP2-EREBP-transcription factor 188	ID=gene:Zm00001eb021440;biotype=protein_coding;description=Zm00001e002151;gene_id=Zm00001eb021440;logic_name=cshl_gene
Zm00001eb047950	DOWNregulated_in_BM6	39.3073	-1.7401	0.5917	-2.9409	0.00327278	0.0142727	0.2867	0.8534	1.4078	0.2688	0.2167	0.2429	1182	1	246428917	246430098	+	chn6	chitinase6	ID=gene:Zm00001eb047950;biotype=misc_non_coding;description=Zm00001e004771;gene_id=Zm00001eb047950;logic_name=cshl_noncoding_gene
Zm00001eb388960	UPregulated_in_BM6	41.5365	2.2071	0.5128	4.3036	1.68022e-05	0.000160927	0.0843	0.1529	0.1448	0.813	0.3344	0.5331	1915	9	110290398	110294188	-			ID=gene:Zm00001eb388960;biotype=protein_coding;description=Zm00001e037659;gene_id=Zm00001eb388960;logic_name=cshl_gene
Zm00001eb357070	UPregulated_in_BM6	248.92	2.2063	0.2783	7.9293	2.20408e-15	1.32182e-13	0.5465	0.8815	1.0495	4.0701	2.8728	4.0149	1772	8	142565914	142567685	+	acco5	1-aminocyclopropane-1-carboxylate oxidase5	ID=gene:Zm00001eb357070;biotype=protein_coding;description=Zm00001e027775;gene_id=Zm00001eb357070;logic_name=cshl_gene
Zm00001eb265890	UPregulated_in_BM6	248.709	2.2028	0.4025	5.473	4.42486e-08	7.85054e-07	0.2674	0.5931	0.9664	3.3562	2.8118	1.8635	2414	6	39480961	39707782	+	GRMZM2G163406		ID=gene:Zm00001eb265890;biotype=protein_coding;description=Zm00001e029550.m1;gene_id=Zm00001eb265890;logic_name=cshl_gene
Zm00001eb077440	UPregulated_in_BM6	106.445	2.2006	0.3621	6.0773	1.2225e-09	2.99445e-08	0.272	0.5484	0.6939	1.6319	2.621	2.4709	1246	2	30159593	30161621	-			ID=gene:Zm00001eb077440;biotype=protein_coding;description=Zm00001e007589;gene_id=Zm00001eb077440;logic_name=cshl_gene
Zm00001eb397110	UPregulated_in_BM6	246.449	2.1994	0.2392	9.1948	3.75551e-20	3.78142e-18	0.6431	0.8554	0.9118	3.8946	4.0043	2.7631	1807	9	144320855	144324882	-			ID=gene:Zm00001eb397110;biotype=misc_non_coding;description=Zm00001e038428;gene_id=Zm00001eb397110;logic_name=cshl_noncoding_gene
Zm00001eb262940	DOWNregulated_in_BM6	132.307	-1.728	0.2911	-5.9365	2.91194e-09	6.62704e-08	13.1	7.9768	11.3346	3.4557	3.2225	2.7967	308	6	19654583	19654890	+			ID=gene:Zm00001eb262940;biotype=misc_non_coding;description=Zm00001e029347;gene_id=Zm00001eb262940;logic_name=cshl_noncoding_gene
Zm00001eb315000	UPregulated_in_BM6	16.604	2.1991	0.6543	3.3609	0.000777017	0.00431646	0.1261	0.0953	0.0637	0.2792	0.5628	0.4362	1024	7	131667706	131668729	-			ID=gene:Zm00001eb315000;biotype=protein_coding;description=Zm00001e034355;gene_id=Zm00001eb315000;logic_name=cshl_gene
Zm00001eb387770	UPregulated_in_BM6	19.4371	2.1972	0.7866	2.7931	0.00522026	0.0210656	0.0658	0.0133	0.0599	0.3563	0.1436	0.1106	2452	9	103988702	103993399	-			ID=gene:Zm00001eb387770;biotype=protein_coding;description=Zm00001e037543;gene_id=Zm00001eb387770;logic_name=cshl_gene
Zm00001eb210660	UPregulated_in_BM6	97.3398	2.195	0.2722	8.0638	7.39657e-16	4.66477e-14	0.5577	0.6614	0.5305	2.4216	2.9284	2.3992	984	5	1247512	1248495	+	his2a2	histone2A2	ID=gene:Zm00001eb210660;biotype=protein_coding;description=Zm00001e011643;gene_id=Zm00001eb210660;logic_name=cshl_gene
Zm00001eb323400	DOWNregulated_in_BM6	70.7202	-1.7103	0.303	-5.6436	1.66499e-08	3.25915e-07	0.7139	0.7059	0.8535	0.196	0.2179	0.2578	2351	7	164213568	164220753	-			ID=gene:Zm00001eb323400;biotype=protein_coding;description=Zm00001e035173;gene_id=Zm00001eb323400;logic_name=cshl_gene
Zm00001eb195530	UPregulated_in_BM6	18.2518	2.194	0.6857	3.1999	0.00137488	0.00692567	0.0117	0.0471	0.059	0.1149	0.1853	0.2193	2764	4	190329089	190332545	-			ID=gene:Zm00001eb195530;biotype=protein_coding;description=Zm00001e024007;gene_id=Zm00001eb195530;logic_name=cshl_gene
Zm00001eb131630	UPregulated_in_BM6	301.274	2.1888	0.3384	6.4683	9.91327e-11	2.94025e-09	1.3146	2.3312	1.6169	11.1622	5.2157	6.4809	1019	3	67630722	67636721	-			ID=gene:Zm00001eb131630;biotype=protein_coding;description=Zm00001e017631;gene_id=Zm00001eb131630;logic_name=cshl_gene
Zm00001eb032420	UPregulated_in_BM6	12.902	2.1887	0.7616	2.8739	0.00405413	0.0170245	0.1104	0.0278	0.0558	0.2987	0.2189	0.3408	1170	1	181647804	181648973	+			ID=gene:Zm00001eb032420;biotype=protein_coding;description=Zm00001e003294;gene_id=Zm00001eb032420;logic_name=cshl_gene
Zm00001eb200500	DOWNregulated_in_BM6	286.104	-1.6962	0.3163	-5.3621	8.22508e-08	1.38031e-06	1.8259	2.4145	2.1093	0.3268	0.9314	0.6516	3403	4	208126825	208137728	-	IDP7636		ID=gene:Zm00001eb200500;biotype=protein_coding;description=Zm00001e024454;gene_id=Zm00001eb200500;logic_name=cshl_gene
Zm00001eb432580	UPregulated_in_BM6	5388.35	2.1885	0.4658	4.6983	2.62301e-06	3.10921e-05	17.614	18.9807	18.7193	127.391	48.8957	63.9822	1729	10	148696490	148700868	-	gln1	glutamine synthetase1	ID=gene:Zm00001eb432580;biotype=protein_coding;description=Zm00001e041827;gene_id=Zm00001eb432580;logic_name=cshl_gene
Zm00001eb161160	DOWNregulated_in_BM6	53.0346	-1.6961	0.6213	-2.7298	0.00633684	0.0246175	1.2483	0.9888	1.4421	0.0878	0.7665	0.2644	1086	3	228337946	228339068	-			ID=gene:Zm00001eb161160;biotype=protein_coding;description=Zm00001e020604;gene_id=Zm00001eb161160;logic_name=cshl_gene
Zm00001eb390170	UPregulated_in_BM6	23.7624	2.1872	0.7476	2.9257	0.00343679	0.0148668	0.1445	0.0971	0.3896	1.3752	0.3584	1	670	9	116157819	116158488	+	saur73	small auxin up RNA73	ID=gene:Zm00001eb390170;biotype=protein_coding;description=Zm00001e037770;gene_id=Zm00001eb390170;logic_name=cshl_gene
Zm00001eb067350	UPregulated_in_BM6	278.972	2.1861	0.2545	8.5909	8.63271e-18	6.65426e-16	0.4025	0.7101	0.4373	1.9115	2.2007	2.6951	3208	2	3701279	3706867	-			ID=gene:Zm00001eb067350;biotype=protein_coding;description=Zm00001e006647;gene_id=Zm00001eb067350;logic_name=cshl_gene
Zm00001eb414390	UPregulated_in_BM6	459.673	2.186	0.3402	6.4254	1.315e-10	3.82135e-09	1.104	2.2362	1.7653	9.1482	9.0595	4.0673	1608	10	70204665	70206459	-	xth1	xyloglucan endo-transglycosylase/hydrolase1	ID=gene:Zm00001eb414390;biotype=protein_coding;description=Zm00001e040081;gene_id=Zm00001eb414390;logic_name=cshl_gene
Zm00001eb153760	UPregulated_in_BM6	21.9579	2.1857	0.7642	2.8602	0.00423344	0.0176633	0.1517	0.153	0.1534	1.232	0.5643	0.1874	851	3	204799462	204800511	-			ID=gene:Zm00001eb153760;biotype=protein_coding;description=Zm00001e019866;gene_id=Zm00001eb153760;logic_name=cshl_gene
Zm00001eb048560	UPregulated_in_BM6	115.173	2.1849	0.4041	5.4071	6.40433e-08	1.10255e-06	0.3887	0.4275	0.3036	2.2433	1.8138	0.8382	1827	1	249520428	249522254	-			ID=gene:Zm00001eb048560;biotype=protein_coding;description=Zm00001e004837;gene_id=Zm00001eb048560;logic_name=cshl_gene
Zm00001eb274080	UPregulated_in_BM6	104.477	2.1846	0.4394	4.9718	6.63264e-07	9.09015e-06	0.3411	0.9411	0.7984	3.057	1.7985	4.1876	899	6	102140591	102141489	-	saur59	small auxin up RNA59	ID=gene:Zm00001eb274080;biotype=protein_coding;description=Zm00001e030348;gene_id=Zm00001eb274080;logic_name=cshl_gene
Zm00001eb238540	UPregulated_in_BM6	78.7673	2.1831	0.4293	5.085	3.67583e-07	5.34963e-06	0.216	0.121	0.1819	1.1221	0.5832	0.5574	2690	5	146416561	146419357	-			ID=gene:Zm00001eb238540;biotype=protein_coding;description=Zm00001e014316;gene_id=Zm00001eb238540;logic_name=cshl_gene
Zm00001eb269490	UPregulated_in_BM6	656.744	2.1826	0.3151	6.9274	4.28606e-12	1.59873e-10	1.0578	1.824	1.3205	8.8533	4.0078	5.3077	2792	6	72793401	72799066	+			ID=gene:Zm00001eb269490;biotype=protein_coding;description=Zm00001e029884;gene_id=Zm00001eb269490;logic_name=cshl_gene
Zm00001eb378850	UPregulated_in_BM6	71.2749	2.1821	0.3681	5.9286	3.05547e-09	6.91906e-08	0.4526	0.3422	0.3145	1.1974	1.5433	2.153	1141	9	27780491	27781631	+			ID=gene:Zm00001eb378850;biotype=misc_non_coding;description=Zm00001e036660;gene_id=Zm00001eb378850;logic_name=cshl_noncoding_gene
Zm00001eb402080	UPregulated_in_BM6	44.5311	2.18	0.5335	4.0865	4.37963e-05	0.000369715	0.096	0.1065	0.2717	0.756	0.4285	0.873	1681	9	157433642	157439129	-	bb1	big brother1	ID=gene:Zm00001eb402080;biotype=protein_coding;description=Zm00001e038893;gene_id=Zm00001eb402080;logic_name=cshl_gene
Zm00001eb030260	UPregulated_in_BM6	12.6997	2.1787	0.7569	2.8783	0.00399818	0.0168265	0.0108	0.0218	0.0437	0.117	0.0858	0.1282	2986	1	166336067	166340970	-			ID=gene:Zm00001eb030260;biotype=protein_coding;description=Zm00001e003063;gene_id=Zm00001eb030260;logic_name=cshl_gene
Zm00001eb176650	UPregulated_in_BM6	150.287	2.1776	0.359	6.0665	1.30763e-09	3.18869e-08	0.423	1.0127	0.7749	2.2899	2.9631	4.3897	1221	4	59942030	59943250	+	bhlh113	bHLH-transcription factor 113	ID=gene:Zm00001eb176650;biotype=protein_coding;description=Zm00001e022133;gene_id=Zm00001eb176650;logic_name=cshl_gene
Zm00001eb185400	UPregulated_in_BM6	1986.91	2.1769	0.6382	3.4112	0.000646799	0.00369694	2.9592	7.9361	5.0094	9.014	36.6406	24.3571	2247	4	149981260	149986551	+	adc2	arginine decarboxylase2	ID=gene:Zm00001eb185400;biotype=protein_coding;description=Zm00001e023054;gene_id=Zm00001eb185400;logic_name=cshl_gene
Zm00001eb182480	UPregulated_in_BM6	179.088	2.1767	0.4801	4.5335	5.80006e-06	6.2457e-05	0.4684	1.2594	0.4961	1.5809	2.8101	5.3356	1447	4	125409846	125411292	+	cl2984_1		ID=gene:Zm00001eb182480;biotype=protein_coding;description=Zm00001e022753;gene_id=Zm00001eb182480;logic_name=cshl_gene
Zm00001eb124500	DOWNregulated_in_BM6	46.094	-1.6893	0.5339	-3.1641	0.00155541	0.0076863	0.555	0.6295	0.6837	0.0512	0.2925	0.2229	1861	3	18041191	18043330	+			ID=gene:Zm00001eb124500;biotype=protein_coding;description=Zm00001e016926;gene_id=Zm00001eb124500;logic_name=cshl_gene
Zm00001eb275160	UPregulated_in_BM6	23.7087	2.1766	0.5322	4.0901	4.3114e-05	0.000365018	0.0794	0.0534	0.0401	0.2476	0.2758	0.2355	2438	6	106563466	106567254	+	npi393		ID=gene:Zm00001eb275160;biotype=protein_coding;description=Zm00001e030451;gene_id=Zm00001eb275160;logic_name=cshl_gene
Zm00001eb289670	UPregulated_in_BM6	46.1495	2.1762	0.5035	4.3219	1.54682e-05	0.000149462	0.0767	0.2222	0.1937	0.9905	0.5323	0.5968	1684	6	162738886	162740569	+			ID=gene:Zm00001eb289670;biotype=protein_coding;description=Zm00001e031831;gene_id=Zm00001eb289670;logic_name=cshl_gene
Zm00001eb419450	UPregulated_in_BM6	118.547	2.1758	0.3472	6.267	3.68015e-10	9.87417e-09	0.1917	0.3866	0.5224	1.4934	1.4553	1.8292	1936	10	100917398	100919447	-	yuc2	Yucca2	ID=gene:Zm00001eb419450;biotype=protein_coding;description=Zm00001e040571;gene_id=Zm00001eb419450;logic_name=cshl_gene
Zm00001eb172230	UPregulated_in_BM6	1522.84	2.1736	0.3152	6.8971	5.30875e-12	1.94443e-10	1.7632	1.7473	2.1192	12.861	6.1958	5.1756	4842	4	33206244	33213834	+	thx44	Trihelix-transcription factor 44	ID=gene:Zm00001eb172230;biotype=protein_coding;description=Zm00001e021697;gene_id=Zm00001eb172230;logic_name=cshl_gene
Zm00001eb051620	UPregulated_in_BM6	549.702	2.1699	0.2024	10.7192	8.27164e-27	1.60077e-24	2.196	2.0616	2.8422	10.0073	8.6554	12.1504	1389	1	261790101	261792236	+	lbd11	LBD-transcription factor 11	ID=gene:Zm00001eb051620;biotype=protein_coding;description=Zm00001e005129;gene_id=Zm00001eb051620;logic_name=cshl_gene
Zm00001eb332870	UPregulated_in_BM6	28.7834	2.1649	0.5715	3.7884	0.000151636	0.00107693	0.0578	0.175	0.078	0.5694	0.4399	0.324	1674	8	3246199	3249205	-	yuc6	Yucca6	ID=gene:Zm00001eb332870;biotype=protein_coding;description=Zm00001e025500;gene_id=Zm00001eb332870;logic_name=cshl_gene
Zm00001eb428040	UPregulated_in_BM6	129.831	2.164	0.25	8.657	4.84242e-18	3.8636e-16	1.0811	1.3494	1.3009	4.4085	5.7702	6.0042	627	10	137432648	137433274	-	his405	histone H4 family5	ID=gene:Zm00001eb428040;biotype=protein_coding;description=Zm00001e041377;gene_id=Zm00001eb428040;logic_name=cshl_gene
Zm00001eb083620	UPregulated_in_BM6	10.7916	2.1613	0.8734	2.4746	0.0133391	0.0449814	0.092	0.1854	0.2789	1.3125	0.4105	0.6363	351	2	57693608	57693958	-	lbp1	lipid binding protein1	ID=gene:Zm00001eb083620;biotype=protein_coding;description=Zm00001e008179;gene_id=Zm00001eb083620;logic_name=cshl_gene
Zm00001eb431420	DOWNregulated_in_BM6	20.392	-1.6819	0.5789	-2.9053	0.00366931	0.0156712	0.6096	0.3512	0.4108	0.1286	0.1871	0.1004	1112	10	145666879	145668973	+			ID=gene:Zm00001eb431420;biotype=protein_coding;description=Zm00001e041706;gene_id=Zm00001eb431420;logic_name=cshl_gene
Zm00001eb102690	UPregulated_in_BM6	34.1432	2.1597	0.4739	4.5576	5.17414e-06	5.66333e-05	0.0414	0.073	0.0837	0.3462	0.2565	0.2454	3120	2	199241693	199245540	-	cdpk38	calcium dependent protein kinase38	ID=gene:Zm00001eb102690;biotype=protein_coding;description=Zm00001e010150;gene_id=Zm00001eb102690;logic_name=cshl_gene
Zm00001eb241740	UPregulated_in_BM6	14.3841	2.1581	0.6855	3.1481	0.00164355	0.00805887	0.0596	0.0601	0.1205	0.4107	0.3548	0.2651	1083	5	167152259	167153341	+			ID=gene:Zm00001eb241740;biotype=protein_coding;description=Zm00001e014626;gene_id=Zm00001eb241740;logic_name=cshl_gene
Zm00001eb195900	UPregulated_in_BM6	10.7571	2.1577	0.8742	2.4682	0.0135797	0.045634	0.0225	0.068	0.0454	0.3098	0.1784	0.0889	1436	4	191130010	191132257	-	ms30	male sterile30	ID=gene:Zm00001eb195900;biotype=protein_coding;description=Zm00001e024041.m1;gene_id=Zm00001eb195900;logic_name=cshl_gene
Zm00001eb185470	UPregulated_in_BM6	341.654	2.1546	0.3169	6.7982	1.05965e-11	3.70702e-10	0.9617	0.7727	1.0305	5.8149	3.2777	2.7015	2232	4	150511544	150516516	+			ID=gene:Zm00001eb185470;biotype=protein_coding;description=Zm00001e023058;gene_id=Zm00001eb185470;logic_name=cshl_gene
Zm00001eb015280	UPregulated_in_BM6	303.612	2.1533	0.2246	9.5855	9.20139e-22	1.13098e-19	1.1926	1.1021	1.0849	5.7909	3.9824	4.6952	1624	1	52319290	52320913	+			ID=gene:Zm00001eb015280;biotype=misc_non_coding;description=Zm00001e001509;gene_id=Zm00001eb015280;logic_name=cshl_noncoding_gene
Zm00001eb087080	DOWNregulated_in_BM6	1011.66	-1.6793	0.2889	-5.8133	6.12445e-09	1.30663e-07	35.7573	19.5969	28.7115	5.7189	8.0042	11.8752	900	2	91424846	91425745	+			ID=gene:Zm00001eb087080;biotype=protein_coding;description=Zm00001e008557;gene_id=Zm00001eb087080;logic_name=cshl_gene
Zm00001eb198550	UPregulated_in_BM6	80.5804	2.1529	0.3649	5.8992	3.65361e-09	8.12519e-08	0.3519	0.5483	0.5497	2.4561	1.4438	2.2766	1009	4	201126445	201127453	-			ID=gene:Zm00001eb198550;biotype=protein_coding;description=Zm00001e024261;gene_id=Zm00001eb198550;logic_name=cshl_gene
Zm00001eb425600	DOWNregulated_in_BM6	454.379	-1.6781	0.2649	-6.3352	2.37005e-10	6.55897e-09	8.4275	8.3054	11.8767	1.8611	3.9653	2.87	1195	10	129884568	129885888	-	ctb1	chitinase B1	ID=gene:Zm00001eb425600;biotype=protein_coding;description=Zm00001e041138;gene_id=Zm00001eb425600;logic_name=cshl_gene
Zm00001eb432650	UPregulated_in_BM6	100.267	2.1505	0.3036	7.084	1.40098e-12	5.6136e-11	0.5932	0.7739	0.5996	3.1944	3.0459	2.1729	925	10	148763363	148764287	+			ID=gene:Zm00001eb432650;biotype=misc_non_coding;description=Zm00001e041833;gene_id=Zm00001eb432650;logic_name=cshl_noncoding_gene
Zm00001eb424770	UPregulated_in_BM6	16.1568	2.1494	0.742	2.8969	0.0037683	0.0160289	0.0411	0.031	0.0207	0.0808	0.0865	0.2333	3145	10	127496580	127499948	+			ID=gene:Zm00001eb424770;biotype=protein_coding;description=Zm00001e041068;gene_id=Zm00001eb424770;logic_name=cshl_gene
Zm00001eb411070	DOWNregulated_in_BM6	65.9248	-1.6717	0.3727	-4.485	7.29121e-06	7.67574e-05	0.5771	0.4083	0.5629	0.1794	0.1908	0.1001	3188	10	30647043	30650954	+			ID=gene:Zm00001eb411070;biotype=protein_coding;description=Zm00001e039768;gene_id=Zm00001eb411070;logic_name=cshl_gene
Zm00001eb353640	UPregulated_in_BM6	53.9472	2.1479	0.5682	3.7801	0.000156742	0.00110632	0.2547	0.1467	0.1471	1.3343	0.361	0.6294	1774	8	128038314	128040087	-			ID=gene:Zm00001eb353640;biotype=protein_coding;description=Zm00001e027457;gene_id=Zm00001eb353640;logic_name=cshl_gene
Zm00001eb311900	UPregulated_in_BM6	464.81	2.1459	0.2013	10.659	1.58228e-26	2.95724e-24	0.6336	0.8605	0.8139	3.8502	3.0201	2.9399	3668	7	111331044	111340281	-			ID=gene:Zm00001eb311900;biotype=protein_coding;description=Zm00001e034047;gene_id=Zm00001eb311900;logic_name=cshl_gene
Zm00001eb109620	UPregulated_in_BM6	12319.1	2.1458	0.2181	9.8376	7.75765e-23	1.04277e-20	23.4885	35.2703	38.1841	161.373	105.681	143.641	2319	2	218993201	218997267	-	umc1464		ID=gene:Zm00001eb109620;biotype=protein_coding;description=Zm00001e010803;gene_id=Zm00001eb109620;logic_name=cshl_gene
Zm00001eb432160	UPregulated_in_BM6	755.086	2.1435	0.1982	10.8169	2.86366e-27	5.7882e-25	8.9122	8.0699	10.6135	37.5137	32.3383	47.8232	498	10	147681483	147682157	-	umc2351		ID=gene:Zm00001eb432160;biotype=protein_coding;description=Zm00001e158612;gene_id=Zm00001eb432160;logic_name=cshl_gene
Zm00001eb366740	UPregulated_in_BM6	334.368	2.1433	0.376	5.7	1.19777e-08	2.40578e-07	2.698	1.3764	2.0207	13.4062	6.8032	5.6546	993	8	173087387	173088379	-			ID=gene:Zm00001eb366740;biotype=protein_coding;description=Zm00001e028671;gene_id=Zm00001eb366740;logic_name=cshl_gene
Zm00001eb214540	UPregulated_in_BM6	2491.86	2.1421	0.1612	13.2874	2.73832e-40	1.52491e-37	4.3937	5.5309	6.4619	24.2894	21.0756	24.2062	2777	5	7119431	7125393	-			ID=gene:Zm00001eb214540;biotype=protein_coding;description=Zm00001e012009;gene_id=Zm00001eb214540;logic_name=cshl_gene
Zm00001eb105430	DOWNregulated_in_BM6	32.2178	-1.6702	0.4898	-3.4101	0.00064949	0.00370921	0.953	1.2532	0.9005	0.3671	0.411	0.1638	779	2	207681230	207682008	+			ID=gene:Zm00001eb105430;biotype=misc_non_coding;description=Zm00001e010414;gene_id=Zm00001eb105430;logic_name=cshl_noncoding_gene
Zm00001eb384600	UPregulated_in_BM6	3987.86	2.14	0.228	9.3876	6.13929e-21	6.75495e-19	9.6279	12.8567	15.5981	67.3659	41.5835	51.635	1916	9	79298049	79302225	+			ID=gene:Zm00001eb384600;biotype=protein_coding;description=Zm00001e037227;gene_id=Zm00001eb384600;logic_name=cshl_gene
Zm00001eb046920	DOWNregulated_in_BM6	4378.41	-1.6683	0.3074	-5.4264	5.75081e-08	1.00142e-06	135.555	107.451	106.516	18.819	57.2682	31.8013	937	1	241460170	241461106	+	umc1955		ID=gene:Zm00001eb046920;biotype=protein_coding;description=Zm00001e004673;gene_id=Zm00001eb046920;logic_name=cshl_gene
Zm00001eb343680	UPregulated_in_BM6	1701.77	2.1395	0.2685	7.968	1.6127e-15	9.91121e-14	2.7909	6.5355	6.1175	20.187	25.7923	19.4668	2024	8	70848930	70854155	+			ID=gene:Zm00001eb343680;biotype=protein_coding;description=Zm00001e026526;gene_id=Zm00001eb343680;logic_name=cshl_gene
Zm00001eb154940	DOWNregulated_in_BM6	19.5718	-1.6608	0.6478	-2.5637	0.0103554	0.0367012	0.4059	0.1805	0.4947	0.141	0.1184	0.0708	1352	3	208258216	208261189	+			ID=gene:Zm00001eb154940;biotype=protein_coding;description=Zm00001e019974;gene_id=Zm00001eb154940;logic_name=cshl_gene
Zm00001eb098500	UPregulated_in_BM6	59.7182	2.1394	0.3867	5.5331	3.14649e-08	5.7856e-07	0.4462	0.4686	0.3383	2.2694	1.4017	1.6356	868	2	181318037	181318904	+			ID=gene:Zm00001eb098500;biotype=protein_coding;description=Zm00001e009728;gene_id=Zm00001eb098500;logic_name=cshl_gene
Zm00001eb396500	UPregulated_in_BM6	20.4994	2.1388	0.6556	3.2622	0.00110555	0.00577252	0.0612	0.054	0.0619	0.3766	0.2505	0.121	2109	9	142810164	142812272	+			ID=gene:Zm00001eb396500;biotype=protein_coding;description=Zm00001e154003;gene_id=Zm00001eb396500;logic_name=cshl_gene
Zm00001eb133760	DOWNregulated_in_BM6	1715.4	-1.6529	0.1416	-11.6746	1.71971e-31	5.10062e-29	21.488	22.481	17.4462	5.904	6.3328	6.6618	2088	3	102251224	102254014	-			ID=gene:Zm00001eb133760;biotype=protein_coding;description=Zm00001e017872;gene_id=Zm00001eb133760;logic_name=cshl_gene
Zm00001eb232800	UPregulated_in_BM6	110.421	2.1379	0.3652	5.8546	4.78202e-09	1.03974e-07	0.7744	0.5146	0.9073	2.0442	3.0027	4.3489	917	5	84907355	84908360	+			ID=gene:Zm00001eb232800;biotype=protein_coding;description=Zm00001e013707;gene_id=Zm00001eb232800;logic_name=cshl_gene
Zm00001eb277710	UPregulated_in_BM6	285.132	2.132	0.3268	6.5238	6.85389e-11	2.08033e-09	0.8263	0.9748	1.0485	2.8553	2.8948	6.3251	1836	6	115786544	115788379	+			ID=gene:Zm00001eb277710;biotype=protein_coding;description=Zm00001e030681;gene_id=Zm00001eb277710;logic_name=cshl_gene
Zm00001eb153340	UPregulated_in_BM6	5005.3	2.1299	0.5224	4.0768	4.56565e-05	0.000383332	3.1911	10.6648	11.2453	29.0525	40.5371	35.9562	3692	3	203529845	203535563	+	cesa11	cellulose synthase 11	ID=gene:Zm00001eb153340;biotype=protein_coding;description=Zm00001e019828;gene_id=Zm00001eb153340;logic_name=cshl_gene
Zm00001eb213260	UPregulated_in_BM6	2010.68	2.1279	0.1842	11.553	7.12564e-31	1.98405e-28	4.7764	6.5133	7.9449	28.5798	25.0433	27.166	1926	5	4957251	4960866	+			ID=gene:Zm00001eb213260;biotype=protein_coding;description=Zm00001e011897;gene_id=Zm00001eb213260;logic_name=cshl_gene
Zm00001eb286460	UPregulated_in_BM6	485.067	2.1272	0.33	6.4453	1.15393e-10	3.38209e-09	1.1196	1.2113	1.4423	7.9766	4.7538	3.023	2364	6	152439088	152442721	+			ID=gene:Zm00001eb286460;biotype=protein_coding;description=Zm00001e031515;gene_id=Zm00001eb286460;logic_name=cshl_gene
Zm00001eb342320	UPregulated_in_BM6	191.315	2.126	0.3844	5.5307	3.19008e-08	5.85785e-07	0.3782	0.5546	0.57	3.2828	1.2755	1.6788	2347	8	63383260	63385649	+			ID=gene:Zm00001eb342320;biotype=protein_coding;description=Zm00001e026402;gene_id=Zm00001eb342320;logic_name=cshl_gene
Zm00001eb206350	DOWNregulated_in_BM6	73.7051	-1.6482	0.3291	-5.0086	5.4824e-07	7.65992e-06	0.4262	0.4519	0.3751	0.1663	0.102	0.1162	4393	4	242953844	242963739	+	IDP7571		ID=gene:Zm00001eb206350;biotype=protein_coding;description=Zm00001e025063;gene_id=Zm00001eb206350;logic_name=cshl_gene
Zm00001eb237240	UPregulated_in_BM6	90.2754	2.123	0.4242	5.0042	5.61086e-07	7.82737e-06	0.5533	0.3453	0.4528	2.8011	1.15	1.6928	1225	5	135423030	135424628	-	umc2624		ID=gene:Zm00001eb237240;biotype=protein_coding;description=Zm00001e014177;gene_id=Zm00001eb237240;logic_name=cshl_gene
Zm00001eb250590	DOWNregulated_in_BM6	1110.33	-1.6428	0.1415	-11.6076	3.77208e-31	1.07217e-28	8.5483	9.7977	9.0116	2.5133	3.3821	2.5868	3034	5	203933413	203939066	+	spx1	SPX domain-containing membrane protein1	ID=gene:Zm00001eb250590;biotype=protein_coding;description=Zm00001e015433;gene_id=Zm00001eb250590;logic_name=cshl_gene
Zm00001eb352190	UPregulated_in_BM6	1509.25	2.1221	0.2326	9.124	7.23757e-20	7.07855e-18	14.717	19.6368	19.0322	90.6593	51.3988	80.4921	522	8	122224668	122232004	+			ID=gene:Zm00001eb352190;biotype=protein_coding;description=Zm00001e142502;gene_id=Zm00001eb352190;logic_name=cshl_gene
Zm00001eb092300	UPregulated_in_BM6	14.0192	2.12	0.7062	3.0021	0.00268142	0.0121199	0.0197	0.0793	0.0596	0.2323	0.1951	0.2333	1641	2	145709601	145711241	-	ofp11	OVATE-transcription factor 11	ID=gene:Zm00001eb092300;biotype=protein_coding;description=Zm00001e009109;gene_id=Zm00001eb092300;logic_name=cshl_gene
Zm00001eb318610	UPregulated_in_BM6	2034.86	2.1185	0.3142	6.742	1.56255e-11	5.31638e-10	12.0601	10.0424	12.2499	75.5745	36.8839	30.1213	1092	7	146302969	146304060	+			ID=gene:Zm00001eb318610;biotype=protein_coding;description=Zm00001e034712;gene_id=Zm00001eb318610;logic_name=cshl_gene
Zm00001eb279030	UPregulated_in_BM6	706.459	2.1181	0.3366	6.2928	3.11796e-10	8.45723e-09	1.734	2.9391	3.0624	16.2985	6.8891	8.7198	1694	6	121271078	121273371	-	IDP8090		ID=gene:Zm00001eb279030;biotype=protein_coding;description=Zm00001e030799;gene_id=Zm00001eb279030;logic_name=cshl_gene
Zm00001eb264630	UPregulated_in_BM6	62.834	2.1165	0.5281	4.0077	6.13176e-05	0.000496049	0.137	0.5249	0.3324	0.8766	2.2151	1.0833	1178	6	29590790	29592865	-	limtf10	LIM-transcription factor 10	ID=gene:Zm00001eb264630;biotype=protein_coding;description=Zm00001e029431;gene_id=Zm00001eb264630;logic_name=cshl_gene
Zm00001eb010960	UPregulated_in_BM6	381.733	2.1115	0.2147	9.8366	7.82761e-23	1.04702e-20	0.9468	1.2335	1.0159	5.3192	3.8576	4.0887	2216	1	34925943	34928158	-			ID=gene:Zm00001eb010960;biotype=protein_coding;description=Zm00001e001074;gene_id=Zm00001eb010960;logic_name=cshl_gene
Zm00001eb124120	UPregulated_in_BM6	112.273	2.1087	0.3535	5.9653	2.4418e-09	5.64655e-08	0.9118	0.6986	0.7373	4.4875	2.3153	2.92	885	3	16665066	16665950	+	smr11	siamese-related11	ID=gene:Zm00001eb124120;biotype=protein_coding;description=Zm00001e016890;gene_id=Zm00001eb124120;logic_name=cshl_gene
Zm00001eb186340	UPregulated_in_BM6	33.2898	2.1085	0.5776	3.6503	0.000261932	0.00170662	0.0938	0.0473	0.158	0.5847	0.2791	0.3708	2065	4	156985621	156987862	-			ID=gene:Zm00001eb186340;biotype=protein_coding;description=Zm00001e023146;gene_id=Zm00001eb186340;logic_name=cshl_gene
Zm00001eb207130	UPregulated_in_BM6	7745.09	2.1081	0.2807	7.5095	5.93347e-14	2.93841e-12	42.5242	32.4865	45.2511	231.756	167.673	98.7699	1194	4	244395839	244397140	-			ID=gene:Zm00001eb207130;biotype=protein_coding;description=Zm00001e025141;gene_id=Zm00001eb207130;logic_name=cshl_gene
Zm00001eb025570	UPregulated_in_BM6	42.7035	2.1062	0.4929	4.2735	1.92436e-05	0.000180695	0.1229	0.2581	0.1242	0.8064	0.4469	0.83	1576	1	109589644	109596845	+			ID=gene:Zm00001eb025570;biotype=protein_coding;description=Zm00001e002534;gene_id=Zm00001eb025570;logic_name=cshl_gene
Zm00001eb030380	UPregulated_in_BM6	24.5895	2.1054	0.6725	3.1309	0.00174266	0.00847027	0.371	0.2137	0.1607	1.6434	0.9726	0.4715	609	1	167852340	167855053	-			ID=gene:Zm00001eb030380;biotype=protein_coding;description=Zm00001e003077;gene_id=Zm00001eb030380;logic_name=cshl_gene
Zm00001eb194160	UPregulated_in_BM6	67.8776	2.1043	0.4001	5.2594	1.44553e-07	2.31072e-06	0.2891	0.4857	0.487	1.2646	1.4973	2.4761	1005	4	185595259	185596263	-	vq23	VQ motif-transcription factor23	ID=gene:Zm00001eb194160;biotype=protein_coding;description=Zm00001e023862;gene_id=Zm00001eb194160;logic_name=cshl_gene
Zm00001eb175110	UPregulated_in_BM6	71.6742	2.1013	0.4172	5.0363	4.74547e-07	6.70237e-06	0.1584	0.0871	0.1504	0.7466	0.5143	0.3748	3362	4	46260802	46285370	+			ID=gene:Zm00001eb175110;biotype=misc_non_coding;description=Zm00001e021954;gene_id=Zm00001eb175110;logic_name=cshl_noncoding_gene
Zm00001eb161110	UPregulated_in_BM6	54.0766	2.1008	0.4181	5.0246	5.04406e-07	7.09836e-06	0.1819	0.1833	0.1072	0.7011	0.8117	0.4493	2130	3	228204586	228206715	+			ID=gene:Zm00001eb161110;biotype=protein_coding;description=Zm00001e020600;gene_id=Zm00001eb161110;logic_name=cshl_gene
Zm00001eb375650	UPregulated_in_BM6	39.0853	2.1003	0.5378	3.905	9.42148e-05	0.000714867	0.3306	0.606	0.4253	1.6862	1.0136	2.9111	537	9	18119258	18119794	+			ID=gene:Zm00001eb375650;biotype=protein_coding;description=Zm00001e150685;gene_id=Zm00001eb375650;logic_name=cshl_gene
Zm00001eb098840	UPregulated_in_BM6	18.9977	2.0985	0.7154	2.9334	0.00335295	0.0145649	0.0184	0.1297	0.0557	0.3076	0.3282	0.1999	1756	2	182739676	182741431	+			ID=gene:Zm00001eb098840;biotype=protein_coding;description=Zm00001e009759;gene_id=Zm00001eb098840;logic_name=cshl_gene
Zm00001eb381760	UPregulated_in_BM6	34.6699	2.0975	0.4975	4.2159	2.48745e-05	0.000225874	0.1066	0.1881	0.2425	0.7871	0.9253	0.5006	1211	9	48189354	48190793	-			ID=gene:Zm00001eb381760;biotype=protein_coding;description=Zm00001e036936;gene_id=Zm00001eb381760;logic_name=cshl_gene
Zm00001eb431620	UPregulated_in_BM6	124.921	2.0969	0.3752	5.5884	2.29189e-08	4.37947e-07	0.1848	0.2395	0.3415	1.5018	0.8693	0.7566	3057	10	146279623	146283204	+	IDP8237		ID=gene:Zm00001eb431620;biotype=protein_coding;description=Zm00001e041729;gene_id=Zm00001eb431620;logic_name=cshl_gene
Zm00001eb198570	UPregulated_in_BM6	46.9806	2.0967	0.4227	4.9606	7.02616e-07	9.58614e-06	0.2125	0.1904	0.2387	1.1737	0.7378	0.7235	1367	4	201140642	201142008	+			ID=gene:Zm00001eb198570;biotype=protein_coding;description=Zm00001e024263;gene_id=Zm00001eb198570;logic_name=cshl_gene
Zm00001eb237170	UPregulated_in_BM6	271.818	2.0957	0.2782	7.5342	4.91336e-14	2.45102e-12	0.3992	0.7526	0.4874	1.7248	2.9003	2.1573	3113	5	134352315	134357941	+			ID=gene:Zm00001eb237170;biotype=protein_coding;description=Zm00001e014171;gene_id=Zm00001eb237170;logic_name=cshl_gene
Zm00001eb337860	DOWNregulated_in_BM6	32.3944	-1.6376	0.581	-2.8185	0.0048249	0.0197269	0.4799	0.5063	0.6882	0.1428	0.0664	0.3089	1446	8	22496673	22498483	-	bhlh62	bHLH-transcription factor 62	ID=gene:Zm00001eb337860;biotype=protein_coding;description=Zm00001e025985;gene_id=Zm00001eb337860;logic_name=cshl_gene
Zm00001eb098860	UPregulated_in_BM6	544.659	2.095	0.2345	8.9328	4.15268e-19	3.70307e-17	1.8626	2.2801	2.3275	11.3125	8.5981	6.6154	1577	2	182767387	182769964	-			ID=gene:Zm00001eb098860;biotype=protein_coding;description=Zm00001e009761;gene_id=Zm00001eb098860;logic_name=cshl_gene
Zm00001eb150400	UPregulated_in_BM6	283.187	2.094	0.3005	6.969	3.19297e-12	1.21177e-10	0.7708	0.9666	1.3587	5.5883	3.9998	3.0659	1717	3	192517279	192519568	+	bnlg1160		ID=gene:Zm00001eb150400;biotype=protein_coding;description=Zm00001e019523;gene_id=Zm00001eb150400;logic_name=cshl_gene
Zm00001eb204290	UPregulated_in_BM6	101.225	2.0919	0.4531	4.6164	3.90496e-06	4.41769e-05	0.5265	0.604	1.0093	3.2701	1.3866	4.0732	889	4	234129916	234131035	-			ID=gene:Zm00001eb204290;biotype=protein_coding;description=Zm00001e024852;gene_id=Zm00001eb204290;logic_name=cshl_gene
Zm00001eb125350	UPregulated_in_BM6	748.827	2.0895	0.2012	10.3836	2.94551e-25	4.96137e-23	3.7715	3.2097	3.6637	17.1635	11.6359	14.8141	1318	3	22731736	22733053	+			ID=gene:Zm00001eb125350;biotype=protein_coding;description=Zm00001e017020;gene_id=Zm00001eb125350;logic_name=cshl_gene
Zm00001eb280060	UPregulated_in_BM6	391.993	2.0895	0.2661	7.8515	4.11239e-15	2.35251e-13	0.4054	0.8791	0.8767	2.9647	3.0437	2.8232	3424	6	125791139	125796267	+	cl50626_1		ID=gene:Zm00001eb280060;biotype=protein_coding;description=Zm00001e030903;gene_id=Zm00001eb280060;logic_name=cshl_gene
Zm00001eb347320	UPregulated_in_BM6	13.7986	2.0893	0.8315	2.5127	0.0119811	0.0412052	0.0211	0.0425	0.1065	0.3733	0.1672	0.1458	1532	8	94896296	94897827	-			ID=gene:Zm00001eb347320;biotype=protein_coding;description=Zm00001e026880;gene_id=Zm00001eb347320;logic_name=cshl_gene
Zm00001eb020530	UPregulated_in_BM6	327.069	2.0886	0.2916	7.1614	7.98648e-13	3.31196e-11	2.0455	2.5833	3.9534	9.6466	9.7879	15.7518	718	1	76667359	76668076	-			ID=gene:Zm00001eb020530;biotype=protein_coding;description=Zm00001e102036;gene_id=Zm00001eb020530;logic_name=cshl_gene
Zm00001eb366460	UPregulated_in_BM6	52.5868	2.0884	0.5201	4.0151	5.94107e-05	0.000483634	0.1709	0.4185	0.1604	1.466	0.666	0.905	1322	8	172209468	172210950	+			ID=gene:Zm00001eb366460;biotype=protein_coding;description=Zm00001e028645;gene_id=Zm00001eb366460;logic_name=cshl_gene
Zm00001eb360090	UPregulated_in_BM6	22.3387	2.0883	0.6407	3.2596	0.00111589	0.00581646	0.0261	0.1577	0.1581	0.4619	0.4138	0.5154	1238	8	153974600	153976174	+			ID=gene:Zm00001eb360090;biotype=protein_coding;description=Zm00001e028042;gene_id=Zm00001eb360090;logic_name=cshl_gene
Zm00001eb167960	UPregulated_in_BM6	453.118	2.0851	0.2751	7.58	3.45609e-14	1.7529e-12	3.862	3.2787	3.575	20.5076	11.5729	11.5319	794	4	11719673	11720466	-			ID=gene:Zm00001eb167960;biotype=protein_coding;description=Zm00001e021276;gene_id=Zm00001eb167960;logic_name=cshl_gene
Zm00001eb252160	UPregulated_in_BM6	2515.83	2.0846	0.3033	6.8724	6.31285e-12	2.28157e-10	29.2829	20.8002	25.4227	156.19	85.3442	65.568	625	5	209204832	209206116	+	mybr78	MYB-related-transcription factor 78	ID=gene:Zm00001eb252160;biotype=protein_coding;description=Zm00001e015588;gene_id=Zm00001eb252160;logic_name=cshl_gene
Zm00001eb378640	UPregulated_in_BM6	533.598	2.0788	0.2016	10.3124	6.1921e-25	1.01176e-22	1.0044	1.2815	1.2619	5.5858	4.9872	3.8421	2844	9	27054565	27057811	-			ID=gene:Zm00001eb378640;biotype=protein_coding;description=Zm00001e036638;gene_id=Zm00001eb378640;logic_name=cshl_gene
Zm00001eb418230	DOWNregulated_in_BM6	14.3854	-1.6271	0.6503	-2.502	0.0123503	0.0422308	0.256	0.3285	0.1882	0.0916	0.0923	0.0575	1387	10	92773358	92777098	-	IDP582		ID=gene:Zm00001eb418230;biotype=protein_coding;description=Zm00001e040436;gene_id=Zm00001eb418230;logic_name=cshl_gene
Zm00001eb189470	UPregulated_in_BM6	17.2181	2.0787	0.7804	2.6638	0.00772555	0.0289411	0.0536	0.0541	0.0723	0.387	0.0709	0.265	1806	4	169172970	169174775	+			ID=gene:Zm00001eb189470;biotype=protein_coding;description=Zm00001e023431;gene_id=Zm00001eb189470;logic_name=cshl_gene
Zm00001eb080960	UPregulated_in_BM6	73.6777	2.0782	0.4347	4.7802	1.75092e-06	2.17764e-05	0.4247	0.9099	0.9659	3.6057	1.8957	3.778	608	2	44602160	44602767	+			ID=gene:Zm00001eb080960;biotype=protein_coding;description=Zm00001e007926;gene_id=Zm00001eb080960;logic_name=cshl_gene
Zm00001eb195400	UPregulated_in_BM6	247.56	2.078	0.3081	6.7448	1.53259e-11	5.22094e-10	1.1181	1.3232	1.081	3.7562	3.4717	7.1471	1328	4	189990485	189991956	-	wrky77	WRKY-transcription factor 77	ID=gene:Zm00001eb195400;biotype=protein_coding;description=Zm00001e023991;gene_id=Zm00001eb195400;logic_name=cshl_gene
Zm00001eb422730	DOWNregulated_in_BM6	33.3047	-1.6266	0.5193	-3.1323	0.0017346	0.0084386	1.5619	1.7145	2.0699	0.2391	0.5508	0.8919	465	10	120263685	120264149	-			ID=gene:Zm00001eb422730;biotype=protein_coding;description=Zm00001e157720;gene_id=Zm00001eb422730;logic_name=cshl_gene
Zm00001eb265100	UPregulated_in_BM6	15.3982	2.0778	0.748	2.7777	0.00547499	0.0218776	0.0108	0.0434	0.0435	0.1799	0.1386	0.0744	3002	6	33466978	33469979	+	thx5	Trihelix-transcription factor 5	ID=gene:Zm00001eb265100;biotype=protein_coding;description=Zm00001e029470;gene_id=Zm00001eb265100;logic_name=cshl_gene
Zm00001eb225320	DOWNregulated_in_BM6	254.154	-1.625	0.3029	-5.364	8.14149e-08	1.36796e-06	3.9312	4.0701	3.2919	0.6829	1.7585	1.1333	1675	5	49863482	49870821	+			ID=gene:Zm00001eb225320;biotype=protein_coding;description=Zm00001e013038;gene_id=Zm00001eb225320;logic_name=cshl_gene
Zm00001eb242750	UPregulated_in_BM6	140.414	2.075	0.3323	6.2434	4.28111e-10	1.12868e-08	0.4838	0.7587	0.978	3.783	2.3193	2.8424	1201	5	172198651	172199851	-	si618049b08		ID=gene:Zm00001eb242750;biotype=protein_coding;description=Zm00001e014725;gene_id=Zm00001eb242750;logic_name=cshl_gene
Zm00001eb119390	UPregulated_in_BM6	13.7116	2.0731	0.6897	3.0058	0.00264849	0.011991	0.0372	0.0375	0.0752	0.2381	0.203	0.1655	1735	3	2253870	2255742	-	cyp38	cytochrome P450 38	ID=gene:Zm00001eb119390;biotype=protein_coding;description=Zm00001e016405;gene_id=Zm00001eb119390;logic_name=cshl_gene
Zm00001eb098650	UPregulated_in_BM6	179.658	2.0726	0.3411	6.0762	1.23085e-09	3.01221e-08	0.4152	0.5426	0.6684	1.4077	1.9448	3.2679	2099	2	182100911	182103453	+	trpp2	trehalose-6-phosphate phosphatase2	ID=gene:Zm00001eb098650;biotype=protein_coding;description=Zm00001e009745;gene_id=Zm00001eb098650;logic_name=cshl_gene
Zm00001eb419390	UPregulated_in_BM6	2057.31	2.0725	0.3083	6.7231	1.77889e-11	5.98528e-10	12.3819	19.2405	20.1327	105.381	47.3901	54.2697	756	10	100085188	100086065	+	umc1246		ID=gene:Zm00001eb419390;biotype=protein_coding;description=Zm00001e040561;gene_id=Zm00001eb419390;logic_name=cshl_gene
Zm00001eb230090	UPregulated_in_BM6	23.9351	2.0725	0.5886	3.5208	0.000430195	0.00262553	0.058	0.1052	0.1641	0.5706	0.437	0.3094	1392	5	72058849	72071350	-			ID=gene:Zm00001eb230090;biotype=protein_coding;description=Zm00001e013470;gene_id=Zm00001eb230090;logic_name=cshl_gene
[truncated: 1,710 more rows]
