# Supplementary material for: Modulation of lignin and anthocyanin homeostasis by GTP cyclohydrolase1 in maize
Source: Plant Biotechnol J. 2025 Mar 28;23(7):2449–63. doi: 10.1111/pbi.70061 (PMC12205856; doi:10.1111/pbi.70061)
Supplement: Supplementary file 13 — Table S1. Differentially expressed gene. Table S2. GO enrichment result. Table S3. KEGG enrichment result. Table S4. Compound annotation. Table S5. Compound classification. Table S6. Different accumulated metabolites (DAMs) between bm6 and B73. Table S7. Accumulation profile of non‐redundant compounds. Table S8. IP‐MS result. Table S9. Primer Sequences Used in the Study. [file PBI-23-2449-s007.zip › supplied data/supplied data/Supporting tables. Table S2. GO enrichment result.xlsx]

## Sheet: Table S2
ONTOLOGY	ID	Description	GeneRatio	BgRatio	pvalue	p.adjust	qvalue	geneID_EntrezID	Count	UPorDown
BP	GO:0045944	positive regulation of transcription by RNA polymerase II	`9/124	`79/11233	1.95279e-07	8.3189e-05	7.54395e-05	542257/542041/100282492/542032/541765/542037/103644241/542709/103632725	9	DOWN
BP	GO:0045893	positive regulation of DNA-templated transcription	`10/124	`143/11233	3.86553e-06	0.000548905	0.000497772	542257/542041/100282492/542032/541765/542037/100101535/103644241/542709/103632725	10	DOWN
BP	GO:1902680	positive regulation of RNA biosynthetic process	`10/124	`143/11233	3.86553e-06	0.000548905	0.000497772	542257/542041/100282492/542032/541765/542037/100101535/103644241/542709/103632725	10	DOWN
BP	GO:0010557	positive regulation of macromolecule biosynthetic process	`10/124	`160/11233	1.0514e-05	0.000927396	0.000841004	542257/542041/100282492/542032/541765/542037/100101535/103644241/542709/103632725	10	DOWN
BP	GO:0031328	positive regulation of cellular biosynthetic process	`10/124	`162/11233	1.17284e-05	0.000927396	0.000841004	542257/542041/100282492/542032/541765/542037/100101535/103644241/542709/103632725	10	DOWN
BP	GO:0009891	positive regulation of biosynthetic process	`10/124	`164/11233	1.30619e-05	0.000927396	0.000841004	542257/542041/100282492/542032/541765/542037/100101535/103644241/542709/103632725	10	DOWN
BP	GO:0051254	positive regulation of RNA metabolic process	`10/124	`168/11233	1.61255e-05	0.000981349	0.000889931	542257/542041/100282492/542032/541765/542037/100101535/103644241/542709/103632725	10	DOWN
BP	GO:0045935	positive regulation of nucleobase-containing compound metabolic process	`10/124	`172/11233	1.97886e-05	0.00105375	0.000955583	542257/542041/100282492/542032/541765/542037/100101535/103644241/542709/103632725	10	DOWN
BP	GO:0006357	regulation of transcription by RNA polymerase II	`11/124	`217/11233	2.71357e-05	0.00128442	0.00116477	542257/542041/100282492/100193094/542032/541765/542037/103644241/542709/103632725/100277279	11	DOWN
BP	GO:0031325	positive regulation of cellular metabolic process	`10/124	`198/11233	6.58613e-05	0.00280569	0.00254433	542257/542041/100282492/542032/541765/542037/100101535/103644241/542709/103632725	10	DOWN
BP	GO:0051173	positive regulation of nitrogen compound metabolic process	`10/124	`210/11233	0.000107581	0.00416631	0.00377819	542257/542041/100282492/542032/541765/542037/100101535/103644241/542709/103632725	10	DOWN
BP	GO:0010604	positive regulation of macromolecule metabolic process	`10/124	`214/11233	0.000125716	0.00446291	0.00404716	542257/542041/100282492/542032/541765/542037/100101535/103644241/542709/103632725	10	DOWN
BP	GO:0009893	positive regulation of metabolic process	`10/124	`218/11233	0.000146373	0.00467389	0.0042385	542257/542041/100282492/542032/541765/542037/100101535/103644241/542709/103632725	10	DOWN
BP	GO:0006366	transcription by RNA polymerase II	`11/124	`263/11233	0.000153602	0.00467389	0.0042385	542257/542041/100282492/100193094/542032/541765/542037/103644241/542709/103632725/100277279	11	DOWN
BP	GO:0048522	positive regulation of cellular process	`10/124	`226/11233	0.000196377	0.00557711	0.00505758	542257/542041/100282492/542032/541765/542037/100101535/103644241/542709/103632725	10	DOWN
BP	GO:0048518	positive regulation of biological process	`11/124	`290/11233	0.000357393	0.0095156	0.00862917	542257/542041/100282492/542032/541765/542037/103651104/100101535/103644241/542709/103632725	11	DOWN
BP	GO:0002229	defense response to oomycetes	`3/124	`19/11233	0.00111805	0.0264605	0.0239956	103630002/103651104/100501941	3	DOWN
BP	GO:0002239	response to oomycetes	`3/124	`19/11233	0.00111805	0.0264605	0.0239956	103630002/103651104/100501941	3	DOWN
MF	GO:0000977	RNA polymerase II transcription regulatory region sequence-specific DNA binding	`9/147	`112/13153	4.39857e-06	0.000629931	0.000559478	542257/542041/100282492/542032/541765/542037/542709/103632725/100277279	9	DOWN
MF	GO:0000976	transcription cis-regulatory region binding	`12/147	`229/13153	9.84266e-06	0.000629931	0.000559478	542257/542041/100282492/541757/542032/541765/542037/100382654/542709/103632725/100277279/103637745	12	DOWN
MF	GO:0001067	transcription regulatory region nucleic acid binding	`12/147	`229/13153	9.84266e-06	0.000629931	0.000559478	542257/542041/100282492/541757/542032/541765/542037/100382654/542709/103632725/100277279/103637745	12	DOWN
MF	GO:1990837	sequence-specific double-stranded DNA binding	`12/147	`238/13153	1.45089e-05	0.000696426	0.000618536	542257/542041/100282492/541757/542032/541765/542037/100382654/542709/103632725/100277279/103637745	12	DOWN
MF	GO:0003690	double-stranded DNA binding	`12/147	`283/13153	7.89913e-05	0.00303326	0.00269402	542257/542041/100282492/541757/542032/541765/542037/100382654/542709/103632725/100277279/103637745	12	DOWN
MF	GO:0005506	iron ion binding	`12/147	`290/13153	9.96458e-05	0.00318866	0.00283204	100382969/103653298/103644157/100217161/103636134/100191791/100273597/103636404/100273457/103650157/103651403/103633567	12	DOWN
MF	GO:0016705	oxidoreductase activity, acting on paired donors, with incorporation or reduction of molecular oxygen	`12/147	`303/13153	0.000150506	0.00412815	0.00366645	100382969/542137/103653298/100217161/100191791/100273597/103636404/100273457/103650157/103627438/103633567/100283644	12	DOWN
MF	GO:0004497	monooxygenase activity	`11/147	`265/13153	0.000190175	0.0045642	0.00405373	100382969/103653298/100217161/103636134/100191791/100273597/103636404/100273457/103650157/103651403/103633567	11	DOWN
MF	GO:0046983	protein dimerization activity	`11/147	`353/13153	0.00203866	0.0423582	0.0376208	542257/542041/100282492/542032/541765/103643916/542037/103651104/542709/103632725/100383617	11	DOWN
MF	GO:0016887	ATP hydrolysis activity	`9/147	`257/13153	0.00238944	0.0423582	0.0376208	103632890/103647533/100272911/103649551/103651104/103654853/100191560/103641772/100382265	9	DOWN
MF	GO:0020037	heme binding	`11/147	`361/13153	0.00242677	0.0423582	0.0376208	100382969/103653298/542230/100217161/100191791/100273597/103636404/100273457/100282411/103650157/103633567	11	DOWN
BP	GO:0071554	cell wall organization or biogenesis	`53/700	`354/11233	1.81459e-09	8.87019e-07	7.87512e-07	100282047/100191941/100273350/100272909/100284795/100191151/100272706/103645931/100282311/100281273/103654273/100282942/100273516/103647435/103641257/100194354/103652672/100501754/100193840/542564/542059/103637658/100192112/103651417/100279996/541910/542514/100284801/100281536/100280285/100281407/541909/100284757/541904/100383586/100283098/100285084/100281178/100037800/100284166/103649870/1003834…	53	UP
BP	GO:0006979	response to oxidative stress	`38/700	`210/11233	2.02747e-09	8.87019e-07	7.87512e-07	100217011/542505/100191552/100273479/100192105/103639086/100101533/103635713/100282124/100284675/103626198/100276245/100037778/100283690/103654949/100283382/101027254/100283155/100273104/100194008/100284195/100192117/100192603/100383105/100283766/103629160/100383495/100282956/100279575/103634525/103641353/103641351/100191217/103639183/542293/100382459/100273283/103651385	38	UP
BP	GO:0010035	response to inorganic substance	`28/700	`137/11233	1.81363e-08	5.28974e-06	4.69634e-06	103637664/100191552/100278340/100192931/100282268/103636523/103646028/103649716/103634846/103651039/103646024/103635780/103631010/100281009/100281564/100037778/103654949/101027254/100283155/100284195/100192117/100383105/100283766/100282956/103634525/100286287/103639183/542293	28	UP
BP	GO:0005976	polysaccharide metabolic process	`46/700	`321/11233	8.60086e-08	1.88144e-05	1.67038e-05	100282047/100384439/100281579/100191941/100273350/100272909/100191151/103642232/100279256/103637788/100272706/100281273/103654273/100282942/103654079/103647435/103641257/100194354/103652672/100501754/100193840/542564/542059/103651417/100279996/542514/100284801/103626552/100281536/100280285/100281407/100383586/100283098/100285084/100281178/103644218/100037800/103633554/100191584/103626529/10027370…	46	UP
BP	GO:0042542	response to hydrogen peroxide	`11/700	`26/11233	1.65965e-07	2.69511e-05	2.39277e-05	100191552/100037778/103654949/100284195/100192117/100383105/100283766/100282956/103634525/103639183/542293	11	UP
BP	GO:0009698	phenylpropanoid metabolic process	`23/700	`109/11233	1.84808e-07	2.69511e-05	2.39277e-05	100273263/100273579/100281042/542166/100381820/100281532/100125646/100282340/100282529/606456/103627194/103653944/100127014/100285709/100281551/103627433/100382329/100191885/100383172/100502492/100193025/100279407/103641577	23	UP
BP	GO:0045491	xylan metabolic process	`19/700	`80/11233	3.09893e-07	3.56844e-05	3.16813e-05	100191941/100273350/100272909/100191151/100272706/100281273/103654273/100282942/100194354/103652672/100193840/103651417/100279996/100284801/100383586/103626529/103640665/100191418/100191567	19	UP
BP	GO:0042744	hydrogen peroxide catabolic process	`24/700	`121/11233	3.40101e-07	3.56844e-05	3.16813e-05	100217011/542505/100273479/100192105/103639086/100101533/103635713/100282124/100284675/103626198/100276245/100283382/100273104/100194008/100192603/103629160/100383495/100279575/103641353/103641351/100191217/100382459/100273283/103651385	24	UP
BP	GO:0009699	phenylpropanoid biosynthetic process	`15/700	`52/11233	3.67039e-07	3.56844e-05	3.16813e-05	100273263/100273579/100281042/100381820/100281532/100125646/100282340/100282529/103627194/100127014/100285709/103627433/100382329/100191885/103641577	15	UP
BP	GO:0042743	hydrogen peroxide metabolic process	`24/700	`123/11233	4.67113e-07	3.88648e-05	3.45049e-05	100217011/542505/100273479/100192105/103639086/100101533/103635713/100282124/100284675/103626198/100276245/100283382/100273104/100194008/100192603/103629160/100383495/100279575/103641353/103641351/100191217/100382459/100273283/103651385	24	UP
BP	GO:0010383	cell wall polysaccharide metabolic process	`25/700	`132/11233	4.88586e-07	3.88648e-05	3.45049e-05	100282047/100191941/100273350/100272909/100191151/100272706/100281273/103654273/100282942/100194354/103652672/100193840/542059/103651417/100279996/100284801/100383586/100285084/100037800/100191584/103626529/103640665/100191418/100191567/103642034	25	UP
BP	GO:0010410	hemicellulose metabolic process	`24/700	`124/11233	5.45824e-07	3.97996e-05	3.53349e-05	100282047/100191941/100273350/100272909/100191151/100272706/100281273/103654273/100282942/100194354/103652672/100193840/542059/103651417/100279996/100284801/100383586/100285084/100191584/103626529/103640665/100191418/100191567/103642034	24	UP
BP	GO:0044036	cell wall macromolecule metabolic process	`26/700	`144/11233	7.6173e-07	5.12703e-05	4.55187e-05	100282047/100191941/100273350/100272909/100191151/100272706/100281273/103654273/100282942/100194354/103652672/100193840/542059/103651417/100279996/100284801/100383586/100283098/100285084/100037800/100191584/103626529/103640665/100191418/100191567/103642034	26	UP
BP	GO:0006334	nucleosome assembly	`13/700	`42/11233	9.04515e-07	5.65322e-05	5.01904e-05	100278340/100192931/100282268/103636523/103646028/103649716/103634846/103651039/103646024/103635780/103631010/103641906/103650893	13	UP
BP	GO:0034728	nucleosome organization	`13/700	`44/11233	1.63838e-06	9.5572e-05	8.48507e-05	100278340/100192931/100282268/103636523/103646028/103649716/103634846/103651039/103646024/103635780/103631010/103641906/103650893	13	UP
BP	GO:0072593	reactive oxygen species metabolic process	`24/700	`135/11233	2.68665e-06	0.000140454	0.000124697	100217011/542505/100273479/100192105/103639086/100101533/103635713/100282124/100284675/103626198/100276245/100283382/100273104/100194008/100192603/103629160/100383495/100279575/103641353/103641351/100191217/100382459/100273283/103651385	24	UP
BP	GO:0009832	plant-type cell wall biogenesis	`15/700	`60/11233	2.72881e-06	0.000140454	0.000124697	100273350/100272909/100191151/100281273/100282942/103647435/103641257/100501754/100193840/542564/542514/100284801/100284757/100037800/100281475	15	UP
BP	GO:0019748	secondary metabolic process	`23/700	`135/11233	9.04377e-06	0.000439628	0.00039031	100273263/100273579/100281042/542166/100381820/100281532/100125646/100282340/100282529/606456/103627194/103653944/100127014/100285709/100281551/103627433/100382329/100191885/100383172/100502492/100193025/100279407/103641577	23	UP
BP	GO:0009414	response to water deprivation	`13/700	`51/11233	1.00156e-05	0.000461243	0.0004095	100278340/100192931/100282268/103636523/103646028/103649716/103634846/103651039/103646024/103635780/103631010/100283155/100286287	13	UP
BP	GO:1902074	response to salt	`15/700	`67/11233	1.17883e-05	0.000501244	0.000445014	103637664/100278340/100192931/100282268/103636523/103646028/103649716/103634846/103651039/103646024/103635780/103631010/100281564/100283155/100286287	15	UP
BP	GO:0001101	response to acid chemical	`13/700	`52/11233	1.26027e-05	0.000501244	0.000445014	100278340/100192931/100282268/103636523/103646028/103649716/103634846/103651039/103646024/103635780/103631010/100283155/100286287	13	UP
BP	GO:0009415	response to water	`13/700	`52/11233	1.26027e-05	0.000501244	0.000445014	100278340/100192931/100282268/103636523/103646028/103649716/103634846/103651039/103646024/103635780/103631010/100283155/100286287	13	UP
BP	GO:0030243	cellulose metabolic process	`14/700	`60/11233	1.38772e-05	0.000520181	0.000461827	100384439/100281579/103642232/100279256/103637788/103654079/103647435/103641257/100501754/542564/542514/103626552/100281536/100037800	14	UP
BP	GO:0044550	secondary metabolite biosynthetic process	`15/700	`68/11233	1.42678e-05	0.000520181	0.000461827	100273263/100273579/100281042/100381820/100281532/100125646/100282340/100282529/103627194/100127014/100285709/103627433/100382329/100191885/103641577	15	UP
BP	GO:0042546	cell wall biogenesis	`19/700	`105/11233	2.24749e-05	0.000786622	0.000698378	100282047/100273350/100272909/100191151/100281273/100282942/103647435/103641257/100501754/100193840/542564/542059/542514/100284801/100284757/100037800/100191584/100281475/103642034	19	UP
BP	GO:0051273	beta-glucan metabolic process	`14/700	`64/11233	3.03489e-05	0.00102136	0.000906782	100384439/100281579/103642232/100279256/103637788/103654079/103647435/103641257/100501754/542564/542514/103626552/100281536/100037800	14	UP
BP	GO:0000302	response to reactive oxygen species	`12/700	`49/11233	3.39473e-05	0.00110014	0.00097673	100191552/100037778/103654949/101027254/100284195/100192117/100383105/100283766/100282956/103634525/103639183/542293	12	UP
BP	GO:0045492	xylan biosynthetic process	`9/700	`29/11233	4.35074e-05	0.00135961	0.00120709	100191941/100273350/100272909/100191151/100281273/100282942/100194354/100193840/100284801	9	UP
BP	GO:0009834	plant-type secondary cell wall biogenesis	`9/700	`30/11233	5.87487e-05	0.00177259	0.00157374	100273350/100272909/100191151/100281273/100282942/100193840/100284801/100284757/100281475	9	UP
BP	GO:0120254	olefinic compound metabolic process	`7/700	`18/11233	6.14619e-05	0.00179264	0.00159154	100273579/100281042/100381820/100281532/100217270/103627433/100383693	7	UP
BP	GO:0009768	photosynthesis, light harvesting in photosystem I	`8/700	`24/11233	6.56862e-05	0.00185405	0.00164606	100274453/542321/542530/100281879/103643653/103651578/100282054/103651577	8	UP
BP	GO:0045229	external encapsulating structure organization	`32/700	`249/11233	7.3831e-05	0.00201379	0.00178788	100282047/100272909/100284795/103645931/100282311/100281273/100273516/103647435/100194354/542564/542059/103637658/100192112/103653944/541910/542514/100280285/100281407/541909/541904/100281178/100037800/100284166/103649870/100383497/100282108/103633554/100191584/100383102/100274259/103638942/103642034	32	UP
BP	GO:0009765	photosynthesis, light harvesting	`9/700	`31/11233	7.82502e-05	0.00201379	0.00178788	100274453/100283212/542321/542530/100281879/103643653/103651578/100282054/103651577	9	UP
BP	GO:0009808	lignin metabolic process	`9/700	`31/11233	7.82502e-05	0.00201379	0.00178788	100273263/100125646/606456/100127014/100281551/100191885/100502492/100193025/100279407	9	UP
BP	GO:0071669	plant-type cell wall organization or biogenesis	`18/700	`108/11233	0.000112304	0.0028076	0.00249265	100273350/100272909/100191151/100281273/100282942/103647435/103641257/100501754/100193840/542564/542514/100284801/100281536/100284757/541904/100037800/100284166/100281475	18	UP
BP	GO:0009072	aromatic amino acid metabolic process	`13/700	`64/11233	0.000130337	0.0031679	0.00281253	100191326/103644182/100273579/100281042/100381820/100281532/100284499/100501272/103627433/100279620/103634444/100286258/103653478	13	UP
BP	GO:0009733	response to auxin	`23/700	`162/11233	0.000172032	0.00406832	0.00361193	103626407/103650488/103634904/103653810/100384587/103654551/103642136/100282670/107548106/100280474/103653849/100284195/100192117/100191787/103642058/103626763/100284388/103634525/103640641/103638883/100285745/103646211/100216870	23	UP
BP	GO:0071555	cell wall organization	`30/700	`241/11233	0.000217735	0.00501364	0.00445121	100282047/100272909/100284795/103645931/100282311/100281273/100273516/103647435/100194354/542564/542059/103637658/100192112/541910/542514/100280285/100281407/541909/541904/100281178/100037800/100284166/103649870/100383497/100282108/103633554/100191584/100383102/103638942/103642034	30	UP
BP	GO:0044248	cellular catabolic process	`47/700	`443/11233	0.000224576	0.00503856	0.00447333	100217011/542505/100273579/100281042/100273479/100192110/100381820/100281532/100192105/103639086/100101533/103635713/100273340/100282124/100281391/100284675/606456/103626198/100281860/100276245/100283382/101027254/100272515/100281551/100273104/100194008/100282067/100192603/103646230/103627433/100384643/100502492/103629160/103634444/100383495/100193025/100279575/103641105/100279407/103641353/10364…	47	UP
BP	GO:0120255	olefinic compound biosynthetic process	`6/700	`16/11233	0.000267414	0.00584969	0.00519347	100273579/100281042/100381820/100281532/100217270/103627433	6	UP
BP	GO:0065004	protein-DNA complex assembly	`13/700	`69/11233	0.000287524	0.00613618	0.00544782	100278340/100192931/100282268/103636523/103646028/103649716/103634846/103651039/103646024/103635780/103631010/103641906/103650893	13	UP
BP	GO:0070592	cell wall polysaccharide biosynthetic process	`11/700	`53/11233	0.000348762	0.00726588	0.00645079	100191941/100273350/100272909/100191151/100281273/100282942/100194354/100193840/100284801/100285084/100037800	11	UP
BP	GO:0051259	protein complex oligomerization	`8/700	`30/11233	0.000374466	0.00761994	0.00676513	100191552/100037778/103654949/100383105/100283766/100282956/103639183/542293	8	UP
BP	GO:0006559	L-phenylalanine catabolic process	`5/700	`12/11233	0.000507751	0.00925588	0.00821755	100273579/100281042/100381820/100281532/103627433	5	UP
BP	GO:0009833	plant-type primary cell wall biogenesis	`5/700	`12/11233	0.000507751	0.00925588	0.00821755	103647435/103641257/100501754/542564/542514	5	UP
BP	GO:0010951	negative regulation of endopeptidase activity	`5/700	`12/11233	0.000507751	0.00925588	0.00821755	100037814/100284348/542729/100274196/100281945	5	UP
BP	GO:0052548	regulation of endopeptidase activity	`5/700	`12/11233	0.000507751	0.00925588	0.00821755	100037814/100284348/542729/100274196/100281945	5	UP
BP	GO:1902222	erythrose 4-phosphate/phosphoenolpyruvate family amino acid catabolic process	`5/700	`12/11233	0.000507751	0.00925588	0.00821755	100273579/100281042/100381820/100281532/103627433	5	UP
BP	GO:1901700	response to oxygen-containing compound	`37/700	`337/11233	0.000539452	0.00963308	0.00855243	103637664/100191552/103645931/100278340/100192931/100282268/103636523/103646028/103649716/103634846/103651039/103646024/103635780/103631010/103629707/103634904/100281564/100037778/103654949/100285677/101027254/100283155/100192584/100284195/100192117/103635363/100383105/100191682/100283766/100282956/100383950/103633350/103634525/100191658/100286287/103639183/542293	37	UP
BP	GO:0000281	mitotic cytokinesis	`5/700	`13/11233	0.000782991	0.0134337	0.0119267	103647435/103641257/100501754/542564/542514	5	UP
BP	GO:0061640	cytoskeleton-dependent cytokinesis	`5/700	`13/11233	0.000782991	0.0134337	0.0119267	103647435/103641257/100501754/542564/542514	5	UP
BP	GO:0009628	response to abiotic stimulus	`43/700	`419/11233	0.000822489	0.01384	0.0122874	100193776/100191552/100274453/100278340/100192931/100282268/103636523/103646028/103649716/103634846/103651039/103646024/103635780/103631010/103640631/542321/103630129/100304411/100037778/100284495/103654949/100283155/100284195/100192117/542530/100383105/100283766/542576/103653048/100281026/100281879/103643653/100280261/103651578/100282054/103651577/100282956/100274783/100196928/103634525/10028628…	43	UP
BP	GO:0000272	polysaccharide catabolic process	`17/700	`117/11233	0.000898679	0.0148367	0.0131723	100384439/100281579/103642232/100279256/103637788/103654079/100279996/103626552/100280285/100283098/100281178/103644218/103633554/100273705/103640665/100191418/100382895	17	UP
BP	GO:0006558	L-phenylalanine metabolic process	`6/700	`20/11233	0.00104415	0.0160832	0.014279	100273579/100281042/100381820/100281532/103627433/100279620	6	UP
BP	GO:1902221	erythrose 4-phosphate/phosphoenolpyruvate family amino acid metabolic process	`6/700	`20/11233	0.00104415	0.0160832	0.014279	100273579/100281042/100381820/100281532/103627433/100279620	6	UP
BP	GO:0030245	cellulose catabolic process	`7/700	`27/11233	0.0010477	0.0160832	0.014279	100384439/100281579/103642232/100279256/103637788/103654079/103626552	7	UP
BP	GO:0051275	beta-glucan catabolic process	`7/700	`27/11233	0.0010477	0.0160832	0.014279	100384439/100281579/103642232/100279256/103637788/103654079/103626552	7	UP
BP	GO:0007017	microtubule-based process	`19/700	`141/11233	0.00117351	0.0177039	0.0157179	100382290/100285787/100283951/542239/100381303/542248/103630397/542418/100382795/100273950/542380/103643915/100191898/103637908/103643373/100285406/100282364/541860/541863	19	UP
BP	GO:0009651	response to salt stress	`11/700	`61/11233	0.00121462	0.0180134	0.0159926	100191552/100037778/103654949/100284195/100192117/100383105/100283766/100282956/103634525/103639183/542293	11	UP
BP	GO:0000271	polysaccharide biosynthetic process	`18/700	`131/11233	0.00124832	0.0182046	0.0161624	100191941/100273350/100272909/100191151/100281273/100282942/103647435/103641257/100194354/100501754/100193840/542564/542514/100284801/100281536/100281407/100285084/100037800	18	UP
BP	GO:0000226	microtubule cytoskeleton organization	`14/700	`90/11233	0.00127593	0.0183022	0.0162491	100382290/100285787/100283951/542239/100381303/542248/542418/100382795/100273950/542380/103643915/100285406/100282364/541860	14	UP
BP	GO:0009617	response to bacterium	`9/700	`45/11233	0.00157026	0.0221609	0.0196749	103645931/100274910/101027254/100281556/100284195/100192117/100279577/100196928/103634525	9	UP
BP	GO:0009074	aromatic amino acid family catabolic process	`6/700	`22/11233	0.00180608	0.0250845	0.0222705	100273579/100281042/100381820/100281532/103627433/103634444	6	UP
BP	GO:0098542	defense response to other organism	`22/700	`185/11233	0.0026041	0.0356029	0.0316089	103645931/100274910/100279592/103647315/103630209/100284275/100284961/100284997/101027254/100281556/100280533/100283149/100284195/100192117/100283098/100282844/100279577/103646021/100196928/103634525/103641105/103633250	22	UP
BP	GO:0044042	glucan metabolic process	`19/700	`152/11233	0.0028352	0.0381661	0.0338846	100282047/100384439/100281579/103642232/100279256/103637788/103654079/103647435/103641257/100501754/542564/542059/542514/103626552/100281536/100285084/100037800/100191584/103642034	19	UP
BP	GO:0046271	phenylpropanoid catabolic process	`5/700	`17/11233	0.00305578	0.0399076	0.0354307	606456/100281551/100502492/100193025/100279407	5	UP
BP	GO:0046274	lignin catabolic process	`5/700	`17/11233	0.00305578	0.0399076	0.0354307	606456/100281551/100502492/100193025/100279407	5	UP
BP	GO:0015979	photosynthesis	`22/700	`189/11233	0.0033947	0.0436818	0.0387816	100274453/100283212/101027099/100280994/100285458/542321/100191684/100284847/100282049/100285487/100281930/100281199/100283327/542530/103640891/100281879/103643653/100284607/103651578/100282054/103651577/100283732	22	UP
BP	GO:0030244	cellulose biosynthetic process	`7/700	`33/11233	0.00363813	0.0459028	0.0407534	103647435/103641257/100501754/542564/542514/100281536/100037800	7	UP
BP	GO:0006721	terpenoid metabolic process	`13/700	`90/11233	0.00367223	0.0459028	0.0407534	542580/541903/606430/542689/103631958/732775/100281860/103629258/732825/100383693/100501694/103641105/103641226	13	UP
BP	GO:0009627	systemic acquired resistance	`5/700	`18/11233	0.00401696	0.0495048	0.0439513	100274910/103630209/100284997/101027254/100280533	5	UP
CC	GO:0005576	extracellular region	`91/721	`495/11374	4.70618e-21	6.4004e-19	4.75572e-19	100217011/100282047/542505/100273479/100192110/100284795/100192105/100273345/100284310/100282063/103639086/100282311/100382034/100101533/100273516/103635713/100272933/100273169/606469/100273136/100282124/100382452/100282340/100282529/100037814/100284675/542059/606456/103637658/100281953/100283826/103627194/103626198/100276245/100279996/103653008/103641412/100502041/541910/103641112/100283382/1002…	91	UP
CC	GO:0000786	nucleosome	`25/721	`78/11374	5.16773e-12	3.51405e-10	2.61106e-10	100278340/100192931/100282268/103636523/103646028/103649716/103634846/103651039/103646024/103635780/103631010/100273269/100501512/100501614/100502158/100193014/542301/100273491/100192589/103638044/103646477/103653610/103641629/100273753/103641906	25	UP
CC	GO:0048046	apoplast	`29/721	`129/11374	1.46749e-09	6.65262e-08	4.94313e-08	100282047/100273345/100282063/100382034/100272933/100382452/100282340/100282529/542059/606456/103627194/103653008/100502041/103641112/100285709/100281551/103641113/100382329/103653009/100502492/100193025/100191584/103653021/103653019/103653018/100279407/103642034/103653010/103641577	29	UP
CC	GO:0030312	external encapsulating structure	`16/721	`59/11374	4.83051e-07	1.64237e-05	1.22034e-05	100217011/542505/100273479/103639086/103635713/100284675/100276245/100283382/100273104/100194008/103629160/100279575/103641353/103641351/100274259/100273283	16	UP
CC	GO:0005618	cell wall	`15/721	`55/11374	1.01652e-06	2.0579e-05	1.52909e-05	100217011/542505/100273479/103639086/103635713/100284675/100276245/100283382/100273104/100194008/103629160/100279575/103641353/103641351/100273283	15	UP
CC	GO:0009505	plant-type cell wall	`15/721	`55/11374	1.01652e-06	2.0579e-05	1.52909e-05	100217011/542505/100273479/103639086/103635713/100284675/100276245/100283382/100273104/100194008/103629160/100279575/103641353/103641351/100273283	15	UP
CC	GO:0032993	protein-DNA complex	`29/721	`172/11374	1.1201e-06	2.0579e-05	1.52909e-05	100278340/100192931/100282268/103636523/103646028/103649716/103634846/103651039/103646024/103635780/103631010/100273269/100501512/100501614/100502158/100193014/542301/100273491/100192589/103638044/103646477/103653610/103641629/732723/100273753/100273584/100384853/100191752/103641906	29	UP
CC	GO:0000785	chromatin	`26/721	`145/11374	1.21053e-06	2.0579e-05	1.52909e-05	100278340/100192931/100282268/103636523/103646028/103649716/103634846/103651039/103646024/103635780/103631010/100273269/100501512/100501614/100502158/100193014/542301/100273491/100192589/103638044/103646477/103653610/103641629/732723/100273753/103641906	26	UP
CC	GO:0009522	photosystem I	`13/721	`44/11374	1.98599e-06	3.00105e-05	2.22988e-05	100274453/100283212/100285458/542321/100284847/100283327/542530/103640891/100281879/103643653/103651578/100282054/103651577	13	UP
CC	GO:0009521	photosystem	`18/721	`89/11374	9.4473e-06	0.000128483	9.54674e-05	100274453/100283212/100280994/100285458/542321/100191684/100284847/100282049/100281930/100281199/100283327/542530/103640891/100281879/103643653/103651578/100282054/103651577	18	UP
CC	GO:0005694	chromosome	`33/721	`257/11374	8.12223e-05	0.0010042	0.000746157	100278340/100192931/100282268/103636523/103646028/103649716/103634846/103651039/103646024/103635780/103631010/100273269/100501512/100279993/100501614/100502158/100193014/542301/100273491/100192589/103638044/103646477/103653610/103641629/732723/100273753/100273584/100384853/100304299/100191752/103641906/100191180/100280690	33	UP
CC	GO:0009523	photosystem II	`14/721	`71/11374	0.000122111	0.00138393	0.0010283	100274453/100283212/100280994/542321/100191684/100282049/100281930/100281199/542530/100281879/103643653/103651578/100282054/103651577	14	UP
CC	GO:0034357	photosynthetic membrane	`22/721	`167/11374	0.000853877	0.00893287	0.00663743	100274453/100283212/100277183/100280994/100285458/542321/100383193/100191684/100284847/100282049/100283690/100281930/100281199/100282910/100283327/542530/103640891/100281879/103643653/103651578/100282054/103651577	22	UP
CC	GO:0042651	thylakoid membrane	`19/721	`152/11374	0.00342593	0.0332804	0.0247285	100274453/100283212/100277183/100285458/542321/100383193/100191684/100284847/100282049/100283690/100281199/100282910/100283327/542530/100281879/103643653/103651578/100282054/103651577	19	UP
CC	GO:0009534	chloroplast thylakoid	`18/721	`146/11374	0.00500542	0.0413594	0.0307315	100274453/100283212/100277183/100280994/100285458/542321/100383193/100284847/100283690/100282910/100283327/103634821/542530/100281879/103643653/103651578/100282054/103651577	18	UP
CC	GO:0031976	plastid thylakoid	`18/721	`146/11374	0.00500542	0.0413594	0.0307315	100274453/100283212/100277183/100280994/100285458/542321/100383193/100284847/100283690/100282910/100283327/103634821/542530/100281879/103643653/103651578/100282054/103651577	18	UP
CC	GO:0005856	cytoskeleton	`25/721	`228/11374	0.00516993	0.0413594	0.0307315	100382290/100285787/542239/100381303/100381643/103646028/542248/103644252/103630397/542418/100382795/100273950/542380/100282106/103643915/100191898/100304261/103637908/103643373/100285406/100282364/541860/541782/100279842/541863	25	UP
CC	GO:0005874	microtubule	`15/721	`116/11374	0.00642823	0.0445429	0.0330969	100382290/542239/100381303/542248/103630397/542418/100382795/100273950/542380/103637908/103643373/100282364/541860/100279842/541863	15	UP
CC	GO:0099081	supramolecular polymer	`15/721	`117/11374	0.00695576	0.0445429	0.0330969	100382290/542239/100381303/542248/103630397/542418/100382795/100273950/542380/103637908/103643373/100282364/541860/100279842/541863	15	UP
CC	GO:0099512	supramolecular fiber	`15/721	`117/11374	0.00695576	0.0445429	0.0330969	100382290/542239/100381303/542248/103630397/542418/100382795/100273950/542380/103637908/103643373/100282364/541860/100279842/541863	15	UP
CC	GO:0099513	polymeric cytoskeletal fiber	`15/721	`117/11374	0.00695576	0.0445429	0.0330969	100382290/542239/100381303/542248/103630397/542418/100382795/100273950/542380/103637908/103643373/100282364/541860/100279842/541863	15	UP
CC	GO:0015630	microtubule cytoskeleton	`16/721	`129/11374	0.0074405	0.0445429	0.0330969	100382290/542239/100381303/542248/103630397/542418/100382795/100273950/542380/100191898/103637908/103643373/100282364/541860/100279842/541863	16	UP
CC	GO:0009535	chloroplast thylakoid membrane	`16/721	`130/11374	0.00800273	0.0445429	0.0330969	100274453/100283212/100277183/100285458/542321/100383193/100284847/100283690/100282910/100283327/542530/100281879/103643653/103651578/100282054/103651577	16	UP
CC	GO:0055035	plastid thylakoid membrane	`16/721	`130/11374	0.00800273	0.0445429	0.0330969	100274453/100283212/100277183/100285458/542321/100383193/100284847/100283690/100282910/100283327/542530/100281879/103643653/103651578/100282054/103651577	16	UP
CC	GO:0009579	thylakoid	`29/721	`286/11374	0.00818804	0.0445429	0.0330969	100274453/100283212/100277183/100280994/100285458/542321/100383193/100191684/100191930/100284847/100282049/100283690/100285487/100283155/100281930/100281199/100282910/100283327/103634821/542530/103640891/100281879/103643653/103651578/100282054/103651577/103634547/103647954/100502390	29	UP
MF	GO:0030527	structural constituent of chromatin	`24/839	`65/13153	4.83646e-13	1.90073e-10	1.62912e-10	100278340/100192931/100282268/103636523/103646028/103649716/103634846/103651039/103646024/103635780/103631010/100273269/100501512/100501614/100502158/100193014/542301/100273491/100192589/103638044/103646477/103653610/103641629/100273753	24	UP
MF	GO:0046906	tetrapyrrole binding	`62/839	`394/13153	2.58862e-11	5.08663e-09	4.35978e-09	100217011/542505/100274453/542580/103652724/100273479/100192105/103639086/103641445/103640488/103646260/541815/100281181/100101533/100383082/103635713/100283212/100274274/100281654/100274430/100282124/100274473/542321/732720/103635519/100284675/103632819/100280034/103631958/103626198/100276245/103652726/100283382/101027254/100382386/103636104/100273104/100194008/100273248/100286851/542530/1001926…	62	UP
MF	GO:0046982	protein heterodimerization activity	`27/839	`98/13153	4.65805e-11	6.10205e-09	5.2301e-09	100278340/100192931/100282268/103636523/103646028/103649716/103634846/103651039/103646024/103635780/103631010/100273269/100501512/100501614/100502158/100193014/542301/542587/100273491/100192589/103638044/103646477/103653610/103641629/100273753/103653048/103647526	27	UP
MF	GO:0020037	heme binding	`52/839	`361/13153	2.42862e-08	2.38612e-06	2.04516e-06	100217011/542505/542580/103652724/100273479/100192105/103639086/103641445/103640488/103646260/541815/100281181/100101533/100383082/103635713/100274274/100281654/100274430/100282124/100274473/732720/103635519/100284675/103632819/100280034/103631958/103626198/100276245/103652726/100283382/101027254/100382386/103636104/100273104/100194008/100286851/100192603/103631694/103629160/100383495/100382270/1…	52	UP
MF	GO:0140825	lactoperoxidase activity	`24/839	`107/13153	4.65321e-08	3.65742e-06	3.13479e-06	100217011/542505/100273479/100192105/103639086/100101533/103635713/100282124/100284675/103626198/100276245/100283382/100273104/100194008/100192603/103629160/100383495/100279575/103641353/103641351/100191217/100382459/100273283/103651385	24	UP
MF	GO:0046983	protein dimerization activity	`48/839	`353/13153	4.91661e-07	3.22038e-05	2.7602e-05	100303908/542042/103654413/100283423/100278340/100192931/100282268/103636523/103646028/103649716/103634846/103651039/103646024/103635780/103631010/100273269/100192921/103636015/100125646/100501512/100284287/100501614/100279237/100502158/100193014/100216770/542301/103653294/542587/100216628/100284495/100127014/100273491/100192589/103638044/103646477/103653610/103641629/103647540/100273753/10028131…	48	UP
MF	GO:0004601	peroxidase activity	`27/839	`151/13153	9.3313e-07	4.584e-05	3.92897e-05	103643238/100217011/542505/100273479/100192105/103639086/100101533/103635713/100282124/100284675/103626198/100276245/100283690/100283382/101027254/100273104/100194008/100192603/103629160/100383495/100279575/103641353/103641351/100191217/100382459/100273283/103651385	27	UP
MF	GO:0016684	oxidoreductase activity, acting on peroxide as acceptor	`27/839	`151/13153	9.3313e-07	4.584e-05	3.92897e-05	103643238/100217011/542505/100273479/100192105/103639086/100101533/103635713/100282124/100284675/103626198/100276245/100283690/100283382/101027254/100273104/100194008/100192603/103629160/100383495/100279575/103641353/103641351/100191217/100382459/100273283/103651385	27	UP
MF	GO:0016209	antioxidant activity	`28/839	`177/13153	7.12721e-06	0.000311222	0.000266749	103643238/100217011/542505/100273479/100192105/103639086/100101533/103635713/100282124/100284675/103626198/100276245/100283690/100283382/101027254/100273104/100194008/100192603/103629160/100383495/100279575/103641353/103641351/100191217/100191960/100382459/100273283/103651385	28	UP
MF	GO:0043621	protein self-association	`10/839	`32/13153	1.87835e-05	0.00073819	0.000632706	100191552/100037778/103654949/100193673/100383105/100283766/542576/100282956/103639183/542293	10	UP
MF	GO:0046527	glucosyltransferase activity	`22/839	`140/13153	7.39724e-05	0.00264283	0.00226518	100282047/103647435/103626199/103641257/100501754/100279371/100274317/542564/542059/103646676/100284943/100282611/542514/100281536/100193288/100274523/100191584/103632152/100191617/100192114/100281691/103642034	22	UP
MF	GO:0016798	hydrolase activity, acting on glycosyl bonds	`42/839	`359/13153	9.90236e-05	0.00313425	0.00268638	100282047/100282754/100384439/100281579/100279283/103642232/100279256/103637788/100283908/100382034/542324/103654079/103634588/103636298/100274288/103649150/100382452/542059/100191631/100282076/100272379/100273574/100216736/100501905/100273848/100279996/103626552/100279909/100191933/103650979/100283098/100191416/100384546/103644218/100283011/100191584/103640665/100191418/100382895/100383171/10017…	42	UP
MF	GO:0004553	hydrolase activity, hydrolyzing O-glycosyl compounds	`38/839	`314/13153	0.000103678	0.00313425	0.00268638	100282047/100384439/100281579/100279283/103642232/100279256/103637788/100283908/100382034/542324/103654079/103634588/103636298/100274288/100382452/542059/100191631/100282076/100272379/100273574/100216736/100501905/100279996/103626552/100279909/100191933/103650979/100283098/100191416/100384546/103644218/100283011/100191584/103640665/100191418/100382895/100174972/103642034	38	UP
MF	GO:0016168	chlorophyll binding	`9/839	`32/13153	0.000123719	0.00347297	0.00297669	100274453/100283212/542321/542530/100281879/103643653/103651578/100282054/103651577	9	UP
MF	GO:0035251	UDP-glucosyltransferase activity	`18/839	`108/13153	0.000152694	0.00400057	0.00342891	103647435/103626199/103641257/100501754/100279371/100274317/542564/103646676/100284943/100282611/542514/100281536/100193288/100274523/103632152/100191617/100192114/100281691	18	UP
MF	GO:0030145	manganese ion binding	`11/839	`48/13153	0.000170057	0.00417703	0.00358015	100273345/100272933/100280994/103653008/103641112/103641113/103653009/103653021/103653019/103653018/103653010	11	UP
MF	GO:0008171	O-methyltransferase activity	`10/839	`41/13153	0.000193218	0.00446676	0.00382848	100303908/100286091/103654413/100125646/100284287/100286151/100127014/100281319/100272885/103635837	10	UP
MF	GO:0004867	serine-type endopeptidase inhibitor activity	`7/839	`21/13153	0.000220884	0.00482263	0.0041335	100273136/100037814/100284348/542729/100274196/100281945/100286271	7	UP
MF	GO:0016841	ammonia-lyase activity	`5/839	`11/13153	0.000348757	0.00721377	0.00618295	100273579/100281042/100381820/100281532/103627433	5	UP
MF	GO:0004497	monooxygenase activity	`32/839	`265/13153	0.000370279	0.00727598	0.00623628	542580/103652724/100273421/103641445/103640488/103646260/100281181/100383082/100274274/100281654/100274430/100856943/100274473/103635519/103632819/100280034/103631958/103652726/100382386/103636104/100286851/103631694/100217044/100191661/100283420/100382270/100383693/103632694/100273153/103652787/100281459/100285879	32	UP
MF	GO:0005506	iron ion binding	`34/839	`290/13153	0.00042654	0.00798238	0.00684174	542580/103652724/100273421/103641445/103640488/103646260/100281181/100383082/100274274/100281654/100274430/103650928/100274473/103635519/103632819/100280034/103631958/732775/103652726/100382386/103636104/100286851/732825/103631694/100282761/100281761/100280261/100382270/100383693/100277925/103632694/100273153/103652787/100285879	34	UP
MF	GO:0008810	cellulase activity	`7/839	`26/13153	0.000943966	0.0168627	0.0144531	100384439/100281579/103642232/100279256/103637788/103654079/103626552	7	UP
MF	GO:0005200	structural constituent of cytoskeleton	`6/839	`21/13153	0.00156675	0.0267709	0.0229455	100382290/542239/100381303/542248/542418/542380	6	UP
MF	GO:0016705	oxidoreductase activity, acting on paired donors, with incorporation or reduction of molecular oxygen	`33/839	`303/13153	0.00181963	0.0276378	0.0236885	542580/103652724/103641445/103640488/103646260/100281181/100383082/100283148/100274274/100281654/100274430/100274473/103635519/103632819/100280034/103631958/100281860/541977/103652726/100382386/103636104/100191970/100286851/103631694/542222/100283420/100382270/100383693/103632694/100273153/103652787/100281459/100285879	33	UP
MF	GO:0016829	lyase activity	`35/839	`328/13153	0.00190787	0.0276378	0.0236885	103644182/100273579/100281042/100192110/100381820/100281532/100283197/100280638/103653609/542689/103631958/732775/100274380/103629258/100217270/100194295/542376/732825/103627433/100272845/100191391/100282761/100279620/103634444/100283011/100272716/100281761/100280261/100273705/100501694/103641105/103641226/100286258/100285879/100282861	35	UP
MF	GO:0004190	aspartic-type endopeptidase activity	`13/839	`82/13153	0.00195105	0.0276378	0.0236885	103654012/100272880/103630716/100273432/100304289/103632922/100191895/101027224/100501808/100273550/100384018/103637897/100216735	13	UP
MF	GO:0070001	aspartic-type peptidase activity	`13/839	`82/13153	0.00195105	0.0276378	0.0236885	103654012/100272880/103630716/100273432/100304289/103632922/100191895/101027224/100501808/100273550/100384018/103637897/100216735	13	UP
MF	GO:0016759	cellulose synthase activity	`6/839	`22/13153	0.00203943	0.0276378	0.0236885	103647435/103641257/100501754/542564/542514/100281536	6	UP
MF	GO:0016760	cellulose synthase (UDP-forming) activity	`6/839	`22/13153	0.00203943	0.0276378	0.0236885	103647435/103641257/100501754/542564/542514/100281536	6	UP
MF	GO:0016709	oxidoreductase activity, acting on paired donors, with incorporation or reduction of molecular oxygen, NAD(P)H as one donor, and incorporation of one atom of oxygen	`10/839	`55/13153	0.00224298	0.0293831	0.0251844	542580/103641445/103646260/100274274/100280034/103631958/103652726/100283420/100383693/100281459	10	UP
MF	GO:0009924	octadecanal decarbonylase activity	`6/839	`24/13153	0.00329794	0.0391571	0.0335618	732775/732825/100282761/100281761/100280261/100285879	6	UP
MF	GO:0071771	aldehyde decarbonylase activity	`6/839	`24/13153	0.00329794	0.0391571	0.0335618	732775/732825/100282761/100281761/100280261/100285879	6	UP
MF	GO:1990465	aldehyde oxygenase (deformylating) activity	`6/839	`24/13153	0.00329794	0.0391571	0.0335618	732775/732825/100282761/100281761/100280261/100285879	6	UP
MF	GO:0052716	hydroquinone:oxygen oxidoreductase activity	`5/839	`17/13153	0.00338764	0.0391571	0.0335618	606456/100281551/100502492/100193025/100279407	5	UP
MF	GO:0004866	endopeptidase inhibitor activity	`7/839	`33/13153	0.00415065	0.0440866	0.0377868	100273136/100037814/100284348/542729/100274196/100281945/100286271	7	UP
MF	GO:0030414	peptidase inhibitor activity	`7/839	`33/13153	0.00415065	0.0440866	0.0377868	100273136/100037814/100284348/542729/100274196/100281945/100286271	7	UP
MF	GO:0061135	endopeptidase regulator activity	`7/839	`33/13153	0.00415065	0.0440866	0.0377868	100273136/100037814/100284348/542729/100274196/100281945/100286271	7	UP
