# Supplementary material for: Modulation of lignin and anthocyanin homeostasis by GTP cyclohydrolase1 in maize
Source: Plant Biotechnol J. 2025 Mar 28;23(7):2449–63. doi: 10.1111/pbi.70061 (PMC12205856; doi:10.1111/pbi.70061)
Supplement: Supplementary file 13 — Table S1. Differentially expressed gene. Table S2. GO enrichment result. Table S3. KEGG enrichment result. Table S4. Compound annotation. Table S5. Compound classification. Table S6. Different accumulated metabolites (DAMs) between bm6 and B73. Table S7. Accumulation profile of non‐redundant compounds. Table S8. IP‐MS result. Table S9. Primer Sequences Used in the Study. [file PBI-23-2449-s007.zip › supplied data/supplied data/Supporting tables. Table S3. KEGG enrichment result.xlsx]

## Sheet: Table S3
ID	Description	GeneRatio	BgRatio	pvalue	p.adjust	qvalue	geneID_EntrezID	Count	UPorDown	keggID
zma02010	ABC_transporters	`4/47	`58/6617	0.000716011	0.0336525	0.0316552	103633239/103632890/103654853/103641772	4	DOWN	zma02010_ABC_transporters_4_DOWN
zma00940	Phenylpropanoid_biosynthesis	`37/267	`205/6617	4.61738e-15	4.38651e-13	3.93692e-13	100382657/100217011/542505/100273579/100281042/542166/100273479/100381820/100281532/100192105/103639086/100101533/100125646/103635713/100274274/100282124/100284675/103626198/100276245/103653944/100274269/100283382/100279673/100273104/100194008/100192603/103627433/103629160/100383495/100279575/103641353/103641351/100273055/100191217/100382459/100273283/103651385	37	UP	zma00940_Phenylpropanoid_biosynthesis_37_UP
zma00196	Photosynthesis_-_antenna_proteins	`9/267	`27/6617	6.13278e-07	2.91307e-05	2.6145e-05	100274453/100283212/542321/542530/100281879/103643653/103651578/100282054/103651577	9	UP	zma00196_Photosynthesis_-_antenna_proteins_9_UP
zma00402	Benzoxazinoid_biosynthesis	`6/267	`13/6617	5.51535e-06	0.000153561	0.000137822	103644182/103652724/100274317/541977/103652726/103632152	6	UP	zma00402_Benzoxazinoid_biosynthesis_6_UP
zma00999	Biosynthesis_of_various_plant_secondary_metabolites	`13/267	`74/6617	6.46573e-06	0.000153561	0.000137822	103644182/100282324/103652724/100194360/100274288/100279822/100274317/541977/103652726/100279909/100283694/103632152/100174972	13	UP	zma00999_Biosynthesis_of_various_plant_secondary_metabolites_13_UP
zma00360	Phenylalanine_metabolism	`7/267	`35/6617	0.000409623	0.00778283	0.00698515	100273579/100281042/100381820/100281532/100279999/100274380/103627433	7	UP	zma00360_Phenylalanine_metabolism_7_UP
zma04814	Motor_proteins	`13/267	`119/6617	0.000951693	0.0150685	0.0135241	100382290/542239/100381303/100381643/542248/542418/542380/100191898/103637908/103643373/541860/100193748/541863	13	UP	zma04814_Motor_proteins_13_UP
zma00905	Brassinosteroid_biosynthesis	`4/267	`16/6617	0.0032119	0.0435901	0.0391224	100281181/103632819/100286851/100382270	4	UP	zma00905_Brassinosteroid_biosynthesis_4_UP
