# Supplementary material for: Modulation of lignin and anthocyanin homeostasis by GTP cyclohydrolase1 in maize
Source: Plant Biotechnol J. 2025 Mar 28;23(7):2449–63. doi: 10.1111/pbi.70061 (PMC12205856; doi:10.1111/pbi.70061)
Supplement: Supplementary file 13 — Table S1. Differentially expressed gene. Table S2. GO enrichment result. Table S3. KEGG enrichment result. Table S4. Compound annotation. Table S5. Compound classification. Table S6. Different accumulated metabolites (DAMs) between bm6 and B73. Table S7. Accumulation profile of non‐redundant compounds. Table S8. IP‐MS result. Table S9. Primer Sequences Used in the Study. [file PBI-23-2449-s007.zip › supplied data/supplied data/Supporting tables. Table S4. Compound annotation.xlsx]

## Sheet: Table S4
Supplement Table 4. Compound annotation.
variable id	mz	rt	compound name	lab ID	Adduct	mz error	mz match score	total score	database	level
M111T72_NEG	111.007	72.2861	3-Furoic acid	RPLC_2	(M-H)-	3.7964	0.968479	0.755703	MS_0.0.2	1
M268T100_POS	268.104	99.7678	ADENOSINE	RPLC_283	(M+H)+	0.752105	0.998744	0.860818	MS_0.0.2	1
M284T100_POS	284.099	99.7678	8-Hydroxyadenosine	RPLC_71	(M+H)+	0.823548	0.998494	0.823772	MS_0.0.2	1
M229T475_NEG	229.144	475.264	C12:0,DC FA(2) (Dodecanedicarboxylic acid)	RPLC_782	(M-H)-	1.63913	0.994047	0.760203	MS_0.0.2	1
M147T60_POS	147.113	59.9076	Lysine	MassBank_14527	(M+H)+	0.327039	0.999762	0.853486	MassBank_0.0.2	2
M156T61_POS	156.077	60.9618	Histidine	MassBank_14526	(M+H)+	0.577771	0.999258	0.838871	MassBank_0.0.2	2
M131T61_POS	131.129	61.3212	Agmatine	MONA_14589	(M+H)+	0.276885	0.99983	0.81722	MoNA_0.0.1	2
M154T62_NEG	154.061	62.1367	L-Histidine	shen_457_HMDB00177	(M-H)-	2.79886	0.982743	0.811398	HMDB_0.0.2	2
M175T62_POS	175.119	62.2459	Arginine	MassBank_14525	(M+H)+	0.477856	0.999493	0.846646	MassBank_0.0.2	2
M106T65_POS	106.05	64.7808	Serine	MONA_15258	(M+H)+	0.732683	0.998808	0.753182	MoNA_0.0.1	2
M133T65_POS	133.061	64.9404	Asparagine	MassBank_14534	(M+H)+	0.283983	0.999821	0.821736	MassBank_0.0.2	2
M147T65_POS	147.077	65.3453	Glutamine	MassBank_14536	(M+H)+	0.33344	0.999753	0.823418	MassBank_0.0.2	2
M132T65_NEG	132.029	65.3606	Aspartic acid	MONA_15576	(M-H)-	3.67703	0.970401	0.847964	MoNA_0.0.1	2
M193T65_NEG	193.034	65.3606	2-Ketogluconic acid	MONA_15422	(M-H)-	2.55096	0.985643	0.79693	MoNA_0.0.1	2
M102T66_POS	102.055	65.7311	Homoserine	MONA_19228	(M+H-H2O)+	1.19193	0.996848	0.775421	MoNA_0.0.1	2
M244T66_POS	244.093	66.0667	CYTIDINE	MONA_17992	(M+H)+	0.808018	0.99855	0.842404	MoNA_0.0.1	2
M195T66_NEG	195.05	66.0908	D-Gluconic acid	MassBank_17701	(M-H)-	2.37381	0.987556	0.786891	MassBank_0.0.2	2
M112T67_POS	112.051	66.7884	Cytosine	MONA_14807	(M+H)+	0.777557	0.998657	0.8449	MoNA_0.0.1	2
M235T67_POS	235.166	66.9315	Betaine	shen_110_HMDB00043	(2M+H)+	0.803923	0.998565	0.833385	HMDB_0.0.2	2
M138T67_POS	138.055	67.2469	N-methylnicotinate	MassBank_15906	(M+H)+	0.13426	0.99996	0.817197	MassBank_0.0.2	2
M116T67_POS	116.071	67.3054	Proline	MONA_16759	(M+H)+	1.06006	0.997506	0.847467	MoNA_0.0.1	2
M191T67_NEG	191.055	67.4777	D-(-)-quinic acid	MoNA_117	(M-H)-	2.32456	0.988064	0.84748	MoNA_0.0.1	2
M105T70_NEG	105.018	70.4948	Glyceric acid	MONA_15722	(M-H)-	3.98304	0.965359	0.828872	MoNA_0.0.1	2
M152T71_POS	152.057	70.551	Guanine	MONA_14913	(M+H)+	0.341914	0.99974	0.785486	MoNA_0.0.1	2
M121T71_POS	121.065	71.4559	Phenylacetaldehyde	MONA_15172	(M+H)+	0.417151	0.999613	0.853926	MoNA_0.0.1	2
M282T71_NEG	282.084	71.4934	Guanosine	MONA_15732	(M-H)-	0.504719	0.999434	0.823613	MoNA_0.0.1	2
M191T72_2_NEG	191.019	72.0287	Citric acid	shen_227_HMDB00094	(M-H)-	2.64737	0.984546	0.875521	HMDB_0.0.2	2
M133T72_2_NEG	133.013	72.2861	L-Malic acid	shen_381_HMDB00156	(M-H)-	3.79414	0.968516	0.845548	HMDB_0.0.2	2
M115T72_NEG	115.002	72.3114	Maleic acid	MONA_15797	(M-H)-	3.5698	0.972078	0.815659	MoNA_0.0.1	2
M89T73_NEG	89.0227	72.8247	DL-Lactic acid	MassBank_17724	(M-H)-	4.11694	0.963036	0.79737	MassBank_0.0.2	2
M124T73_POS	124.039	73.3676	Niacin	MassBank_14248	(M+H)+	0.332273	0.999755	0.83138	MassBank_0.0.2	2
M79T74_1_POS	79.0218	73.8958	Dimethyl sulfoxide	MONA_14821	(M+H)+	1.36527	0.995866	0.853442	MoNA_0.0.1	2
M87T74_NEG	87.0071	73.9082	Pyruvic acid	MONA_15964	(M-H)-	4.217	0.961253	0.780453	MoNA_0.0.1	2
M79T78_NEG	78.9574	78.2558	Ortophosphate	MONA_18505	(M-H2O-H)-	4.05158	0.964179	0.861508	MoNA_0.0.1	2
M134T97_NEG	134.046	96.6968	Adenine	shen_88_HMDB00034	(M-H)-	3.73778	0.96943	0.786195	HMDB_0.0.2	2
M243T97_NEG	243.062	96.7681	Uridine	MONA_16049	(M-H)-	0.477565	0.999493	0.879761	MoNA_0.0.1	2
M147T97_NEG	147.029	97.4187	Citramalic acid	shen_845_HMDB00426	(M-H)-	3.21425	0.977303	0.843554	HMDB_0.0.2	2
M117T98_NEG	117.018	98.2357	Succinic acid	MONA_16004	(M-H)-	3.72532	0.969631	0.859733	MoNA_0.0.1	2
M73T98_NEG	73.0278	98.2719	Methylacetate	MONA_15817	(M-H)-	4.08035	0.963678	0.811696	MoNA_0.0.1	2
M132T99_1_POS	132.102	99.1082	Isoleucine	MassBank_16163	(M+H)+	0.0483948	0.999995	0.844197	MassBank_0.0.2	2
M203T99_POS	203.139	99.1082	Alanyl-Leucine	MONA_19033	(M+H)+	0.52502	0.999388	0.815544	MoNA_0.0.1	2
M246T100_POS	246.145	99.6071	Leu-Gly-Gly	MONA_18420	(M+H)+	0.370461	0.999695	0.692906	MoNA_0.0.1	2
M252T100_POS	252.109	99.6071	5'-Deoxyadenosine	shen_2346_HMDB01983	(M+H)+	0.798542	0.998584	0.838669	HMDB_0.0.2	2
M182T100_POS	182.082	99.7678	L-Tyrosine	MONA_18720	(M+H)+	0.706546	0.998891	0.854084	MoNA_0.0.1	2
M86T100_POS	86.097	99.7678	Piperidine	shen_5159_HMDB34301	(M+H)+	1.22541	0.996669	0.71645	HMDB_0.0.2	2
M113T101_POS	113.035	100.717	Uracil	MONA_15328	(M+H)+	0.699014	0.998915	0.830723	MoNA_0.0.1	2
M129T101_3_NEG	129.018	101.401	Citraconic acid	MONA_15614	(M-H)-	3.86355	0.967373	0.815653	MoNA_0.0.1	2
M173T101_2_NEG	173.008	101.401	cis-Aconitic acid	MONA_3275	(M-H)-	2.99595	0.980252	0.833618	MoNA_0.0.1	2
M85T101_2_NEG	85.0278	101.401	1,4-Butynediol	MONA_15372	(M-H)-	4.00551	0.964975	0.827473	MoNA_0.0.1	2
M241T110_NEG	241.083	109.525	Thymidine	MONA_4050	(M-H)-	0.36909	0.999697	0.818457	MoNA_0.0.1	2
M311T110_POS	311.124	109.572	alpha-Glutamyl-Tyrosine	MONA_19042	(M+H)+	0.715036	0.998864	0.759948	MoNA_0.0.1	2
M133T119_NEG	133.013	119.242	D-(+)-Malic acid	MassBank_17655	(M-H)-	3.68137	0.970332	0.784019	MassBank_0.0.2	2
M295T121_POS	295.129	120.92	Aspartame	MassBank_1702	(M+H)+	0.595794	0.999211	0.758341	MassBank_0.0.2	2
M164T121_NEG	164.071	121.435	Phenylalanine	MONA_15927	(M-H)-	2.94521	0.980908	0.814192	MoNA_0.0.1	2
M131T123_POS	131.049	122.662	Trans-Cinnamic acid	MONA_18451	(M+H-H2O)+	0.236354	0.999876	0.785822	MoNA_0.0.1	2
M166T123_3_POS	166.086	122.662	L-Phenylalanine	MONA_18719	(M+H)+	0.0820399	0.999985	0.881353	MoNA_0.0.1	2
M120T123_3_POS	120.081	122.694	Phenylethanolamine	MONA_16730	(M+H-H2O)+	0.58714	0.999234	0.858285	MoNA_0.0.1	2
M218T127_NEG	218.103	127.114	Pantothenic acid	shen_549_HMDB00210	(M-H)-	1.69303	0.993651	0.867974	HMDB_0.0.2	2
M167T137_NEG	167.034	137.074	Vanillic acid	MONA_10558	(M-H)-	2.71473	0.983756	0.795396	MoNA_0.0.1	2
M201T148_NEG	201.124	148.032	Ala-Leu	MONA_15546	(M-H)-	1.54815	0.994688	0.860139	MoNA_0.0.1	2
M132T150_POS	132.102	149.616	Norleucine	MONA_15121	(M+H)+	0.327937	0.999761	0.814791	MoNA_0.0.1	2
M189T150_POS	189.124	150.212	Gly-Leu	MONA_14902	(M+H)+	0.638402	0.999095	0.813685	MoNA_0.0.1	2
M359T158_NEG	359.098	158.206	[3,4,5-trihydroxy-6-(hydroxymethyl)oxan-2-yl] 3-hydroxy-4,5-dimethoxybenzoate	MoNA_41116	(M-H)-	0.985496	0.997844	0.688057	MoNA_0.0.1	2
M203T215_NEG	203.082	214.874	Tryptophan	MONA_16037	(M-H)-	1.83829	0.992519	0.856784	MoNA_0.0.1	2
M205T215_2_POS	205.097	215.346	L-Tryptophan	MONA_18721	(M+H)+	0.214633	0.999898	0.840337	MoNA_0.0.1	2
M147T217_POS	147.044	216.924	3-Hydroxycinnamic acid	MoNA_2017	(M+H-H2O)+	0.439637	0.999571	0.768666	MoNA_0.0.1	2
M259T224_NEG	259.13	223.993	gamma-Glutamylleucine	MONA_17191	(M-H)-	0.944075	0.998021	0.824427	MoNA_0.0.1	2
M279T227_NEG	279.099	226.536	Asp-Phe	MONA_15574	(M-H)-	0.511579	0.999419	0.862102	MoNA_0.0.1	2
M129T258_NEG	129.018	258.043	Itaconic acid	shen_2426_HMDB02092	(M-H)-	3.55096	0.972368	0.755772	HMDB_0.0.2	2
M175T279_NEG	175.06	278.779	2-Isopropylmalic acid	MassBank_17713	(M-H)-	2.36761	0.98762	0.830572	MassBank_0.0.2	2
M337T283_NEG	337.094	282.926	(1R,3R,4S,5R)-1,3,4-trihydroxy-5-[(E)-3-(4-hydroxyphenyl)prop-2-enoyl]oxycyclohexane-1-carboxylic acid	MoNA_6304	(M-H)-	0.69201	0.998936	0.807174	MoNA_0.0.1	2
M344T298_POS	344.135	297.764	(E)-3-[4-[(2S,3R,4S,5S,6R)-3,4,5-trihydroxy-6-(hydroxymethyl)oxan-2-yl]oxyphenyl]prop-2-enoic acid	MoNA_6268	(M+NH4)+	0.0791956	0.999986	0.79889	MoNA_0.0.1	2
M193T315_NEG	193.05	315.317	trans-Ferulic acid	MoNA_7149	(M-H)-	3.2895	0.976241	0.783487	MoNA_0.0.1	2
M367T315_2_NEG	367.102	315.317	(1R,3R,4S,5R)-1,3,4-trihydroxy-5-[(E)-3-(4-hydroxy-3-methoxyphenyl)prop-2-enoyl]oxycyclohexane-1-carboxylic acid	MoNA_7921	(M-H)-	4.56491	0.954748	0.786639	MoNA_0.0.1	2
M415T331_NEG	415.16	331.124	(2R,3S,4S,5R,6R)-5-[(2S,3R,4R)-3,4-dihydroxy-4-(hydroxymethyl)oxolan-2-yl]oxy-2-(hydroxymethyl)-6-(2-phenylethoxy)oxane-3,4-diol	MoNA_35717	(M-H)-	1.91839	0.991855	0.699209	MoNA_0.0.1	2
M445T332_NEG	445.207	332.11	(Z)-2,6-dimethyl-7-(4-methyl-5-oxooxolan-2-yl)-3-[[3,4,5-trihydroxy-6-(hydroxymethyl)oxan-2-yl]oxymethyl]hept-5-enoic acid	MoNA_20606	(M-H)-	1.33191	0.996066	0.755243	MoNA_0.0.1	2
M593T346_NEG	593.15	345.815	NP-000002(10)	MoNA_7061	(M-H)-	2.23887	0.988923	0.836369	MoNA_0.0.1	2
M595T347_POS	595.166	346.974	Vicenin 2	shen_4816_HMDB30708	(M+H)+	0.668171	0.999008	0.80269	HMDB_0.0.2	2
M377T348_POS	377.145	347.821	Riboflavin	MONA_15232	(M+H)+	0.207693	0.999904	0.837815	MoNA_0.0.1	2
M225T349_POS	225.076	348.754	Sinapinic acid	MONA_18435	(M+H)+	0.844313	0.998417	0.800368	MoNA_0.0.1	2
M207T350_POS	207.065	349.523	Sinapic acid	shen_4984_HMDB32616	(M+H-H2O)+	0.581922	0.999248	0.79296	HMDB_0.0.2	2
M172T358_NEG	172.097	357.72	N-Acetylleucine	MONA_15842	(M-H)-	2.48619	0.986358	0.791473	MoNA_0.0.1	2
M153T368_2_NEG	153.018	368.199	2-Pyrocatechuic acid	shen_827_HMDB00397	(M-H)-	3.09231	0.978974	0.802509	HMDB_0.0.2	2
M563T375_NEG	563.141	375.203	NP-000062(6)	MoNA_7029	(M-H)-	1.58441	0.994437	0.835338	MoNA_0.0.1	2
M565T376_POS	565.155	375.649	Corymboside	shen_4843_HMDB30803	(M+H)+	0.321609	0.99977	0.771637	HMDB_0.0.2	2
M371T384_NEG	371.098	383.522	(2S,3S,4S,5R,6R)-6-(3-benzoyloxy-2-hydroxypropoxy)-3,4,5-trihydroxyoxane-2-carboxylic acid	MoNA_19885	(M-H)-	4.17591	0.96199	0.757698	MoNA_0.0.1	2
M369T389_POS	369.117	389.024	methyl chlorogenate	MoNA_43862	(M+H)+	0.318385	0.999775	0.753409	MoNA_0.0.1	2
M121T390_NEG	121.028	390.2	4-Hydroxybenzaldehyde	shen_3311_HMDB11718	(M-H)-	3.56668	0.972126	0.82257	HMDB_0.0.2	2
M593T401_NEG	593.151	401.036	Apigenin-6-C-glucoside-7-O-glucoside	MoNA_6491	(M-H)-	2.14916	0.989788	0.804767	MoNA_0.0.1	2
M149T405_NEG	149.01	405.214	D-tartaric acid	MONA_9537	(M-H)-	3.87062	0.967255	0.695194	MoNA_0.0.1	2
M577T410_NEG	577.155	409.915	8-glycosyl-apigenin-rhamnoside	MONA_4234	(M-H)-	1.78617	0.992935	0.715315	MoNA_0.0.1	2
M206T412_NEG	206.081	411.911	N-acetylphenylalanine	MoNA_814	(M-H)-	1.95211	0.991567	0.792861	MoNA_0.0.1	2
M711T417_NEG	711.215	416.875	Gentiopicroside	MoNA_7363	(2M-H)-	0.492593	0.999461	0.759533	MoNA_0.0.1	2
M431T421_NEG	431.098	421.06	Isovitexin(4)	MoNA_7126	(M-H)-	2.15584	0.989725	0.859155	MoNA_0.0.1	2
M433T421_POS	433.113	421.425	Isovitexin	MassBank_16914	(M+H)+	0.240755	0.999871	0.804423	MassBank_0.0.2	2
M151T429_NEG	151.039	428.567	Vanillin	MONA_16058	(M-H)-	3.30779	0.975979	0.809575	MoNA_0.0.1	2
M163T430_NEG	163.039	430.234	trans-4-Coumaric acid	MoNA_5526	(M-H)-	3.17136	0.977898	0.835482	MoNA_0.0.1	2
M165T431_POS	165.055	430.551	p-Coumaric acid	MONA_12904	(M+H)+	0.595412	0.999212	0.806557	MoNA_0.0.1	2
M195T432_POS	195.066	432.26	trans-Ferulic acid	shen_1604_HMDB00954	(M+H)+	0.551224	0.999325	0.765969	HMDB_0.0.2	2
M173T433_NEG	173.008	432.771	Isocitric acid	shen_498_HMDB00193	(M-H2O-H)-	2.34789	0.987824	0.755562	HMDB_0.0.2	2
M261T444_NEG	261.135	443.541	9-(2,3-dihydroxypropoxy)-9-oxononanoic acid	MoNA_40124	(M-H)-	0.521995	0.999395	0.818463	MoNA_0.0.1	2
M547T444_NEG	547.145	443.603	5,7-dihydroxy-2-phenyl-6-[3,4,5-trihydroxy-6-(hydroxymethyl)oxan-2-yl]-8-(3,4,5-trihydroxyoxan-2-yl)chromen-4-one	MoNA_39196	(M-H)-	1.47566	0.995173	0.709256	MoNA_0.0.1	2
M595T445_POS	595.167	444.69	Kaempferol-3-O-rutinoside	MONA_14968	(M+H)+	0.680272	0.998972	0.84035	MoNA_0.0.1	2
M491T447_NEG	491.119	446.937	5-Glc tricin	MONA_11012	(M-H)-	0.997487	0.997791	0.718759	MoNA_0.0.1	2
M373T447_NEG	373.188	447.397	2-[2-[(Z)-pent-2-enyl]-3-[3,4,5-trihydroxy-6-(hydroxymethyl)oxan-2-yl]oxycyclopentyl]acetic acid	MoNA_23397	(M-H)-	0.716869	0.998859	0.759982	MoNA_0.0.1	2
M493T448_POS	493.135	448.076	7-hydroxy-2-(4-hydroxy-3,5-dimethoxyphenyl)-5-[(2S,3R,4S,5S,6R)-3,4,5-trihydroxy-6-(hydroxymethyl)oxan-2-yl]oxychromen-4-one	MoNA_39942	(M+H)+	0.143246	0.999954	0.838005	MoNA_0.0.1	2
M331T448_POS	331.081	448.08	4',5,7-trihydroxy-3,6-dimethoxyflavone	MoNA_38793	(M+H)+	0.481246	0.999485	0.725928	MoNA_0.0.1	2
M625T449_POS	625.177	448.985	Isorhamnetin-3-O-rutinoside	MONA_14963	(M+H)+	0.205682	0.999906	0.840225	MoNA_0.0.1	2
M193T454_NEG	193.05	453.598	Ferulic acid	MONA_15679	(M-H)-	2.59199	0.985181	0.835697	MoNA_0.0.1	2
M328T458_POS	328.118	458.124	(2S)-3-(4-hydroxyphenyl)-2-[[(Z)-3-(4-hydroxyphenyl)prop-2-enoyl]amino]propanoic acid	MoNA_17285	(M+H)+	0.526873	0.999383	0.788791	MoNA_0.0.1	2
M173T464_NEG	173.081	463.644	Suberic acid	MONA_18408	(M-H)-	2.72804	0.983598	0.709861	MoNA_0.0.1	2
M507T467_NEG	507.113	466.922	Syringetin-3-O-glucoside	MassBank_17546	(M-H)-	2.30613	0.988251	0.833747	MassBank_0.0.2	2
M166T492_POS	166.05	492.017	4-Pyridoxic acid	shen_41_HMDB00017	(M+H-H2O)+	0.55714	0.99931	0.71588	HMDB_0.0.2	2
M187T494_NEG	187.096	493.624	Azelaic acid	shen_1357_HMDB00784	(M-H)-	2.66834	0.984302	0.842693	HMDB_0.0.2	2
M229T503_NEG	229.108	502.785	2-(6-hydroxyhexyl)-3-methylidenebutanedioic acid	MoNA_37709	(M-H)-	1.19448	0.996834	0.777561	MoNA_0.0.1	2
M183T514_POS	183.078	514.324	Triethylphosphate	MassBank_912	(M+H)+	0.821245	0.998502	0.819904	MassBank_0.0.2	2
M329T514_NEG	329.067	514.465	Tricin	MONA_17542	(M-H)-	0.800604	0.998577	0.840901	MoNA_0.0.1	2
M137T527_2_NEG	137.023	526.946	3-Hydroxybenzoic acid	shen_2554_HMDB02466	(M-H)-	3.43387	0.974137	0.836104	HMDB_0.0.2	2
M341T535_POS	341.139	535.242	Matairesinol	MoNA_4003	(M+H-H2O)+	0.352858	0.999723	0.732203	MoNA_0.0.1	2
M201T560_NEG	201.112	560.219	Sebacic acid	shen_1370_HMDB00792	(M-H)-	1.74102	0.993287	0.796321	HMDB_0.0.2	2
M150T568_POS	150.092	567.747	N-(2,4-dimethylphenyl)formamide	MONA_889	(M+H)+	0.433759	0.999582	0.85763	MoNA_0.0.1	2
M202T611_POS	202.217	611.078	DDAO	MassBank_1712	(M+H)+	0.0931461	0.999981	0.796714	MassBank_0.0.2	2
M209T635_NEG	209.117	635.13	Jasmonic acid	MONA_3963	(M-H)-	1.73737	0.993315	0.797323	MoNA_0.0.1	2
M299T647_NEG	299.056	646.693	isokaempferide	MoNA_43028	(M-H)-	0.658931	0.999036	0.711113	MoNA_0.0.1	2
M137T653_POS	137.06	653.355	2-Hydroxyacetophenone	MONA_14559	(M+H)+	0.334083	0.999752	0.739397	MoNA_0.0.1	2
M124T674_POS	124.039	674.241	Isonicotinic acid; CE10; TWBYWOBDOCUKOW-UHFFFAOYSA-N	MONA_19250	(M+H)+	0.555953	0.999313	0.758745	MoNA_0.0.1	2
M169T677_NEG	169.086	676.735	AZELAIC ACID	MoNA_11744	(M-H2O-H)-	2.91159	0.981338	0.700696	MoNA_0.0.1	2
M329T687_NEG	329.234	686.767	(Z)-9,12,13-trihydroxyoctadec-15-enoic acid	MoNA_37054	(M-H)-	0.185624	0.999923	0.761893	MoNA_0.0.1	2
M230T695_POS	230.248	694.997	N,N-Dimethyldodecylamine N-oxide	MONA_11544	(M+H)+	1.04052	0.997597	0.742565	MoNA_0.0.1	2
M192T695_POS	192.139	695.023	DEET	MassBank_538	(M+H)+	0.594227	0.999216	0.833968	MassBank_0.0.2	2
M221T695_NEG	221.081	695.118	Diethyl-phthalate	MONA_1447	(M-H)-	1.65826	0.993908	0.872262	MoNA_0.0.1	2
M147T699_POS	147.044	699.081	DL-4-Hydroxyphenyllactic acid	MONA_18548	(M+H-2H2O)+	0.642368	0.999083	0.707068	MoNA_0.0.1	2
M253T713_NEG	253.05	713.414	5,7-Dihydroxyflavone	shen_5266_HMDB36619	(M-H)-	0.164076	0.99994	0.870461	HMDB_0.0.2	2
M255T714_POS	255.065	713.915	Chrysin	MoNA_3402	(M+H)+	0.143379	0.999954	0.841539	MoNA_0.0.1	2
M333T721_POS	333.204	721.22	6,10a-dihydroxy-4-(hydroxymethyl)-4,7,11b-trimethyl-1,2,3,4a,5,6,6a,7,11,11a-decahydronaphtho[2,1-f][1]benzofuran-9-one	MoNA_39563	(M+H-H2O)+	5.70912	0.93013	0.670743	MoNA_0.0.1	2
M237T723_NEG	237.149	723.308	3-hydroxy-5,5,8a-trimethyl-3,4,4a,6,7,8-hexahydronaphthalene-2-carboxylic acid	MoNA_7540	(M-H)-	1.17188	0.996953	0.742056	MoNA_0.0.1	2
M122T724_POS	122.097	724.171	Phenylethylamine	MassBank_405	(M+H)+	0.404057	0.999637	0.777155	MassBank_0.0.2	2
M183T740_2_POS	183.081	740.068	Benzophenone	shen_4941_HMDB32049	(M+H)+	0.515481	0.99941	0.806125	HMDB_0.0.2	2
M179T743_POS	179.07	742.899	4-Methoxycinnamic acid	shen_2396_HMDB02040	(M+H)+	0.419549	0.999609	0.865246	HMDB_0.0.2	2
M161T743_POS	161.06	742.918	4-Methylcoumarin	MassBank_533	(M+H)+	0.32396	0.999767	0.841106	MassBank_0.0.2	2
M405T759_NEG	405.264	758.549	3-Dehydrocholic acid	MONA_18562	(M-H)-	0.217839	0.999895	0.793872	MoNA_0.0.1	2
M197T762_POS	197.097	761.947	Hippuric acid	shen_1220_HMDB00714	(M+NH4)+	10.7195	0.774645	0.62961	HMDB_0.0.2	2
M291T768_2_NEG	291.197	767.645	8-[3-oxo-2-[(E)-pent-2-enyl]cyclopenten-1-yl]octanoic acid	MoNA_40040	(M-H)-	0.417473	0.999613	0.765497	MoNA_0.0.1	2
M315T768_POS	315.193	767.808	Pergolide	MONA_3980	(M+H)+	10.9739	0.765204	0.654556	MoNA_0.0.1	2
M271T768_NEG	271.229	768.396	16-Hydroxyhexadecanoic acid	MONA_3099	(M-H)-	1.37168	0.995828	0.788322	MoNA_0.0.1	2
M295T776_2_NEG	295.227	775.851	9-hydroxy-10,12-octadecadienoic acid	MoNA_1243	(M-H)-	2.04032	0.990792	0.784364	MoNA_0.0.1	2
M277T776_NEG	277.217	776.296	gamma-Linolenic acid	MONA_18394	(M-H)-	0.409079	0.999628	0.817223	MoNA_0.0.1	2
M311T779_NEG	311.223	778.845	(9Z,12E)-15,16-dihydroxyoctadeca-9,12-dienoic acid	MoNA_36896	(M-H)-	3.37166	0.975054	0.761292	MoNA_0.0.1	2
M267T783_POS	267.172	782.835	Tri-isobutyl phosphate	MassBank_555	(M+H)+	0.220205	0.999892	0.845262	MassBank_0.0.2	2
M281T784_POS	281.247	783.651	Linoleic acid	shen_1136_HMDB00673	(M+H)+	0.833754	0.998456	0.727091	HMDB_0.0.2	2
M204T790_POS	204.138	790.341	Crotamiton	shen_3499_HMDB14410	(M+H)+	0.395598	0.999652	0.777932	HMDB_0.0.2	2
M233T791_NEG	233.154	791.031	(4S,5Z,6S)-4-(2-methoxy-2-oxoethyl)-5-[2-[(E)-3-phenylprop-2-enoyl]oxyethylidene]-6-[(2S,3R,4S,5S,6R)-3,4,5-trihydroxy-6-(hydroxymethyl)oxan-2-yl]oxy-4H-pyran-3-carboxylic acid	MoNA_9353	(M-H)-	1.16249	0.997001	0.804612	MoNA_0.0.1	2
M317T793_POS	317.209	792.789	7-ethenyl-1,4a,7-trimethyl-6-oxo-2,3,4,8,8a,9,10,10a-octahydrophenanthrene-1-carboxylic acid	MoNA_39922	(M+H)+	4.84438	0.949185	0.752434	MoNA_0.0.1	2
M279T830_POS	279.159	830.28	Di-n-butyl phthalate	MONA_1444	(M+H)+	0.96815	0.997919	0.810968	MoNA_0.0.1	2
M205T832_POS	205.086	831.561	Monoisobutyl phthalate	MassBank_545	(M+H-H2O)+	0.11977	0.999968	0.828377	MassBank_0.0.2	2
M297T852_NEG	297.153	851.621	C10-LAS (TENTATIVE)	MONA_11754	(M-H)-	0.714535	0.998866	0.7511	MoNA_0.0.1	2
M265T853_2_NEG	265.148	853.233	C12-AS (TENTATIVE)	MONA_11760	(M-H)-	1.18111	0.996905	0.794496	MoNA_0.0.1	2
M322T916_POS	322.274	915.791	alpha-Linolenoyl Ethanolamide	MONA_18320	(M+H)+	0.685963	0.998955	0.719415	MoNA_0.0.1	2
M279T917_2_POS	279.231	916.602	?-linolenic acid	MONA_18565	(M+H)+	1.18596	0.996879	0.866759	MoNA_0.0.1	2
M309T921_NEG	309.175	920.999	C12-AE1S (TENTATIVE)	MONA_11761	(M-H)-	1.46638	0.995233	0.763364	MoNA_0.0.1	2
M122T927_POS	122.097	926.953	2,4,6-Trimethylpyridine	MassBank_448	(M+H)+	0.529213	0.999378	0.845294	MassBank_0.0.2	2
M108T930_POS	108.081	929.947	2,6-Dimethylpyridine	shen_5018_HMDB32972	(M+H)+	0.981809	0.99786	0.894712	HMDB_0.0.2	2
M83T936_POS	83.0609	936.452	3-Methylpyrazole	MassBank_436	(M+H)+	1.40377	0.995631	0.801145	MassBank_0.0.2	2
M255T937_NEG	255.233	936.946	Palmitic acid	shen_565_HMDB00220	(M-H)-	0.0582982	0.999992	0.838466	HMDB_0.0.2	2
M136T966_POS	136.022	966.069	Benzothiazole	MassBank_1590	(M+H)+	0.106983	0.999975	0.833573	MassBank_0.0.2	2
M100T976_POS	100.076	975.987	N-Methyl-2-pyrrolidone	MONA_11509	(M+H)+	0.916036	0.998137	0.790134	MoNA_0.0.1	2
M115T60_POS	115.106	59.9059	Heptanaln-Heptanal	C00034880	(M+H)+	2.59058	0.985197	0.985197	KNApSAcK_0.0.1	3
M75T60_2_POS	75.0924	59.9068	1,3-Diaminopropane	C00986	(M+H)+	1.64924	0.993974	0.993974	KEGG_1.0	3
M85T60_2_POS	85.0848	59.9068	N-MethylpyrroliniumN-Methyl-delta1-pyrrolinium cation	C00034612	(M+H)+	6.36857	0.913812	0.913812	KNApSAcK_0.0.1	3
M101T60_2_POS	101.026	59.9076	4-aminobenzoate	zhang_Lab_Com_0268	(M+H-2H2O)+	1.02309	0.997677	0.997677	Plantcyc_0.0.2	3
M103T60_POS	103.051	59.9076	Isoxazolin-5-one	C20891	(M+NH4)+	1.34884	0.995965	0.995965	KEGG_1.0	3
M139T60_POS	139.018	59.9076	Juglone	C03840	(M+H-2H2O)+	0.274534	0.999833	0.999833	KEGG_1.0	3
M144T60_2_POS	143.997	59.9076	Dimethyl trisulfide	C00001246	(M+NH4)+	0.0443283	0.999996	0.999996	KNApSAcK_0.0.1	3
M146T60_POS	146.03	59.9076	methanesulfenate	zhang_Lab_Com_0042	(2M+NH4)+	1.33356	0.996056	0.996056	Plantcyc_0.0.2	3
M162T60_POS	162.007	59.9076	Ethephon	C18399	(M+NH4)+	1.77427	0.993029	0.993029	KEGG_1.0	3
M169T60_POS	169.046	59.9076	cis-Tachlorin(+)-CistachlorinCistachlorin	C00010530	(M+H-2H2O)+	0.120259	0.999968	0.999968	KNApSAcK_0.0.1	3
M218T60_POS	218.15	59.9076	beta-Alanyl-L-lysine	C05341	(M+H)+	0.456994	0.999536	0.999536	KEGG_1.0	3
M71T60_POS	71.0298	59.9076	Oxamide	C00053619	(M+H-H2O)+	7.68109	0.877122	0.877122	KNApSAcK_0.0.1	3
M83T60_POS	83.0381	59.9076	(2Z)-2-aminobut-2-enoate	zhang_Lab_Com_0111	(M+H-H2O)+	3.92611	0.966326	0.966326	Plantcyc_0.0.2	3
M92T60_POS	92.0432	59.9076	4-Methylene-DL-proline	C00050723	(M+H-2H2O)+	7.15475	0.892475	0.892475	KNApSAcK_0.0.1	3
M95T60_2_POS	95.0444	59.9076	4-Methyl-2-oxopentanoic acid2-Oxoisocaproate	C00019677	(M+H-2H2O)+	4.28981	0.95993	0.95993	KNApSAcK_0.0.1	3
M123T60_POS	123.04	60.2551	Carbamate	C01563	(2M+H)+	0.935262	0.998058	0.998058	KEGG_1.0	3
M127T61_POS	127.123	60.6025	Cyclohexyl isocyanide	C11520	(M+NH4)+	0.50499	0.999433	0.999433	KEGG_1.0	3
M94T61_POS	94.0455	60.6025	glycolate	zhang_Lab_Com_0061	(M+NH4)+	11.0997	0.760497	0.760497	Plantcyc_0.0.2	3
M84T61_POS	84.0813	61.2947	(2S)-methylbutanenitrile	zhang_Lab_Com_0071	(M+H)+	1.34261	0.996002	0.996002	Plantcyc_0.0.2	3
M227T61_POS	227.114	61.2965	Guanidinoproclavaminic acid	C06657	(M+H-H2O)+	1.49999	0.995013	0.995013	KEGG_1.0	3
M129T61_NEG	128.958	61.3567	Dimethyl selenide	C00033776	(M+F)-	1.64607	0.993997	0.993997	KNApSAcK_0.0.1	3
M189T61_POS	189.16	61.4155	7,8-Diaminononanoate	C01037	(M+H)+	0.810996	0.998539	0.998539	KEGG_1.0	3
M164T62_POS	164.074	61.992	Ethionine	C11227	(M+H)+	0.36828	0.999699	0.999699	KEGG_1.0	3
M266T62_POS	266.16	62.0534	1-(1-Oxopropyl)-1H-imidazole	C03007	(2M+NH4)+	2.7361	0.983502	0.983502	KEGG_1.0	3
M317T62_POS	317.115	62.0534	Chlorochrymorin	C00000240	(M+H)+	0.395403	0.999653	0.999653	KNApSAcK_0.0.1	3
M121T63_NEG	120.926	62.5348	Methylarsonate	C07294	(M-H2O-H)-	3.02388	0.979885	0.979885	KEGG_1.0	3
M104T64_NEG	104.034	63.6766	D-serine	zhang_Lab_Com_0149	(M-H)-	3.94867	0.965945	0.965945	Plantcyc_0.0.2	3
M613T64_NEG	613.07	63.7537	Lyngbyabellin G(-)-Lyngbyabellin G	C00034583	(M+F)-	2.39137	0.987372	0.987372	KNApSAcK_0.0.1	3
M113T64_NEG	112.894	63.7952	Cadmium	C01413	(M-H)-	4.15202	0.962415	0.962415	KEGG_1.0	3
M115T64_POS	115.087	64.1279	L-Ornithine	C00077	(M+H-H2O)+	0.65143	0.999057	0.999057	KEGG_1.0	3
M455T64_POS	455.012	64.2981	Nitroglycerin	C07455	(2M+H)+	1.82857	0.992597	0.992597	KEGG_1.0	3
M145T64_NEG	145.06	64.467	L-Glutamine	C00064	(M-H)-	3.36286	0.975182	0.975182	KEGG_1.0	3
M183T64_NEG	182.833	64.467	Cadmium chloride	C15233	(M-H)-	1.15606	0.997034	0.997034	KEGG_1.0	3
M141T64_NEG	140.917	64.4894	Polysulfide	C19692	(M+F)-	0.0712669	0.999989	0.999989	KEGG_1.0	3
M527T64_NEG	526.946	64.4894	Barbaleucamide B	C00027917	(M-H)-	7.13238	0.893109	0.893109	KNApSAcK_0.0.1	3
M341T64_NEG	341.109	64.4965	Sucrose	C00089	(M-H)-	0.548839	0.999331	0.999331	KEGG_1.0	3
M205T65_NEG	205.082	64.5234	2,3,6-Trimethoxy-5-(1E)-1-propenylphenol	C00018883	(M-H2O-H)-	0.714485	0.998866	0.998866	KNApSAcK_0.0.1	3
M232T65_NEG	232.093	64.5234	4,4'-Thiodianiline	C19303	(M+NH4-2H)-	4.26978	0.960296	0.960296	KEGG_1.0	3
M132T65_POS	132.113	64.5382	N-Nitrosopiperidine	C19284	(M+NH4)+	0.174475	0.999932	0.999932	KEGG_1.0	3
M353T65_POS	353.084	64.5382	7-Hydroxymethyl-12-methylbenz[a]anthracene sulfate	C19562	(M+H)+	0.44157	0.999567	0.999567	KEGG_1.0	3
M175T65_NEG	175.071	64.5865	Nectriapyrone	C00010346	(M-H2O-H)-	1.92803	0.991773	0.991773	KNApSAcK_0.0.1	3
M202T65_NEG	202.082	64.6186	Antibiotic YN 0165J-A	C00017767	(M-H)-	0.518795	0.999402	0.999402	KNApSAcK_0.0.1	3
M176T65_NEG	176.042	64.624	Entadamide C	C00031764	(M-H)-	2.55829	0.985561	0.985561	KNApSAcK_0.0.1	3
M540T65_NEG	540.141	64.624	5,7,2',3',4'-Pentahydroxy-3,6-dimethoxyflavone 7-glucoside7-(beta-D-Glucopyranosyloxy)-5-hydroxy-3,6-dimethoxy-2-(2,3,4-trihydroxyphenyl)-4H-1-benzopyran-4-one	C00013991	(M+NH4-2H)-	2.87938	0.981745	0.981745	KNApSAcK_0.0.1	3
M234T65_POS	234.109	64.8606	8-Hydroxyalanylclavam	C17359	(M+NH4)+	0.535292	0.999363	0.999363	KEGG_1.0	3
M130T65_POS	130.05	64.9404	2-Furoic acid	C00000151	(M+NH4)+	0.154998	0.999947	0.999947	KNApSAcK_0.0.1	3
M135T65_POS	135.048	64.9404	S,S-Dimethyl-beta-propiothetin	C04022	(M+H)+	0.253669	0.999857	0.999857	KEGG_1.0	3
M177T65_POS	177.087	64.9404	4-Methylene-L-glutamate	C00651	(M+NH4)+	0.116485	0.99997	0.99997	KEGG_1.0	3
M262T65_POS	262.103	64.9404	Pseudouridine5-Ribosyluracil	C00001508	(M+NH4)+	0.0700712	0.999989	0.999989	KNApSAcK_0.0.1	3
M76T65_POS	76.04	64.9404	Glyoxal	C14448	(M+NH4)+	1.37656	0.995798	0.995798	KEGG_1.0	3
M452T65_NEG	452.021	65.2711	3,4-Bis(7-chloroindol-3-yl)pyrrole-2,5-dicarboxylate	C19698	(M-H)-	0.429942	0.999589	0.999589	KEGG_1.0	3
M145T65_NEG	144.868	65.2808	Indium phosphide	C19179	(M-H)-	5.00012	0.945957	0.945957	KEGG_1.0	3
M451T65_1_NEG	451.017	65.2808	Rhopaladin C	C00026868	(M+F)-	3.37765	0.974966	0.974966	KNApSAcK_0.0.1	3
M173T65_NEG	172.898	65.287	Bis(methylthio) selenide	C00054260	(M-H)-	11.2273	0.755698	0.755698	KNApSAcK_0.0.1	3
M104T65_2_POS	104.107	65.3453	Prenol	C01390	(M+NH4)+	0.43913	0.999572	0.999572	KEGG_1.0	3
M219T65_POS	219.027	65.3453	MethylspinazalineMethylspinazarin	C00018861	(M+H-H2O)+	0.167193	0.999938	0.999938	KNApSAcK_0.0.1	3
M86T65_POS	86.0606	65.3453	3-Butyn-1-al	C06145	(M+NH4)+	1.27805	0.996377	0.996377	KEGG_1.0	3
M90T65_POS	90.0555	65.3453	acrylate	zhang_Lab_Com_0049	(M+NH4)+	1.12874	0.997173	0.997173	Plantcyc_0.0.2	3
M221T65_2_POS	221.186	65.3515	Centarol	C00003113	(M+H-H2O)+	0.672383	0.998996	0.998996	KNApSAcK_0.0.1	3
M209T65_NEG	209.03	65.3606	D-Glucarate	C00818	(M-H)-	1.39882	0.995661	0.995661	KEGG_1.0	3
M88T65_NEG	88.0388	65.3606	Methylglyoxal	C00007562	(M+NH4-2H)-	1.32232	0.996122	0.996122	KNApSAcK_0.0.1	3
M102T65_NEG	102.054	65.387	4-Aminobutanoate	C00334	(M-H)-	3.97365	0.96552	0.96552	KEGG_1.0	3
M197T65_NEG	197.021	65.3941	Allyl isothiocyanate	C19317	(2M-H)-	0.37604	0.999686	0.999686	KEGG_1.0	3
M120T65_POS	120.066	65.4204	2-Oxobutanoate	C00109	(M+NH4)+	0.0824354	0.999985	0.999985	KEGG_1.0	3
M432T65_POS	432.171	65.4204	alpha-1,5-L-Arabinotriose	C20571	(M+NH4)+	0.300621	0.999799	0.999799	KEGG_1.0	3
M84T66_POS	84.045	65.6733	1-Aminocyclopropane-1-carboxylate	C01234	(M+H-H2O)+	1.42929	0.995471	0.995471	KEGG_1.0	3
M148T66_POS	148.061	65.7311	(E)-glutaconate	zhang_Lab_Com_0218	(M+NH4)+	0.355458	0.999719	0.999719	Plantcyc_0.0.2	3
M281T66_POS	281.071	65.7311	Sulfamonomethoxine	C12540	(M+H)+	0.901096	0.998197	0.998197	KEGG_1.0	3
M294T66_POS	294.067	65.7311	Proximicin A	C00048829	(M+H)+	1.13824	0.997125	0.997125	KNApSAcK_0.0.1	3
M249T66_POS	249.046	65.8532	Thionazin	C19036	(M+H)+	0.094236	0.99998	0.99998	KEGG_1.0	3
M290T66_POS	290.076	65.8989	Artabonatine D	C00027299	(M+H-H2O)+	0.52115	0.999397	0.999397	KNApSAcK_0.0.1	3
M289T66_NEG	289.07	65.955	Microxine	C00046148	(M+NH4-2H)-	1.65293	0.993947	0.993947	KNApSAcK_0.0.1	3
M146T66_NEG	146.045	65.9737	L-glutamate	zhang_Lab_Com_0328	(M-H)-	3.16162	0.978032	0.978032	Plantcyc_0.0.2	3
M218T66_2_NEG	218.032	66.0028	4-Methylaeruginoic acid4,5-Dihydro-2-(2-hydroxyphenyl)-4-methylthiazole-4(S)-carboxylic acid	C00016314	(M-H2O-H)-	0.666003	0.999015	0.999015	KNApSAcK_0.0.1	3
M379T66_NEG	379.083	66.0028	Didymocalyxin C	C00030129	(M-H)-	0.332479	0.999754	0.999754	KNApSAcK_0.0.1	3
M213T66_NEG	213.016	66.0263	D-Ribitol 5-phosphate	C01068	(M-H2O-H)-	1.07064	0.997456	0.997456	KEGG_1.0	3
M215T66_2_NEG	215.032	66.0263	Ancistroquinone	C00025292	(M-H2O-H)-	0.602952	0.999192	0.999192	KNApSAcK_0.0.1	3
M216T66_NEG	216.035	66.0263	Tauropine	C01616	(M+F)-	1.5969	0.994349	0.994349	KEGG_1.0	3
M217T66_2_NEG	217.029	66.0263	Avicequinone B	C00032749	(M+F)-	0.381772	0.999676	0.999676	KNApSAcK_0.0.1	3
M239T66_NEG	239.077	66.0263	D-Erythrose	C01796	(2M-H)-	0.36785	0.999699	0.999699	KEGG_1.0	3
M291T66_NEG	291.067	66.0263	2,5,7-trihydroxyflavanone	zhang_Lab_Com_0643	(M+F)-	0.428992	0.999591	0.999591	Plantcyc_0.0.2	3
M515T66_NEG	515.015	66.0299	2-keto-3-Deoxy-6-phosphogluconic acid	C00019434	(2M-H)-	4.44771	0.956992	0.956992	KNApSAcK_0.0.1	3
M218T66_POS	218.114	66.0667	AlanylclavamClavalanineRo 22-5417	C00018492	(M+NH4)+	0.0886531	0.999983	0.999983	KNApSAcK_0.0.1	3
M260T66_POS	260.197	66.0667	Phormidinine A(-)-Phormidinine A	C00034626	(M+H)+	0.126711	0.999964	0.999964	KNApSAcK_0.0.1	3
M247T66_NEG	247.04	66.086	Phenanthrene-4,5-dicarboxylate	C18252	(M-H2O-H)-	0.158637	0.999944	0.999944	KEGG_1.0	3
M513T66_NEG	513.017	66.086	Ponceau 3R	C19293	(M+F)-	1.8415	0.992492	0.992492	KEGG_1.0	3
M268T66_NEG	268.076	66.1334	Phenazopyridine hydrochloride	C19290	(M+F)-	2.86762	0.981892	0.981892	KEGG_1.0	3
M439T66_NEG	439.085	66.1334	Gluconasturtiin	C08417	(M+NH4-2H)-	0.0917239	0.999981	0.999981	KEGG_1.0	3
M193T66_2_POS	193.054	66.1399	6-(Allylthio)purine	C15348	(M+H)+	0.425672	0.999597	0.999597	KEGG_1.0	3
M238T66_NEG	238.065	66.4091	cis-2,3-Dihydro-2,3-dihydroxy-4'-chlorobiphenyl	C06585	(M+NH4-2H)-	1.07645	0.997428	0.997428	KEGG_1.0	3
M109T66_POS	109.029	66.4687	2-Propynal	C05985	(2M+H)+	0.79713	0.998589	0.998589	KEGG_1.0	3
M119T67_POS	119.09	66.5121	3,4-Dimethyl heptane	C00048943	(M+H)+	5.97071	0.923836	0.923836	KNApSAcK_0.0.1	3
M236T67_POS	236.169	66.5121	Huperzine W	C00028377	(M+H)+	4.21467	0.961295	0.961295	KNApSAcK_0.0.1	3
M269T67_POS	269.161	66.5299	Histidylleucine	C05010	(M+H)+	0.140598	0.999956	0.999956	KEGG_1.0	3
M161T67_POS	161.092	66.6502	Streptamine	C01854	(M+H-H2O)+	0.709609	0.998882	0.998882	KEGG_1.0	3
M114T67_NEG	114.022	66.6641	Iminodiacetic acid	C00053341	(M-H2O-H)-	0.156306	0.999946	0.999946	KNApSAcK_0.0.1	3
M267T67_NEG	267.072	66.6848	DC 86Y Saphenic acid	C00017629	(M-H)-	0.627834	0.999124	0.999124	KNApSAcK_0.0.1	3
M440T67_NEG	440.088	66.6848	Cefuroxime	C06894	(M+NH4-2H)-	0.397331	0.999649	0.999649	KEGG_1.0	3
M258T67_NEG	258.056	66.7036	Dianthalexin	C08477	(M+F)-	1.93068	0.991751	0.991751	KEGG_1.0	3
M601T67_NEG	601.137	66.7462	peonidin	zhang_Lab_Com_0902	(2M-H)-	2.69036	0.984044	0.984044	Plantcyc_0.0.2	3
M497T67_POS	497.058	66.7884	Cefsulodin	C11253	(M+H-2H2O)+	0.180619	0.999928	0.999928	KEGG_1.0	3
M165T67_NEG	165.039	66.7887	THTA	C11072	(M+F)-	0.0146848	1	1	KEGG_1.0	3
M256T67_NEG	256.06	66.7887	Cartap	C11080	(M+F)-	0.168614	0.999937	0.999937	KEGG_1.0	3
M277T67_NEG	277.033	66.7887	Nepenthone A	C00034077	(M-H)-	0.388757	0.999664	0.999664	KNApSAcK_0.0.1	3
M278T67_NEG	278.037	66.7887	N-Sulfo-D-glucosamine	C01075	(M+F)-	3.93742	0.966135	0.966135	KEGG_1.0	3
M257T67_NEG	257.063	66.7989	Northienamycin(5R-cis)-3-[(2-Aminoethyl)thio]-6-(hydroxymethyl)-7-oxo-1-Azabicyclo[3.2.0]hept-2-ene-2-carboxylic acid	C00018525	(M-H)-	0.0873563	0.999983	0.999983	KNApSAcK_0.0.1	3
M274T67_NEG	274.105	66.8461	(1-Ribosylimidazole)-4-acetate	C05131	(M+NH4-2H)-	0.854097	0.99838	0.99838	KEGG_1.0	3
M176T67_POS	176.011	66.9824	5-Chloro-2-hydroxy-p-benzoquinone	C21105	(M+NH4)+	0.0465666	0.999995	0.999995	KEGG_1.0	3
M144T67_POS	144.066	67.0333	1,2,3-Trihydroxybenzene	C01108	(M+NH4)+	0.457031	0.999536	0.999536	KEGG_1.0	3
M360T67_POS	360.149	67.2766	Oxidized Renilla luciferin	C03717	(M+H-2H2O)+	0.784568	0.998633	0.998633	KEGG_1.0	3
M70T67_POS	70.0659	67.3054	Acetylene	C01548	(2M+NH4)+	1.4127	0.995575	0.995575	KEGG_1.0	3
M413T67_NEG	412.965	67.4705	Bromomonilicin	C00017750	(M+F)-	9.11774	0.83132	0.83132	KNApSAcK_0.0.1	3
M192T67_NEG	192.059	67.4777	N-Carbamoyl-L-aspartate	C00007265	(M+NH4-2H)-	1.95642	0.99153	0.99153	KNApSAcK_0.0.1	3
M225T67_NEG	225.061	67.4811	Mortivinacin A	C00028599	(M-H)-	4.13258	0.96276	0.96276	KNApSAcK_0.0.1	3
M371T67_NEG	371.119	67.4811	Bishopantholide	C00020431	(M+F)-	1.47628	0.995169	0.995169	KNApSAcK_0.0.1	3
M203T68_NEG	203.103	67.525	N5-(L-1-Carboxyethyl)-L-ornithine	C04210	(M-H)-	2.39198	0.987366	0.987366	KEGG_1.0	3
M275T68_NEG	275.089	67.525	Dactylose A	C00030084	(M+F)-	0.0612626	0.999992	0.999992	KNApSAcK_0.0.1	3
M119T68_NEG	119.033	67.6203	urea-1-carboxylate	zhang_Lab_Com_0135	(M+NH4-2H)-	0.599695	0.999201	0.999201	Plantcyc_0.0.2	3
M135T68_NEG	135.028	67.6235	L-threonate	zhang_Lab_Com_0260	(M-H)-	3.87326	0.967211	0.967211	Plantcyc_0.0.2	3
M195T68_NEG	194.945	67.689	4-Bromophenylacetate	C03076	(M-H2O-H)-	1.04589	0.997572	0.997572	KEGG_1.0	3
M462T68_POS	462.077	67.7536	Cefteram	C21548	(M+H-H2O)+	1.59801	0.994341	0.994341	KEGG_1.0	3
M145T68_POS	145.05	67.9878	2,3-Dimethylmaleate	C00922	(M+H)+	0.496813	0.999452	0.999452	KEGG_1.0	3
M348T68_POS	348.14	67.9878	(E)-1-(L-cysteinylglycin-S-yl)-N-hydroxy-ω-(methylsulfanyl)octan-1-imine	zhang_Lab_Com_1421	(M+H-H2O)+	1.26426	0.996454	0.996454	Plantcyc_0.0.2	3
M159T68_POS	159.051	67.9982	Allantoate	C00499	(M+H-H2O)+	0.244649	0.999867	0.999867	KEGG_1.0	3
M221T68_NEG	221.029	68.2523	2-Oxo-4-hydroxy-4-carboxy-5-ureidoimidazoleOHCU	C00007532	(M+F)-	1.12335	0.9972	0.9972	KNApSAcK_0.0.1	3
M299T68_NEG	299.098	68.2684	β-D-xylopyranose	zhang_Lab_Com_0360	(2M-H)-	0.269161	0.999839	0.999839	Plantcyc_0.0.2	3
M242T68_NEG	242.051	68.2912	Pyranonigrin A	C00040123	(M+F)-	6.46548	0.91129	0.91129	KNApSAcK_0.0.1	3
M259T68_NEG	259.023	68.2912	L-Cystine	C00001352	(M+F)-	0.199663	0.999911	0.999911	KNApSAcK_0.0.1	3
M404T68_NEG	404.104	68.2912	Chromopyrrolate	C21125	(M+F)-	1.85613	0.992373	0.992373	KEGG_1.0	3
M179T68_NEG	179.055	68.3994	(R)-lactate	zhang_Lab_Com_0092	(2M-H)-	3.10216	0.978842	0.978842	Plantcyc_0.0.2	3
M180T68_NEG	180.058	68.3994	AnticapsinNSC 177854	C00018799	(M-H2O-H)-	9.58957	0.815173	0.815173	KNApSAcK_0.0.1	3
M181T68_NEG	181.059	68.3994	Ascosonchine	C00035531	(M+NH4-2H)-	0.430263	0.999589	0.999589	KNApSAcK_0.0.1	3
M177T68_NEG	176.935	68.4302	Diphosphate	C00013	(M-H)-	2.29557	0.988358	0.988358	KEGG_1.0	3
M338T68_NEG	338.082	68.4302	Deacetoxycephalosporin C	C06565	(M-H2O-H)-	0.130946	0.999962	0.999962	KEGG_1.0	3
M456T68_NEG	456.091	68.4726	8-Amino-8-demethylriboflavin 5'-phosphate	C21805	(M-H)-	3.5964	0.971667	0.971667	KEGG_1.0	3
M245T69_POS	245.087	68.6668	Salicylaldehyde	C00031273	(2M+H)+	1.38329	0.995757	0.995757	KNApSAcK_0.0.1	3
M330T69_POS	330.06	68.7495	3' 5'-cyclic AMP	C00001497	(M+H)+	0.415015	0.999617	0.999617	KNApSAcK_0.0.1	3
M230T69_POS	230.114	68.7691	Benzaldehyde	C00034452	(2M+NH4)+	0.191691	0.999918	0.999918	KNApSAcK_0.0.1	3
M320T69_POS	320.145	68.7732	Bicozamycin	C11259	(M+NH4)+	0.591926	0.999222	0.999222	KEGG_1.0	3
M337T69_NEG	337.078	68.9872	L-Ascorbic acid-2-glucoside	C18339	(M-H)-	0.0331902	0.999998	0.999998	KEGG_1.0	3
M288T69_NEG	288.12	69.0209	Tabtoxin	C20917	(M-H)-	0.699204	0.998914	0.998914	KEGG_1.0	3
M174T69_POS	174.076	69.0256	3-Methyl-cis,cis-hexadienedioate	C04112	(M+NH4)+	0.619054	0.999149	0.999149	KEGG_1.0	3
M261T69_NEG	261.02	69.1521	Aureothricin	C00018653	(M+F)-	2.60204	0.985067	0.985067	KNApSAcK_0.0.1	3
M161T69_NEG	161.044	69.1593	D-Fructoseb-D-Fructofuranose	C00001117	(M-H2O-H)-	3.21806	0.97725	0.97725	KNApSAcK_0.0.1	3
M183T70_NEG	182.992	69.892	(methylthio-methyl)sulfone	C00037504	(M-H2O-H)-	0.608578	0.999177	0.999177	KNApSAcK_0.0.1	3
M231T70_POS	231.098	70.0001	N,N-Dihydroxy-L-tyrosine	C15503	(M+NH4)+	0.319655	0.999773	0.999773	KEGG_1.0	3
M232T70_NEG	232.046	70.0402	5-Carboxy-2-oxohept-3-enedioate	C04052	(M+NH4-2H)-	1.52688	0.994833	0.994833	KEGG_1.0	3
M207T70_NEG	207.014	70.4385	hydroxypyruvate	zhang_Lab_Com_0134	(2M-H)-	1.76969	0.993065	0.993065	Plantcyc_0.0.2	3
M71T70_NEG	71.0122	70.4385	Glyceraldehyde	C00007413	(M-H2O-H)-	0.157209	0.999945	0.999945	KNApSAcK_0.0.1	3
M335T71_POS	335.074	70.551	sn-Glycero-3-phospho-1-inositol	C01225	(M+H)+	0.196506	0.999914	0.999914	KEGG_1.0	3
M219T71_POS	219.134	70.7169	D-Lysopine	C04020	(M+H)+	0.0186809	0.999999	0.999999	KEGG_1.0	3
M144T71_NEG	144.029	70.7325	3-Hydroxy-L-glutamate	C03066	(M-H2O-H)-	3.56416	0.972165	0.972165	KEGG_1.0	3
M83T71_NEG	83.0122	70.7325	Acetoacetic acid	C00007458	(M-H2O-H)-	0.196563	0.999914	0.999914	KNApSAcK_0.0.1	3
M235T71_NEG	235.046	70.9921	Succinate	C00042	(2M-H)-	0.908944	0.998166	0.998166	KEGG_1.0	3
M241T71_POS	241.155	70.9924	Pirbuterol	C07807	(M+H)+	0.673376	0.998993	0.998993	KEGG_1.0	3
M533T71_POS	533.126	71.0016	5,7,3',5'-Tetrahydroxy-3,6,8,4'-tetramethoxyflavone 3'-glucoside	C00005797	(M+H-2H2O)+	0.524715	0.999388	0.999388	KNApSAcK_0.0.1	3
M316T71_NEG	316.05	71.0056	DemethylwedelolactoneNorwedelolactoneDesmethylwedelolactone	C00009765	(M+NH4-2H)-	1.13458	0.997143	0.997143	KNApSAcK_0.0.1	3
M529T71_NEG	529.133	71.126	Luteolin 3'-methyl ether 7-(6''-crotonylglucoside)	C00004352	(M-H)-	0.169949	0.999936	0.999936	KNApSAcK_0.0.1	3
M133T71_POS	133.032	71.3149	THTC	C11074	(M+H)+	0.26535	0.999844	0.999844	KEGG_1.0	3
M187T71_POS	187.108	71.3729	Pyridoxine	C00314	(M+NH4)+	0.52612	0.999385	0.999385	KEGG_1.0	3
M280T71_NEG	280.043	71.3787	8-Anilino-1-naphthalene sulfonic acid	C11326	(M-H2O-H)-	2.84343	0.982194	0.982194	KEGG_1.0	3
M269T71_POS	269.107	71.4657	Ceceline	C09130	(M+H-2H2O)+	0.0895414	0.999982	0.999982	KEGG_1.0	3
M205T72_NEG	205.035	71.5624	2-Methylcitrate	C02225	(M-H)-	1.95187	0.99157	0.99157	KEGG_1.0	3
M72T72_POS	72.0815	71.6758	1,3-Butadiene	C16450	(M+NH4)+	1.38696	0.995734	0.995734	KEGG_1.0	3
M163T72_NEG	163.06	72.0089	alpha-EMTBL	C13720	(M+F)-	0.100847	0.999977	0.999977	KEGG_1.0	3
M229T72_NEG	228.993	72.009	Linuron	C11007	(M-H2O-H)-	2.80181	0.982707	0.982707	KEGG_1.0	3
M192T72_NEG	192.022	72.0097	p-Chloroacetoacetanilide	C14266	(M-H2O-H)-	0.0997188	0.999978	0.999978	KEGG_1.0	3
M128T72_NEG	128.034	72.0287	5-OxoprolinePyroglutamic acid	C00007403	(M-H)-	2.83434	0.982306	0.982306	KNApSAcK_0.0.1	3
M254T72_NEG	254.015	72.0287	2,6-Dichloro-4'-biphenylol	C14192	(M+NH4-2H)-	1.89259	0.992072	0.992072	KEGG_1.0	3
M145T72_NEG	145.013	72.3266	2-Oxoglutarate	C00026	(M-H)-	3.51241	0.972957	0.972957	KEGG_1.0	3
M143T72_NEG	142.997	72.368	4-Hydroxy-2-oxoglutarate	C01127	(M-H2O-H)-	2.9132	0.981317	0.981317	KEGG_1.0	3
M155T73_NEG	154.997	72.8184	Phenylmethanesulfonyl fluoride	C06747	(M-H2O-H)-	0.0345032	0.999997	0.999997	KEGG_1.0	3
M157T73_POS	157.035	72.932	ethylsulfenate	zhang_Lab_Com_0065	(2M+H)+	0.381149	0.999677	0.999677	Plantcyc_0.0.2	3
M327T73_NEG	326.943	73.2235	Chondrocole C	C00010434	(M+F)-	10.6765	0.776232	0.776232	KNApSAcK_0.0.1	3
M80T74_POS	80.025	73.9337	Vinyl chloride	C06793	(M+NH4)+	2.98239	0.980428	0.980428	KEGG_1.0	3
M142T74_NEG	142.05	74.3278	5-Hydroxymethyl-2-furaldehyde5-(Hydroxymethyl)-2-furaldehyde5-Hydroxymethyl-2-furfural5-Hydroxymethylfuraldehyde	C00029547	(M+NH4-2H)-	0.852608	0.998386	0.998386	KNApSAcK_0.0.1	3
M257T75_NEG	257.007	74.679	6-Phospho-D-gluconate	C00345	(M-H2O-H)-	0.026104	0.999998	0.999998	KEGG_1.0	3
M331T75_NEG	330.87	74.7465	Longamide B	C00049806	(M-H2O-H)-	5.72515	0.929751	0.929751	KNApSAcK_0.0.1	3
M101T75_POS	101.031	74.8756	Allophanic acid methyl ester	C10899	(M+H-H2O)+	8.20431	0.86107	0.86107	KEGG_1.0	3
M160T75_NEG	160.032	75.0588	4-Chloro-ortho-toluidine	C19169	(M+F)-	3.80777	0.968293	0.968293	KEGG_1.0	3
M306T75_NEG	305.995	75.2382	[5-(Aminomethyl)furan-3-yl]methyl diphosphate	C21069	(M+F)-	0.757783	0.998725	0.998725	KEGG_1.0	3
M232T77_POS	232.013	76.6909	Alendronic acid	C07752	(M+H-H2O)+	0.246698	0.999865	0.999865	KEGG_1.0	3
M235T78_NEG	234.88	78.2544	2,3-Dibromo-1-propanol	C19224	(M+F)-	5.51047	0.934748	0.934748	KEGG_1.0	3
M195T80_NEG	194.926	79.6962	Sulfate	C00059	(2M-H)-	2.50143	0.986191	0.986191	KEGG_1.0	3
M272T80_NEG	271.98	79.8348	2,3,4-Trichlorobiphenyl	C14357	(M+NH4-2H)-	0.397335	0.999649	0.999649	KEGG_1.0	3
M377T80_POS	377.057	80.1302	Mannomustine dihydrochloride	C19441	(M+H)+	0.918457	0.998127	0.998127	KEGG_1.0	3
M309T80_NEG	308.933	80.2856	Mycenone	C00017033	(M+F)-	9.19695	0.828645	0.828645	KNApSAcK_0.0.1	3
M349T80_POS	349.025	80.4373	Hydroflumethiazide	C07763	(M+NH4)+	0.640462	0.999089	0.999089	KEGG_1.0	3
M279T81_POS	279.047	80.7004	Terrestrol B	C00040465	(M+H-H2O)+	0.241965	0.99987	0.99987	KNApSAcK_0.0.1	3
M369T81_NEG	368.994	81.0321	L-Serine O-sulfate	C02703	(2M-H)-	7.40839	0.885179	0.885179	KEGG_1.0	3
M445T81_NEG	444.865	81.1409	Leptophos	C19003	(M+F)-	3.12298	0.97856	0.97856	KEGG_1.0	3
M360T81_NEG	359.942	81.2443	Aplysiapyranoid A	C00010375	(M+NH4-2H)-	6.83606	0.901362	0.901362	KNApSAcK_0.0.1	3
M559T81_NEG	558.988	81.3091	Photinus luciferin	C02740	(2M-H)-	0.0756431	0.999987	0.999987	KEGG_1.0	3
M391T81_NEG	390.923	81.4289	DuP 697	C11704	(M-H2O-H)-	10.1993	0.793607	0.793607	KEGG_1.0	3
M301T83_NEG	300.997	82.6914	Ochtodiol	C00010446	(M+F)-	5.23065	0.941012	0.941012	KNApSAcK_0.0.1	3
M116T83_NEG	116.07	83.0653	2-Methyl-2-butenoic acid	C00029460	(M+NH4-2H)-	2.1334	0.989937	0.989937	KNApSAcK_0.0.1	3
M329T84_NEG	329	84.3249	Furosemide	C07017	(M-H)-	0.652696	0.999054	0.999054	KEGG_1.0	3
M222T88_POS	222.157	87.9722	O-Acetylcarnitine	C02571	(M+NH4)+	0.384917	0.999671	0.999671	KEGG_1.0	3
M332T91_NEG	331.948	90.7409	Pyrithione zinc	C13427	(M+NH4-2H)-	7.79277	0.87376	0.87376	KEGG_1.0	3
M275T91_NEG	275.022	91.0915	Urolithin M5	C00053888	(M-H)-	1.69844	0.99361	0.99361	KNApSAcK_0.0.1	3
M194T91_POS	194.082	91.3655	5-Hydroxy-2-methylchromone	C00000553	(M+NH4)+	0.650888	0.999059	0.999059	KNApSAcK_0.0.1	3
M134T92_NEG	134.016	91.7556	o-Hydroxylaminobenzoate	C00007557	(M-H2O-H)-	14.7734	0.615693	0.615693	KNApSAcK_0.0.1	3
M149T94_NEG	149.044	94.3132	D-Ribose	C00121	(M-H)-	3.20385	0.977448	0.977448	KEGG_1.0	3
M150T95_NEG	150.041	95.0041	L-Malic acidL-(-)-Malic acid	C00001192	(M+NH4-2H)-	0.0210425	0.999999	0.999999	KNApSAcK_0.0.1	3
M143T95_2_POS	143.143	95.1025	(Z)-2-Nonen-1-ol	C00029344	(M+H)+	10.0501	0.798953	0.798953	KNApSAcK_0.0.1	3
M372T97_POS	372.101	96.6917	Cefprozil	C06888	(M+H-H2O)+	0.411385	0.999624	0.999624	KEGG_1.0	3
M262T97_NEG	262.087	96.7058	(-)-AnolobineAnolobine	C00001806	(M-H2O-H)-	0.821407	0.998502	0.998502	KNApSAcK_0.0.1	3
M290T97_1_NEG	289.937	96.7058	Ancorinolate B	C00026804	(M-H2O-H)-	13.1659	0.680313	0.680313	KNApSAcK_0.0.1	3
M290T97_2_NEG	290.071	96.7681	Prontosil	C07573	(M-H)-	0.895518	0.998219	0.998219	KEGG_1.0	3
M193T97_NEG	193.023	97.0748	Cremeomycin	C00016531	(M-H)-	0.377593	0.999683	0.999683	KNApSAcK_0.0.1	3
M265T97_NEG	265.093	97.0748	Ureidoglycine	C00007467	(2M-H)-	1.55344	0.994652	0.994652	KNApSAcK_0.0.1	3
M244T97_NEG	244.065	97.3815	Chloromethiuron	C19026	(M+NH4-2H)-	6.61974	0.907211	0.907211	KEGG_1.0	3
M266T97_NEG	266.09	97.3815	Deoxyguanosine	C00330	(M-H)-	1.01053	0.997733	0.997733	KEGG_1.0	3
M289T97_NEG	289.068	97.3833	2-oxoglutaramate	zhang_Lab_Com_0317	(2M-H)-	0.0653206	0.999991	0.999991	Plantcyc_0.0.2	3
M554T97_NEG	554.221	97.3913	Asperlicin	C11688	(M+F)-	0.390789	0.999661	0.999661	KEGG_1.0	3
M204T97_NEG	204.087	97.4011	N-Acetyl-D-fucosamine	C15480	(M-H)-	1.82701	0.99261	0.99261	KEGG_1.0	3
M263T97_NEG	263.071	97.4011	5,7-Dimethoxyflavone	C10029	(M-H2O-H)-	0.884929	0.998261	0.998261	KEGG_1.0	3
M435T97_NEG	435.15	97.4231	(-)-Podorhizol	C00007202	(M+F)-	2.02877	0.990895	0.990895	KNApSAcK_0.0.1	3
M187T97_NEG	187.108	97.4321	Crotanecine	C10284	(M+NH4-2H)-	2.23396	0.988971	0.988971	KEGG_1.0	3
M203T98_NEG	203.019	98.2719	5-Hydroxyisourate	C00007531	(M+F)-	0.167983	0.999937	0.999937	KNApSAcK_0.0.1	3
M174T98_POS	174.118	98.4256	Hyacinthacine A1(+)-Hyacinthacine A1(1S,2R,2R,3R,7aR)-1,2-Dihydroxy-3-hydroxymethylpyrrolizidine	C00037281	(M+H)+	2.65521	0.984455	0.984455	KNApSAcK_0.0.1	3
M299T99_POS	299.172	98.5792	Pendimethalin	C11019	(M+NH4)+	0.839194	0.998436	0.998436	KEGG_1.0	3
M116T99_NEG	116.034	98.6301	L-Aspartate 4-semialdehyde	C00007469	(M-H)-	2.6393	0.984639	0.984639	KNApSAcK_0.0.1	3
M213T99_POS	213.124	98.8607	Damascenine	C00002333	(M+NH4)+	0.441549	0.999567	0.999567	KNApSAcK_0.0.1	3
M244T99_POS	244.129	98.8607	Porphobilinogen	C00931	(M+NH4)+	0.207763	0.999904	0.999904	KEGG_1.0	3
M237T99_POS	237.091	98.8984	deoxyshikonin	zhang_Lab_Com_0665	(M+H-2H2O)+	0.0122175	1	1	Plantcyc_0.0.2	3
M139T99_NEG	139.002	98.9661	Maleylacetic acid2-Hexenedioic acid	C00013593	(M-H2O-H)-	0.546085	0.999338	0.999338	KNApSAcK_0.0.1	3
M330T99_POS	330.06	99.0119	AMP	zhang_Lab_Com_1264	(M+H-H2O)+	0.319595	0.999773	0.999773	Plantcyc_0.0.2	3
M251T99_POS	251.106	99.1316	(-)-Sativan	C10526	(M+H-2H2O)+	0.533612	0.999367	0.999367	KEGG_1.0	3
M217T99_POS	217.118	99.4213	L-Anticapsin	C20941	(M+NH4)+	0.0473862	0.999995	0.999995	KEGG_1.0	3
M198T99_POS	198.076	99.4841	3-(4-Hydroxyphenyl)pyruvate	C01179	(M+NH4)+	0.545148	0.99934	0.99934	KEGG_1.0	3
M206T100_POS	206.102	99.6057	2-Oxosuberate	C16589	(M+NH4)+	0.113062	0.999972	0.999972	KEGG_1.0	3
M282T100_POS	282.12	99.6071	1-Methyladenosine	C02494	(M+H)+	1.70643	0.99355	0.99355	KEGG_1.0	3
M346T100_POS	346.055	99.7109	2-Amino-5-formylamino-6-(5-phospho-D-ribosylamino)pyrimidin-4(3H)-one	C15563	(M+H-2H2O)+	0.0209832	0.999999	0.999999	KEGG_1.0	3
M147T100_POS	147.044	99.7678	Coumarin	C05851	(M+H)+	0.28325	0.999822	0.999822	KEGG_1.0	3
M190T100_POS	190.127	99.7678	O-Methylcorypalline	C00027451	(M+H-H2O)+	0.38282	0.999674	0.999674	KNApSAcK_0.0.1	3
M317T100_POS	317.182	99.7678	Fortimicin KL1	C17973	(M+H-2H2O)+	0.230816	0.999882	0.999882	KEGG_1.0	3
M347T100_POS	347.192	99.7678	L-Alanyl-gamma-D-glutamyl-L-lysine	C21160	(M+H)+	0.0853562	0.999984	0.999984	KEGG_1.0	3
M185T101_POS	185.008	101.038	(1E,3E)-4-Hydroxybuta-1,3-diene-1,2,4-tricarboxylate	C04324	(M+H-H2O)+	0.26278	0.999847	0.999847	KEGG_1.0	3
M131T101_NEG	131.022	101.398	SQ 30957	C00017789	(M-H2O-H)-	0.393082	0.999657	0.999657	KNApSAcK_0.0.1	3
M130T101_2_NEG	130.021	101.401	2-Amino-3-nitraminopropionic acid	C00054686	(M-H2O-H)-	2.63708	0.984665	0.984665	KNApSAcK_0.0.1	3
M265T101_POS	265.086	101.47	4-HydroxyhomopterocarpinMelilotocarpan A	C00002536	(M+H-2H2O)+	0.196162	0.999914	0.999914	KNApSAcK_0.0.1	3
M230T102_NEG	230.03	101.522	Thiazinedione	C00029117	(M+F)-	2.78317	0.982934	0.982934	KNApSAcK_0.0.1	3
M157T102_NEG	157.013	102.162	(Z)-phenylmethanethial S-oxide	zhang_Lab_Com_0294	(M+F)-	0.0175068	0.999999	0.999999	Plantcyc_0.0.2	3
M386T102_NEG	385.985	102.162	Phosalone	C11028	(M+F)-	0.885196	0.99826	0.99826	KEGG_1.0	3
M271T102_NEG	270.977	102.165	8-Hydroxy-3,4-dichlorodibenzofuran	C15239	(M+F)-	8.22177	0.860522	0.860522	KEGG_1.0	3
M341T102_NEG	340.992	102.165	(12E)-Lembyne A	C00036323	(M-H)-	2.32753	0.988034	0.988034	KNApSAcK_0.0.1	3
M385T102_NEG	384.982	102.165	UDPUridine 5'-diphosphateuridine diphosphate	C00007313	(M-H2O-H)-	0.219505	0.999893	0.999893	KNApSAcK_0.0.1	3
M387T102_NEG	386.979	102.166	5-Fluorodeoxyuridine diphosphate	C21750	(M-H2O-H)-	1.91711	0.991866	0.991866	KEGG_1.0	3
M400T102_NEG	399.937	102.196	Pyrrolomycin H(-)-Pyrrolomycin H	C00042898	(M+NH4-2H)-	6.7765	0.902988	0.902988	KNApSAcK_0.0.1	3
M240T103_POS	240.106	102.575	Orixalone D(+)-Orixalone D	C00043796	(M+H-2H2O)+	0.424243	0.9996	0.9996	KNApSAcK_0.0.1	3
M139T103_POS	139.003	102.609	2,5-Furandicarboxylate	C20450	(M+H-H2O)+	0.0291688	0.999998	0.999998	KEGG_1.0	3
M209T103_POS	209.127	102.734	Antibiotic X 1092	C00018012	(M+H-2H2O)+	1.27589	0.996389	0.996389	KNApSAcK_0.0.1	3
M387T103_POS	386.987	102.734	CJ 19784	C00015145	(M+H-2H2O)+	2.23282	0.988982	0.988982	KNApSAcK_0.0.1	3
M417T103_POS	417.246	102.903	Sch 599473	C00014979	(M+H-2H2O)+	0.26456	0.999844	0.999844	KNApSAcK_0.0.1	3
M401T103_NEG	400.944	102.922	1D-myo-Inositol 1,3,4-trisphosphate	C01243	(M-H2O-H)-	1.35093	0.995953	0.995953	KEGG_1.0	3
M549T103_NEG	549.145	102.922	Formononetin 7-O-(2''-p-hydroxybenzoylglucoside)	C00010159	(M-H)-	5.00573	0.945839	0.945839	KNApSAcK_0.0.1	3
M281T103_POS	281.006	103.007	3-O-Methylellagic acid	C00011154	(M+H-2H2O)+	0.369647	0.999696	0.999696	KNApSAcK_0.0.1	3
M151T103_POS	151.076	103.381	N-Trimethyl-2-aminoethylphosphonate	C06459	(M+H-H2O)+	0.165925	0.999939	0.999939	KEGG_1.0	3
M175T104_NEG	175.024	103.792	Pyruvate	C00022	(2M-H)-	2.37761	0.987516	0.987516	KEGG_1.0	3
M325T104_NEG	325.114	103.809	Clusianose	C00001159	(M-H2O-H)-	0.167773	0.999937	0.999937	KNApSAcK_0.0.1	3
M589T104_POS	589.117	103.851	4',6'-O-(S)-hexahydroxydiphenoylsalicin	C00032655	(M+H)+	0.965424	0.997931	0.997931	KNApSAcK_0.0.1	3
M236T104_POS	236.132	103.974	N-hydroxypentahomomethionine	zhang_Lab_Com_0443	(M+H)+	1.8358	0.992539	0.992539	Plantcyc_0.0.2	3
M270T104_2_POS	270.145	104.302	1-piperideine 6-carboxylate	zhang_Lab_Com_0209	(2M+NH4)+	0.181273	0.999927	0.999927	Plantcyc_0.0.2	3
M342T105_POS	342.139	104.682	Lichenin	C00478	(2M+NH4)+	0.0208651	0.999999	0.999999	KEGG_1.0	3
M331T105_NEG	331.067	104.776	1-O-Galloyl-beta-D-glucose	C01158	(M-H)-	0.405521	0.999635	0.999635	KEGG_1.0	3
M322T106_POS	322.188	105.504	E-64	C01341	(M+H-2H2O)+	0.757998	0.998724	0.998724	KEGG_1.0	3
M463T106_NEG	463.109	106.228	Luteolinidin 4'-glucuronide	C00006625	(M+NH4-2H)-	0.290215	0.999813	0.999813	KNApSAcK_0.0.1	3
M184T106_NEG	184.061	106.27	N2-Acetyl-L-aminoadipate	C12986	(M-H2O-H)-	2.49065	0.986309	0.986309	KEGG_1.0	3
M348T107_POS	348.176	107.032	Antibiotic BN 186BAntibiotic BU 2183BAntibiotic GlA2Antibiotic P 2563-IIAntibiotic P 2563AP 2563-IISorbistin B	C00018111	(M+H-2H2O)+	0.550403	0.999327	0.999327	KNApSAcK_0.0.1	3
M216T107_NEG	216.143	107.049	Butylate	C14323	(M-H)-	0.280312	0.999825	0.999825	KEGG_1.0	3
M215T107_NEG	215.139	107.097	Methylecgonine	C00051754	(M+NH4-2H)-	0.493713	0.999458	0.999458	KNApSAcK_0.0.1	3
M384T108_POS	384.14	107.722	4-Pyridoxate	C00847	(2M+NH4)+	0.0182039	0.999999	0.999999	KEGG_1.0	3
M347T108_NEG	347.098	107.875	Shikimate	C00493	(2M-H)-	0.0111716	1	1	KEGG_1.0	3
M257T108_NEG	256.962	107.882	2-C-methyl-D-erythritol-2,4-cyclodiphosphate	zhang_Lab_Com_0709	(M-H2O-H)-	1.28244	0.996352	0.996352	Plantcyc_0.0.2	3
M367T108_POS	367.161	107.95	Mitomycin A	C21161	(M+NH4)+	0.00360594	1	1	KEGG_1.0	3
M393T108_POS	393.177	108.383	Leuconicine G(-)-Leuconicine G	C00047965	(M+H)+	0.1993	0.999912	0.999912	KNApSAcK_0.0.1	3
M396T109_POS	396.176	108.552	Fusarin C	C00016336	(M+H-2H2O)+	0.0749301	0.999988	0.999988	KNApSAcK_0.0.1	3
M298T109_NEG	298.039	108.662	Ayamycin	C00048626	(M-H2O-H)-	7.3311	0.887423	0.887423	KNApSAcK_0.0.1	3
M334T109_NEG	334.108	108.675	Protopine	C05189	(M-H2O-H)-	0.992624	0.997813	0.997813	KEGG_1.0	3
M289T109_NEG	289.093	108.693	furaneol glucopyranoside	zhang_Lab_Com_0809	(M-H)-	1.49796	0.995026	0.995026	Plantcyc_0.0.2	3
M278T109_NEG	278.063	108.707	D-sorbitol 6-phosphate	zhang_Lab_Com_0581	(M+NH4-2H)-	3.62044	0.971292	0.971292	Plantcyc_0.0.2	3
M217T109_POS	217.155	108.717	Tussilagine	C00002125	(M+NH4)+	0.0637044	0.999991	0.999991	KNApSAcK_0.0.1	3
M267T109_POS	267.134	108.717	Semecarpifoline	C00026481	(M+NH4)+	0.0387473	0.999997	0.999997	KNApSAcK_0.0.1	3
M297T109_POS	297.108	108.717	4-Nitrophenyl-3-ketovalidamine	C03995	(M+H)+	0.373936	0.999689	0.999689	KEGG_1.0	3
M272T109_POS	272.161	108.792	Midodrine	C07890	(M+NH4)+	0.502267	0.99944	0.99944	KEGG_1.0	3
M277T109_NEG	277.06	108.887	Phosphotyrosine	C06501	(M+NH4-2H)-	1.12974	0.997168	0.997168	KEGG_1.0	3
M340T109_POS	340.151	109.124	Binapacryl	C19022	(M+NH4)+	0.853238	0.998383	0.998383	KEGG_1.0	3
M339T109_NEG	339.059	109.131	Keramadine	C00049800	(M+NH4-2H)-	0.0539992	0.999994	0.999994	KNApSAcK_0.0.1	3
M425T109_POS	425.167	109.496	Benzyl benzoate	C00019221	(2M+H)+	0.151671	0.999949	0.999949	KNApSAcK_0.0.1	3
M346T109_NEG	346.162	109.497	2'-N-Acetylparomamine	C17582	(M-H2O-H)-	0.127803	0.999964	0.999964	KEGG_1.0	3
M345T110_NEG	345.083	109.519	Methyl gallate 4-O-beta-D-glucopyranoside	C00046139	(M-H)-	1.47841	0.995155	0.995155	KNApSAcK_0.0.1	3
M287T110_NEG	287.089	109.525	Citrinin hydrate	C00016654	(M+F)-	0.192577	0.999918	0.999918	KNApSAcK_0.0.1	3
M579T110_NEG	579.156	109.525	Isoplumericin	C00003087	(2M-H)-	4.87071	0.948646	0.948646	KNApSAcK_0.0.1	3
M320T110_POS	320.134	109.975	Streptobiosamine	C07655	(M+H-H2O)+	0.212385	0.9999	0.9999	KEGG_1.0	3
M280T110_NEG	280.102	110.225	Demethylcephalotaxinone	C00027341	(M-H2O-H)-	0.173877	0.999933	0.999933	KNApSAcK_0.0.1	3
M366T110_NEG	366.082	110.334	Zeanoside A	C00057776	(M-H2O-H)-	0.912097	0.998153	0.998153	KNApSAcK_0.0.1	3
M392T110_NEG	392.113	110.418	Citropone A	C00052245	(M-H)-	0.467303	0.999515	0.999515	KNApSAcK_0.0.1	3
M423T110_POS	423.224	110.455	Ancistrocladinine(-)-AncistrocladinineAncistrocladinin	C00025285	(M+NH4)+	0.844493	0.998416	0.998416	KNApSAcK_0.0.1	3
M289T111_POS	289.195	110.517	Erythrophloin E	C00047228	(M+H-2H2O)+	1.50547	0.994976	0.994976	KNApSAcK_0.0.1	3
M243T111_POS	243.098	110.749	4-Amino-4-deoxychorismic acid4-Amino-4-deoxychorismate	C00000730	(M+NH4)+	0.683152	0.998963	0.998963	KNApSAcK_0.0.1	3
M198T111_POS	198.119	110.979	N-(Hydroxymethyl)urea	C06384	(2M+NH4)+	2.98688	0.98037	0.98037	KEGG_1.0	3
M598T111_POS	598.197	110.979	Chloroxuron	C19075	(2M+NH4)+	1.39163	0.995706	0.995706	KEGG_1.0	3
M348T112_NEG	348.123	111.938	Fentrazamide	C18501	(M-H)-	0.330101	0.999758	0.999758	KEGG_1.0	3
M212T112_POS	212.116	111.943	12-Cytisineacetamide	C00007728	(M+H-2H2O)+	0.198584	0.999912	0.999912	KNApSAcK_0.0.1	3
M350T112_POS	350.138	111.943	Mitomycin B	C00018664	(M+H)+	1.02106	0.997686	0.997686	KNApSAcK_0.0.1	3
M368T112_POS	368.097	111.943	Zeanoside B	C00057775	(M+H)+	0.203821	0.999908	0.999908	KNApSAcK_0.0.1	3
M378T112_NEG	378.134	111.971	7-deoxyloganate	zhang_Lab_Com_1380	(M+F)-	1.39577	0.99568	0.99568	Plantcyc_0.0.2	3
M396T112_NEG	396.141	111.995	Adlumiceine	C00027268	(M-H2O-H)-	3.33616	0.97557	0.97557	KNApSAcK_0.0.1	3
M318T113_1_NEG	318.037	112.742	Ditalimfos	C18925	(M+F)-	0.721053	0.998845	0.998845	KEGG_1.0	3
M415T113_NEG	415.001	112.767	Sulconazole	C08076	(M+F)-	1.38734	0.995732	0.995732	KEGG_1.0	3
M458T113_NEG	458.144	112.767	Rhinacanthin E	C00000708	(M+NH4-2H)-	3.19764	0.977534	0.977534	KNApSAcK_0.0.1	3
M406T113_NEG	406.128	112.774	Periglaucine C(+)-Periglaucine C	C00039956	(M+F)-	1.4668	0.99523	0.99523	KNApSAcK_0.0.1	3
M278T113_POS	278.179	113.199	11alpha-Hydroxyphlegmariurine B	C00027658	(M+H)+	4.90739	0.94789	0.94789	KNApSAcK_0.0.1	3
M284T114_POS	284.161	113.616	gamma-Glutamyltyramine	C20926	(M+NH4)+	0.00116262	1	1	KEGG_1.0	3
M391T114_POS	391.218	113.616	17-(Dimethylarsinoyl)heptadecanoic acid	C00056364	(M+H)+	1.97366	0.991381	0.991381	KNApSAcK_0.0.1	3
M257T114_NEG	257.114	113.632	N6-(L-1,3-Dicarboxypropyl)-L-lysine	C00449	(M-H2O-H)-	0.410963	0.999625	0.999625	KEGG_1.0	3
M398T114_POS	398.156	113.687	(+)-isochromophilone VIFO 3216IVIsochromophilone VI	C00016551	(M+H-2H2O)+	0.263792	0.999845	0.999845	KNApSAcK_0.0.1	3
M411T114_POS	411.196	114.199	1-Methoxy-3-hydroxy-2-carbomethoxy-9,10-anthraquinone 3-O-beta-primeveroside	C00032608	(M+H-2H2O)+	0.249574	0.999862	0.999862	KNApSAcK_0.0.1	3
M385T115_POS	385.119	114.916	Saphenamycin	C12311	(M+H-H2O)+	0.813925	0.998529	0.998529	KEGG_1.0	3
M403T115_NEG	403.183	115.161	Coprine	C00001349	(2M-H)-	0.736301	0.998796	0.998796	KNApSAcK_0.0.1	3
M428T115_NEG	428.133	115.206	Ziprasidone	C07568	(M+NH4-2H)-	1.8391	0.992512	0.992512	KEGG_1.0	3
M185T115_POS	185.129	115.246	L-2,5-Dihydrophenylalanine	C00001354	(M+NH4)+	0.49951	0.999446	0.999446	KNApSAcK_0.0.1	3
M447T115_NEG	447.209	115.247	Glenvastatin	C11699	(M+NH4-2H)-	0.00806799	1	1	KEGG_1.0	3
M388T115_NEG	388.172	115.253	Acetylsenkirkine	C00033612	(M-H2O-H)-	0.575206	0.999265	0.999265	KNApSAcK_0.0.1	3
M275T116_POS	275.18	115.823	Cannabinol	C07580	(M+H-2H2O)+	0.824976	0.998489	0.998489	KEGG_1.0	3
M366T116_NEG	366.131	115.882	4-(Methylnitrosamino)-1-(3-pyridyl)-1-butanol glucuronide	C19605	(M-H2O-H)-	0.231181	0.999881	0.999881	KEGG_1.0	3
M431T116_NEG	431.119	116.083	4beta-(2,4-Dihydroxy-3-methoxyphenyl)fisetinidol	C00009324	(M+F)-	0.00271734	1	1	KNApSAcK_0.0.1	3
M390T117_POS	390.187	116.579	(+)-EpolactaeneEpolactaene	C00016556	(M+H)+	0.00172367	1	1	KNApSAcK_0.0.1	3
M281T117_POS	281.154	116.623	gibberellin A9	zhang_Lab_Com_1035	(M+H-2H2O)+	0.0884661	0.999983	0.999983	Plantcyc_0.0.2	3
M344T117_POS	344.201	116.654	N,N-Didesmethyltamoxifen	C16548	(M+H)+	0.854042	0.99838	0.99838	KEGG_1.0	3
M365T117_POS	365.211	116.861	Ammoresinol	C09056	(M+H-H2O)+	0.866306	0.998334	0.998334	KEGG_1.0	3
M432T117_NEG	432.122	116.873	(1R)-Hydroxy-(2R)-glutathionyl-1,2-dihydronaphthalene	C14791	(M-H2O-H)-	2.09998	0.990248	0.990248	KEGG_1.0	3
M310T118_NEG	310.113	118.268	Cyproconazole	C18456	(M+F)-	0.782498	0.99864	0.99864	KEGG_1.0	3
M405T118_NEG	405.14	118.311	Ipolamiide	C09784	(M-H)-	0.634701	0.999105	0.999105	KEGG_1.0	3
M291T119_NEG	291.109	118.524	2-Aceto-2-hydroxybutanoate	C00659	(2M-H)-	0.340828	0.999742	0.999742	KEGG_1.0	3
M287T119_POS	287.18	118.607	12alpha-Fluoro-11beta,17beta-dihydroxyandrost-4-en-3-one	C15164	(M+H-2H2O)+	1.51427	0.994917	0.994917	KEGG_1.0	3
M309T119_NEG	309.11	118.617	N-Succinyl-LL-2,6-diaminoheptanedioate	C04421	(M+F)-	0.475687	0.999497	0.999497	KEGG_1.0	3
M228T119_NEG	228.051	118.827	N-Succinyl-L-glutamate	C05931	(M-H2O-H)-	0.917595	0.998131	0.998131	KEGG_1.0	3
M288T119_NEG	288.156	118.827	Lividamine	C21255	(M-H2O-H)-	0.122527	0.999967	0.999967	KEGG_1.0	3
M386T119_NEG	386.124	119.031	Norsolorinic acid	C00000561	(M+NH4-2H)-	2.22477	0.989061	0.989061	KNApSAcK_0.0.1	3
M449T119_NEG	449.215	119.368	1-(Methylnitrosoamino)-4-(3-pyridinyl)-1,4-butanediol	C19577	(2M-H)-	0.161348	0.999942	0.999942	KEGG_1.0	3
M412T119_POS	412.172	119.372	DihydroxyphenylalanineL-DopaL-DOPADOPALevodopa	C00001357	(2M+NH4)+	0.728772	0.99882	0.99882	KNApSAcK_0.0.1	3
M654T120_NEG	654.184	119.55	Malvidin 3-diglucoside	C00006737	(M-H)-	2.61582	0.984909	0.984909	KNApSAcK_0.0.1	3
M314T120_NEG	314.07	119.656	Kanzakiflavone 2	C00004001	(M+NH4-2H)-	2.68888	0.984062	0.984062	KNApSAcK_0.0.1	3
M401T120_NEG	401.109	120.381	Secogalioside	C11674	(M-H2O-H)-	0.360992	0.99971	0.99971	KEGG_1.0	3
M248T120_NEG	248.033	120.487	Pyridoxine 5-phosphate	C00007505	(M-H)-	0.0674759	0.99999	0.99999	KNApSAcK_0.0.1	3
M402T121_NEG	402.112	120.668	Acutumidine	C00002310	(M+F)-	0.965772	0.997929	0.997929	KNApSAcK_0.0.1	3
M226T121_POS	226.119	120.866	L-Kynurenine	C00328	(M+NH4)+	0.0493935	0.999995	0.999995	KEGG_1.0	3
M165T121_NEG	165.074	121.315	1-Deoxy-D-glucitol	C00036426	(M-H)-	2.47357	0.986495	0.986495	KNApSAcK_0.0.1	3
M310T122_NEG	310.003	121.541	Flurochloridone	C11100	(M-H)-	1.67235	0.993804	0.993804	KEGG_1.0	3
M399T122_NEG	399.129	121.568	Dauricumidine	C00027334	(M+NH4-2H)-	0.440572	0.999569	0.999569	KNApSAcK_0.0.1	3
M472T122_NEG	472.124	121.7	FMN	C00061	(M+NH4-2H)-	0.831026	0.998467	0.998467	KEGG_1.0	3
M280T122_NEG	280.112	121.834	Saxitoxin	C00051761	(M-H2O-H)-	0.951765	0.997989	0.997989	KNApSAcK_0.0.1	3
M514T122_NEG	514.215	121.976	GW 1929	C15626	(M+F)-	0.290907	0.999812	0.999812	KEGG_1.0	3
M438T122_NEG	438.151	122.347	(+)-Cystothiazole AAntibiotic YSI 40-2Cystothiazole AMelithiazole E	C00016023	(M+NH4-2H)-	3.11272	0.978699	0.978699	KNApSAcK_0.0.1	3
M103T123_POS	103.055	122.662	(2E,4E,6E)-7-hydroxy-4-methylhepta-2,4,6-trienal	zhang_Lab_Com_0291	(M+H-2H2O)+	1.12873	0.997173	0.997173	Plantcyc_0.0.2	3
M377T123_POS	377.175	123.084	cis-2,3-Dihydro-2,3-dihydroxybiphenyl	C06589	(2M+H)+	0.514534	0.999412	0.999412	KEGG_1.0	3
M628T123_POS	628.224	123.239	4,2',4'-Trihydroxy-6'-methoxychalcone 4,4'-di-beta-glucoside	C00007887	(M+NH4)+	0.668059	0.999009	0.999009	KNApSAcK_0.0.1	3
M286T123_NEG	286.178	123.472	Tanzawaic acid A	C00037884	(M+NH4-2H)-	4.33607	0.95908	0.95908	KNApSAcK_0.0.1	3
M440T124_POS	440.166	124.044	Isochromophilone IX	C00053354	(M+H-2H2O)+	0.0363661	0.999997	0.999997	KNApSAcK_0.0.1	3
M261T124_NEG	261.092	124.373	2-(4-Methoxyphenethyl)chromone	C08485	(M-H2O-H)-	0.00942482	1	1	KEGG_1.0	3
M480T125_POS	480.171	124.627	(E)-1-(glutathion-S-yl)-N-hydroxy-ω-(methylsulfanyl)heptan-1-imine	zhang_Lab_Com_1957	(M+H)+	0.340683	0.999742	0.999742	Plantcyc_0.0.2	3
M229T125_POS	229.118	124.77	Enicoflavine	C00001972	(M+NH4)+	0.0146563	1	1	KNApSAcK_0.0.1	3
M249T125_POS	249.127	124.77	Jenamidine B	C00014974	(M+H-H2O)+	0.182173	0.999926	0.999926	KNApSAcK_0.0.1	3
M462T125_NEG	462.133	125.161	Cephamycin C	C06566	(M+NH4-2H)-	7.51281	0.88212	0.88212	KEGG_1.0	3
M461T125_NEG	461.129	125.456	5-Oxooctyl glucosinolateGlucocappasalin	C00007850	(M+NH4-2H)-	0.219356	0.999893	0.999893	KNApSAcK_0.0.1	3
M277T126_NEG	277.119	125.995	Gabaculine	C12110	(2M-H)-	0.0503592	0.999994	0.999994	KEGG_1.0	3
M278T126_NEG	278.123	125.995	(+)-Kurasoin B Kurasoin B(S)-3-Hydroxy-4-(1H-indol-3-yl)-1-phenyl-2-butanone	C00016262	(M-H)-	0.0197256	0.999999	0.999999	KNApSAcK_0.0.1	3
M245T126_POS	245.096	126.205	Biotin	C00120	(M+H)+	0.324241	0.999766	0.999766	KEGG_1.0	3
M263T127_NEG	263.108	126.822	Randainol	C00002622	(M-H2O-H)-	0.372733	0.999691	0.999691	KNApSAcK_0.0.1	3
M333T127_POS	333.177	127.029	Clavamycin D	C17364	(M+NH4)+	0.392447	0.999658	0.999658	KEGG_1.0	3
M365T127_POS	365.182	127.055	Soman	C07494	(2M+H)+	0.0843111	0.999984	0.999984	KEGG_1.0	3
M330T128_NEG	330.092	127.659	Ampicillin	C06574	(M-H2O-H)-	0.0631076	0.999991	0.999991	KEGG_1.0	3
M339T128_NEG	339.13	127.659	Methyl-2-alpha-L-fucopyranosyl-beta-D-galactoside	C04698	(M-H)-	0.0437925	0.999996	0.999996	KEGG_1.0	3
M534T128_NEG	534.181	127.916	Herbicidin F	C00018238	(M-H)-	2.29417	0.988372	0.988372	KNApSAcK_0.0.1	3
M459T128_POS	459.256	128.081	Biperezone	C00011592	(M+H-2H2O)+	0.40836	0.999629	0.999629	KNApSAcK_0.0.1	3
M331T128_NEG	331.104	128.494	Chlorprothixene	C07953	(M+NH4-2H)-	0.486454	0.999474	0.999474	KEGG_1.0	3
M377T129_NEG	377.109	128.532	Mefloquine	C07633	(M-H)-	0.0585706	0.999992	0.999992	KEGG_1.0	3
M238T129_NEG	238.047	129.35	6-Methoxykynurenic acid	C00026395	(M+F)-	4.64199	0.953244	0.953244	KNApSAcK_0.0.1	3
M527T129_NEG	527.044	129.4	dTDP-β-L-rhamnose	zhang_Lab_Com_2091	(M-H2O-H)-	6.46151	0.911394	0.911394	Plantcyc_0.0.2	3
M350T130_POS	350.145	129.751	Unedoside	C00010722	(M+NH4)+	1.52362	0.994855	0.994855	KNApSAcK_0.0.1	3
M233T130_POS	233.15	129.783	2-Amino-9,10-epoxy-8-oxodecanoic acid	C12027	(M+NH4)+	0.000737676	1	1	KEGG_1.0	3
M414T130_NEG	414.041	129.801	Furconazole-cis	C18919	(M+F)-	1.97023	0.991411	0.991411	KEGG_1.0	3
M451T130_NEG	450.994	129.801	Valoneic acid dilactone	C00053890	(M-H2O-H)-	4.08558	0.963586	0.963586	KNApSAcK_0.0.1	3
M669T130_NEG	669.106	129.801	Methyl 3,4,6-tri-O-galloyl-beta-D-glucopyranoside	C00057636	(M+F)-	3.87364	0.967205	0.967205	KNApSAcK_0.0.1	3
M399T130_NEG	399.033	130.014	Kynapcin 28	C00015072	(M-H)-	1.24623	0.996555	0.996555	KNApSAcK_0.0.1	3
M317T130_NEG	317.077	130.025	N-Acetyl-D-glucosamine 6-phosphate	C00357	(M+NH4-2H)-	2.88853	0.98163	0.98163	KEGG_1.0	3
M237T130_NEG	237.044	130.09	Quinmerac	C18891	(M+NH4-2H)-	0.249126	0.999862	0.999862	KEGG_1.0	3
M108T130_NEG	108.019	130.165	5-Amino-4-imidazole carboxylate	C05516	(M-H2O-H)-	3.5699	0.972077	0.972077	KEGG_1.0	3
M318T130_NEG	318.08	130.206	4'-Phospho-D-pantothenic acid	C00019685	(M+F)-	2.59365	0.985162	0.985162	KNApSAcK_0.0.1	3
M499T130_NEG	499.073	130.206	3-Hydroxy-5-(methylsulfonyl)pentyl glucosinolate	C00007812	(M+NH4-2H)-	7.56926	0.880452	0.880452	KNApSAcK_0.0.1	3
M631T130_NEG	631.151	130.206	Glutathione disulfide	C00127	(M+F)-	0.194009	0.999916	0.999916	KEGG_1.0	3
M595T130_NEG	595.213	130.265	[3R-(3alph,3aalpha,7alpha,7aalpha)]-7-Dimethyl-3,7a-bis(acetyloxy)hexahydro-3a 1,4-isobenzofurandione	C00010989	(2M-H)-	0.14817	0.999951	0.999951	KNApSAcK_0.0.1	3
M378T130_NEG	378.068	130.41	NS 1619	C13833	(M+NH4-2H)-	1.19229	0.996846	0.996846	KEGG_1.0	3
M342T131_POS	342.156	130.658	Leuconicine F(-)-Leuconicine F	C00047964	(M+H-2H2O)+	0.529483	0.999377	0.999377	KNApSAcK_0.0.1	3
M280T132_NEG	280.138	131.829	Bassiatin(3S-trans)-4-Methyl-6-(1-methylethyl)-3-(phenylmethyl)-2,5-morpholinedione	C00016152	(M+F)-	1.31276	0.996178	0.996178	KNApSAcK_0.0.1	3
M344T132_NEG	344.182	132.346	Consiculine	C00042412	(M-H2O-H)-	0.46051	0.999529	0.999529	KNApSAcK_0.0.1	3
M283T133_POS	283.155	132.582	Eseramine	C00001725	(M+H-2H2O)+	0.561516	0.9993	0.9993	KNApSAcK_0.0.1	3
M217T134_NEG	217.119	133.519	Lysopine	C00001544	(M-H)-	1.94778	0.991605	0.991605	KNApSAcK_0.0.1	3
M218T134_NEG	218.122	133.796	7-Angeloylretronecine7-Angelylretronecine O-7-AngelylretronecineRetronecine 7-(2-methylcrotonate)	C00026169	(M-H2O-H)-	0.632024	0.999113	0.999113	KNApSAcK_0.0.1	3
M355T134_NEG	355.199	134.179	Xamoterol	C11775	(M+NH4-2H)-	0.0192307	0.999999	0.999999	KEGG_1.0	3
M220T135_POS	220.137	135.204	Norruspoline	C00048022	(M+H)+	0.0680314	0.99999	0.99999	KNApSAcK_0.0.1	3
M422T136_NEG	422.039	135.894	Botryllamide CDebromobotryllamide A	C00042298	(M+F)-	1.19372	0.996838	0.996838	KNApSAcK_0.0.1	3
M115T136_NEG	115.038	136.071	Deoxyribose	C01801	(M-H2O-H)-	3.79185	0.968554	0.968554	KEGG_1.0	3
M409T136_POS	409.171	136.197	2-Oxo-8-methylthiooctanoic acid	C17224	(2M+H)+	0.0370291	0.999997	0.999997	KEGG_1.0	3
M275T137_NEG	275.145	136.538	3,3'-Dimethylbisphenol A	C14339	(M+F)-	0.711706	0.998875	0.998875	KEGG_1.0	3
M228T138_POS	228.135	138.094	2,6-Dihydroxypseudooxynicotine	C15986	(M+NH4)+	1.36921	0.995843	0.995843	KEGG_1.0	3
M258T138_NEG	258.146	138.098	Pyrithiamine	C21111	(M-H)-	5.6482	0.931561	0.931561	KEGG_1.0	3
M212T138_POS	212.092	138.297	4-Hydroxymellein	C00000119	(M+NH4)+	0.227026	0.999885	0.999885	KNApSAcK_0.0.1	3
M246T138_POS	246.145	138.312	(S)-ATPA	C13733	(M+NH4)+	0.456766	0.999536	0.999536	KEGG_1.0	3
M304T139_NEG	304.152	138.65	Paromamine	C01743	(M-H2O-H)-	0.488345	0.99947	0.99947	KEGG_1.0	3
M230T139_NEG	230.013	139.373	Acetaminophen sulfate	C00052175	(M-H)-	0.364634	0.999705	0.999705	KNApSAcK_0.0.1	3
M231T139_NEG	231.016	139.373	CNQX	C13668	(M-H)-	0.410881	0.999625	0.999625	KEGG_1.0	3
M505T139_NEG	505.156	139.373	Neopterin	C05926	(2M-H)-	1.25638	0.996498	0.996498	KEGG_1.0	3
M328T140_NEG	328.152	140.266	Acanthamolide	C00011738	(M-H2O-H)-	1.44447	0.995374	0.995374	KNApSAcK_0.0.1	3
M300T141_POS	300.192	140.688	Ethosuximide	C07505	(2M+NH4)+	0.016747	0.999999	0.999999	KEGG_1.0	3
M349T141_NEG	349.078	141.044	Majapolene A	C00034048	(M+F)-	2.37098	0.987585	0.987585	KNApSAcK_0.0.1	3
M524T141_POS	524.197	141.121	Herbicidin E	C00018237	(M+H)+	0.474277	0.9995	0.9995	KNApSAcK_0.0.1	3
M156T143_NEG	156.065	142.741	Calystegin B2Calystegine B2	C00002283	(M-H2O-H)-	2.69055	0.984042	0.984042	KNApSAcK_0.0.1	3
M346T143_NEG	346.181	142.918	Aegle marmelos Alkaloid C	C00053995	(M-H2O-H)-	1.94837	0.9916	0.9916	KNApSAcK_0.0.1	3
M277T144_NEG	277.123	144.268	Pantetheine	C00831	(M-H)-	0.734795	0.998801	0.998801	KEGG_1.0	3
M261T144_NEG	261.008	144.423	6-Deoxy-6-sulfo-D-glucono-1,5-lactone	C21064	(M+F)-	1.5984	0.994339	0.994339	KEGG_1.0	3
M348T145_POS	348.196	144.706	Epocarbazolin B	C00016776	(M+H-2H2O)+	0.320811	0.999771	0.999771	KNApSAcK_0.0.1	3
M158T145_POS	158.081	145.028	Gentisyl alcohol	C00002649	(M+NH4)+	0.211894	0.9999	0.9999	KNApSAcK_0.0.1	3
M329T146_NEG	329.112	145.63	Achillamide(-)-Achillamide	C00049100	(M-H2O-H)-	0.254565	0.999856	0.999856	KNApSAcK_0.0.1	3
M303T146_POS	303.211	145.84	11beta,17beta-Dihydroxy-9alpha-fluoro-17alpha-methyl-5alpha-androstan-3-one	C15338	(M+H-2H2O)+	1.64161	0.994029	0.994029	KEGG_1.0	3
M314T146_NEG	314.097	146.022	Mefenacet	C14525	(M+NH4-2H)-	0.247325	0.999864	0.999864	KEGG_1.0	3
M232T146_NEG	232.138	146.044	Hexahomomethionine	C17233	(M-H)-	0.45098	0.999548	0.999548	KEGG_1.0	3
M342T146_NEG	342.083	146.044	DIBOA-glucoside	C15772	(M-H)-	0.285281	0.999819	0.999819	KEGG_1.0	3
M344T146_NEG	344.202	146.044	4-(3,5-Diphenylcyclohexyl)phenol	C14276	(M+NH4-2H)-	0.0424338	0.999996	0.999996	KEGG_1.0	3
M337T146_NEG	337.114	146.065	galactopinitol B	zhang_Lab_Com_1351	(M-H2O-H)-	0.726578	0.998828	0.998828	Plantcyc_0.0.2	3
M386T147_NEG	386.205	146.918	Tuberostemoninol	C00029156	(M-H2O-H)-	7.21891	0.890648	0.890648	KNApSAcK_0.0.1	3
M346T147_POS	346.217	147.483	Euchrestine B	C00024700	(M+H-H2O)+	0.0191102	0.999999	0.999999	KNApSAcK_0.0.1	3
M444T148_NEG	444.245	147.708	Yesoxine	C00025039	(M-H)-	6.15719	0.919204	0.919204	KNApSAcK_0.0.1	3
M311T148_NEG	311.081	147.748	Acetylsulfamethoxazole	C13061	(M+NH4-2H)-	2.89117	0.981596	0.981596	KEGG_1.0	3
M202T148_NEG	202.127	147.792	9-Methylthiononanaldoxime	C17253	(M-H)-	0.494586	0.999457	0.999457	KEGG_1.0	3
M442T148_NEG	442.23	147.839	Ardeemin	C00051931	(M+NH4-2H)-	1.50772	0.994961	0.994961	KNApSAcK_0.0.1	3
M328T148_NEG	328.188	148.032	N-Jasmonoylvaline	C00056619	(M+F)-	2.71336	0.983772	0.983772	KNApSAcK_0.0.1	3
M393T149_NEG	393.142	148.541	[3aR-[3aR*,4R*(2S*,3S*),6E,8S*,10E,11aR*]]-2,3,3a,4,5,8,9,11a-Octahydro-8-hydroxy-6,10-dimethyl-3-methylene-2-oxocyclodeca[b]furan-4-yl ester 2-hydroxy-2-(hydroxymethyl)-3-mercapto-butanoic acid	C00011778	(M-H2O-H)-	0.836243	0.998447	0.998447	KNApSAcK_0.0.1	3
M188T149_NEG	188.111	148.578	EPTC	C11081	(M-H)-	0.27909	0.999827	0.999827	KEGG_1.0	3
M446T149_POS	446.261	149.184	Antibiotic JI-20A	C17704	(M+H-2H2O)+	0.449165	0.999552	0.999552	KEGG_1.0	3
M203T149_POS	203.139	149.428	Otonecine	C10356	(M+NH4)+	0.233986	0.999878	0.999878	KEGG_1.0	3
M377T150_NEG	377.052	150.128	Haloxyfop	C04871	(M+NH4-2H)-	0.665803	0.999015	0.999015	KEGG_1.0	3
M301T150_NEG	301.104	150.302	Buchananine	C10134	(M+NH4-2H)-	0.440231	0.999569	0.999569	KEGG_1.0	3
M371T152_NEG	370.958	151.826	2,10-Dibromo-5,10-epoxy-2,8-chamigradien-7-ol	C00021635	(M-H2O-H)-	10.2939	0.790195	0.790195	KNApSAcK_0.0.1	3
M181T152_NEG	181.033	151.873	7-Methyluric acid	C00052770	(M-H)-	0.18951	0.99992	0.99992	KNApSAcK_0.0.1	3
M180T152_1_NEG	180.029	151.897	4-(Methylthio)butyl thiocyanate	C00057383	(M+F)-	0.436921	0.999576	0.999576	KNApSAcK_0.0.1	3
M165T153_POS	165.038	152.506	S-1-Propenyl 1-propanesulfinothioate	C00056913	(M+H)+	1.48493	0.995112	0.995112	KNApSAcK_0.0.1	3
M136T153_POS	136.039	152.577	3-Hydroxyanthranilate	C00632	(M+H-H2O)+	0.426318	0.999596	0.999596	KEGG_1.0	3
M164T153_POS	164.035	152.829	2-Methyl-3-hydroxy-5-formylpyridine-4-carboxylate	C06050	(M+H-H2O)+	0.818935	0.998511	0.998511	KEGG_1.0	3
M273T153_NEG	273.063	152.96	Botryllazine B	C00027953	(M-H2O-H)-	2.91334	0.981316	0.981316	KNApSAcK_0.0.1	3
M353T154_NEG	353.1	153.576	Aramite	C19019	(M+F)-	0.403924	0.999638	0.999638	KEGG_1.0	3
M354T154_NEG	354.102	153.576	6-(5-Oxo-2-pyrrolidinyl)epicatechin	C00056897	(M-H2O-H)-	0.313401	0.999782	0.999782	KNApSAcK_0.0.1	3
M545T154_NEG	545.08	154.386	Bromadiolone	C18596	(M+F)-	6.1629	0.919061	0.919061	KEGG_1.0	3
M392T155_POS	392.185	154.818	S-Hexyl-glutathione	C02886	(M+H)+	0.236654	0.999876	0.999876	KEGG_1.0	3
M466T155_POS	466.155	155.451	(E)-1-(glutathion-S-yl)-N-hydroxy-ω-(methylsulfanyl)hexan-1-imine	zhang_Lab_Com_1933	(M+H)+	0.669748	0.999004	0.999004	Plantcyc_0.0.2	3
M326T156_POS	326.208	155.52	Ubenimex	C00732	(M+NH4)+	1.45312	0.995319	0.995319	KEGG_1.0	3
M483T156_NEG	483.177	155.978	Myxothiazol Z	C15675	(M-H2O-H)-	2.88347	0.981693	0.981693	KEGG_1.0	3
M481T156_NEG	481.171	156.246	Seguinoside J(-)-Seguinoside J	C00040275	(M-H2O-H)-	1.71194	0.993508	0.993508	KNApSAcK_0.0.1	3
M304T157_NEG	304.13	157.023	Sch 37137	C00017877	(M+NH4-2H)-	2.12517	0.990014	0.990014	KNApSAcK_0.0.1	3
M374T157_POS	374.248	157.256	Androsta-5,16-dieno[17,16-b]quinolin-3beta-ol	C15370	(M+H)+	0.463753	0.999522	0.999522	KEGG_1.0	3
M348T157_NEG	348.156	157.481	16, 17-dihydro-16α, 17-dihydroxy gibberellin A9	zhang_Lab_Com_1305	(M-H)-	3.32059	0.975795	0.975795	Plantcyc_0.0.2	3
M273T158_POS	273.112	157.536	Methyl 10-angeloyloxy-2Z,8Z-decadiene-4,6-dinynoate	C00000162	(M+H)+	0.0241787	0.999999	0.999999	KNApSAcK_0.0.1	3
M319T158_NEG	319.17	157.688	Resmethrin	C10991	(M-H2O-H)-	0.30441	0.999794	0.999794	KEGG_1.0	3
M318T158_NEG	318.167	157.709	Istamycin AO	C17982	(M-H2O-H)-	0.265755	0.999843	0.999843	KEGG_1.0	3
M130T158_NEG	130.086	157.846	Triethanolamine	C06771	(M-H2O-H)-	3.2441	0.976884	0.976884	KEGG_1.0	3
M360T158_NEG	360.102	157.846	Maremycin C2	C00027018	(M-H2O-H)-	0.0399097	0.999996	0.999996	KNApSAcK_0.0.1	3
M416T158_NEG	416.134	157.891	14-Norpseurotin(-)-14-Norpseurotin	C00047360	(M-H)-	1.94228	0.991652	0.991652	KNApSAcK_0.0.1	3
M236T158_POS	236.148	157.991	Aporphine	C00055715	(M+H)+	0.816101	0.998521	0.998521	KNApSAcK_0.0.1	3
M235T158_POS	235.144	158.092	Glutethimide	C07489	(M+NH4)+	0.166407	0.999938	0.999938	KEGG_1.0	3
M245T159_NEG	245.114	158.504	2,4-Bis(acetamido)-2,4,6-trideoxy-beta-L-altropyranose	C19972	(M-H)-	0.117758	0.999969	0.999969	KEGG_1.0	3
M361T159_NEG	361.156	158.504	Vomicine	C09255	(M-H2O-H)-	0.0153112	0.999999	0.999999	KEGG_1.0	3
M246T159_NEG	246.117	158.52	Ametryn	C18700	(M+F)-	5.41462	0.936926	0.936926	KEGG_1.0	3
M297T159_NEG	297.086	158.542	Flufenamic acid	C13038	(M+NH4-2H)-	0.114079	0.999971	0.999971	KEGG_1.0	3
M422T159_NEG	422.193	158.548	Amicoumacin A	C00018336	(M-H)-	0.963015	0.997941	0.997941	KNApSAcK_0.0.1	3
M358T159_NEG	358.047	158.692	1-(5-Phospho-D-ribosyl)-5-amino-4-imidazolecarboxylate	C04751	(M+F)-	2.34909	0.987812	0.987812	KEGG_1.0	3
M356T159_NEG	356.183	158.714	(E)-(4-Acetoxycinnamoyl)-epilupinine	C00007766	(M-H)-	0.0546276	0.999993	0.999993	KNApSAcK_0.0.1	3
M259T159_2_NEG	259.13	158.759	APHE 4WS 30581B	C00016244	(M+F)-	3.0848	0.979075	0.979075	KNApSAcK_0.0.1	3
M239T159_POS	239.149	158.904	Pirimicarb	C11079	(M+H)+	2.05309	0.990677	0.990677	KEGG_1.0	3
M296T159_POS	296.136	158.91	N6,N6-Dimethyladenosine	C03416	(M+H)+	0.356913	0.999717	0.999717	KEGG_1.0	3
M241T159_NEG	241.119	159.341	Radicamine B(+)-Radicamine B	C00033338	(M+NH4-2H)-	0.0165121	0.999999	0.999999	KNApSAcK_0.0.1	3
M358T160_POS	358.197	160.184	Pancritamine	C00028794	(M+H-H2O)+	0.572605	0.999272	0.999272	KNApSAcK_0.0.1	3
M244T163_NEG	244.13	162.695	Tabernine C	C00047584	(M+F)-	2.6065	0.985016	0.985016	KNApSAcK_0.0.1	3
M188T164_NEG	188.027	164.471	Benzenamine sulfate	C06011	(M+NH4-2H)-	2.25883	0.988726	0.988726	KEGG_1.0	3
M413T165_NEG	413.012	164.817	4-Nitro-3-(trifluoromethyl)phenol	C00057626	(2M-H)-	0.862402	0.998349	0.998349	KNApSAcK_0.0.1	3
M377T165_NEG	377.062	164.978	3,5,6-Trimethoxy-3',4'-methylene-dioxyfurano[2,3:7,8]flavone	C00005094	(M-H2O-H)-	0.70805	0.998887	0.998887	KNApSAcK_0.0.1	3
M144T165_NEG	144.037	165.149	O-Ureido-L-serine	C20639	(M-H2O-H)-	11.33	0.751816	0.751816	KEGG_1.0	3
M112T165_NEG	112.011	165.171	Methanesulfonic acid	C11145	(M+NH4-2H)-	7.9171	0.869976	0.869976	KEGG_1.0	3
M285T165_NEG	285.002	165.182	Neocoumarin	C00057299	(M-H)-	1.42023	0.995528	0.995528	KNApSAcK_0.0.1	3
M397T165_NEG	397.039	165.182	6-Methylthiopurine 5'-monophosphate ribonucleotide	C16615	(M+F)-	0.151494	0.999949	0.999949	KEGG_1.0	3
M344T165_NEG	344.183	165.182	(E)-(4-Hydroxy-3-methoxycinnamoyl)epilupinine	C00007769	(M-H)-	0.0264842	0.999998	0.999998	KNApSAcK_0.0.1	3
M171T165_POS	171.029	165.476	Gallic acidGallate	C00002647	(M+H)+	0.188403	0.999921	0.999921	KNApSAcK_0.0.1	3
M111T166_POS	111.008	165.675	alpha-Ketoglutaric acidalpha-Oxoglutaric acid	C00000769	(M+H-2H2O)+	0.980739	0.997865	0.997865	KNApSAcK_0.0.1	3
M430T166_POS	430.266	165.767	Sisomicin	C00494	(M+H-H2O)+	0.0755997	0.999987	0.999987	KEGG_1.0	3
M242T166_POS	241.996	165.792	Cassipoureamide B(-)-Cassipoureamide B	C00046658	(M+H)+	2.34224	0.987883	0.987883	KNApSAcK_0.0.1	3
M360T166_NEG	360.142	165.981	(E)-1-(L-cysteinylglycin-S-yl)-N-hydroxy-ω-(methylsulfanyl)nonan-1-imine	zhang_Lab_Com_1484	(M-H2O-H)-	0.348791	0.99973	0.99973	Plantcyc_0.0.2	3
M348T166_NEG	347.866	165.983	(+)-NeopyrrolomycinAntibiotic MI 424-38F1	C00017029	(M+F)-	6.83369	0.901427	0.901427	KNApSAcK_0.0.1	3
M169T166_NEG	169.013	165.985	2,3,4-trihydroxybenzoic acid	C00055642	(M-H)-	0.644442	0.999078	0.999078	KNApSAcK_0.0.1	3
M352T166_NEG	351.86	165.987	Pyrrolomycin J	C00042900	(M-H2O-H)-	4.13448	0.962726	0.962726	KNApSAcK_0.0.1	3
M364T168_NEG	364.152	168.448	Dactyline	C00027534	(M-H2O-H)-	0.260686	0.999849	0.999849	KNApSAcK_0.0.1	3
M272T168_NEG	272.162	168.468	LeofungineNSC 291839PecilocinSupralVariotin	C00018679	(M-H2O-H)-	0.146484	0.999952	0.999952	KNApSAcK_0.0.1	3
M391T168_NEG	391.199	168.468	(4-{4-[2-(gamma-L-Glutamylamino)ethyl]phenoxymethyl}furan-2-yl)methanamine	C21070	(M+NH4-2H)-	0.0525324	0.999994	0.999994	KEGG_1.0	3
M377T169_POS	377.127	168.93	5,2'-Dihydroxy-6,7,8,6'-tetramethoxyflavanone	C00008489	(M+H)+	0.0454995	0.999995	0.999995	KNApSAcK_0.0.1	3
M331T169_NEG	331.207	169.253	16-Dehydroprogesterone	C03207	(M+F)-	2.31528	0.988158	0.988158	KEGG_1.0	3
M428T169_NEG	428.169	169.274	4'-Hydroxy-3,5,3'-trimethoxy-7-prenyloxyflavone	C00005009	(M+NH4-2H)-	0.0213315	0.999999	0.999999	KNApSAcK_0.0.1	3
M318T169_NEG	318.11	169.341	(indol-3-yl)acetyl-L-glutamate	zhang_Lab_Com_0918	(M+NH4-2H)-	0.730195	0.998816	0.998816	Plantcyc_0.0.2	3
M366T170_POS	366.166	169.514	LucilactaeneRK 9794	C00015980	(M+H-2H2O)+	0.0926578	0.999981	0.999981	KNApSAcK_0.0.1	3
M274T170_POS	274.176	169.713	(2R,3R)-3-Methylglutamyl-5-semialdehyde-N6-lysine	C20279	(M+H)+	0.0834015	0.999985	0.999985	KEGG_1.0	3
M422T171_NEG	422.157	170.96	Carbidopa-levodopa	C06870	(M-H)-	0.945696	0.998015	0.998015	KEGG_1.0	3
M257T171_POS	257.174	171.143	Heteromine F	C00050365	(M+NH4)+	0.0103913	1	1	KNApSAcK_0.0.1	3
M287T172_NEG	287.181	171.853	3-Methoxyestra-1,3,5(10),16-tetraene	C15107	(M+F)-	1.42647	0.995488	0.995488	KEGG_1.0	3
M331T172_POS	331.197	172.075	Fortimicin KK1	C17974	(M+H-2H2O)+	0.0770216	0.999987	0.999987	KEGG_1.0	3
M369T172_NEG	369.083	172.25	Fraxin	C09266	(M-H)-	0.18916	0.99992	0.99992	KEGG_1.0	3
M565T173_NEG	565.106	172.706	delphinidin 3-O-(6''-O-malonyl)-β-glucoside	zhang_Lab_Com_2097	(M+NH4-2H)-	2.77794	0.982997	0.982997	Plantcyc_0.0.2	3
M514T173_NEG	514.149	173.454	Sodium folinate	C17731	(M+F)-	4.02798	0.964587	0.964587	KEGG_1.0	3
M530T174_NEG	530.136	173.51	MK 571	C11239	(M+NH4-2H)-	2.11122	0.990144	0.990144	KEGG_1.0	3
M211T174_POS	211.096	173.581	Sinapyl alcohol	C02325	(M+H)+	0.00392945	1	1	KEGG_1.0	3
M323T174_NEG	323.135	173.681	7-Mercaptoheptanoic acid7-Thioheptanoic acid	C00000772	(2M-H)-	0.66671	0.999013	0.999013	KNApSAcK_0.0.1	3
M429T174_POS	429.271	173.814	Dethiobiotin	C00000757	(2M+H)+	0.464472	0.999521	0.999521	KNApSAcK_0.0.1	3
M421T174_NEG	421.1	174.177	2-Hydroxypentyl glucosinolate	C00007815	(M+NH4-2H)-	2.31233	0.988188	0.988188	KNApSAcK_0.0.1	3
M412T174_NEG	412.023	174.297	4-Ketoanhydrochlortetracycline	C06626	(M-H2O-H)-	0.460045	0.99953	0.99953	KEGG_1.0	3
M352T174_POS	352.15	174.418	Pyridoxal	C00250	(2M+NH4)+	0.0539158	0.999994	0.999994	KEGG_1.0	3
M231T175_POS	231.17	174.619	N-Heptanoylhomoserine lactone	C11844	(M+NH4)+	0.000813436	1	1	KEGG_1.0	3
M311T175_NEG	311.108	175.144	1-Naphthaldehyde	C14090	(2M-H)-	0.164479	0.99994	0.99994	KEGG_1.0	3
M697T175_POS	697.302	175.176	Alstonine	C09028	(2M+H)+	0.316517	0.999777	0.999777	KEGG_1.0	3
M635T176_NEG	635.146	175.952	2-(S-Glutathionyl)acetyl glutathione	C14863	(M-H2O-H)-	2.59858	0.985106	0.985106	KEGG_1.0	3
M390T176_NEG	390.134	175.963	2-(Glutathion-S-yl)-2-methylbut-3-en-1-ol	C21374	(M-H)-	0.0697273	0.999989	0.999989	KEGG_1.0	3
M313T176_POS	313.122	176.002	PS-6	C17371	(M+H)+	0.162808	0.999941	0.999941	KEGG_1.0	3
M298T176_POS	298.097	176.226	5'-Methylthioadenosine	C00170	(M+H)+	0.62886	0.999122	0.999122	KEGG_1.0	3
M315T178_POS	315.064	177.84	Alteichin	C10295	(M+H-2H2O)+	1.63684	0.994064	0.994064	KEGG_1.0	3
M318T178_POS	318.166	178.433	Platyphylline N-oxidePlatyphylline,12-oxide	C00026219	(M+H-2H2O)+	0.098073	0.999979	0.999979	KNApSAcK_0.0.1	3
M544T178_NEG	544.262	178.442	13'-Deoxy-7',8'-dihydro-13'-oxo-satratoxin HMytoxin B	C00012612	(M+NH4-2H)-	4.84349	0.949204	0.949204	KNApSAcK_0.0.1	3
M227T178_NEG	227.14	178.467	Mescaline	C06546	(M+NH4-2H)-	0.430965	0.999587	0.999587	KEGG_1.0	3
M387T178_NEG	387.189	178.467	(-)-cis-Xylopinine N-oxide	C00025232	(M+NH4-2H)-	0.0202865	0.999999	0.999999	KNApSAcK_0.0.1	3
M228T179_NEG	228.143	179.116	Neopellitorine A	C00037546	(M-H)-	1.07701	0.997426	0.997426	KNApSAcK_0.0.1	3
M346T179_NEG	346.162	179.298	Harzianic acid	C00016638	(M-H2O-H)-	0.344768	0.999736	0.999736	KNApSAcK_0.0.1	3
M444T179_NEG	444.127	179.321	O-Hexanoyl-adnosine monophosphate	C13825	(M-H)-	4.52485	0.955521	0.955521	KEGG_1.0	3
M546T179_POS	546.277	179.48	N3'-Acetylapramycin	C02856	(M+H-2H2O)+	0.0867394	0.999983	0.999983	KEGG_1.0	3
M347T180_NEG	347.166	179.941	crocetin	zhang_Lab_Com_1100	(M+F)-	1.38801	0.995728	0.995728	Plantcyc_0.0.2	3
M357T180_NEG	357.251	180.08	Methylephedrine(-)-MethylephedrineN-Methylephedrine	C00032016	(2M-H)-	3.87765	0.967138	0.967138	KNApSAcK_0.0.1	3
M324T180_POS	324.156	180.096	Etoxazole	C18495	(M+H-2H2O)+	0.0746645	0.999988	0.999988	KEGG_1.0	3
M106T180_POS	106.074	180.123	3-Methylthiopropanamine	C03354	(M+H)+	12.9606	0.688472	0.688472	KEGG_1.0	3
M349T180_POS	349.18	180.356	2,2-Dimethyl-3-(4-methoxyphenyl)-4-propyl-2H-1-benzopyran-7-ol acetate	C15053	(M+H-H2O)+	0.340178	0.999743	0.999743	KEGG_1.0	3
M260T181_POS	260.197	180.95	LycopaniculatinePaniculatine	C00028511	(M+H-H2O)+	1.31304	0.996176	0.996176	KNApSAcK_0.0.1	3
M345T181_POS	345.145	181.14	Terrestriamide	C17839	(M+NH4)+	0.760783	0.998715	0.998715	KEGG_1.0	3
M346T181_POS	346.148	181.14	2-(n-butyl)-5-hydroxy-7-phenyl-2H-benzo[de]isoquinoline-1,6-dione	C00052585	(M+H)+	1.66837	0.993834	0.993834	KNApSAcK_0.0.1	3
M375T182_POS	375.233	181.891	Amantadine hydrochloride	C07939	(2M+H)+	0.113989	0.999971	0.999971	KEGG_1.0	3
M318T183_NEG	318.149	182.615	ErysodineErysodin	C00019515	(M+F)-	0.457684	0.999535	0.999535	KNApSAcK_0.0.1	3
M320T184_POS	320.164	184.204	Altiloxin B	C00020302	(M+NH4)+	0.528991	0.999378	0.999378	KNApSAcK_0.0.1	3
M305T184_NEG	305.082	184.214	2,3-Dehydro-UWM6	C18679	(M-H2O-H)-	0.0407557	0.999996	0.999996	KEGG_1.0	3
M251T184_NEG	251.104	184.249	hypoglycin B	zhang_Lab_Com_0626	(M-H2O-H)-	0.161412	0.999942	0.999942	Plantcyc_0.0.2	3
M252T185_NEG	252.107	184.891	Fenothiocarb	C11084	(M-H)-	1.73672	0.99332	0.99332	KEGG_1.0	3
M333T186_NEG	333.113	185.873	IsopongaflavoneCandidin (Tephrosia)5-Methoxy-8,8-dimethyl-2-phenyl-4H,8H-benzo[1,2-b:3,4-b']dipyran-4-one	C00004047	(M-H)-	0.409107	0.999628	0.999628	KNApSAcK_0.0.1	3
M336T188_NEG	336.12	188.186	5-Hydroxy-6'',6''-dimethylpyrano[2'',3'':7,8]flavone	C00004043	(M+NH4-2H)-	2.1936	0.989364	0.989364	KNApSAcK_0.0.1	3
M263T190_POS	263.103	189.987	Haplopine	C10694	(M+NH4)+	0.0869333	0.999983	0.999983	KEGG_1.0	3
M279T190_NEG	279.118	189.993	5-Phenyl-1,3-pentadiyne	C17717	(2M-H)-	0.782143	0.998641	0.998641	KEGG_1.0	3
M355T190_NEG	355.068	190.041	(R)-4-Bromo-2-methyl-5-(1,2,2-trimethyl-3-cyclopenten-1-yl)phenol acetateCupalaurenol acetate	C00012507	(M+F)-	2.79069	0.982842	0.982842	KNApSAcK_0.0.1	3
M504T191_NEG	504.143	190.856	Nocardicin D	C17353	(M+F)-	2.27021	0.988612	0.988612	KEGG_1.0	3
M259T191_NEG	259.149	190.879	AtanineAtanin	C00025418	(M+NH4-2H)-	0.0531363	0.999994	0.999994	KNApSAcK_0.0.1	3
M220T193_NEG	220.054	193.332	4-Chloro-4'-biphenylol	C14195	(M+NH4-2H)-	0.979421	0.997871	0.997871	KEGG_1.0	3
M351T194_POS	351.167	194.038	18-Oxohaplocidine	C00024492	(M+H-H2O)+	0.0413803	0.999996	0.999996	KNApSAcK_0.0.1	3
M292T194_NEG	292.131	194.142	C20916	C20916	(M+F)-	0.983858	0.997851	0.997851	KEGG_1.0	3
M230T194_NEG	230.123	194.172	Awaine	C00036788	(M-H)-	0.372119	0.999692	0.999692	KNApSAcK_0.0.1	3
M276T195_POS	276.135	194.757	Leonurine	C16985	(M+H-2H2O)+	1.33938	0.996021	0.996021	KEGG_1.0	3
M266T195_NEG	266.031	195.002	N1-(5-phospho-β-D-ribosyl)glycinamide	zhang_Lab_Com_0745	(M-H2O-H)-	0.954406	0.997978	0.997978	Plantcyc_0.0.2	3
M374T195_NEG	374.172	195.002	N-Methylatalaphylline	C00024267	(M-H2O-H)-	0.13697	0.999958	0.999958	KNApSAcK_0.0.1	3
M334T196_POS	334.197	195.639	Stemonidine	C00029047	(M+H-H2O)+	0.943457	0.998024	0.998024	KNApSAcK_0.0.1	3
M263T198_POS	263.143	198.152	Brombyin II	C00000511	(M+H-2H2O)+	0.0832645	0.999985	0.999985	KNApSAcK_0.0.1	3
M264T198_POS	264.146	198.205	cyclo(D-Ile-L-Trp)	C00042429	(M+H-2H2O)+	0.505435	0.999432	0.999432	KNApSAcK_0.0.1	3
M361T198_NEG	361.182	198.276	Fludrocortisone	C07004	(M-H2O-H)-	1.01622	0.997708	0.997708	KEGG_1.0	3
M210T200_NEG	210.04	200.011	5-(L-Alanin-3-yl)-2-hydroxy-cis,cis-muconate 6-semialdehyde	C04797	(M-H2O-H)-	1.16302	0.996999	0.996999	KEGG_1.0	3
M255T201_POS	254.817	200.573	Iodide	C00708	(2M+H)+	2.55727	0.985573	0.985573	KEGG_1.0	3
M211T201_POS	211.075	200.698	Resveratrol	C03582	(M+H-H2O)+	1.43479	0.995436	0.995436	KEGG_1.0	3
M315T201_NEG	315.073	200.738	Allantoin	C00007468	(2M-H)-	0.146822	0.999952	0.999952	KNApSAcK_0.0.1	3
M489T201_NEG	489.198	200.774	BU 3285TSultriecin	C00016736	(M+F)-	2.29776	0.988336	0.988336	KNApSAcK_0.0.1	3
M270T201_NEG	270.045	200.805	Clorgyline	C11685	(M-H)-	2.77896	0.982985	0.982985	KEGG_1.0	3
M362T201_NEG	362.139	200.825	delta-(L-2-Aminoadipyl)-L-cysteinyl-D-valine	C05556	(M-H)-	0.11759	0.999969	0.999969	KEGG_1.0	3
M364T201_POS	364.154	201.449	Ovalifolin6-[(3-Methyl-2-butenyl)oxy]-2-phenyl-4H-furo[2,3-h]-1-benzopyran-4-one	C00013427	(M+NH4)+	0.219781	0.999893	0.999893	KNApSAcK_0.0.1	3
M363T201_NEG	363.143	201.471	Vernomygdin	C00003390	(M-H)-	0.0117404	1	1	KNApSAcK_0.0.1	3
M492T202_NEG	492.128	201.61	Methylinoscavin A(-)-Methylinoscavin A	C00041667	(M+NH4-2H)-	1.7091	0.99353	0.99353	KNApSAcK_0.0.1	3
M319T202_NEG	319.07	201.682	Delphinidin	C05908	(M+NH4-2H)-	0.452437	0.999545	0.999545	KEGG_1.0	3
M394T202_NEG	394.162	202.308	AK-toxin I	C00024781	(M-H2O-H)-	0.560196	0.999303	0.999303	KNApSAcK_0.0.1	3
M221T202_NEG	221.092	202.403	N5-Phenyl-L-glutamine	C20843	(M-H)-	1.74395	0.993264	0.993264	KEGG_1.0	3
M233T202_NEG	233.045	202.403	2-Hydroxy-6-oxo-6-(2-hydroxyphenyl)-hexa-2,4-dienoate	C07731	(M-H)-	0.351407	0.999726	0.999726	KEGG_1.0	3
M252T202_NEG	252.06	202.458	Brassinin	C00027106	(M+NH4-2H)-	0.846652	0.998408	0.998408	KNApSAcK_0.0.1	3
M375T202_NEG	375.161	202.458	(+)-Denudatin B	C00000671	(M+F)-	1.25882	0.996485	0.996485	KNApSAcK_0.0.1	3
M236T202_POS	236.064	202.481	Alcalinaphenol B	C00041330	(M+NH4)+	0.176884	0.99993	0.99993	KNApSAcK_0.0.1	3
M177T203_POS	177.102	203.074	(indol-3-yl)acetaldehyde	zhang_Lab_Com_0414	(M+NH4)+	0.451784	0.999547	0.999547	Plantcyc_0.0.2	3
M422T203_POS	422.204	203.114	6-Deoxylamioside	C00010598	(M+NH4)+	0.039467	0.999997	0.999997	KNApSAcK_0.0.1	3
M443T203_NEG	443.08	203.22	Farnesyl triphosphate	C03115	(M-H2O-H)-	0.34815	0.999731	0.999731	KEGG_1.0	3
M216T203_NEG	216.124	203.259	O-Propanoylcarnitine	C03017	(M-H)-	1.10332	0.997299	0.997299	KEGG_1.0	3
M218T204_POS	218.139	203.894	2-Hydroxycampholonic acid	C00000837	(M+NH4)+	0.938786	0.998043	0.998043	KNApSAcK_0.0.1	3
M353T205_NEG	353.145	204.863	Clavamycin F	C17395	(M-H2O-H)-	3.61562	0.971367	0.971367	KEGG_1.0	3
M304T205_NEG	304.134	204.966	Galipine	C10683	(M-H2O-H)-	0.394607	0.999654	0.999654	KEGG_1.0	3
M305T205_NEG	305.137	205.31	lupinate	zhang_Lab_Com_0963	(M-H)-	1.72434	0.993414	0.993414	Plantcyc_0.0.2	3
M306T206_POS	306.149	206.237	2-Naphthol	C11713	(2M+NH4)+	0.0336111	0.999997	0.999997	KEGG_1.0	3
M364T207_NEG	364.081	206.597	2-S-Glutathionyl acetate	C14862	(M-H)-	2.63475	0.984692	0.984692	KEGG_1.0	3
M316T209_NEG	316.151	209.104	Isostemotinine	C00028416	(M-H2O-H)-	1.60674	0.994279	0.994279	KNApSAcK_0.0.1	3
M537T209_NEG	537.161	209.104	7-Dehydrologanin tetraacetate	C11668	(M-H2O-H)-	0.0258398	0.999999	0.999999	KEGG_1.0	3
M436T210_POS	436.145	210.466	Mollugoside	C00010618	(M+NH4)+	1.72526	0.993407	0.993407	KNApSAcK_0.0.1	3
M266T211_NEG	266.123	210.768	N-trans-Cinnamoyltyramine	C00027156	(M-H)-	0.377026	0.999684	0.999684	KNApSAcK_0.0.1	3
M428T211_NEG	428.133	211.49	Cottoquinazoline A(+)-Cottoquinazoline A	C00047430	(M-H)-	0.0378469	0.999997	0.999997	KNApSAcK_0.0.1	3
M331T212_NEG	331.171	211.522	Jatrophone	C09120	(M+F)-	1.01361	0.997719	0.997719	KEGG_1.0	3
M333T212_POS	333.186	212.081	9-Fluoro-11beta-hydroxy-16beta-methylandrosta-1,4-diene-3,17-dione	C14885	(M+H)+	1.17557	0.996934	0.996934	KEGG_1.0	3
M515T212_NEG	515.07	212.438	Isoeuphorbetin	C00050928	(2M-H)-	4.54979	0.955041	0.955041	KNApSAcK_0.0.1	3
M383T213_POS	383.097	212.881	Linderofruticoside A(-)-Linderofruticoside A	C00030674	(M+H-H2O)+	0.338096	0.999746	0.999746	KNApSAcK_0.0.1	3
M467T213_POS	467.166	212.881	Phellodensin FFlavaprin5,7,4'-Trihydroxy-8-C-prenylflavanone 7-glucoside	C00014360	(M+H-2H2O)+	0.283039	0.999822	0.999822	KNApSAcK_0.0.1	3
M368T213_NEG	368.098	213.208	Lomefloxacin hydrochloride	C08053	(M-H2O-H)-	0.39784	0.999648	0.999648	KEGG_1.0	3
M240T213_NEG	240.051	213.274	N-(2,3-Dihydroxybenzoyl)-L-serine	C04204	(M-H)-	0.0247989	0.999999	0.999999	KEGG_1.0	3
M379T214_POS	379.136	213.713	Hymenoside K(-)-Hymenoside K	C00033037	(M+H-2H2O)+	0.0831464	0.999985	0.999985	KNApSAcK_0.0.1	3
M238T215_POS	238.127	214.529	Carbazomycin A	C00018290	(M+H-H2O)+	0.351089	0.999726	0.999726	KNApSAcK_0.0.1	3
M204T215_NEG	204.085	214.787	N-Hydroxy-4-aminobiphenyl	C03622	(M+F)-	5.05154	0.944871	0.944871	KEGG_1.0	3
M712T215_NEG	712.145	214.852	Delphinidin 3-O-(6''-O-malonyl)-beta-glucoside-3'-O-beta-glucoside	C16304	(M-H)-	5.91525	0.92519	0.92519	KEGG_1.0	3
M348T215_NEG	348.005	214.874	Anilofos	C18394	(M-H2O-H)-	0.778432	0.998654	0.998654	KEGG_1.0	3
M612T215_NEG	612.068	214.891	ADP-5-ethyl-4-methylthiazole-2-carboxylate	C20784	(M+NH4-2H)-	1.30215	0.996239	0.996239	KEGG_1.0	3
M349T215_NEG	349.013	214.91	Chloromonilicin	C00018634	(M-H)-	1.78296	0.992961	0.992961	KNApSAcK_0.0.1	3
M188T215_2_POS	188.071	215.362	Indolelactate	C02043	(M+H-H2O)+	0.034213	0.999997	0.999997	KEGG_1.0	3
M360T216_NEG	360.178	215.62	Antibiotic BU 2183DAntibiotic P 2563-IIIP 2563-III Sorbistin D	C00018113	(M+F)-	2.21166	0.989189	0.989189	KNApSAcK_0.0.1	3
M711T216_NEG	711.142	215.62	Quercetin 3-(6''-malonylglucoside)-7-glucoside3-[[6-O-(Carboxyacetyl)-beta-D-glucopyranosyl]oxy]-2-(3,4-dihydroxyphenyl)-7-(beta-D-glucopyranosyloxy)-5-hydroxy-4H-1-benzopyran-4-one	C00013883	(M-H)-	0.918791	0.998126	0.998126	KNApSAcK_0.0.1	3
M357T216_NEG	357.073	215.703	5,7-Dihydroxyflavone 7-benzoate	C00003984	(M-H)-	0.388591	0.999664	0.999664	KNApSAcK_0.0.1	3
M453T216_NEG	453.033	215.727	L-Glutamyl 5-phosphate	C03287	(2M-H)-	3.84685	0.96765	0.96765	KEGG_1.0	3
M455T216_NEG	454.991	215.745	Polythiazide	C07766	(M+NH4-2H)-	1.88592	0.992127	0.992127	KEGG_1.0	3
M146T216_POS	146.06	215.9	3-Methyleneoxindole	C02796	(M+H)+	0.713883	0.998868	0.998868	KEGG_1.0	3
M159T216_POS	159.092	216.015	Nicotyrine	C00002058	(M+H)+	0.195693	0.999915	0.999915	KNApSAcK_0.0.1	3
M363T216_POS	363.195	216.042	Norbixin	C08608	(M+H-H2O)+	0.0401947	0.999996	0.999996	KEGG_1.0	3
M148T216_POS	148.047	216.082	Cinnamate	C00058380	(M+H)+	0.482066	0.999484	0.999484	KNApSAcK_0.0.1	3
M319T218_NEG	319.097	218.123	(-)-Glyceollin I	C01701	(M-H2O-H)-	1.36541	0.995866	0.995866	KEGG_1.0	3
M320T218_NEG	320.1	218.198	Flutriafol	C18734	(M+F)-	2.76461	0.983159	0.983159	KEGG_1.0	3
M501T221_NEG	501.183	221.082	Tryptoquivaline I	C00023562	(M-H)-	0.0239855	0.999999	0.999999	KNApSAcK_0.0.1	3
M389T222_NEG	389.109	222.318	Monotropein	C09788	(M-H)-	1.19758	0.996818	0.996818	KEGG_1.0	3
M343T222_NEG	343.104	222.387	Antirrhinoside	C09768	(M-H2O-H)-	0.628721	0.999122	0.999122	KEGG_1.0	3
M354T223_POS	354.09	222.582	Pentoxazone	C18592	(M+H)+	0.963455	0.997939	0.997939	KEGG_1.0	3
M487T223_NEG	487.017	223.149	Longissiminone B	C00035334	(2M-H)-	9.78978	0.808175	0.808175	KNApSAcK_0.0.1	3
M486T223_NEG	486.063	223.173	2-(Benzoyloxy)ethyl glucosinolate	C00007791	(M+F)-	9.34757	0.823517	0.823517	KNApSAcK_0.0.1	3
M249T223_POS	249.076	223.319	Helicid4-(beta-D-glucopyranosyloxy) benzaldehyde	C00030466	(M+H-2H2O)+	0.19608	0.999915	0.999915	KNApSAcK_0.0.1	3
M380T224_POS	380.182	224.235	L-TyrosineL-Tyr	C00001397	(2M+NH4)+	0.0748255	0.999988	0.999988	KNApSAcK_0.0.1	3
M459T226_NEG	459.319	225.673	Piericidin B5	C00016815	(M+NH4-2H)-	0.715729	0.998862	0.998862	KNApSAcK_0.0.1	3
M374T226_2_NEG	374.213	225.703	2,2-Dimethyl-3-(4-methoxyphenyl)-4-ethyl-6-(1-pyrrolidinylmethyl)-2H-1-benzopyran-7-ol	C15160	(M-H2O-H)-	0.827862	0.998478	0.998478	KEGG_1.0	3
M231T226_NEG	231.161	225.707	butyl acetate	zhang_Lab_Com_0173	(2M-H)-	2.57744	0.985346	0.985346	Plantcyc_0.0.2	3
M327T226_NEG	327.133	225.707	L-Fuculose6-Deoxy-L-tagatose6-Deoxy-L-lyxo-2-hexulose	C00019650	(2M-H)-	0.346939	0.999733	0.999733	KNApSAcK_0.0.1	3
M384T226_NEG	384.093	225.707	Zeanoside C	C00057817	(M-H)-	1.99836	0.991165	0.991165	KNApSAcK_0.0.1	3
M376T226_POS	376.227	225.883	Aurachin G	C00052211	(M+H-H2O)+	0.123745	0.999966	0.999966	KNApSAcK_0.0.1	3
M265T226_NEG	265.133	226.471	1,4-Dideoxy-1,4-imino-D-arabinitolD-AB1	C00036384	(2M-H)-	0.825491	0.998487	0.998487	KNApSAcK_0.0.1	3
M262T227_NEG	262.092	226.504	Cissaglaberrimine(+)-Cissaglaberrimine	C00025797	(M-H2O-H)-	0.212046	0.9999	0.9999	KNApSAcK_0.0.1	3
M232T227_POS	232.174	226.698	Furoventalene	C00011942	(M+NH4)+	0.0185942	0.999999	0.999999	KNApSAcK_0.0.1	3
M232T227_NEG	232.082	227.372	Muramic acid	C06470	(M-H2O-H)-	0.358597	0.999714	0.999714	KEGG_1.0	3
M428T227_NEG	428.083	227.372	Fibrostatin CP 23924C	C00017633	(M+F)-	9.77057	0.80885	0.80885	KNApSAcK_0.0.1	3
M377T227_NEG	377.066	227.372	Ritipenem acoxil hydrate	C14295	(M-H)-	0.0714045	0.999989	0.999989	KEGG_1.0	3
M308T228_NEG	308.125	228.165	(1R,5aS,6R)-4a-Hydroxy-1,4,4a,5,5a,6,9,10a-octahydrophenazine-1,6-dicarboxylate	C21473	(M+NH4-2H)-	0.404545	0.999636	0.999636	KEGG_1.0	3
M390T230_POS	390.243	229.546	Diprenorphine	C11794	(M+H-2H2O)+	0.457128	0.999536	0.999536	KEGG_1.0	3
M322T231_NEG	322.141	230.676	N-Carbobenzoxyglycylproline	C01632	(M+NH4-2H)-	0.312403	0.999783	0.999783	KEGG_1.0	3
M324T232_POS	324.156	231.609	(+)-UCS 1025AUCS 1025A	C00015507	(M+H-2H2O)+	0.244438	0.999867	0.999867	KNApSAcK_0.0.1	3
M277T232_POS	277.119	232.46	Kokusaginine	C10701	(M+NH4)+	0.901128	0.998197	0.998197	KEGG_1.0	3
M432T235_NEG	432.218	234.834	Paspalinine	C20554	(M-H)-	0.723383	0.998838	0.998838	KEGG_1.0	3
M433T236_POS	433.229	236.41	Gentamicin A	C01917	(M+H-2H2O)+	0.316103	0.999778	0.999778	KEGG_1.0	3
M431T236_NEG	431.214	236.481	Luminacin B1VD 1207A1	C00015582	(M-H2O-H)-	4.91743	0.947682	0.947682	KNApSAcK_0.0.1	3
M243T238_POS	243.087	238.057	Latifonin	C00010661	(M+H-H2O)+	0.270038	0.999838	0.999838	KNApSAcK_0.0.1	3
M442T238_NEG	442.186	238.145	Deaminohydroxyblasticidin S	C03860	(M+F)-	0.440676	0.999569	0.999569	KEGG_1.0	3
M402T240_NEG	402.207	239.807	Militarinone D	C12332	(M-H2O-H)-	0.202744	0.999909	0.999909	KEGG_1.0	3
M401T241_NEG	401.204	240.641	O-Methylandrocymbine	C16709	(M+NH4-2H)-	10.7165	0.774755	0.774755	KEGG_1.0	3
M222T244_NEG	222.077	243.949	Scoparone	C09311	(M+NH4-2H)-	1.11015	0.997265	0.997265	KEGG_1.0	3
M285T245_NEG	285.098	244.576	Salicin	C01451	(M-H)-	0.341401	0.999741	0.999741	KEGG_1.0	3
M430T246_POS	430.143	246.41	Bacampicillin	C08122	(M+H-2H2O)+	0.176632	0.999931	0.999931	KEGG_1.0	3
M447T246_NEG	447.15	246.461	5,4'-Dihydroxy-3,6,3'-trimethoxy-7-prenyloxyflavone	C00005016	(M+F)-	2.26886	0.988626	0.988626	KNApSAcK_0.0.1	3
M199T247_NEG	199.06	247.266	3-[(1R,2S,5R,6S)-5-Hydroxy-7-oxabicyclo[4.1.0]heptan-2-yl]-2-oxopropanoate	C21087	(M-H)-	2.69209	0.984024	0.984024	KEGG_1.0	3
M385T249_NEG	385.077	248.52	O-Feruloylgalactarate	C03156	(M-H)-	0.280001	0.999826	0.999826	KEGG_1.0	3
M391T249_NEG	391.235	248.721	AmiclenomycinNSC 246130	C00018004	(2M-H)-	5.88228	0.92599	0.92599	KNApSAcK_0.0.1	3
M479T250_NEG	479.178	249.754	7beta-Hydroxycatuabine F	C00044482	(M+F)-	1.78098	0.992976	0.992976	KNApSAcK_0.0.1	3
M197T250_POS	197.129	250.451	(-)-SalsolinolSalsolinol	C00001915	(M+NH4)+	0.578373	0.999257	0.999257	KNApSAcK_0.0.1	3
M316T251_POS	316.187	251.255	(E)-(4-Hydroxycinnamoyl)-epilupinine	C00007767	(M+H)+	0.613919	0.999163	0.999163	KNApSAcK_0.0.1	3
M382T251_POS	382.245	251.29	Istamycin A1	C17987	(M+H-2H2O)+	0.485752	0.999476	0.999476	KEGG_1.0	3
M190T256_NEG	190.053	255.557	Noroxyhydrastinine	C00028729	(M-H)-	1.33377	0.996055	0.996055	KNApSAcK_0.0.1	3
M299T256_NEG	299.077	255.625	salicylate β-D-glucose ester	zhang_Lab_Com_0882	(M-H)-	0.0114763	1	1	Plantcyc_0.0.2	3
M300T256_NEG	300.081	255.625	Ofurace	C18800	(M+F)-	0.029353	0.999998	0.999998	KEGG_1.0	3
M301T256_NEG	301.082	255.689	5-Deoxy-5-chloroadenosine	C19768	(M+NH4-2H)-	0.615946	0.999157	0.999157	KEGG_1.0	3
M404T256_NEG	404.119	256.202	Ciprofloxacin hydrochloride	C13993	(M+F)-	0.0875737	0.999983	0.999983	KEGG_1.0	3
M192T256_POS	192.069	256.209	N-Acetylmethionine	C02712	(M+H)+	1.44572	0.995366	0.995366	KEGG_1.0	3
M467T258_NEG	467.131	258.043	AquayamycinNSC 184398Urdamycinone A	C00018739	(M-H2O-H)-	1.51429	0.994917	0.994917	KNApSAcK_0.0.1	3
M576T258_NEG	576.078	258.045	phosphoribulosylformimino-AICAR-phosphate	zhang_Lab_Com_2143	(M-H)-	5.40301	0.937187	0.937187	Plantcyc_0.0.2	3
M477T258_NEG	477.16	258.202	7-Hydroxy-5,4'-dimethoxy-8-methylisoflavone 7-O-rhamnoside	C00010152	(M+F)-	2.21309	0.989175	0.989175	KNApSAcK_0.0.1	3
M326T262_NEG	326.209	262.183	Mestranol	C00032009	(M+NH4-2H)-	0.454378	0.999541	0.999541	KNApSAcK_0.0.1	3
M395T263_NEG	395.192	263.133	3-Hydroxybibenzyl	C00015522	(2M-H)-	1.02609	0.997663	0.997663	KNApSAcK_0.0.1	3
M293T263_NEG	293.151	263.238	Senglutinosin	C00017452	(M-H2O-H)-	2.19786	0.989323	0.989323	KNApSAcK_0.0.1	3
M519T264_NEG	519.172	264.085	6'-O-alpha-D-glucopyranosylloganic acid	C00036637	(M-H2O-H)-	0.96584	0.997929	0.997929	KNApSAcK_0.0.1	3
M267T265_NEG	267.052	264.805	3,4-Dihydroxybenzoyl beta-D-xylopyranoside	C00054080	(M-H2O-H)-	1.15711	0.997029	0.997029	KNApSAcK_0.0.1	3
M277T267_NEG	277.123	267.169	4-Prenylresveratrol	C10285	(M-H2O-H)-	0.565994	0.999288	0.999288	KEGG_1.0	3
M263T269_NEG	263.14	268.541	Fagaramide	C00002742	(M+NH4-2H)-	0.732766	0.998807	0.998807	KNApSAcK_0.0.1	3
M300T269_NEG	300.055	268.979	Fenhexamid	C18593	(M-H)-	2.91866	0.981248	0.981248	KEGG_1.0	3
M483T269_NEG	483.044	268.979	CBS 113A	C14081	(2M-H)-	9.38293	0.822306	0.822306	KEGG_1.0	3
M380T269_NEG	380.146	269.113	Benthiavalicarb isopropyl	C18415	(M-H)-	2.97255	0.980556	0.980556	KEGG_1.0	3
M459T269_NEG	459.21	269.117	Blasticidin H	C00018162	(M+F)-	1.91317	0.991899	0.991899	KNApSAcK_0.0.1	3
M381T269_NEG	381.15	269.374	Furathiocarb	C18650	(M-H)-	2.33787	0.987928	0.987928	KEGG_1.0	3
M492T270_NEG	492.144	269.661	Napyradiomycin SR(-)-Napyradiomycin SR	C00039821	(M+NH4-2H)-	8.57328	0.849306	0.849306	KNApSAcK_0.0.1	3
M503T270_NEG	503.117	269.952	Fenoprofen calcium	C02539	(M-H2O-H)-	0.298777	0.999802	0.999802	KEGG_1.0	3
M383T270_POS	383.164	270.189	N,O-Diacetylnoroliveroline(-)-N,O-Diacetylnoroliveroline	C00027149	(M+NH4)+	0.91373	0.998146	0.998146	KNApSAcK_0.0.1	3
M464T271_POS	464.176	270.782	Adiposin 1	C00018447	(M+H-2H2O)+	0.137236	0.999958	0.999958	KNApSAcK_0.0.1	3
M301T271_POS	301.195	271.132	Buflavine	C00027989	(M+NH4)+	3.76869	0.968931	0.968931	KNApSAcK_0.0.1	3
M478T273_NEG	478.195	272.551	ValidacinValidamycin A	C00018797	(M-H2O-H)-	5.38622	0.937564	0.937564	KNApSAcK_0.0.1	3
M314T273_NEG	314.209	272.973	Stemaphylline N-oxide	C00048151	(M+F)-	0.454557	0.999541	0.999541	KNApSAcK_0.0.1	3
M388T274_POS	387.983	273.664	Diclosulam	C18821	(M+H-H2O)+	0.541591	0.999348	0.999348	KEGG_1.0	3
M258T274_NEG	258.062	273.784	trans-2-[(Dimethylamino)methylimino]-5-[2-(5-nitro-2- furyl)-vinyl]-1,3,4-oxadiazole	C19232	(M-H2O-H)-	2.79897	0.982741	0.982741	KEGG_1.0	3
M398T274_NEG	398.109	273.802	12-Hydroxydihydrochelirubine	C00027673	(M+F)-	0.298309	0.999802	0.999802	KNApSAcK_0.0.1	3
M295T274_NEG	295.129	273.811	Niazirin	C00056952	(M+NH4-2H)-	0.214051	0.999898	0.999898	KNApSAcK_0.0.1	3
M394T274_POS	394.217	274.152	Antibiotic BU 2183A2Sorbistin A2	C00018110	(M+H-H2O)+	0.23688	0.999875	0.999875	KNApSAcK_0.0.1	3
M476T274_NEG	476.149	274.212	(glutathion-S-yl)(1H-indol-3-yl)acetonitrile	zhang_Lab_Com_1909	(M+NH4-2H)-	0.628399	0.999123	0.999123	Plantcyc_0.0.2	3
M521T274_1_POS	520.933	274.283	Chartelline C	C00028036	(M+H)+	7.51344	0.882101	0.882101	KNApSAcK_0.0.1	3
M316T274_POS	316.224	274.312	Hedychenone	C00022306	(M+NH4)+	0.00663824	1	1	KNApSAcK_0.0.1	3
M317T274_POS	317.227	274.368	Benzastatin ABenzastatine A(Z)-4-Amino-3-[3-(methoxymethyl)-6,7-dimethyl-2,6-octadienyl]-benzamide	C00016170	(M+H)+	0.652957	0.999053	0.999053	KNApSAcK_0.0.1	3
M295T275_POS	295.139	274.982	(R)-mevalonate	zhang_Lab_Com_0335	(2M+H)+	0.160139	0.999943	0.999943	Plantcyc_0.0.2	3
M494T275_POS	494.187	275.127	Jorunnamycin A(-)-Jorunnamycin A	C00030563	(M+H)+	0.416218	0.999615	0.999615	KNApSAcK_0.0.1	3
M405T275_NEG	405.214	275.47	Ambiguine A isonitrile	C00027102	(M-H)-	2.56849	0.985447	0.985447	KNApSAcK_0.0.1	3
M416T277_NEG	416.223	277.128	Ancistrobrevine A	C12342	(M-H2O-H)-	0.379448	0.99968	0.99968	KEGG_1.0	3
M129T278_NEG	129.054	277.942	(R)-2,3-dihydroxy-3-methylpentanoate	zhang_Lab_Com_0333	(M-H2O-H)-	3.31325	0.9759	0.9759	Plantcyc_0.0.2	3
M530T278_NEG	530.246	278.16	Fluphenazine enanthate	C07955	(M-H2O-H)-	0.32403	0.999767	0.999767	KEGG_1.0	3
M352T278_POS	352.161	278.44	trans-zeatin riboside	zhang_Lab_Com_1312	(M+H)+	1.31109	0.996187	0.996187	Plantcyc_0.0.2	3
M507T279_NEG	507.245	278.757	Jamaicamide B	C18213	(M+F)-	4.14902	0.962468	0.962468	KEGG_1.0	3
M176T279_NEG	176.063	278.779	2-Amino-4-hydroxy-6-(hydroxymethyl)-7,8-dihydropteridine	C00007501	(M-H2O-H)-	3.13725	0.978366	0.978366	KNApSAcK_0.0.1	3
M351T280_NEG	351.093	279.602	(L-Cysteinylglycine-S-yl)(1H-indol-3-yl)acetonitrile	C21665	(M+F)-	0.0270523	0.999998	0.999998	KEGG_1.0	3
M255T280_NEG	255.051	279.615	8-Dehydro-3-deoxy-D-manno-octulosonate	C21332	(M+F)-	2.14951	0.989785	0.989785	KEGG_1.0	3
M362T280_POS	362.144	280.109	Hygrophiloside	C00010577	(M+NH4)+	0.87567	0.998297	0.998297	KNApSAcK_0.0.1	3
M381T281_POS	381.221	280.884	Carbosulfan	C18416	(M+H)+	1.19199	0.996848	0.996848	KEGG_1.0	3
M363T281_POS	363.166	280.924	(-)-Cuanzine	C00025045	(M+H-2H2O)+	0.319874	0.999773	0.999773	KNApSAcK_0.0.1	3
M364T281_NEG	364.17	281.271	NK 372135B	C00028694	(M+NH4-2H)-	2.37982	0.987493	0.987493	KNApSAcK_0.0.1	3
M468T281_NEG	468.199	281.271	Thesinine 4'-glucoside	C00058113	(M+F)-	0.391716	0.999659	0.999659	KNApSAcK_0.0.1	3
M382T282_POS	382.207	281.995	Eflornithine	C07997	(2M+NH4)+	0.192278	0.999918	0.999918	KEGG_1.0	3
M443T282_NEG	443.119	282.103	6-Hydroxy-6a,12a-dehydro-alpha-toxicarol	C00009986	(M+F)-	0.661611	0.999028	0.999028	KNApSAcK_0.0.1	3
M448T283_NEG	448.22	282.563	(S)-Furanopetasitin	C00017353	(M+NH4-2H)-	0.471692	0.999506	0.999506	KNApSAcK_0.0.1	3
M285T283_NEG	285.165	282.887	16beta-Fluoroandrost-4-ene-3,17-dione	C14886	(M-H2O-H)-	1.76138	0.993129	0.993129	KEGG_1.0	3
M440T284_NEG	440.164	283.739	Eprosartan	C07467	(M+NH4-2H)-	2.14538	0.989824	0.989824	KEGG_1.0	3
M340T284_NEG	340.083	283.763	Sterigmatocystin	C00961	(M+NH4-2H)-	0.114006	0.999971	0.999971	KEGG_1.0	3
M266T285_POS	266.179	285.247	Ficuseptamine A	C00047878	(M+H)+	4.19035	0.961731	0.961731	KNApSAcK_0.0.1	3
M284T286_NEG	284.162	285.939	Alangine(-)-Alangine	C00027270	(M-H2O-H)-	0.0878398	0.999983	0.999983	KNApSAcK_0.0.1	3
M417T286_NEG	417.14	286.252	guaiacol O-β-D-xylopyranosyl-(1->6)-O-β-D-glucopyranoside	zhang_Lab_Com_1701	(M-H)-	0.464169	0.999521	0.999521	Plantcyc_0.0.2	3
M558T287_NEG	558.24	286.512	(7R,8S)-7'-Deoxo-2'-deoxy-2',3':7,8-diepoxy-7',5'-(ethylideneoxy)verrucarin A7beta,8beta-2',3'-Diepoxyroridin H	C00012600	(M+NH4-2H)-	2.0444	0.990755	0.990755	KNApSAcK_0.0.1	3
M130T287_POS	130.159	286.685	Octylamine	C01740	(M+H)+	0.462234	0.999525	0.999525	KEGG_1.0	3
M485T287_NEG	485.272	287.079	10,11-Dihydro-12-hydroxynerolidol 3-O-beta-D-2'-acetylglucoside	C00019369	(M-H)-	0.787146	0.998624	0.998624	KNApSAcK_0.0.1	3
M307T287_NEG	307.149	287.083	Biphenyl	C06588	(2M-H)-	0.245323	0.999866	0.999866	KEGG_1.0	3
M432T288_POS	432.245	287.534	Tobramycin	C00397	(M+H-2H2O)+	0.512098	0.999417	0.999417	KEGG_1.0	3
M306T288_NEG	306.146	287.593	N-Acetyl-ala-ala-ala-methylester	C11329	(M+F)-	2.317	0.988141	0.988141	KEGG_1.0	3
M498T288_3_POS	498.008	287.793	2'-Deoxy-5-hydroxymethylcytidine-5'-triphosphate	C11039	(M+H)+	1.17312	0.996946	0.996946	KEGG_1.0	3
M393T288_NEG	393.119	287.862	Swertiamarin	C00003100	(M+F)-	0.0439395	0.999996	0.999996	KNApSAcK_0.0.1	3
M351T288_NEG	351.14	287.907	S-Methylhomoglutathione	C00056351	(M+NH4-2H)-	0.503882	0.999436	0.999436	KNApSAcK_0.0.1	3
M458T288_NEG	458.157	287.921	5a,11a-Dehydrotetracycline	C03206	(M+NH4-2H)-	0.130102	0.999962	0.999962	KEGG_1.0	3
M497T288_POS	497.257	288.355	N,N-Diethyl-2-[4-[6-methoxy-2-(4-methoxyphenyl)-1H-inden-3-yl]phenoxy]ethanamine hydrochloride	C15328	(M+NH4)+	0.10982	0.999973	0.999973	KEGG_1.0	3
M503T289_NEG	503.122	288.696	5,7,4'-Trihydroxy-6,8,3'-trimethoxyflavone 7-glucoside	C00004441	(M-H2O-H)-	0.402582	0.99964	0.99964	KNApSAcK_0.0.1	3
M477T289_NEG	477.202	288.731	EI 1625-2	C00016278	(M-H2O-H)-	0.620212	0.999146	0.999146	KNApSAcK_0.0.1	3
M374T289_NEG	374.147	288.734	202-791	C13762	(M+NH4-2H)-	0.348184	0.999731	0.999731	KEGG_1.0	3
M518T289_NEG	518.15	288.734	Daphneside	C00019825	(M+NH4-2H)-	2.17515	0.989541	0.989541	KNApSAcK_0.0.1	3
M356T289_NEG	356.071	288.738	Gravacridonolchlorine	C00052299	(M-H2O-H)-	2.77243	0.983064	0.983064	KNApSAcK_0.0.1	3
M410T289_POS	410.156	289.185	TetrahydrofolateTHFTHFATetrahydrofolic acid	C00007249	(M+H-2H2O)+	0.0892709	0.999982	0.999982	KNApSAcK_0.0.1	3
M479T289_POS	479.217	289.416	Suspensolide F	C00010698	(M+H)+	0.62124	0.999143	0.999143	KNApSAcK_0.0.1	3
M473T290_POS	473.224	289.982	Octamethyltrisiloxane	C07261	(2M+H)+	0.284659	0.99982	0.99982	KEGG_1.0	3
M321T290_NEG	321.109	290.375	Melicarpine	C00026457	(M+NH4-2H)-	0.00546297	1	1	KNApSAcK_0.0.1	3
M423T290_NEG	423.16	290.397	Benzoin	C01408	(2M-H)-	0.407712	0.999631	0.999631	KEGG_1.0	3
M380T290_NEG	380.183	290.401	Monascorubramine	C00053503	(M-H)-	0.647693	0.999068	0.999068	KNApSAcK_0.0.1	3
M773T290_NEG	773.215	290.406	Catechin 5-O-(2-feruloyl-6-p-coumaroyl-beta-D-glucopyranoside)	C00008848	(M-H)-	2.68778	0.984074	0.984074	KNApSAcK_0.0.1	3
M365T291_NEG	365.155	291.287	Chlorphentermine	C07559	(2M-H)-	1.76534	0.993099	0.993099	KEGG_1.0	3
M382T292_POS	382.197	291.664	SczukinineSczukidine 2-acetate	C00024953	(M+H-H2O)+	0.156566	0.999946	0.999946	KNApSAcK_0.0.1	3
M414T292_NEG	414.086	292.055	Sulfasalazine	C07316	(M+NH4-2H)-	3.40691	0.974536	0.974536	KEGG_1.0	3
M483T292_1_POS	482.569	292.472	Triacontane	C00001270	(M+NH4)+	5.8695	0.926299	0.926299	KNApSAcK_0.0.1	3
M386T294_NEG	386.081	293.715	Cefaloglycin	C13440	(M-H2O-H)-	1.45674	0.995295	0.995295	KEGG_1.0	3
M409T294_NEG	409.171	294.178	Kopsiflorine N(4)-oxide(-)-Kopsiflorine N(4)-oxide	C00039572	(M-H2O-H)-	3.33074	0.975648	0.975648	KNApSAcK_0.0.1	3
M499T294_NEG	499.252	294.498	Terragine A	C00029089	(M-H2O-H)-	0.429882	0.999589	0.999589	KNApSAcK_0.0.1	3
M415T295_NEG	414.979	294.526	Ethiprole	C18552	(M+F)-	6.22553	0.917478	0.917478	KEGG_1.0	3
M170T295_NEG	170.081	294.546	3,7a-Diepialexine3-epi-Australine	C00036523	(M-H2O-H)-	2.39873	0.987295	0.987295	KNApSAcK_0.0.1	3
M440T295_NEG	439.919	294.548	N-(2,3-Dibromo-4,5-dihydroxybenzyl)pyroglutamic acid(+)-N-(2,3-Dibromo-4,5-dihydroxybenzyl)pyroglutamic acid	C00042757	(M+F)-	1.07449	0.997438	0.997438	KNApSAcK_0.0.1	3
M316T295_NEG	316.058	294.552	Cinnavalininate	C05640	(M+NH4-2H)-	0.786671	0.998626	0.998626	KEGG_1.0	3
M359T295_POS	359.2	294.665	Estradiol benzoate	C13444	(M+H-H2O)+	1.99943	0.991155	0.991155	KEGG_1.0	3
M362T295_NEG	362.176	294.915	Dioncophylline C	C12337	(M-H)-	0.258483	0.999852	0.999852	KEGG_1.0	3
M507T295_NEG	507.172	295.381	Verbascoside B	C00010653	(M-H2O-H)-	0.411819	0.999623	0.999623	KNApSAcK_0.0.1	3
M388T296_NEG	388.09	296.159	5-O-trans-Caffeoylgalactaric acid	C00054116	(M+NH4-2H)-	0.691878	0.998937	0.998937	KNApSAcK_0.0.1	3
M445T296_NEG	445.23	296.203	Patridoid I(-)-Patridoid I	C00032115	(M+F)-	2.60656	0.985015	0.985015	KNApSAcK_0.0.1	3
M366T297_POS	366.203	296.591	Funebrine	C00002039	(M+NH4)+	0.334538	0.999751	0.999751	KNApSAcK_0.0.1	3
M380T297_POS	380.198	296.621	Fumitremorgin C	C00011298	(M+H)+	0.751388	0.998746	0.998746	KNApSAcK_0.0.1	3
M328T297_NEG	328.086	296.903	desulfoglucotropaeolin	zhang_Lab_Com_1120	(M-H)-	0.63657	0.9991	0.9991	Plantcyc_0.0.2	3
M326T297_NEG	326.097	297.031	Omeprazole	C07324	(M-H2O-H)-	0.0447969	0.999996	0.999996	KEGG_1.0	3
M363T297_NEG	363.067	297.031	WIN54954	C06493	(M-H2O-H)-	0.717033	0.998858	0.998858	KEGG_1.0	3
M423T297_NEG	423.071	297.031	Flazasulfuron	C18441	(M+NH4-2H)-	0.591686	0.999222	0.999222	KEGG_1.0	3
M424T297_NEG	424.009	297.031	GDP	C00035	(M-H2O-H)-	6.8561	0.900813	0.900813	KEGG_1.0	3
M504T297_NEG	504.185	297.031	deacetylisoipecoside	zhang_Lab_Com_2037	(M-H2O-H)-	4.40343	0.957826	0.957826	Plantcyc_0.0.2	3
M290T298_NEG	290.115	297.82	(1R,6R)-1,4,5,5a,6,9-Hexahydrophenazine-1,6-dicarboxylate	C21408	(M+NH4-2H)-	0.101036	0.999977	0.999977	KEGG_1.0	3
M291T298_NEG	291.119	297.82	Sotalol	C07309	(M+F)-	0.510341	0.999421	0.999421	KEGG_1.0	3
M543T298_NEG	543.172	297.847	Arbutin	C00002638	(2M-H)-	0.024003	0.999999	0.999999	KNApSAcK_0.0.1	3
M389T298_NEG	389.182	297.873	(-)-VincamedineO-Acetylvincamajine Vincamajine acetate	C00024296	(M-H2O-H)-	0.167807	0.999937	0.999937	KNApSAcK_0.0.1	3
M505T298_POS	505.197	298.273	7-Hydroxy-5-methoxy-6-methylflavan-(2beta->7,4beta->8)-7-hydroxy-5-methoxyflavan	C00009252	(M+H-H2O)+	0.39419	0.999655	0.999655	KNApSAcK_0.0.1	3
M345T299_POS	345.137	298.645	Calaxin	C00003227	(M+H)+	0.0103469	1	1	KNApSAcK_0.0.1	3
M352T299_POS	352.186	298.645	13-O-Acetylvakhmatine	C00024812	(M+H-2H2O)+	0.394505	0.999654	0.999654	KNApSAcK_0.0.1	3
M630T299_NEG	630.309	298.692	Forskoditerpenoside B(+)-Forskoditerpenoside B	C00030313	(M+NH4-2H)-	0.0678962	0.99999	0.99999	KNApSAcK_0.0.1	3
M597T299_NEG	597.182	298.696	Polyoxin A	C00018723	(M-H2O-H)-	0.176799	0.999931	0.999931	KNApSAcK_0.0.1	3
M831T299_NEG	831.22	299.48	Tenitramine	C17719	(2M-H)-	0.314205	0.999781	0.999781	KEGG_1.0	3
M613T300_NEG	613.176	299.533	Leiocarposide	C10805	(M-H)-	1.75529	0.993177	0.993177	KEGG_1.0	3
M229T300_NEG	229.119	299.715	L-Proline	C00148	(2M-H)-	0.848268	0.998402	0.998402	KEGG_1.0	3
M463T301_NEG	463.172	300.559	Daphnetoxin	C00003420	(M-H2O-H)-	0.459407	0.999531	0.999531	KNApSAcK_0.0.1	3
M631T301_NEG	631.223	300.736	Calyflorenone C(2S,4R,6S,6aR,8R,10S,13bR)-2,3,4,6,6a,9,10,13b-Octahydro-4,8-dihydroxy-6,6a,12,13,13b-pentamethoxy-2,10-diphenyl-5H,8H-furo[2,3-f:5,4-h']bis[1]benzopyran-5-one	C00014749	(M-H)-	0.329551	0.999759	0.999759	KNApSAcK_0.0.1	3
M390T301_POS	390.177	301.076	Estatin B	C00017704	(M+H-H2O)+	0.329747	0.999758	0.999758	KNApSAcK_0.0.1	3
M235T301_NEG	235.064	301.121	2-(4'-Methylthio)butylmalic acid	C17218	(M-H)-	0.0686044	0.99999	0.99999	KEGG_1.0	3
M481T302_POS	481.117	301.999	Elenoside	C00052953	(M+H-H2O)+	0.280668	0.999825	0.999825	KNApSAcK_0.0.1	3
M545T303_NEG	545.19	302.822	Acrimarine C	C00019775	(M+NH4-2H)-	1.26127	0.996471	0.996471	KNApSAcK_0.0.1	3
M523T303_NEG	523.181	302.842	Deoxyloganin tetraacetate	C11646	(M-H2O-H)-	1.64867	0.993978	0.993978	KEGG_1.0	3
M574T303_NEG	574.236	302.842	Ejap 14[3R-(3alpha,4alpha,5beta,5aalpha,6alpha,9alpha,9aalpha,10R*)]-4,6,10-tris(Acetyloxy)-5a-[(acetyloxy)methyl]octahydro-2,2,9-trimethyl-2H-3,9a-methano-1-benzoxepin-5-yl ester 3-pyridinecarboxylic acid	C00013176	(M-H)-	6.38525	0.91338	0.91338	KNApSAcK_0.0.1	3
M414T303_NEG	414.235	303.096	2-Isobutyryl-14-hydroxyhetisineGuan-fu base Z	C00024825	(M-H)-	5.39195	0.937436	0.937436	KNApSAcK_0.0.1	3
M422T303_POS	422.208	303.24	Fenpyroximate	C11098	(M+H)+	2.05154	0.990691	0.990691	KEGG_1.0	3
M486T303_POS	486.181	303.24	(R)-(Homo)3-citrate	C16598	(2M+NH4)+	1.17953	0.996913	0.996913	KEGG_1.0	3
M402T303_NEG	402.076	303.244	Tetraphenylarsonium	C11316	(M+F)-	3.1	0.978871	0.978871	KEGG_1.0	3
M308T304_NEG	308.071	303.554	p-coumaroyltriacetate	zhang_Lab_Com_0803	(M+F)-	3.15295	0.978151	0.978151	Plantcyc_0.0.2	3
M401T304_NEG	401.072	303.649	8,9-Dihydrobarettin	C00041293	(M-H2O-H)-	0.640122	0.99909	0.99909	KNApSAcK_0.0.1	3
M567T304_NEG	567.171	303.67	benzoyl-β-D-glucopyranose	zhang_Lab_Com_0732	(2M-H)-	1.65178	0.993955	0.993955	Plantcyc_0.0.2	3
M326T304_NEG	326.209	303.677	2-(4-Hydroxyphenyl)-1-nitroethane	C00036446	(M+F)-	0.389889	0.999662	0.999662	KNApSAcK_0.0.1	3
M353T304_NEG	353.088	303.683	Chlorogenate	C00852	(M-H)-	0.996336	0.997796	0.997796	KEGG_1.0	3
M429T304_NEG	429.271	303.683	Asbestinin-25(+)-Asbestinin-25	C00041358	(M+F)-	4.81162	0.949853	0.949853	KNApSAcK_0.0.1	3
M417T304_POS	417.255	304.042	7'-O-demethylcephaeline	zhang_Lab_Com_1881	(M+H-2H2O)+	2.28196	0.988495	0.988495	Plantcyc_0.0.2	3
M310T304_POS	310.086	304.047	Nitralin	C19064	(M+H-2H2O)+	0.145824	0.999953	0.999953	KEGG_1.0	3
M731T304_NEG	731.194	304.499	Psoralenoside(-)-Psoralenoside	C00031106	(2M-H)-	1.41646	0.995551	0.995551	KNApSAcK_0.0.1	3
M541T305_NEG	541.181	304.511	Briaexcavatin Q	C00048635	(M-H2O-H)-	1.29889	0.996258	0.996258	KNApSAcK_0.0.1	3
M729T305_NEG	729.189	304.786	Guinea green B	C19428	(M+NH4-2H)-	4.58713	0.954317	0.954317	KEGG_1.0	3
M730T305_NEG	730.191	304.786	Pyranocyanin C	C00057405	(M+F)-	3.18157	0.977757	0.977757	KNApSAcK_0.0.1	3
M371T305_NEG	371.267	305.268	Alboatisin A(-)-Alboatisin A	C00038398	(M+NH4-2H)-	6.58338	0.90818	0.90818	KNApSAcK_0.0.1	3
M445T306_POS	445.229	305.705	6'-Oxogentamicin X2	C21267	(M+H-2H2O)+	0.27516	0.999832	0.999832	KEGG_1.0	3
M403T306_3_POS	403.236	305.71	Dehydroxychlorofusarielin B(-)-Dehydroxychlorofusarielin B	C00038960	(M+H-2H2O)+	0.213201	0.999899	0.999899	KNApSAcK_0.0.1	3
M644T306_POS	643.671	305.865	Phytyl pentacosanoate	C00037630	(M+H-H2O)+	8.39182	0.855136	0.855136	KNApSAcK_0.0.1	3
M187T306_POS	187.145	306.098	Ethyl N-methyl-1,2,5,6-tetrahydro-pyridine-3-carboxylate	C00044165	(M+NH4)+	1.50057	0.995009	0.995009	KNApSAcK_0.0.1	3
M583T306_NEG	583.129	306.135	Kaempferol 3-(2''-p-coumaryl-alpha-L-arabinopyranoside)	C00005839	(M+F)-	0.784153	0.998634	0.998634	KNApSAcK_0.0.1	3
M334T307_POS	334.18	306.904	Tamibarotene	C12864	(M+H-H2O)+	0.978867	0.997873	0.997873	KEGG_1.0	3
M150T307_NEG	150.018	307.011	IminoaspartateIminobutanedioic acidalpha-Iminosuccinic acidNAMN	C00007565	(M+F)-	1.02539	0.997666	0.997666	KNApSAcK_0.0.1	3
M525T307_POS	525.182	307.38	2-[(6'-methylsulfanyl)hexyl]malate	zhang_Lab_Com_0591	(2M+H)+	0.0994248	0.999978	0.999978	Plantcyc_0.0.2	3
M333T308_POS	333.156	307.544	S-Petasitolide B	C00017403	(M+H-H2O)+	0.527003	0.999383	0.999383	KNApSAcK_0.0.1	3
M529T308_NEG	529.155	307.798	5'-Dehydroadenosine	C11500	(2M-H)-	0.97442	0.997892	0.997892	KEGG_1.0	3
M403T308_NEG	403.124	307.831	10-Hydroxymorroniside	C11660	(M-H2O-H)-	0.882981	0.998269	0.998269	KEGG_1.0	3
M202T309_NEG	202.027	308.652	2,4-Dinitroaniline	C14713	(M+F)-	0.17938	0.999928	0.999928	KEGG_1.0	3
M535T309_NEG	535.181	309.499	Osthenol-7-O-beta-D-gentiobioside	C17476	(M-H2O-H)-	1.8745	0.992222	0.992222	KEGG_1.0	3
M360T310_POS	360.195	309.845	Sorbistin C	C00018112	(M+NH4)+	1.99026	0.991236	0.991236	KNApSAcK_0.0.1	3
M760T312_NEG	760.203	311.963	Pelargonidin 3-O-beta-D-glucoside 5-O-(6-coumaroyl-beta-D-glucoside)	C16349	(M+F)-	1.35889	0.995905	0.995905	KEGG_1.0	3
M759T312_NEG	759.2	311.975	Methicillin	C07177	(2M-H)-	1.07108	0.997454	0.997454	KEGG_1.0	3
M206T312_NEG	206.045	312.002	2-Amino-2-deoxyisochorismate	C18054	(M-H2O-H)-	2.21333	0.989173	0.989173	KEGG_1.0	3
M208T313_POS	208.061	312.769	Ayapin	C00000578	(M+NH4)+	0.881613	0.998274	0.998274	KNApSAcK_0.0.1	3
M399T313_NEG	399.273	312.799	Officinarumane B (incorr.)	C00056974	(M-H)-	0.313129	0.999782	0.999782	KNApSAcK_0.0.1	3
M327T313_NEG	327.135	312.804	Cularicine	C09398	(M+NH4-2H)-	0.79975	0.99858	0.99858	KEGG_1.0	3
M317T314_NEG	317.192	313.651	Norethindrone	C05028	(M+F)-	1.54585	0.994704	0.994704	KEGG_1.0	3
M316T314_NEG	316.188	313.951	Penicillenol A1	C00030939	(M+F)-	1.41409	0.995566	0.995566	KNApSAcK_0.0.1	3
M502T314_POS	502.251	314.003	Thiopental	C07521	(2M+NH4)+	1.94693	0.991612	0.991612	KEGG_1.0	3
M564T314_2_POS	564.311	314.013	Sempervirine	C00001768	(2M+NH4)+	1.80346	0.992798	0.992798	KNApSAcK_0.0.1	3
M494T314_NEG	493.965	314.123	Adenylylselenate	C05686	(M+F)-	4.30071	0.959731	0.959731	KEGG_1.0	3
M386T314_POS	386.144	314.298	2beta,3beta-Epoxybishopantholide	C00020432	(M+NH4)+	0.46507	0.999519	0.999519	KNApSAcK_0.0.1	3
M432T314_POS	432.224	314.465	Dichotomoside E(-)-Dichotomoside E	C00031746	(M+NH4)+	0.758903	0.998721	0.998721	KNApSAcK_0.0.1	3
M275T314_NEG	275.124	314.472	Triphenylethylene	C14134	(M+F)-	1.07839	0.997419	0.997419	KEGG_1.0	3
M274T314_NEG	274.12	314.482	HC Blue No.1	C19247	(M+F)-	1.21191	0.996741	0.996741	KEGG_1.0	3
M304T314_NEG	304.13	314.482	Imazamox	C18598	(M-H)-	0.194808	0.999916	0.999916	KEGG_1.0	3
M468T315_NEG	468.031	314.948	Cefoxitin sodium	C08106	(M+F)-	1.9853	0.99128	0.99128	KEGG_1.0	3
M277T315_POS	277.138	315.113	Nitracidomycin A	C00017664	(M+H)+	2.4776	0.986452	0.986452	KNApSAcK_0.0.1	3
M307T315_POS	307.148	315.113	L-arginino-succinate	zhang_Lab_Com_0804	(M+NH4)+	1.16249	0.997001	0.997001	Plantcyc_0.0.2	3
M319T315_POS	319.206	315.293	Guayulin B(+)-Guayulin B	C00037226	(M+H-2H2O)+	0.124359	0.999966	0.999966	KNApSAcK_0.0.1	3
M467T315_NEG	467.028	315.316	5-(4-Hydroxybut-1-ynyl)-2,2'-bithiophene	C04486	(2M-H)-	1.4555	0.995303	0.995303	KEGG_1.0	3
M134T315_NEG	134.036	315.317	1,2-Diamino-4-nitrobenzene	C19384	(M-H2O-H)-	1.10071	0.997311	0.997311	KEGG_1.0	3
M359T315_NEG	359.203	315.322	Norethindrone acetate	C08152	(M+F)-	0.455912	0.999538	0.999538	KEGG_1.0	3
M344T315_POS	344.228	315.358	(S)-L-threo-Hexonic acidLeucylnegamycin	C00018821	(M+H-H2O)+	3.51574	0.972906	0.972906	KNApSAcK_0.0.1	3
M790T316_POS	790.14	315.653	Monacanthin B	C00037509	(M+NH4)+	4.95038	0.946998	0.946998	KNApSAcK_0.0.1	3
M614T316_NEG	614.144	315.799	Cyanidin 3-O-(6-O-p-coumaroyl)glucoside	C12095	(M+F)-	0.275257	0.999832	0.999832	KEGG_1.0	3
M264T316_NEG	264.144	316.147	Esprocarb	C14526	(M-H)-	2.34657	0.987838	0.987838	KEGG_1.0	3
M435T316_NEG	435.09	316.147	Calomelanol D(-)-9,10-Dihydro-3,5-dihydroxy-2-(4-hydroxyphenyl)-10-phenyl-4H,8H-benzo[1,2-b:3,4-b']dipyran-4,8-dione	C00005078	(M+F)-	1.52771	0.994827	0.994827	KNApSAcK_0.0.1	3
M513T316_NEG	513.03	316.147	dTDP-4-oxo-alpha-D-xylose	C21351	(M-H2O-H)-	2.95693	0.980758	0.980758	KEGG_1.0	3
M512T316_NEG	512.024	316.16	Cefmetazole sodium	C08104	(M+F)-	4.20209	0.961521	0.961521	KEGG_1.0	3
M361T316_POS	361.216	316.481	2'-Epiisotriptiliocoumarin	C00019862	(M+H-H2O)+	0.609387	0.999175	0.999175	KNApSAcK_0.0.1	3
M263T316_POS	263.139	316.481	Methohexital	C07844	(M+H)+	0.104928	0.999976	0.999976	KEGG_1.0	3
M120T317_POS	120.081	316.944	Arecoline	C00002020	(M+H-2H2O)+	0.680214	0.998972	0.998972	KNApSAcK_0.0.1	3
M738T317_NEG	738.196	316.976	5-O-beta-D-Glucosylluteoliflavan-(4->8)-eriodictyol	C00009195	(M+NH4-2H)-	3.96101	0.965735	0.965735	KNApSAcK_0.0.1	3
M737T317_NEG	737.192	316.984	Camelliaside A	C00005216	(M-H2O-H)-	0.0347821	0.999997	0.999997	KNApSAcK_0.0.1	3
M408T318_POS	408.213	317.707	L-Tyrosine methyl ester	C03404	(2M+NH4)+	0.73757	0.998792	0.998792	KEGG_1.0	3
M370T318_NEG	370.086	317.81	Sulpyrine	C13229	(M+F)-	1.22827	0.996653	0.996653	KEGG_1.0	3
M394T318_POS	394.197	318.105	Korupensamine C	C00025317	(M+H)+	0.368651	0.999698	0.999698	KNApSAcK_0.0.1	3
M523T319_NEG	523.223	318.655	Mascaroside	C00003453	(M-H)-	0.841959	0.998426	0.998426	KNApSAcK_0.0.1	3
M522T319_NEG	522.219	319.151	Carthamoside B4	C00055560	(M+NH4-2H)-	0.248634	0.999863	0.999863	KNApSAcK_0.0.1	3
M425T319_NEG	425.142	319.494	Asperlicin C	C21147	(M+F)-	0.0470009	0.999995	0.999995	KEGG_1.0	3
M427T320_POS	427.157	320.261	Tortuoside	C00020028	(M+H)+	0.0907039	0.999982	0.999982	KNApSAcK_0.0.1	3
M671T320_NEG	671.183	320.305	Antibiotic TAN 585BFormadicin B	C00017710	(M-H2O-H)-	0.779566	0.99865	0.99865	KNApSAcK_0.0.1	3
M351T320_NEG	351.175	320.309	L-Canavanine	C00001347	(2M-H)-	2.20766	0.989228	0.989228	KNApSAcK_0.0.1	3
M350T321_NEG	350.173	320.53	N-Cinnamoyl-O-prenyloctopamine	C00053997	(M-H)-	0.23992	0.999872	0.999872	KNApSAcK_0.0.1	3
M401T321_NEG	401.055	320.53	Shoyuflavone B	C00057199	(M-H)-	5.65684	0.931359	0.931359	KNApSAcK_0.0.1	3
M476T321_2_POS	475.999	320.591	Clavatadine D	C00047806	(M+H)+	3.19049	0.977633	0.977633	KNApSAcK_0.0.1	3
M499T321_NEG	499.023	321.145	Heptenophos	C18660	(2M-H)-	5.10067	0.943824	0.943824	KEGG_1.0	3
M316T322_NEG	316.112	321.966	Vasnetine	C00029180	(M-H2O-H)-	0.450391	0.999549	0.999549	KNApSAcK_0.0.1	3
M171T323_POS	171.113	322.672	Acetone cyanohydrin	C02659	(2M+H)+	0.692812	0.998934	0.998934	KEGG_1.0	3
M304T323_POS	304.214	322.818	Pachygonine	C00026000	(M+NH4)+	0.775199	0.998665	0.998665	KNApSAcK_0.0.1	3
M467T323_POS	467.214	323.094	Xylogranatin F(+)-Xylogranatin F	C00048912	(M+NH4)+	0.0701039	0.999989	0.999989	KNApSAcK_0.0.1	3
M376T324_POS	376.212	323.579	Prednisone	C07370	(M+NH4)+	0.773878	0.99867	0.99867	KEGG_1.0	3
M536T324_NEG	536.271	323.632	Okaramine A(+)-Okaramine A	C00011254	(M+NH4-2H)-	3.93048	0.966252	0.966252	KNApSAcK_0.0.1	3
M487T324_2_NEG	487.349	323.636	Certonardosterol A3	C00043366	(M+F)-	1.17742	0.996924	0.996924	KNApSAcK_0.0.1	3
M279T324_NEG	279.148	323.909	4-prenylphlorisobutyrophenone	zhang_Lab_Com_0596	(M+NH4-2H)-	1.10504	0.99729	0.99729	Plantcyc_0.0.2	3
M348T325_NEG	348.159	324.513	Chlovalicin	C00016238	(M+NH4-2H)-	0.188008	0.999921	0.999921	KNApSAcK_0.0.1	3
M489T325_POS	489.256	324.739	Puromycin	C01610	(M+NH4)+	2.66479	0.984344	0.984344	KEGG_1.0	3
M474T325_POS	474.256	324.742	N3'-Acetyltobramycin	C03010	(M+H-2H2O)+	0.434596	0.99958	0.99958	KEGG_1.0	3
M245T325_POS	245.186	325.27	[1S-(1R*,5E,7R*)]-4,10-bis(methylene)-7-(1-methylethyl)-5-Cyclodecen-1-ol acetate	C00011725	(M+H-H2O)+	0.63074	0.999116	0.999116	KNApSAcK_0.0.1	3
M319T325_NEG	319.113	325.292	Darlucin A	C00016440	(M-H)-	1.07007	0.997459	0.997459	KNApSAcK_0.0.1	3
M316T326_POS	316.129	326.132	4-Hydroxymandelonitrile	C00650	(2M+NH4)+	0.0847822	0.999984	0.999984	KEGG_1.0	3
M379T326_POS	379.226	326.37	TMC 86B	C00015454	(M+H-2H2O)+	0.803963	0.998565	0.998565	KNApSAcK_0.0.1	3
M402T327_NEG	402.133	326.95	Fluazifop butyl	C11029	(M+F)-	0.473163	0.999503	0.999503	KEGG_1.0	3
M438T327_NEG	438.133	326.956	S-p-Coumarylglutathione	C00054036	(M-H)-	0.232429	0.99988	0.99988	KNApSAcK_0.0.1	3
M456T327_NEG	456.06	327.018	Jaceidin 4'-O-sulfate	C00004983	(M+NH4-2H)-	2.07134	0.990511	0.990511	KNApSAcK_0.0.1	3
M504T328_POS	504.43	327.814	Phencyclidine	C07575	(2M+NH4)+	2.36947	0.987601	0.987601	KEGG_1.0	3
M661T329_NEG	661.235	328.624	0231BIndole alkaloid 0231B	C00015956	(2M-H)-	3.42853	0.974216	0.974216	KNApSAcK_0.0.1	3
M326T330_NEG	326.172	330.279	Hetisinone2-Dehydrohetisine	C00024824	(M-H)-	0.523546	0.999391	0.999391	KNApSAcK_0.0.1	3
M487T330_NEG	487.144	330.28	Cassigerol A	C00015753	(M-H)-	3.51644	0.972895	0.972895	KNApSAcK_0.0.1	3
M352T330_NEG	352.104	330.311	Altersolanol A	C00002791	(M+NH4-2H)-	1.01999	0.997691	0.997691	KNApSAcK_0.0.1	3
M662T330_POS	662.23	330.343	Triptersinine Z6	C00056223	(M+H-H2O)+	4.81337	0.949817	0.949817	KNApSAcK_0.0.1	3
M516T330_NEG	516.088	330.355	Cyanidin 3-O-(6-O-malonyl-beta-D-glucoside)	C12643	(M-H2O-H)-	6.18282	0.918559	0.918559	KEGG_1.0	3
M355T330_NEG	355.104	330.37	1-O-feruloyl-β-D-glucose	zhang_Lab_Com_1353	(M-H)-	0.637317	0.999098	0.999098	Plantcyc_0.0.2	3
M255T330_NEG	255.034	330.373	2-Imino-3-(7-chloroindol-3-yl)propanoate	C19688	(M+F)-	1.55834	0.994618	0.994618	KEGG_1.0	3
M831T330_NEG	831.329	330.403	2-phenylethyl 6-O-β-D-xylopyranosyl-β-D-glucopyranoside	zhang_Lab_Com_1694	(2M-H)-	0.32514	0.999765	0.999765	Plantcyc_0.0.2	3
M343T330_POS	343.242	330.496	Farnesylcysteine	C19691	(M+NH4)+	1.94034	0.991668	0.991668	KEGG_1.0	3
M380T331_POS	380.097	330.576	Toxin B1	C00058159	(M+H)+	0.081765	0.999985	0.999985	KNApSAcK_0.0.1	3
M542T331_NEG	542.022	331.103	6-(3'-Triphosphoryl-1'-methylglyceryl)-7-methyl-7,8-dihydrobiopterin	C06149	(M+F)-	7.29963	0.888332	0.888332	KEGG_1.0	3
M417T331_NEG	417.166	331.109	Nimodipine	C07267	(M-H)-	1.24355	0.996569	0.996569	KEGG_1.0	3
M513T331_NEG	513.126	331.109	Validamine 7-phosphate	C21216	(2M-H)-	0.63537	0.999103	0.999103	KEGG_1.0	3
M345T331_NEG	345.187	331.124	AA861	C01349	(M+F)-	0.654065	0.99905	0.99905	KEGG_1.0	3
M501T331_NEG	501.16	331.185	Antibiotic 1072AGilvocarcin M	C00018389	(M+F)-	2.83521	0.982295	0.982295	KNApSAcK_0.0.1	3
M320T331_POS	320.164	331.195	(S)-tetrahydropalmatine	zhang_Lab_Com_1345	(M+H-2H2O)+	0.381229	0.999677	0.999677	Plantcyc_0.0.2	3
M556T331_NEG	556.175	331.207	Cripowelline ACripowelline I	C00028100	(M+F)-	7.23825	0.890095	0.890095	KNApSAcK_0.0.1	3
M371T331_POS	371.228	331.413	Pseudoecgonine	C00056091	(2M+H)+	1.81869	0.992677	0.992677	KNApSAcK_0.0.1	3
M617T332_NEG	617.154	331.589	(E)-1-(L-cysteinylglycin-S-yl)-N-hydroxy-ω-(methylsulfanyl)butan-1-imine	zhang_Lab_Com_0974	(2M-H)-	2.8375	0.982267	0.982267	Plantcyc_0.0.2	3
M442T332_NEG	442.148	331.712	Nicarbazin	C18389	(M+NH4-2H)-	0.566946	0.999286	0.999286	KEGG_1.0	3
M421T332_POS	421.209	331.803	Aprobarbital	C07826	(2M+H)+	1.17185	0.996953	0.996953	KEGG_1.0	3
M409T332_NEG	409.181	331.914	6,8-Di-DMA-chrysin	C11573	(M+F)-	2.13049	0.989964	0.989964	KEGG_1.0	3
M491T332_NEG	491.213	331.93	3-(2-methylbutanoyl)-4-(3-methylbutanoyl)sucrose	zhang_Lab_Com_2014	(M-H2O-H)-	0.0347877	0.999997	0.999997	Plantcyc_0.0.2	3
M435T332_POS	435.206	331.978	Maculalactone G(+)-Maculalactone G	C00049812	(M+H-2H2O)+	0.00847874	1	1	KNApSAcK_0.0.1	3
M193T332_POS	193.086	332.033	Octahydro-6-hydroxy-7-methyl-1-oxocyclopenta[c]pyran-4-carboxylic acid	C00010643	(M+H-2H2O)+	0.0021217	1	1	KNApSAcK_0.0.1	3
M462T332_NEG	462.123	332.054	Nikkomycin Ox	C00018621	(M-H2O-H)-	0.881069	0.998276	0.998276	KNApSAcK_0.0.1	3
M492T332_NEG	492.216	332.11	Caudatol	C00012189	(M+NH4-2H)-	5.71554	0.929978	0.929978	KNApSAcK_0.0.1	3
M439T333_NEG	439.161	332.807	Pitavastatin	C13334	(M+F)-	1.50826	0.994958	0.994958	KEGG_1.0	3
M490T333_NEG	490.2	332.898	20-O-Methyl-19-chloroproansamitocin	C20135	(M-H)-	0.223452	0.999889	0.999889	KEGG_1.0	3
M446T333_POS	446.495	333.053	Tetradecanol1-Tetradecanol	C00032309	(2M+NH4)+	2.21928	0.989115	0.989115	KNApSAcK_0.0.1	3
M467T334_NEG	467.049	333.576	4-Methylsulfonyl-3-butenyl glucosinolate	C00007835	(M+NH4-2H)-	0.26077	0.999849	0.999849	KNApSAcK_0.0.1	3
M305T334_NEG	305.071	333.737	12-Sulfooxyjasmonate	C21671	(M-H)-	1.5419	0.994731	0.994731	KEGG_1.0	3
M641T334_NEG	641.136	333.794	myricetin 3-O-gentiobioside	zhang_Lab_Com_2319	(M-H)-	0.20024	0.999911	0.999911	Plantcyc_0.0.2	3
M387T334_NEG	387.166	334.322	Tuberonic acid glucoside	C08558	(M-H)-	0.140027	0.999956	0.999956	KEGG_1.0	3
M428T334_NEG	428.251	334.33	TK-57-164A	C00047599	(M+F)-	4.57509	0.954551	0.954551	KNApSAcK_0.0.1	3
M306T334_NEG	306.074	334.421	2-O-(β-D-glucosyl)-2-hydroxycinnamate	zhang_Lab_Com_1088	(M-H2O-H)-	1.72907	0.993378	0.993378	Plantcyc_0.0.2	3
M376T335_NEG	376.169	334.751	Leuconicine E(-)-Leuconicine E	C00047963	(M+NH4-2H)-	0.0551924	0.999993	0.999993	KNApSAcK_0.0.1	3
M472T335_NEG	472.1	335.252	Bispyribac-sodium	C18453	(M+F)-	3.0404	0.979667	0.979667	KEGG_1.0	3
M308T335_NEG	308.078	335.268	Isotan B	C08494	(M-H)-	0.761282	0.998713	0.998713	KEGG_1.0	3
M292T335_NEG	292.083	335.365	Alkaloid AM 6201Reductiomycin	C00018339	(M-H)-	0.788763	0.998618	0.998618	KNApSAcK_0.0.1	3
M406T336_POS	406.207	335.548	Latrunculin S	C00028452	(M+H-H2O)+	0.547309	0.999335	0.999335	KNApSAcK_0.0.1	3
M505T336_NEG	505.193	336.114	CJ 14897	C00015968	(2M-H)-	0.774525	0.998668	0.998668	KNApSAcK_0.0.1	3
M461T336_NEG	461.202	336.186	N-Methylstaurosporine	C00028707	(M-H2O-H)-	0.343205	0.999738	0.999738	KNApSAcK_0.0.1	3
M300T336_POS	300.198	336.238	YL 02729SYM 30059	C00016253	(M+H)+	1.46908	0.995215	0.995215	KNApSAcK_0.0.1	3
M506T336_NEG	506.196	336.257	Myxothiazol A	C15674	(M+F)-	0.593249	0.999218	0.999218	KEGG_1.0	3
M447T336_POS	447.245	336.28	Gentamicin X2	C17702	(M+H-2H2O)+	0.2052	0.999906	0.999906	KEGG_1.0	3
M645T337_NEG	645.123	336.946	delphinidin 3-O-rutinoside	zhang_Lab_Com_2251	(M-H)-	0.260165	0.99985	0.99985	Plantcyc_0.0.2	3
M249T337_NEG	249.04	337.1	2-oxohexa-4,5-cyclopropyl-5-enoate	zhang_Lab_Com_0205	(2M-H)-	0.0769654	0.999987	0.999987	Plantcyc_0.0.2	3
M611T337_NEG	611.15	337.1	delphinidin 3-O-β-D-sambubioside	zhang_Lab_Com_2768	(M+NH4-2H)-	2.09149	0.990326	0.990326	Plantcyc_0.0.2	3
M479T337_NEG	479.155	337.396	Clindamycin hydrochloride	C13684	(M+F)-	0.251821	0.999859	0.999859	KEGG_1.0	3
M571T338_NEG	571.13	337.667	Vitexin 2''-p-hydroxybenzoate	C00006258	(M+F)-	2.01005	0.991062	0.991062	KNApSAcK_0.0.1	3
M377T338_NEG	377.065	337.727	Tricyclazole	C18492	(2M-H)-	0.0237679	0.999999	0.999999	KEGG_1.0	3
M328T338_NEG	328.112	337.781	Evadol hydrochloride	C15360	(M+F)-	0.123331	0.999966	0.999966	KEGG_1.0	3
M419T338_NEG	419.156	337.859	Lamioside	C11645	(M-H)-	0.261079	0.999849	0.999849	KEGG_1.0	3
M613T338_POS	613.167	337.956	SC 30532	C00018148	(M+H-H2O)+	0.183994	0.999925	0.999925	KNApSAcK_0.0.1	3
M583T338_NEG	583.165	337.974	Cefcapene pivoxil	C13141	(M+NH4-2H)-	0.317962	0.999775	0.999775	KEGG_1.0	3
M721T338_NEG	721.22	338.005	Aloe resin C	C00014110	(M+F)-	1.60368	0.994301	0.994301	KNApSAcK_0.0.1	3
M422T339_NEG	422.184	338.582	Ligularizine12-Epipetasitenine acetateO-Acetyl-12-epifukinotoxin	C00026213	(M-H)-	2.85618	0.982035	0.982035	KNApSAcK_0.0.1	3
M301T339_POS	301.107	338.704	2,4-Dihydroxy-6,4'-dimethoxychalcone	C00006939	(M+H)+	0.227214	0.999885	0.999885	KNApSAcK_0.0.1	3
M523T339_NEG	523.147	338.781	Clindamycin phosphate	C11728	(M+F)-	2.80111	0.982715	0.982715	KEGG_1.0	3
M697T339_NEG	697.236	338.781	(+)-Hydroxypinoresinol 4,4'-di-O-beta-D-glucopyranoside	C00000724	(M-H)-	1.61253	0.994238	0.994238	KNApSAcK_0.0.1	3
M522T339_NEG	522.144	338.848	Oleracein A	C00057613	(M+F)-	9.01808	0.834666	0.834666	KNApSAcK_0.0.1	3
M385T339_POS	385.128	338.89	Loracarbef monohydrate	C08109	(M+NH4)+	0.509596	0.999423	0.999423	KEGG_1.0	3
M590T339_NEG	590.1	339.165	2-(alpha-L-Arabinopyranosyloxyl)-2-phenylethyl glucosinolate	C00007790	(M+F)-	1.92915	0.991764	0.991764	KNApSAcK_0.0.1	3
M756T339_NEG	756.209	339.429	Mohsenone	C00041064	(M+NH4-2H)-	0.827392	0.99848	0.99848	KNApSAcK_0.0.1	3
M495T339_NEG	495.132	339.431	2'',6''-O-Diacetyloninin7-Hydroxy-4'-methoxyisoflavone 7-O-(2'',6''-diacetylglucoside)	C00018999	(M-H2O-H)-	0.534492	0.999365	0.999365	KNApSAcK_0.0.1	3
M411T339_NEG	411.132	339.488	Phyllurine	C00028839	(2M-H)-	0.729688	0.998817	0.998817	KNApSAcK_0.0.1	3
M357T340_POS	357.123	339.568	N-(3-Benzooxazol-2-yl-4-hydroxy-phenyl)-2-p-tolyloxyacetamide	C11564	(M+H-H2O)+	0.125033	0.999965	0.999965	KEGG_1.0	3
M493T340_NEG	493.137	339.572	8-Methylthiooctyl glucosinolate	C17254	(M+NH4-2H)-	2.70512	0.98387	0.98387	KEGG_1.0	3
M755T340_NEG	755.204	339.611	kaempferol 3-O-β-D-glucosyl-(1->2)-β-D-glucoside-7-O-α-L-rhamnoside	zhang_Lab_Com_2425	(M-H)-	0.0727378	0.999988	0.999988	Plantcyc_0.0.2	3
M452T340_POS	452.198	339.618	Isochromophilone XI	C00053356	(M+H)+	0.596023	0.999211	0.999211	KNApSAcK_0.0.1	3
M271T340_POS	271.097	340.428	Loureirin D	C00007932	(M+H-H2O)+	0.0216213	0.999999	0.999999	KNApSAcK_0.0.1	3
M526T340_NEG	526.127	340.453	9-Methylsulfinylnonyl glucosinolateGlucoarabin	C00007832	(M+F)-	3.55607	0.97229	0.97229	KNApSAcK_0.0.1	3
M439T341_NEG	439.07	340.692	Lynamicin A	C00048759	(M+NH4-2H)-	0.596925	0.999208	0.999208	KNApSAcK_0.0.1	3
M449T341_POS	449.167	340.875	3-Hydroxykynurenine	C02794	(2M+H)+	0.146772	0.999952	0.999952	KEGG_1.0	3
M353T341_NEG	353.052	341.199	2-O-Caffeoylglucarate	C03062	(M-H2O-H)-	0.532454	0.99937	0.99937	KEGG_1.0	3
M635T341_NEG	635.254	341.246	Cryptophycin 1	C16877	(M-H2O-H)-	1.6741	0.993791	0.993791	KEGG_1.0	3
M491T341_NEG	491.177	341.323	N-[(4-Chlorophenyl)methyl]-N-ethyl-2-pyridinamine	C14938	(2M-H)-	0.97127	0.997906	0.997906	KEGG_1.0	3
M431T341_NEG	431.083	341.374	Gaboroquinone A	C00045316	(M-H2O-H)-	1.74149	0.993283	0.993283	KNApSAcK_0.0.1	3
M570T341_NEG	570.277	341.374	2,6-Bis(2-phenylethyl)-3,5-bis(3-phenylpropanoyl)pyridine	C00054126	(M+F)-	3.42084	0.97433	0.97433	KNApSAcK_0.0.1	3
M462T341_POS	462.264	341.387	Lythramine	C10604	(M+H-H2O)+	8.57012e-05	1	1	KEGG_1.0	3
M457T342_NEG	457.116	341.954	TES	C05353	(2M-H)-	2.15412	0.989741	0.989741	KEGG_1.0	3
M693T342_NEG	693.298	341.996	FPL64176	C13759	(2M-H)-	1.36372	0.995876	0.995876	KEGG_1.0	3
M524T342_POS	524.277	342.084	Anantine	C10568	(2M+NH4)+	0.0672402	0.99999	0.99999	KEGG_1.0	3
M198T342_POS	198.084	342.131	Makaluvic acid C	C00042717	(M+NH4)+	0.978198	0.997876	0.997876	KNApSAcK_0.0.1	3
M433T342_NEG	433.206	342.334	N-Acetyl-L-citrulline	C15532	(2M-H)-	2.56275	0.985511	0.985511	KEGG_1.0	3
M358T343_NEG	358.199	342.878	3,3'-Dihydroxy-4,5'-dimethoxy-2-isopentenylbibenzylCanniprene	C00015288	(M+NH4-2H)-	0.28742	0.999816	0.999816	KNApSAcK_0.0.1	3
M737T343_NEG	737.215	342.927	Apigenin 7-rhamnosyl-(1->6)-(4''-E-p-methoxycinnamoylglucoside)7-[[6-O-(6-Deoxy-alpha-L-mannopyranosyl)-4-O-[(2E)-3-(4-methoxyphenyl)-1-oxo-2-propenyl]-beta-D-glucopyranosyl]oxy]-5-hydroxy-2-(4-hydroxyphenyl)-4H-1-benzopyran-4-one	C00013620	(M-H)-	3.40443	0.974573	0.974573	KNApSAcK_0.0.1	3
M567T343_NEG	567.297	343.06	5-Oxoavermectin ''2b'' aglycone	C11954	(M-H2O-H)-	0.893067	0.998229	0.998229	KEGG_1.0	3
M497T344_NEG	497.06	343.583	T 0901317	C15630	(M+NH4-2H)-	2.31306	0.988181	0.988181	KEGG_1.0	3
M373T344_NEG	373.114	343.819	Shanzhiside	C17066	(M-H2O-H)-	0.190036	0.99992	0.99992	KEGG_1.0	3
M437T344_NEG	437.202	343.819	N-Phenyl-1-naphthylamine	C14405	(2M-H)-	1.61896	0.994192	0.994192	KEGG_1.0	3
M569T344_POS	569.312	343.827	protoporphyrinogen IX	zhang_Lab_Com_2127	(M+H)+	0.0965051	0.999979	0.999979	Plantcyc_0.0.2	3
M545T344_POS	544.878	343.877	1D-myo-Inositol 1,3,4,5,6-pentakisphosphate	C01284	(M+H-2H2O)+	6.08428	0.921029	0.921029	KEGG_1.0	3
M399T344_NEG	399.094	343.897	Pantoprazole	C11806	(M+NH4-2H)-	2.17613	0.989532	0.989532	KEGG_1.0	3
M568T345_POS	568.309	344.542	Adonitoxin	C08843	(M+NH4)+	4.502	0.955959	0.955959	KEGG_1.0	3
M401T345_NEG	401.24	344.701	Pleurogenin	C00033321	(M+F)-	3.51888	0.972858	0.972858	KNApSAcK_0.0.1	3
M661T345_NEG	661.139	345.203	Quercetagetin 3,7-diglucoside	C00005634	(M+F)-	0.172077	0.999934	0.999934	KNApSAcK_0.0.1	3
M402T345_NEG	402.244	345.249	Terpendole B	C20528	(M-H2O-H)-	0.0783403	0.999986	0.999986	KEGG_1.0	3
M596T345_NEG	596.159	345.386	Luteolin 7-arabinofuranosyl-(1->6)-glucoside	C00004278	(M+NH4-2H)-	0.484761	0.999478	0.999478	KNApSAcK_0.0.1	3
M330T346_POS	330.239	345.53	Oseltamivir	C08092	(M+NH4)+	0.584406	0.999241	0.999241	KEGG_1.0	3
M403T346_POS	403.255	345.545	Propioxatin B	C00017804	(M+NH4)+	1.89278	0.99207	0.99207	KNApSAcK_0.0.1	3
M595T346_NEG	595.157	345.815	7-Methoxypradimicinone II	C06781	(M+NH4-2H)-	0.205172	0.999906	0.999906	KEGG_1.0	3
M474T346_1_NEG	474.071	346.053	N7-Methylguanosine 5'-diphosphate	C20183	(M+NH4-2H)-	7.67637	0.877263	0.877263	KEGG_1.0	3
M422T346_NEG	422.14	346.081	2-(4-Chloro-3,5-dimethylphenoxy)-N-(2-phenyl-2H-benzotriazol-5-yl)-acetamide	C11561	(M+NH4-2H)-	2.59239	0.985177	0.985177	KEGG_1.0	3
M260T346_NEG	260.097	346.084	2-[(2'-methylsulfanyl)hexyl]maleate	zhang_Lab_Com_0477	(M+NH4-2H)-	1.19754	0.996818	0.996818	Plantcyc_0.0.2	3
M469T346_NEG	469.192	346.33	Geranylgeranyl diphosphate	C00353	(M+F)-	0.803898	0.998565	0.998565	KEGG_1.0	3
M243T346_NEG	243.171	346.429	N-(6-Aminohexanoyl)-6-aminohexanoate	C01255	(M-H)-	0.0705561	0.999989	0.999989	KEGG_1.0	3
M244T346_NEG	244.174	346.429	Anhydrolycodoline	C00027864	(M-H)-	3.81978	0.968096	0.968096	KNApSAcK_0.0.1	3
M255T347_NEG	255.089	346.654	Antibiotic WF 3405FR 68504WF 3405	C00017853	(M+F)-	0.103835	0.999976	0.999976	KNApSAcK_0.0.1	3
M459T347_NEG	459.149	346.654	3,5,8-Trimethoxy-3',4'-methylenedioxy-7-prenyloxyflavone2-(1,3-Benzodioxol-5-yl)-3,5,8-trimethoxy-7-[(3-methyl-2-butenyl)oxy]-4H-1-benzopyran-4-one	C00005059	(M+F)-	1.11157	0.997258	0.997258	KNApSAcK_0.0.1	3
M643T347_NEG	643.151	346.775	3,4'-Dimethoxyfurano[2,3:7,8]flavone	C00005090	(2M-H)-	2.534	0.985832	0.985832	KNApSAcK_0.0.1	3
M375T347_NEG	375.132	346.859	Isochromophilone VIII	C00016195	(M-H2O-H)-	0.787926	0.998621	0.998621	KNApSAcK_0.0.1	3
M245T347_NEG	245.103	346.896	Eccremocarpol A	C00010552	(M-H)-	0.392746	0.999657	0.999657	KNApSAcK_0.0.1	3
M442T347_POS	442.229	347.014	(-)-Apicularen AApicularen AApicularene A	C00016122	(M+H)+	2.82045	0.982478	0.982478	KNApSAcK_0.0.1	3
M514T348_NEG	514.287	347.82	Mibefradil	C07222	(M+F)-	2.43651	0.986894	0.986894	KEGG_1.0	3
M476T348_POS	476.176	347.949	Dapriamicin A	C00018536	(M+H-2H2O)+	0.466522	0.999516	0.999516	KNApSAcK_0.0.1	3
M613T348_NEG	613.139	348.02	Desgalloyl theasinensin F	C00008915	(M+F)-	0.832878	0.99846	0.99846	KNApSAcK_0.0.1	3
M483T348_NEG	483.093	348.026	Rostratin C(-)-Rostratin C	C00043878	(M-H)-	0.345394	0.999735	0.999735	KNApSAcK_0.0.1	3
M236T349_NEG	236.092	348.583	Rubrobramide	C00028948	(M-H2O-H)-	0.486364	0.999474	0.999474	KNApSAcK_0.0.1	3
M412T349_POS	412.154	348.687	Kealiiquinone	C00050288	(M+NH4)+	0.553985	0.999318	0.999318	KNApSAcK_0.0.1	3
M471T349_NEG	471.153	348.979	BMS-268770	C14123	(M-H2O-H)-	0.399079	0.999646	0.999646	KEGG_1.0	3
M487T349_NEG	487.24	349.418	Junceellolide I(-)-Junceellolide I	C00031934	(M+F)-	2.26073	0.988707	0.988707	KNApSAcK_0.0.1	3
M490T350_NEG	490.193	350.076	Coelovirin A(-)-Coelovirin A	C00038819	(M+NH4-2H)-	8.13255	0.863316	0.863316	KNApSAcK_0.0.1	3
M455T350_NEG	455.251	350.251	Amastatin	C01552	(M-H2O-H)-	0.385343	0.99967	0.99967	KEGG_1.0	3
M506T350_POS	506.166	350.288	Phrymarolin I	C10737	(M+NH4)+	0.446054	0.999558	0.999558	KEGG_1.0	3
M525T351_NEG	525.161	350.545	Inumakilactone A glycoside	C09114	(M-H)-	0.531985	0.999371	0.999371	KEGG_1.0	3
M246T351_NEG	246.077	351.077	2,4,6-Trihydroxybenzophenone	C06356	(M+NH4-2H)-	0.439524	0.999571	0.999571	KEGG_1.0	3
M457T351_POS	457.266	351.35	Briaexcavatolide L(-)-Briaexcavatolide L	C00045700	(M+H-2H2O)+	0.23551	0.999877	0.999877	KNApSAcK_0.0.1	3
M540T351_NEG	540.236	351.469	Destomycin C	C00018025	(M-H)-	11.7903	0.734245	0.734245	KNApSAcK_0.0.1	3
M539T353_NEG	539.234	352.55	Antibiotic KM 208BacillinBacillin-5BacilysinTetaine	C00018024	(2M-H)-	2.80755	0.982636	0.982636	KNApSAcK_0.0.1	3
M557T353_NEG	557.162	353.149	Formononetin 7-O-rutinosideDerriscanoside A	C00010081	(M-H2O-H)-	0.518855	0.999402	0.999402	KNApSAcK_0.0.1	3
M556T354_NEG	556.159	353.562	Floribundiquinone C(+)-Floribundiquinone C	C00030280	(M+NH4-2H)-	0.0500341	0.999994	0.999994	KNApSAcK_0.0.1	3
M449T354_NEG	449.085	353.636	Exserohilone	C10593	(M-H)-	0.00986797	1	1	KEGG_1.0	3
M827T354_NEG	827.224	353.636	Asperuloside	C09769	(2M-H)-	1.10672	0.997282	0.997282	KEGG_1.0	3
M370T354_NEG	370.123	353.811	Hetacillin	C11729	(M-H2O-H)-	0.00396515	1	1	KEGG_1.0	3
M323T354_NEG	323.097	353.905	Prazepam	C07366	(M-H)-	3.24378	0.976889	0.976889	KEGG_1.0	3
M511T354_NEG	511.075	353.946	Arthoniafurone A	C00036769	(2M-H)-	5.00676	0.945817	0.945817	KNApSAcK_0.0.1	3
M413T354_NEG	413.108	354.029	Gericudranin E	C00008657	(M+F)-	1.26329	0.99646	0.99646	KNApSAcK_0.0.1	3
M453T354_NEG	453.176	354.07	Deoxycytidine	C00881	(2M-H)-	4.93994	0.947215	0.947215	KEGG_1.0	3
M399T354_POS	399.118	354.462	4-Amino-anhydrotetracycline	C06654	(M+H)+	0.503056	0.999438	0.999438	KEGG_1.0	3
M398T355_POS	398.117	354.616	7-epi-Cylindrospermopsin(-)-Epicyclindrospermopsin	C00027774	(M+H-H2O)+	0.228769	0.999884	0.999884	KNApSAcK_0.0.1	3
M324T355_POS	324.108	354.656	Robinetinidol-4alpha-ol	C00009003	(M+NH4)+	0.00387953	1	1	KEGG_1.0	3
M469T355_NEG	469.339	355.407	Madangamine B	C00028539	(M+F)-	0.130608	0.999962	0.999962	KNApSAcK_0.0.1	3
M352T355_POS	352.187	355.456	Belactosin AUCK 14AUCK 14A1	C00015484	(M+H-H2O)+	0.445271	0.99956	0.99956	KNApSAcK_0.0.1	3
M320T356_NEG	320.162	356.239	Fissicesine	C00028270	(M-H2O-H)-	0.287697	0.999816	0.999816	KNApSAcK_0.0.1	3
M427T356_NEG	427.124	356.465	methylsalicylate O-β-D-xylopyranosyl-(1->6)-O-β-D-glucopyranoside	zhang_Lab_Com_1836	(M-H2O-H)-	0.366274	0.999702	0.999702	Plantcyc_0.0.2	3
M352T357_NEG	352.134	357.074	Fenbuconazole	C18461	(M+NH4-2H)-	0.737901	0.998791	0.998791	KEGG_1.0	3
M433T357_NEG	433.172	357.267	Ambiguine D isonitrile(-)-Ambiguine D isonitrile	C00038430	(M-H2O-H)-	0.630128	0.999118	0.999118	KNApSAcK_0.0.1	3
M423T358_NEG	423.166	357.916	Lusitanicoside	C00002755	(M-H2O-H)-	0.374084	0.999689	0.999689	KNApSAcK_0.0.1	3
M515T358_NEG	515.176	357.916	5''-Phosphoribostamycin	C18004	(M-H2O-H)-	0.707356	0.998889	0.998889	KEGG_1.0	3
M159T358_POS	159.102	357.917	Ethyl 3-oxohexanoate	C02975	(M+H)+	0.391028	0.99966	0.99966	KEGG_1.0	3
M370T358_POS	370.171	357.985	3-Propylmalate	C02123	(2M+NH4)+	0.642633	0.999083	0.999083	KEGG_1.0	3
M435T358_POS	435.187	357.989	2-N,6-N-Bis(2,3-dihydroxybenzoyl)-L-lysine amide	C06447	(M+NH4)+	0.0643399	0.999991	0.999991	KEGG_1.0	3
M489T358_NEG	489.159	358.15	Phosmidosine	C00017081	(M+NH4-2H)-	0.385444	0.99967	0.99967	KNApSAcK_0.0.1	3
M488T359_NEG	488.155	358.845	Indol-3-ylacetyl-myo-inositol L-arabinoside	C04611	(M+F)-	3.74213	0.96936	0.96936	KEGG_1.0	3
M264T359_NEG	264.088	358.94	Liarin	C00037417	(M+F)-	1.41505	0.99556	0.99556	KNApSAcK_0.0.1	3
M226T359_NEG	226.08	359.383	Butyl 1-(methylthio)propyl disulfide	C00054962	(M+NH4-2H)-	0.597517	0.999207	0.999207	KNApSAcK_0.0.1	3
M386T360_POS	386.171	359.588	Myxochelin B	C12221	(M+H-H2O)+	0.0299146	0.999998	0.999998	KEGG_1.0	3
M402T360_POS	402.103	360.316	(E)-1-(glutathion-S-yl)-N-hydroxy-ω-(methylsulfanyl)butan-1-imine	zhang_Lab_Com_1794	(M+H-2H2O)+	1.97244	0.991392	0.991392	Plantcyc_0.0.2	3
M302T361_NEG	302.152	360.632	Schradan	C19015	(M+NH4-2H)-	0.048341	0.999995	0.999995	KEGG_1.0	3
M331T361_NEG	331.119	360.632	HydroxycoriatinIsohyenanchin	C00021377	(M+F)-	0.469867	0.99951	0.99951	KNApSAcK_0.0.1	3
M189T361_NEG	189.003	360.993	Oxalosuccinate	C05379	(M-H)-	2.20827	0.989222	0.989222	KEGG_1.0	3
M611T361_NEG	611.16	361.138	Ourateaproanthocyanidin A	C00009061	(M+F)-	2.25862	0.988728	0.988728	KNApSAcK_0.0.1	3
M378T361_POS	378.169	361.288	Metofluthrin	C13487	(M+NH4)+	0.314182	0.999781	0.999781	KEGG_1.0	3
M402T362_NEG	402.076	361.786	Ochratoxin A	C09955	(M-H)-	1.85879	0.992351	0.992351	KEGG_1.0	3
M482T362_NEG	481.978	361.786	CTP	zhang_Lab_Com_1954	(M-H)-	1.34529	0.995986	0.995986	Plantcyc_0.0.2	3
M524T362_NEG	524.158	361.786	Puromycin dihydrochloride	C11618	(M-H2O-H)-	0.380302	0.999679	0.999679	KEGG_1.0	3
M594T362_NEG	594.168	361.867	4,5-Dihydro-4-hydroxy-5-S-glutathionyl-benzo[a]pyrene	C14855	(M+F)-	6.01334	0.922788	0.922788	KEGG_1.0	3
M699T362_NEG	699.25	361.878	Safranin	C19919	(2M-H)-	2.97453	0.98053	0.98053	KEGG_1.0	3
M244T362_NEG	244.138	361.881	Dehydrolindestrenolide (4aS-trans)-4a,5,6,8a-Tetrahydro-3,8a-dimethyl-5-methylenenaphtho[2,3-b]furan-2(4H)-one	C00012898	(M+NH4-2H)-	3.2215	0.977202	0.977202	KNApSAcK_0.0.1	3
M148T362_POS	148.039	362.111	4-Pyridoxolactone	C00971	(M+H-H2O)+	0.274984	0.999832	0.999832	KEGG_1.0	3
M429T363_NEG	429.103	363.153	Spirodiclofen	C18553	(M+F)-	1.80923	0.992752	0.992752	KEGG_1.0	3
M448T363_POS	448.146	363.287	sn-Glycero-3-phosphoethanolamine	C01233	(2M+NH4)+	0.388632	0.999664	0.999664	KEGG_1.0	3
M441T363_NEG	441.235	363.393	Dizocilpine	C13737	(2M-H)-	2.80366	0.982684	0.982684	KEGG_1.0	3
M263T363_NEG	263.027	363.459	Apraclonidine	C07668	(M+F)-	0.193924	0.999916	0.999916	KEGG_1.0	3
M398T363_POS	398.326	363.465	Persin(+)-Persin	C00041084	(M+NH4)+	4.30278	0.959693	0.959693	KNApSAcK_0.0.1	3
M454T364_NEG	454.23	363.543	Protostemodiol(+)-Protostemodiol	C00040077	(M+F)-	2.43751	0.986884	0.986884	KNApSAcK_0.0.1	3
M377T364_NEG	377.183	363.985	gibberellin A38	zhang_Lab_Com_1401	(M+NH4-2H)-	2.71011	0.983811	0.983811	Plantcyc_0.0.2	3
M407T364_NEG	407.194	364.302	Solsodomine A	C00029031	(2M-H)-	2.79476	0.982793	0.982793	KNApSAcK_0.0.1	3
M455T364_NEG	455.101	364.334	Apigenin 7-(6''-ethylglucuronide)	C00004148	(M-H2O-H)-	2.2632	0.988682	0.988682	KNApSAcK_0.0.1	3
M297T365_POS	297.128	364.786	Chandrananimycin C	C00014946	(M+H)+	0.705447	0.998895	0.998895	KNApSAcK_0.0.1	3
M509T365_POS	509.224	364.786	Grossamide K	C00037219	(M+NH4)+	0.155533	0.999946	0.999946	KNApSAcK_0.0.1	3
M295T365_NEG	295.112	364.849	Gelsedilam	C00030367	(M-H2O-H)-	0.226446	0.999886	0.999886	KNApSAcK_0.0.1	3
M726T365_NEG	726.198	365.155	Kaempferol 3-(2''-(E)-p-coumaroyl-alpha-L-arabinofuranoside)-7-rhamnoside7-[(6-Deoxy-alpha-L-mannopyranosyl)oxy]-5-hydroxy-2-(4-hydroxyphenyl)-3-[[2-O-[(2E)-3-(4-hydroxyphenyl)-1-oxo-2-propenyl]-alpha-L-arabinofuranosyl]oxy]-4H-1-benzopyran-4-one	C00013788	(M+NH4-2H)-	1.43686	0.995423	0.995423	KNApSAcK_0.0.1	3
M576T365_POS	576.324	365.482	(+)-Macbecin IMacbecinMacbecin INSC 330499	C00018272	(M+NH4)+	0.106989	0.999975	0.999975	KNApSAcK_0.0.1	3
M728T366_POS	728.212	365.625	2,5-Diamino-6-(5-phospho-D-ribitylamino)pyrimidin-4(3H)-one	C18910	(2M+NH4)+	0.565686	0.999289	0.999289	KEGG_1.0	3
M727T366_POS	727.207	366.027	Kaempferol 3-(2Gal-apiosylrobinobioside)	C00005204	(M+H)+	0.538599	0.999356	0.999356	KNApSAcK_0.0.1	3
M203T366_NEG	203.092	366.041	Isopropyl beta-D-glucopyranoside	C00030543	(M-H2O-H)-	0.825944	0.998485	0.998485	KNApSAcK_0.0.1	3
M327T366_NEG	327.109	366.282	Ricinine	C00002069	(2M-H)-	1.55754	0.994624	0.994624	KNApSAcK_0.0.1	3
M240T367_NEG	240.051	366.768	Sideretin	C22007	(M+NH4-2H)-	0.101446	0.999977	0.999977	KEGG_1.0	3
M429T367_POS	429.102	366.867	2-Hydroxy-6-oxonona-2,4-diene-1,9-dioate	C04479	(2M+H)+	1.13317	0.997151	0.997151	KEGG_1.0	3
M442T367_NEG	442.161	366.869	Anhydrotetracycline	C02811	(M+NH4-2H)-	1.29988	0.996252	0.996252	KEGG_1.0	3
M419T367_NEG	419.229	367.439	Bisucaberin	C00054680	(M+F)-	0.393724	0.999656	0.999656	KNApSAcK_0.0.1	3
M547T367_NEG	547.129	367.439	Justalakonin	C00051092	(M+F)-	0.855323	0.998376	0.998376	KNApSAcK_0.0.1	3
M501T368_NEG	501.124	367.662	Mometasone furoate	C07817	(M-H2O-H)-	0.524251	0.999389	0.999389	KEGG_1.0	3
M314T368_POS	314.106	367.968	Ulosin B(+)-Ulosin B	C00046490	(M+H-H2O)+	0.875734	0.998297	0.998297	KNApSAcK_0.0.1	3
M348T368_NEG	348.149	368.199	2',6'-Dihydroxy-3,4,4'-trimethoxydihydrochalcone	C00007943	(M+NH4-2H)-	1.94115	0.991661	0.991661	KNApSAcK_0.0.1	3
M653T368_NEG	653.171	368.219	Robenacoxib	C20708	(2M-H)-	2.30979	0.988214	0.988214	KEGG_1.0	3
M363T368_NEG	363.083	368.374	Robustone	C00009503	(M-H)-	1.98635	0.99127	0.99127	KNApSAcK_0.0.1	3
M510T368_NEG	510.17	368.457	Aurantoside G(-)-Aurantoside G	C00042253	(M+NH4-2H)-	0.594681	0.999214	0.999214	KNApSAcK_0.0.1	3
M246T369_NEG	246.098	368.539	linamarin	zhang_Lab_Com_0492	(M-H)-	0.58924	0.999229	0.999229	Plantcyc_0.0.2	3
M759T369_NEG	759.271	369.096	Fumaramine	C00028281	(2M-H)-	2.27592	0.988555	0.988555	KNApSAcK_0.0.1	3
M301T369_NEG	301.139	369.345	Glycozolone B	C00028310	(M+F)-	1.29109	0.996303	0.996303	KNApSAcK_0.0.1	3
M302T369_POS	302.15	369.415	Metominostrobin	C18559	(M+NH4)+	0.958971	0.997958	0.997958	KEGG_1.0	3
M362T370_POS	362.208	369.536	Formoterol	C07805	(M+NH4)+	0.766859	0.998694	0.998694	KEGG_1.0	3
M383T370_POS	383.149	369.637	(-)-Lirioresinol A(-)-Episyringaresinol	C00000625	(M+H-2H2O)+	0.658903	0.999036	0.999036	KNApSAcK_0.0.1	3
M516T370_NEG	516.125	369.637	(-)-medicarpin-3-O-glucoside-6''-malonate	zhang_Lab_Com_2023	(M-H)-	3.7145	0.969804	0.969804	Plantcyc_0.0.2	3
M515T370_NEG	515.122	369.886	Rhamnazin 3-(6''-acetylglucoside)	C00006018	(M-H2O-H)-	0.155654	0.999946	0.999946	KNApSAcK_0.0.1	3
M499T370_POS	499.127	370.09	Dexamethasone sodium phosphate	C08175	(M+H-H2O)+	0.228068	0.999884	0.999884	KEGG_1.0	3
M518T370_NEG	518.166	370.176	Tenofovir disoproxil	C13480	(M-H)-	1.24134	0.996582	0.996582	KEGG_1.0	3
M494T372_NEG	494.232	371.574	Phoslactomycin B	C00017683	(M-H2O-H)-	0.653906	0.99905	0.99905	KNApSAcK_0.0.1	3
M468T372_NEG	468.158	371.681	Speranculatine A(+)-Speranculatine A	C00047093	(M+NH4-2H)-	2.54449	0.985715	0.985715	KNApSAcK_0.0.1	3
M579T372_NEG	579.172	371.861	3',5'-di-C-glucosylphloretin	zhang_Lab_Com_2222	(M-H2O-H)-	0.479655	0.999489	0.999489	Plantcyc_0.0.2	3
M652T372_NEG	652.19	371.861	Apigenin 7-(6'''-acetylallosyl-(1->2)glucoside)	C00004190	(M+NH4-2H)-	0.615671	0.999158	0.999158	KNApSAcK_0.0.1	3
M445T372_POS	445.266	371.91	Combimicin A2	C00018340	(M+H-2H2O)+	0.848926	0.9984	0.9984	KNApSAcK_0.0.1	3
M357T372_NEG	357.215	372.413	Propafenone	C07381	(M+NH4-2H)-	9.60254	0.814722	0.814722	KEGG_1.0	3
M594T372_NEG	594.153	372.434	Novclobiocin 105	C12472	(M+F)-	2.63134	0.984731	0.984731	KEGG_1.0	3
M370T373_POS	370.245	372.845	Fortimicin A	C17708	(M+H-2H2O)+	0.126145	0.999965	0.999965	KEGG_1.0	3
M568T373_POS	568.334	372.978	Rescinnaminol	C00025206	(M+NH4)+	0.482688	0.999482	0.999482	KNApSAcK_0.0.1	3
M637T373_NEG	637.103	373.421	Chesnatin	C00004288	(M-H)-	0.688868	0.998946	0.998946	KNApSAcK_0.0.1	3
M313T374_NEG	313.094	373.527	Tuliposide B	C00055087	(M+F)-	0.562204	0.999298	0.999298	KNApSAcK_0.0.1	3
M616T374_NEG	616.33	373.536	1-Epicrassicaudine	C00027706	(M+F)-	2.43541	0.986906	0.986906	KNApSAcK_0.0.1	3
M291T374_NEG	291.051	374.37	Phosphophosphinate	C12022	(M+NH4-2H)-	0.848158	0.998403	0.998403	KEGG_1.0	3
M476T374_POS	476.307	374.41	Combimicin B1	C00018342	(M+H-H2O)+	0.0271916	0.999998	0.999998	KNApSAcK_0.0.1	3
M351T375_NEG	351.036	374.937	4-[2-(5-Carboxy-2-hydroxy-3-methoxyphenyl)-2-oxoethylidene]-2-hydroxy-2-pentenedioate	C18349	(M-H)-	0.0515304	0.999994	0.999994	KEGG_1.0	3
M564T375_NEG	564.143	375.203	betanin	zhang_Lab_Com_2098	(M+NH4-2H)-	6.82542	0.901653	0.901653	Plantcyc_0.0.2	3
M567T376_POS	567.161	375.649	Pradimicinone I	C06777	(M+NH4)+	0.472445	0.999504	0.999504	KEGG_1.0	3
M638T376_2_POS	638.342	376.297	Cycleahomine	C00025833	(M+H)+	7.25402	0.889643	0.889643	KNApSAcK_0.0.1	3
M622T377_NEG	622.179	376.867	Vicenin-1 6''-O-acetate	C00014113	(M+NH4-2H)-	0.0560241	0.999993	0.999993	KNApSAcK_0.0.1	3
M279T377_NEG	279.162	376.868	Hebelophyllene G(-)-Hebelophyllene G	C00039349	(M-H2O-H)-	0.229177	0.999883	0.999883	KNApSAcK_0.0.1	3
M277T377_NEG	277.156	377.482	Zinnimidine	C10626	(M+NH4-2H)-	1.21798	0.996709	0.996709	KEGG_1.0	3
M278T378_NEG	278.159	377.586	Alolycopine	C00027830	(M+F)-	0.182036	0.999926	0.999926	KNApSAcK_0.0.1	3
M624T378_POS	624.193	377.7	Chlorambucil	C06900	(2M+NH4)+	0.0320917	0.999998	0.999998	KEGG_1.0	3
M699T378_NEG	699.367	377.7	2'-O-Acetylactein(-)-2'-O-Acetylactein	C00045550	(M-H2O-H)-	6.70721	0.904864	0.904864	KNApSAcK_0.0.1	3
M379T378_NEG	379.172	377.701	PtaquilosideBraxin C	C00021448	(M-H2O-H)-	1.32154	0.996126	0.996126	KNApSAcK_0.0.1	3
M406T379_NEG	406.235	378.529	Leu-leu-tyr	C11331	(M-H)-	0.405963	0.999634	0.999634	KEGG_1.0	3
M441T379_NEG	441.283	378.537	1-O-(9Z,12Z,15Z-Octadecatrienoyl)-D-glucitol	C00057046	(M-H)-	0.298601	0.999802	0.999802	KNApSAcK_0.0.1	3
M447T379_NEG	447.223	378.868	Atractyloside A	C17858	(M-H)-	0.452177	0.999546	0.999546	KEGG_1.0	3
M425T379_NEG	425.277	379.198	Azafrinescobedin	C00003761	(M-H)-	9.63567	0.813569	0.813569	KNApSAcK_0.0.1	3
M385T379_POS	385.244	379.333	(+)-Carbazomadurin BCarbazomadurin B	C00016363	(M+NH4)+	0.688635	0.998947	0.998947	KNApSAcK_0.0.1	3
M729T379_NEG	729.261	379.37	Sylvestroside I	C00010774	(M-H2O-H)-	1.14277	0.997102	0.997102	KNApSAcK_0.0.1	3
M324T379_POS	324.108	379.387	(+)-gallocatechin	zhang_Lab_Com_0957	(M+NH4)+	0.0350684	0.999997	0.999997	Plantcyc_0.0.2	3
M376T380_POS	376.226	379.635	Anopterimine N-oxide	C00024835	(M+H-2H2O)+	0.501938	0.99944	0.99944	KNApSAcK_0.0.1	3
M443T380_POS	443.298	379.635	Abiesanolide D(-)-Abiesanolide D	C00029615	(M+H-2H2O)+	3.29249	0.976198	0.976198	KNApSAcK_0.0.1	3
M600T380_NEG	600.192	380.207	GW 3965	C15631	(M+F)-	2.2606	0.988708	0.988708	KEGG_1.0	3
M638T381_NEG	638.18	380.544	Rosinin	C00006693	(M-H)-	3.87912	0.967114	0.967114	KNApSAcK_0.0.1	3
M507T381_NEG	507.161	380.831	Dracorubin	C09726	(M+F)-	0.244006	0.999868	0.999868	KEGG_1.0	3
M586T381_NEG	586.211	380.854	Sanggenon B	C00008665	(M+NH4-2H)-	2.05228	0.990684	0.990684	KNApSAcK_0.0.1	3
M509T381_POS	509.177	380.982	Chrysomycin ANSC 613946	C00018426	(M+H)+	0.20785	0.999904	0.999904	KNApSAcK_0.0.1	3
M341T381_NEG	341.088	381.034	1-O-caffeoyl-β-D-glucose	zhang_Lab_Com_1238	(M-H)-	0.406166	0.999633	0.999633	Plantcyc_0.0.2	3
M371T381_NEG	371.23	381.034	GS 7128TAN 1057 A/B	C00016817	(M+NH4-2H)-	0.744377	0.998769	0.998769	KNApSAcK_0.0.1	3
M551T381_NEG	551.177	381.034	Decuroside III	C09257	(M-H2O-H)-	0.00478076	1	1	KEGG_1.0	3
M574T381_NEG	574.177	381.034	Monochloro-monoglutathionyl melphalan	C11603	(M-H)-	4.96057	0.946785	0.946785	KEGG_1.0	3
M537T381_NEG	537.197	381.043	11-Hydroxyiridodial glucoside pentaacetate	C11666	(M-H2O-H)-	0.629925	0.999119	0.999119	KEGG_1.0	3
M300T381_NEG	300.193	381.044	DC 14	C00018401	(M-H)-	0.10063	0.999977	0.999977	KNApSAcK_0.0.1	3
M583T381_NEG	583.202	381.044	Calyflorenone D(2S,4R,6aR,8R,10S,13bR)-2,3,4,6,6a,9,10,13b-Octahydro-4,8-dihydroxy-6a,12,13,13b-tetramethoxy-2,10-diphenyl-5H,8H-furo[2,3-f:5,4-h']bis[1]benzopyran-5-one	C00014748	(M-H2O-H)-	0.698394	0.998917	0.998917	KNApSAcK_0.0.1	3
M522T381_POS	522.205	381.324	1-Kestose	C00048937	(M+NH4)+	1.23033	0.996642	0.996642	KNApSAcK_0.0.1	3
M556T381_POS	556.238	381.333	Pyrronamycin B	C00015482	(M+H)+	0.668469	0.999007	0.999007	KNApSAcK_0.0.1	3
M323T382_POS	323.128	381.811	Abyssinone I	C09318	(M+H)+	0.00790512	1	1	KEGG_1.0	3
M535T382_NEG	535.164	381.869	Asystasioside D	C00010566	(M-H)-	1.91592	0.991876	0.991876	KNApSAcK_0.0.1	3
M534T382_NEG	534.161	381.906	Medicarpin 3-O-glucoside-6'-malonate	C16224	(M+NH4-2H)-	1.90769	0.991945	0.991945	KEGG_1.0	3
M625T382_POS	625.177	382.176	Brartemicin(+)-Brartemicin	C00047763	(M+H-H2O)+	0.218811	0.999894	0.999894	KNApSAcK_0.0.1	3
M679T383_NEG	679.153	382.626	Luteolin 7-(6''-malonylneohesperidoside)	C00004313	(M-H)-	0.24525	0.999866	0.999866	KNApSAcK_0.0.1	3
M502T383_NEG	502.165	383.06	(S)-N-[3-(3,4-Methylenedioxyphenyl)-2-(acetylthio)methyl-1-oxoprolyl]glycine benzyl ester	C01315	(M+NH4-2H)-	1.76661	0.993089	0.993089	KEGG_1.0	3
M469T383_NEG	469.065	383.209	Glucoerysolin4-(Methylsulfonyl)butyl glucosinolate	C00001471	(M+NH4-2H)-	4.08017	0.963681	0.963681	KNApSAcK_0.0.1	3
M496T383_NEG	495.963	383.209	Quinoline yellow WS	C20349	(M+F)-	14.7872	0.615135	0.615135	KEGG_1.0	3
M471T383_NEG	471.022	383.357	Bis(4'-chlorophenyl)methane	C06641	(2M-H)-	5.70589	0.930206	0.930206	KEGG_1.0	3
M373T383_NEG	373.104	383.373	Portulacaxanthin II	C08565	(M-H)-	0.202177	0.999909	0.999909	KEGG_1.0	3
M372T383_NEG	372.102	383.38	Malasseziazole B	C00028561	(M+NH4-2H)-	5.7213	0.929842	0.929842	KNApSAcK_0.0.1	3
M622T384_NEG	622.279	383.524	Renieramycin J	C00045043	(M+NH4-2H)-	1.07469	0.997437	0.997437	KNApSAcK_0.0.1	3
M447T384_NEG	447.092	383.535	6-C-Glucopyranosyldihydroquercetin	C00006095	(M-H2O-H)-	0.541284	0.999349	0.999349	KNApSAcK_0.0.1	3
M449T384_POS	449.108	383.857	Plantagoside	C17531	(M+H-H2O)+	0.518076	0.999404	0.999404	KEGG_1.0	3
M527T384_NEG	527.061	383.901	Luteosporin	C00049212	(M-H2O-H)-	2.67612	0.984211	0.984211	KNApSAcK_0.0.1	3
M638T384_POS	638.302	384.074	Dihydro-alpha-ergocryptine mesylate	C13167	(M+H-2H2O)+	1.61433	0.994226	0.994226	KEGG_1.0	3
M621T384_NEG	621.276	384.22	2-acetyl-3-isobutanoyl-3',4-di(3-methylbutanoyl)sucrose	zhang_Lab_Com_2278	(M-H)-	0.521229	0.999396	0.999396	Plantcyc_0.0.2	3
M202T385_NEG	202.05	385.061	Bakuchicin	C00019874	(M+NH4-2H)-	1.79825	0.99284	0.99284	KNApSAcK_0.0.1	3
M523T385_NEG	523.09	385.061	petivericin	zhang_Lab_Com_0594	(2M-H)-	0.371931	0.999693	0.999693	Plantcyc_0.0.2	3
M253T385_NEG	253.108	385.204	(-)-Syringolide 1	C00000378	(M-H2O-H)-	0.486897	0.999473	0.999473	KNApSAcK_0.0.1	3
M589T386_NEG	589.177	386.036	methylsalicylate 2-O-β-D-glucopyranosyl-(1 -> 2)-[O-β-D-xylopyranosyl-(1 -> 6)]-O-β-D-glucopyranoside	zhang_Lab_Com_2239	(M-H2O-H)-	0.109783	0.999973	0.999973	Plantcyc_0.0.2	3
M329T386_NEG	329.071	386.047	10-Hydroxysanguinarine	C00027653	(M-H2O-H)-	3.77618	0.968809	0.968809	KNApSAcK_0.0.1	3
M590T387_NEG	590.18	386.816	Upunaphenol E(-)-Upunaphenol E	C00032448	(M+NH4-2H)-	0.472239	0.999505	0.999505	KNApSAcK_0.0.1	3
M382T387_NEG	382.194	386.868	Dehydrocorydaline	C17790	(M+NH4-2H)-	10.1766	0.794422	0.794422	KEGG_1.0	3
M363T387_NEG	363.109	387.066	Inumakilactone A	C00000280	(M-H)-	0.0177393	0.999999	0.999999	KNApSAcK_0.0.1	3
M368T387_POS	368.161	387.148	Indoleacetic acidIndole-3-acetic acidIAAIndole-3-acetate	C00000100	(2M+NH4)+	0.731239	0.998812	0.998812	KNApSAcK_0.0.1	3
M275T388_NEG	275.15	387.745	4-Hydroxymethylphenylhydrazine	C03994	(2M-H)-	2.58972	0.985207	0.985207	KEGG_1.0	3
M347T388_POS	347.237	388.043	13alpha-(Angeloyloxy)lupanine	C00007706	(M+H)+	0.214088	0.999898	0.999898	KNApSAcK_0.0.1	3
M346T388_POS	346.234	388.116	Pyrethrin I	C00003056	(M+NH4)+	0.854062	0.99838	0.99838	KNApSAcK_0.0.1	3
M354T388_NEG	354.083	388.255	DIMBOA-glucoside	C04831	(M-H2O-H)-	0.105462	0.999975	0.999975	KEGG_1.0	3
M471T388_NEG	471.113	388.409	9-Hydroxycanthin-6-one	C00036673	(2M-H)-	1.61356	0.994231	0.994231	KNApSAcK_0.0.1	3
M361T389_POS	361.187	388.508	3-Hydroxykynurenamine	C05636	(2M+H)+	0.66018	0.999032	0.999032	KEGG_1.0	3
M367T389_NEG	367.103	388.535	1-O-sinapoyl-β-D-glucose	zhang_Lab_Com_1521	(M-H2O-H)-	0.0620432	0.999991	0.999991	Plantcyc_0.0.2	3
M186T389_NEG	186.112	388.555	Hyacinthacine A3(1R,2R,3R,5R,7aR)-1,2-Dihydroxy-3-hydroxymethyl-5-methylpyrrolizidine	C00037283	(M-H)-	0.708578	0.998885	0.998885	KNApSAcK_0.0.1	3
M503T389_POS	503.306	388.812	Sanjoinine G2	C00028962	(M+H-2H2O)+	0.604354	0.999189	0.999189	KNApSAcK_0.0.1	3
M496T389_2_POS	496.239	388.839	Kanokoside B	C17429	(M+NH4)+	0.165307	0.999939	0.999939	KEGG_1.0	3
M520T389_POS	520.333	388.855	Acremolide A(-)-Acremolide A	C00038349	(M+NH4)+	1.67878	0.993757	0.993757	KNApSAcK_0.0.1	3
M170T389_POS	170.118	388.865	3-Isopropylcatechol	C01014	(M+NH4)+	0.298377	0.999802	0.999802	KEGG_1.0	3
M536T389_NEG	536.198	389.271	Asystasioside B	C00010492	(M+NH4-2H)-	2.92294	0.981193	0.981193	KNApSAcK_0.0.1	3
M419T389_NEG	419.135	389.375	Glaucolide B	C09465	(M-H2O-H)-	0.0109227	1	1	KEGG_1.0	3
M493T390_POS	493.247	389.716	Pachyclavulide A(-)-Pachyclavulide A	C00030907	(M+H-H2O)+	0.146704	0.999952	0.999952	KNApSAcK_0.0.1	3
M429T390_NEG	429.213	390.09	(-)-Sonchuside HSonchuside H[3S-(3alpha,3aalpha,5abeta,6beta,9alpha,9aalpha,9bbeta)]-6-(beta-D-Glucopyranosyloxy)decahydro-9-(hydroxymethyl)-3,5a-dimethylnaphtho[1,2-b]furan-2(3H)-one	C00013014	(M-H)-	0.129621	0.999963	0.999963	KNApSAcK_0.0.1	3
M343T390_NEG	343.086	390.154	chelirubine	zhang_Lab_Com_1405	(M-H2O-H)-	2.09881	0.990259	0.990259	Plantcyc_0.0.2	3
M629T390_NEG	629.16	390.216	Itoside B(-)-Itoside B	C00039461	(M-H2O-H)-	3.74217	0.96936	0.96936	KNApSAcK_0.0.1	3
M358T390_NEG	358.199	390.226	Makalika ester(-)-Makalika ester	C00046811	(M+F)-	0.119637	0.999968	0.999968	KNApSAcK_0.0.1	3
M138T391_POS	138.055	390.519	Anthranilate	C00108	(M+H)+	0.167538	0.999938	0.999938	KEGG_1.0	3
M628T391_NEG	628.158	390.947	Peonidin 3-(6''-p-coumarylglucoside)	C00006861	(M+F)-	1.43477	0.995436	0.995436	KNApSAcK_0.0.1	3
M407T392_POS	407.184	391.687	N,O-Dimethyloxostephine	C00025949	(M+NH4)+	0.883206	0.998268	0.998268	KNApSAcK_0.0.1	3
M568T392_NEG	568.139	391.779	Apigeninidin 5-(5''-caffeylarabinoside)	C00006753	(M+F)-	0.640286	0.999089	0.999089	KNApSAcK_0.0.1	3
M763T392_NEG	763.229	391.81	Linichlorin AElegin19-Desoxychlorojanerin	C00020443	(2M-H)-	4.65869	0.952915	0.952915	KNApSAcK_0.0.1	3
M544T392_NEG	544.299	391.868	Ro 09-1679	C00017251	(M+F)-	0.477103	0.999494	0.999494	KNApSAcK_0.0.1	3
M538T392_NEG	538.175	391.869	Baumycin C2	C00018147	(M-H2O-H)-	5.23033	0.941019	0.941019	KNApSAcK_0.0.1	3
M403T392_NEG	403.16	391.878	Diethyl 2-methyl-3-oxosuccinate	C04067	(2M-H)-	1.74477	0.993258	0.993258	KEGG_1.0	3
M521T392_NEG	521.166	391.886	Oleuropein	C09794	(M-H2O-H)-	0.908561	0.998167	0.998167	KEGG_1.0	3
M330T392_NEG	330.204	391.9	19-O-deethyl spiramine N	C00024820	(M-H)-	3.08527	0.979069	0.979069	KNApSAcK_0.0.1	3
M309T392_NEG	309.102	391.979	Androsin	C00029684	(M-H2O-H)-	0.208808	0.999903	0.999903	KNApSAcK_0.0.1	3
M120T393_NEG	120.011	392.612	(E)-(3-Amino-5-oxo-2(5H)-furanylidene)-acetaldehydeBasidalin	C00018498	(M-H2O-H)-	2.96916	0.9806	0.9806	KNApSAcK_0.0.1	3
M378T393_NEG	378.186	392.612	DU 122290	C11709	(M+NH4-2H)-	0.0480576	0.999995	0.999995	KEGG_1.0	3
M605T393_NEG	605.172	392.627	5-Methyl-6-hydroxyluteolinidin6,7,3',4'-Tetrahydroxy-5-methoxy-flavylium	C00014869	(2M-H)-	1.20074	0.996801	0.996801	KNApSAcK_0.0.1	3
M581T393_NEG	581.186	392.721	N-Acetyl-N6,O-didemethylpuromycin-5'-phosphate	C07029	(M+NH4-2H)-	2.43141	0.986949	0.986949	KEGG_1.0	3
M582T393_NEG	582.191	392.721	Micacocidin B	C00016027	(M+F)-	2.83367	0.982314	0.982314	KNApSAcK_0.0.1	3
M449T394_NEG	449.123	393.503	Tephrodin(8aR,11aR)-rel-(-)-11a-(Acetyloxy)-8a,11a-dihydro-5-methoxy-10,10-dimethyl-2-phenyl-4H,8H-furo[3,2-d]benzo[1,2-b:3,4-b']dipyran-4,11(10H)-dione	C00013472	(M-H)-	0.189816	0.99992	0.99992	KNApSAcK_0.0.1	3
M415T394_NEG	415.088	393.97	LDS-751	C11601	(M-H2O-H)-	2.01893	0.990983	0.990983	KEGG_1.0	3
M294T394_NEG	294.07	394.302	2-(L-Cystein-S-yl)-2-(1H-indol-3-yl)acetonitrile	C21719	(M+F)-	3.22816	0.977108	0.977108	KEGG_1.0	3
M295T394_NEG	295.072	394.305	Palisadin A	C00011549	(M-H2O-H)-	0.179855	0.999928	0.999928	KNApSAcK_0.0.1	3
M677T394_NEG	677.126	394.305	Auranofin	C06836	(M-H)-	0.887313	0.998252	0.998252	KEGG_1.0	3
M293T394_3_NEG	293.066	394.308	Cyclic dehypoxanthine futalosine	C17017	(M-H)-	0.533241	0.999368	0.999368	KEGG_1.0	3
M435T394_NEG	435.021	394.308	Fluoroglycofen	C18732	(M+NH4-2H)-	0.105394	0.999975	0.999975	KEGG_1.0	3
M437T394_NEG	436.981	394.308	4-Nitrophenyl phosphate	C03360	(2M-H)-	3.57662	0.971973	0.971973	KEGG_1.0	3
M675T394_NEG	675.121	394.308	Apigenin 7-glucuronide-4'-(6''-malonylglucoside)	C00004196	(M-H2O-H)-	0.922346	0.998111	0.998111	KNApSAcK_0.0.1	3
M312T394_NEG	312.081	394.34	S-(Indolylmethylthiohydroximoyl)-L-cysteine	C16518	(M+F)-	3.62597	0.971206	0.971206	KEGG_1.0	3
M405T394_NEG	405.044	394.383	4,4',6,6'-Tetranitro-2,2'-azoxytoluene	C16411	(M-H)-	0.00312938	1	1	KEGG_1.0	3
M339T394_NEG	339.073	394.394	Daphnetin glucoside(-)-Isodaphnoside	C00037002	(M-H)-	0.328246	0.999761	0.999761	KNApSAcK_0.0.1	3
M695T395_NEG	695.114	394.598	5'-O-Phosphonoadenylyl-(3'->5')-adenosine	C22092	(M+F)-	0.190546	0.999919	0.999919	KEGG_1.0	3
M293T395_POS	293.066	395.073	Malasseziazole A	C00028560	(M+H-2H2O)+	0.159734	0.999943	0.999943	KNApSAcK_0.0.1	3
M239T395_NEG	239.092	395.149	Gardenate A(-)-Gardenate A	C00032988	(M-H2O-H)-	0.177319	0.99993	0.99993	KNApSAcK_0.0.1	3
M597T395_NEG	597.145	395.191	salicylate 2-O-β-D-glucoside	zhang_Lab_Com_0873	(2M-H)-	2.19512	0.989349	0.989349	Plantcyc_0.0.2	3
M598T395_NEG	598.149	395.191	Pelargonidin 3-(6-p-coumaroyl)glucoside	C16368	(M+F)-	0.186059	0.999923	0.999923	KEGG_1.0	3
M574T395_NEG	574.273	395.216	Butirosin A	C17585	(M+F)-	2.50858	0.986113	0.986113	KEGG_1.0	3
M481T395_POS	481.227	395.465	Heteroclitin C	C00024178	(M+H-H2O)+	0.803005	0.998568	0.998568	KNApSAcK_0.0.1	3
M337T396_NEG	337.094	395.996	Phosphodimethylethanolamine	C13482	(2M-H)-	0.368752	0.999698	0.999698	KEGG_1.0	3
M579T396_NEG	579.162	395.996	Hexaspermone A	C00006568	(M-H2O-H)-	0.651119	0.999058	0.999058	KNApSAcK_0.0.1	3
M366T396_NEG	366.185	396.439	9-Chloro-17beta-hydroxy-17-methylandrost-4-ene-3,11-dione	C15407	(M+NH4-2H)-	1.49502	0.995045	0.995045	KEGG_1.0	3
M365T396_NEG	365.182	396.491	19-Hydroxy-19,20-Dihydrovincamajine	C00024312	(M-H2O-H)-	0.29334	0.999809	0.999809	KNApSAcK_0.0.1	3
M270T397_NEG	270.035	396.821	3,5-Dinitro-L-tyrosine	C03225	(M-H)-	3.90746	0.96664	0.96664	KEGG_1.0	3
M767T397_NEG	767.239	396.835	Echinacoside	C10450	(M-H2O-H)-	1.10306	0.9973	0.9973	KEGG_1.0	3
M596T397_NEG	596.198	396.867	Naringin	C09789	(M+NH4-2H)-	0.336021	0.999749	0.999749	KEGG_1.0	3
M598T397_POS	598.215	397.233	N2-Malonyl-D-tryptophan	C03414	(2M+NH4)+	0.206418	0.999905	0.999905	KEGG_1.0	3
M777T398_NEG	777.262	397.669	Curtisian H(-)-Curtisian H	C00030070	(M+F)-	3.74297	0.969347	0.969347	KNApSAcK_0.0.1	3
M740T398_NEG	740.212	397.715	Pelargonidin 3-(2G-glucosylrutinoside)	C00006644	(M-H)-	1.4093	0.995596	0.995596	KNApSAcK_0.0.1	3
M369T399_NEG	369.062	398.516	Gossypetin 7,4'-dimethyl ether 8-acetate	C00004939	(M-H2O-H)-	1.09081	0.997359	0.997359	KNApSAcK_0.0.1	3
M639T399_NEG	639.193	398.521	Orobanchoside	C00002763	(M-H)-	0.646803	0.999071	0.999071	KNApSAcK_0.0.1	3
M450T399_POS	450.161	399.244	cis-(Homo)3-aconitate	C20582	(2M+NH4)+	0.391838	0.999659	0.999659	KEGG_1.0	3
M471T399_NEG	471.208	399.358	dihydrogeranylgeranyl diphosphate	zhang_Lab_Com_1865	(M+F)-	0.106078	0.999975	0.999975	Plantcyc_0.0.2	3
M677T399_NEG	677.302	399.447	Pipeloside A(+)-Pipeloside A	C00033304	(M-H2O-H)-	0.246972	0.999864	0.999864	KNApSAcK_0.0.1	3
M178T400_POS	178.05	399.671	Dopaquinone	C00822	(M+H-H2O)+	0.904421	0.998184	0.998184	KEGG_1.0	3
M594T400_NEG	594.153	400.236	1,3-Dihydroxy-2-carbomethoxy-9,10-anthraquinone 3-O-beta-primeveroside	C00032588	(M+NH4-2H)-	5.8149	0.927613	0.927613	KNApSAcK_0.0.1	3
M835T401_NEG	835.267	401.019	curcumin 4'-O-β-D-gentiotrioside	zhang_Lab_Com_2525	(M-H2O-H)-	0.689543	0.998944	0.998944	Plantcyc_0.0.2	3
M678T401_NEG	678.306	401.02	Xenematide(+)-Xenematide	C00040679	(M+NH4-2H)-	4.88494	0.948353	0.948353	KNApSAcK_0.0.1	3
M317T401_NEG	317.17	401.049	5-Acetamidopentanoate	C03087	(2M-H)-	3.05102	0.979526	0.979526	KEGG_1.0	3
M461T402_NEG	461.113	401.522	Hispidulin 7-O-beta-glucoside(-)-Hispidulin 7-O-beta-glucosideHispidulin 7-glucosideHispidulin-7-O-beta-D-glucopyranosideHomoplantaginin	C00004231	(M-H)-	0.0167928	0.999999	0.999999	KNApSAcK_0.0.1	3
M564T402_POS	564.359	401.536	4'-Deoxycirramycin A1Antibiotic 67-694Antibiotic M 4365A2Antibiotic T 1124CJuvenimicin A3M 4365A2NSC 175150RosamicinRosaramicinSch 14947	C00018851	(M+H-H2O)+	4.54173	0.955196	0.955196	KNApSAcK_0.0.1	3
M460T402_NEG	460.11	401.857	Aristolactam C N-beta-D-glucosideAristolactam Ia N-beta-D-glucopyranosideAristolactam Ia N-beta-glucosideAristolactam-Ia-N-beta-D-glucoside	C00027123	(M+F)-	1.51297	0.994926	0.994926	KNApSAcK_0.0.1	3
M316T402_NEG	316.167	401.861	Bifenazate	C18589	(M+NH4-2H)-	0.987731	0.997834	0.997834	KEGG_1.0	3
M307T402_NEG	307.14	402.12	[3aR-(3aalpha,4aalpha,6beta,8abeta,9aalpha)]-6-(Acetyloxy)-3a,4,4a,5,6,8a,9,9a-octahydro-8a-methyl-3,5-bis(methylene)naphtho[2,3-b]furan-2(3H)-one	C00012933	(M+F)-	3.70957	0.969883	0.969883	KNApSAcK_0.0.1	3
M308T402_NEG	308.143	402.362	Butenachlor	C19045	(M-H)-	2.57822	0.985337	0.985337	KEGG_1.0	3
M362T403_NEG	362.209	402.704	Yesonine	C00025038	(M+F)-	0.820775	0.998504	0.998504	KNApSAcK_0.0.1	3
M595T403_POS	595.167	402.87	Okanin 3',4'-diglucoside	C00007901	(M+H-H2O)+	0.074269	0.999988	0.999988	KNApSAcK_0.0.1	3
M231T403_POS	231.065	403	Visnagin	C00002447	(M+H)+	0.32163	0.99977	0.99977	KNApSAcK_0.0.1	3
M834T403_POS	834.404	403.296	Arylomycin B2	C00015065	(M+H-2H2O)+	2.36674	0.987629	0.987629	KNApSAcK_0.0.1	3
M250T404_NEG	250.018	403.538	3-(3,4-Dichlorophenyl)-1-hydroxy-1-methylurea	C15250	(M+NH4-2H)-	5.99741	0.92318	0.92318	KEGG_1.0	3
M251T404_NEG	251.056	403.538	triacetate lactone	zhang_Lab_Com_0204	(2M-H)-	0.137955	0.999958	0.999958	Plantcyc_0.0.2	3
M319T404_NEG	319.13	403.538	Aziridyl benzoquinone	C19333	(M-H2O-H)-	0.0244197	0.999999	0.999999	KEGG_1.0	3
M724T404_NEG	724.24	403.538	Sanggenon C	C00001000	(M+NH4-2H)-	0.396734	0.99965	0.99965	KNApSAcK_0.0.1	3
M425T404_NEG	425.038	403.543	Omethoate	C18662	(2M-H)-	0.45808	0.999534	0.999534	KEGG_1.0	3
M531T404_NEG	531.243	403.56	Zizyvoside I	C00045143	(M-H)-	0.303867	0.999795	0.999795	KNApSAcK_0.0.1	3
M853T404_NEG	853.317	404.381	Argyrin G	C00015050	(M-H)-	4.83273	0.949423	0.949423	KNApSAcK_0.0.1	3
M449T404_NEG	449.145	404.382	Auriculoside	C09478	(M-H)-	0.338752	0.999745	0.999745	KEGG_1.0	3
M668T405_NEG	668.221	404.527	Cladrastin 7-O-laminaribioside	C00010101	(M+NH4-2H)-	1.95308	0.991559	0.991559	KNApSAcK_0.0.1	3
M726T405_POS	726.254	404.528	Cyclokievitone	C10207	(2M+NH4)+	0.395465	0.999653	0.999653	KEGG_1.0	3
M701T405_NEG	701.212	404.798	Sinocrassoside A6(-)-Sinocrassoside A6	C00032128	(M-H2O-H)-	0.533084	0.999369	0.999369	KNApSAcK_0.0.1	3
M354T405_NEG	354.091	405.214	1-(4-Amino-2-methylpyrimid-5-ylmethyl)-3-(beta-hydroxyethyl)-2-methylpyridinium bromide	C04905	(M+NH4-2H)-	5.83555	0.927118	0.927118	KEGG_1.0	3
M452T405_NEG	452.185	405.22	Dabigatran	C21556	(M-H2O-H)-	1.9063	0.991957	0.991957	KEGG_1.0	3
M509T406_NEG	509.13	406.06	Glucohirsutin	C17271	(M+NH4-2H)-	0.568747	0.999281	0.999281	KEGG_1.0	3
M441T406_NEG	441.14	406.061	Paeonolide	C10715	(M-H2O-H)-	0.857497	0.998367	0.998367	KEGG_1.0	3
M599T406_NEG	599.223	406.062	Oxofangchirine(+)-Oxofangchirine	C00025994	(M-H2O-H)-	1.70278	0.993577	0.993577	KNApSAcK_0.0.1	3
M486T406_NEG	486.132	406.064	10-(Methylthio)decyl glucosinolate	C00007842	(M-H2O-H)-	0.67072	0.999001	0.999001	KNApSAcK_0.0.1	3
M644T406_NEG	644.227	406.201	Mulberrofuran K	C00032034	(M+NH4-2H)-	2.91801	0.981256	0.981256	KNApSAcK_0.0.1	3
M622T407_POS	622.219	406.552	Aldotetraouronic acid	C20573	(M+NH4)+	0.755679	0.998732	0.998732	KEGG_1.0	3
M622T407_NEG	622.113	406.569	[5',5']-Bisdihydroquercetin	C00006532	(M+NH4-2H)-	10.2711	0.791017	0.791017	KNApSAcK_0.0.1	3
M517T407_POS	517.26	406.751	GV 150013X	C15096	(M+H-H2O)+	0.597774	0.999206	0.999206	KEGG_1.0	3
M799T407_NEG	799.338	406.893	F 10863B	C00016326	(M+F)-	1.30842	0.996203	0.996203	KNApSAcK_0.0.1	3
M498T407_NEG	498.083	406.895	5-Carboxypyranocyanidin 3-O-beta-glucopyranoside	C00011093	(M-H2O-H)-	1.47136	0.995201	0.995201	KNApSAcK_0.0.1	3
M401T407_NEG	401.172	406.897	Polycarpine	C09610	(M+NH4-2H)-	0.373959	0.999689	0.999689	KEGG_1.0	3
M621T407_NEG	621.11	406.897	Quercetin 3-glucoside-7-glucuronide	C00005429	(M-H2O-H)-	4.08539	0.96359	0.96359	KNApSAcK_0.0.1	3
M524T407_NEG	524.03	406.897	Antibiotic K 96-0188Viridomycin F	C00016132	(M+NH4-2H)-	1.18699	0.996874	0.996874	KNApSAcK_0.0.1	3
M402T407_NEG	402.174	406.897	Latrunculin A	C16901	(M-H2O-H)-	0.436975	0.999576	0.999576	KEGG_1.0	3
M560T407_NEG	560.007	406.897	Formamidopyrimidine nucleoside triphosphate	C05922	(M+F)-	12.8683	0.692127	0.692127	KEGG_1.0	3
M499T407_NEG	499.09	406.901	Gossypin	C10051	(M+F)-	0.728272	0.998822	0.998822	KEGG_1.0	3
M395T407_POS	395.098	407.169	2-Amino-5-phosphopentanoic acid	C13734	(2M+H)+	0.279449	0.999826	0.999826	KEGG_1.0	3
M419T407_POS	419.211	407.221	tetrahydrogeranylgeranyl diphosphate	zhang_Lab_Com_1875	(M+H-2H2O)+	0.0159722	0.999999	0.999999	Plantcyc_0.0.2	3
M497T407_NEG	497.133	407.221	Verproside	C00010513	(M-H)-	0.297746	0.999803	0.999803	KNApSAcK_0.0.1	3
M549T407_POS	549.197	407.238	Ambofuracin	C00008063	(M+H)+	0.0265203	0.999998	0.999998	KNApSAcK_0.0.1	3
M385T407_POS	385.164	407.389	Carpacin	C10435	(2M+H)+	0.418877	0.99961	0.99961	KEGG_1.0	3
M550T407_POS	550.2	407.389	Ungeremine	C12189	(2M+NH4)+	4.50653	0.955872	0.955872	KEGG_1.0	3
M535T407_NEG	535.134	407.413	Pelargonidin 3-O-(6-O-malonyl-beta-D-glucoside)	C12642	(M+NH4-2H)-	1.38823	0.995727	0.995727	KEGG_1.0	3
M167T408_POS	167.071	407.552	Choline phosphate	C00588	(M+H-H2O)+	0.214358	0.999898	0.999898	KEGG_1.0	3
M534T408_NEG	534.132	407.702	Apigenin 5-(6''-malonylglucoside)	C00004174	(M+NH4-2H)-	4.13749	0.962673	0.962673	KNApSAcK_0.0.1	3
M400T408_NEG	400.169	407.716	E-4031	C13776	(M-H)-	1.27243	0.996409	0.996409	KEGG_1.0	3
M403T408_POS	403.176	407.842	Phlebotrichin	C00010347	(M+H-2H2O)+	0.155114	0.999947	0.999947	KNApSAcK_0.0.1	3
M237T409_NEG	237.077	408.563	Phenylgalactoside	C02578	(M-H2O-H)-	0.343569	0.999738	0.999738	KEGG_1.0	3
M238T409_NEG	238.08	409.38	2-(3'-Methylthio)propylmalic acid	C00007646	(M+NH4-2H)-	0.955872	0.997972	0.997972	KNApSAcK_0.0.1	3
M640T409_NEG	640.159	409.399	Petunidin 3-sophoroside	C00006725	(M-H)-	5.59296	0.932847	0.932847	KNApSAcK_0.0.1	3
M344T410_POS	344.254	409.773	Clusifoliol(+)-Clusifoliol	C00042402	(M+NH4)+	0.399338	0.999646	0.999646	KNApSAcK_0.0.1	3
M855T410_NEG	855.331	410.207	Pusilatin E	C00050205	(M-H2O-H)-	0.945684	0.998015	0.998015	KNApSAcK_0.0.1	3
M649T410_NEG	649.14	410.231	Malonylapiin	C05622	(M-H)-	0.923525	0.998106	0.998106	KEGG_1.0	3
M581T411_POS	581.176	410.573	Upunoside C(-)-Upunoside C	C00032461	(M+H-2H2O)+	0.381296	0.999677	0.999677	KNApSAcK_0.0.1	3
M605T411_NEG	605.182	411.072	Nikkomycin pseudo-J	C00017676	(M-H2O-H)-	0.199199	0.999912	0.999912	KNApSAcK_0.0.1	3
M604T411_NEG	604.188	411.072	Azinomycin BCardinophyllinCarzinophilin ACarzinophillin ANSC 20088	C00018658	(M-H2O-H)-	6.20725	0.917941	0.917941	KNApSAcK_0.0.1	3
M349T411_POS	349.265	411.421	Dovyalicine B	C00028221	(M+NH4)+	2.05272	0.99068	0.99068	KNApSAcK_0.0.1	3
M350T411_1_POS	349.767	411.421	Potassium bromate	C19295	(2M+NH4)+	1.83701	0.992529	0.992529	KEGG_1.0	3
M568T412_NEG	568.21	411.587	Jorunnamycin C	C00030565	(M+F)-	1.38904	0.995722	0.995722	KNApSAcK_0.0.1	3
M622T412_POS	622.134	411.623	Antibiotic BE 10988BE 10988	C00017094	(2M+NH4)+	0.441189	0.999568	0.999568	KNApSAcK_0.0.1	3
M591T412_POS	591.204	411.656	1-O-(3-O-beta-D-glucopyranosylbutyryl)pancratistatin	C00027715	(M+NH4)+	0.230882	0.999882	0.999882	KNApSAcK_0.0.1	3
M371T412_NEG	371.219	411.877	(E)-2-(3,7-Dimethyl-2,6-octadienyl)-3-methyl-1-[(methylthio)methyl]-4(1H)-quinolinoneCJ 13536	C00016012	(M+NH4-2H)-	0.335634	0.99975	0.99975	KNApSAcK_0.0.1	3
M616T412_NEG	616.221	411.877	Labriformin	C08871	(M-H)-	1.93468	0.991717	0.991717	KEGG_1.0	3
M581T412_2_POS	581.32	412.211	Hordatine B	C08308	(M+H)+	0.561909	0.999299	0.999299	KEGG_1.0	3
M797T412_NEG	797.16	412.422	Nitro blue tetrazolium	C13503	(M-H2O-H)-	6.9762	0.897493	0.897493	KEGG_1.0	3
M629T413_NEG	629.173	412.705	Rosinidin	C00006615	(2M-H)-	0.0966782	0.999979	0.999979	KNApSAcK_0.0.1	3
M608T413_POS	608.386	413.012	Enniatin B2	C00043482	(M+H-H2O)+	1.83541	0.992542	0.992542	KNApSAcK_0.0.1	3
M485T414_NEG	485.112	414.389	Apigenin 7-(2''-glucosyllactate)	C00004181	(M-H2O-H)-	0.863589	0.998344	0.998344	KNApSAcK_0.0.1	3
M625T414_NEG	625.212	414.392	4'-O-Methylneobavaisoflavone 7-O-(2''-p-coumaroylglucoside)	C00010173	(M-H2O-H)-	0.143652	0.999954	0.999954	KNApSAcK_0.0.1	3
M652T414_NEG	652.123	414.392	1,4,6-Trigalloylglucose	C00035191	(M+NH4-2H)-	5.52418	0.934434	0.934434	KNApSAcK_0.0.1	3
M763T414_NEG	763.283	414.392	2-Methoxyestradiol-17beta 3-sulfate	C08359	(2M-H)-	0.127735	0.999964	0.999964	KEGG_1.0	3
M337T414_NEG	337.057	414.446	DMPP	C07488	(M+F)-	2.83696	0.982274	0.982274	KEGG_1.0	3
M651T414_NEG	651.121	414.446	Luteolin 3'-methyl ether 7-glucuronosyl-(1->2)-glucuronide	C00004346	(M-H)-	2.71455	0.983758	0.983758	KNApSAcK_0.0.1	3
M338T414_NEG	338.06	414.454	Aplicyanin C	C00048601	(M+NH4-2H)-	1.45607	0.9953	0.9953	KNApSAcK_0.0.1	3
M685T414_NEG	685.142	414.454	Kunzeachromone A(+)-Kunzeachromone A	C00043635	(M-H)-	1.46783	0.995224	0.995224	KNApSAcK_0.0.1	3
M610T415_NEG	610.148	415.23	Cyanidin-3-sophorosideCyanidin 3-sophoroside	C00006658	(M-H)-	7.56853	0.880474	0.880474	KNApSAcK_0.0.1	3
M684T415_NEG	684.14	415.23	Tricetin 3'-methyl ether 7,5'-diglucuronide	C00004459	(M+NH4-2H)-	1.32318	0.996117	0.996117	KNApSAcK_0.0.1	3
M781T415_NEG	781.053	415.269	Punicalin	C00037699	(M-H)-	0.779575	0.99865	0.99865	KNApSAcK_0.0.1	3
M703T415_NEG	703.113	415.27	12a-Hydroxydolineone	C00009582	(2M-H)-	0.843096	0.998422	0.998422	KNApSAcK_0.0.1	3
M465T415_NEG	465.139	415.293	Longicaudatin	C00014613	(M+F)-	0.199922	0.999911	0.999911	KNApSAcK_0.0.1	3
M681T415_NEG	681.129	415.357	Propiconazole	C11121	(2M-H)-	4.86875	0.948686	0.948686	KEGG_1.0	3
M682T415_NEG	682.134	415.357	(6S)-6beta-Hydroxy-1,4,5,6-tetrahydronicotinamide-adenine dinucleotide	C04856	(M-H)-	8.2343	0.860127	0.860127	KEGG_1.0	3
M777T416_POS	777.082	415.543	compound class_x000D_ _x000D_ ξ-progoitrin	zhang_Lab_Com_1535	(2M+H)+	0.716295	0.99886	0.99886	Plantcyc_0.0.2	3
M686T416_POS	686.153	415.57	Chloroquinocin	C00014878	(2M+NH4)+	1.71831	0.99346	0.99346	KNApSAcK_0.0.1	3
M682T416_POS	682.138	415.76	Purine mononucleotide	C05325	(2M+NH4)+	0.591753	0.999222	0.999222	KEGG_1.0	3
M681T416_NEG	681.238	416.047	ES-242-2	C00016706	(M+F)-	0.673092	0.998994	0.998994	KNApSAcK_0.0.1	3
M431T416_NEG	431.134	416.051	5,6,7,8,3',4',5'-Heptamethoxyflavone	C00003977	(M-H)-	2.10572	0.990195	0.990195	KNApSAcK_0.0.1	3
M569T416_NEG	569.132	416.354	Dalmaisione A(-)-Dalmaisione A	C00045274	(M-H2O-H)-	0.496582	0.999452	0.999452	KNApSAcK_0.0.1	3
M359T417_NEG	359.125	416.738	Nitrendipine	C07713	(M-H)-	0.678716	0.998977	0.998977	KEGG_1.0	3
M712T417_NEG	712.219	416.875	Gnetin J	C00015782	(M+NH4-2H)-	1.05346	0.997537	0.997537	KNApSAcK_0.0.1	3
M769T417_NEG	769.152	416.876	Cyanidin 3-(2,3-di-galloylglucoside)	C00014761	(M+NH4-2H)-	4.15245	0.962407	0.962407	KNApSAcK_0.0.1	3
M767T417_NEG	767.149	416.876	Quercetin 3-(2'''-galloylglucosyl)-(1->2)-alpha-L-arabinofuranosidePachyrrhizin (Euphorbia)2-(3,4-Dihydroxyphenyl)-5,7-dihydroxy-3-[[2-O-[2-O-(3,4,5-trihydroxybenzoyl)-beta-D-glucopyranosyl]-alpha-L-arabinofuranosyl]oxy]-4H-1-benzopyran-4-one	C00013870	(M+F)-	0.293926	0.999808	0.999808	KNApSAcK_0.0.1	3
M269T417_NEG	269.104	416.9	4-Methylphenyl beta-D-glucopyranoside	C00029539	(M-H)-	2.35429	0.987758	0.987758	KNApSAcK_0.0.1	3
M418T417_NEG	418.099	416.9	Prolinalin B	C00034887	(M+F)-	0.889652	0.998243	0.998243	KNApSAcK_0.0.1	3
M383T417_NEG	383.072	416.905	(R)-4'-Phosphopantothenoyl-L-cysteine	C00019633	(M-H2O-H)-	0.731558	0.998811	0.998811	KNApSAcK_0.0.1	3
M453T417_NEG	453.076	416.913	Quinacetol sulfate	C18944	(M-H2O-H)-	1.05673	0.997522	0.997522	KEGG_1.0	3
M358T417_NEG	358.122	416.929	Neoamphimedine Z	C00028663	(M-H2O-H)-	0.425616	0.999598	0.999598	KNApSAcK_0.0.1	3
M376T417_POS	376.15	417.212	Hippurate	C01586	(2M+NH4)+	0.352362	0.999724	0.999724	KEGG_1.0	3
M375T417_POS	375.148	417.241	Budlein A	C00003226	(M+H)+	0.640554	0.999089	0.999089	KNApSAcK_0.0.1	3
M290T417_POS	290.087	417.406	N-Succinyl-2-L-amino-6-oxoheptanedioate	C04462	(M+H)+	0.0656943	0.99999	0.99999	KEGG_1.0	3
M554T417_POS	554.224	417.406	5-Hydroxy-6,7,3',4',5'-pentamethoxyflavanone 5-O-rhamnoside	C00008361	(M+NH4)+	0.276909	0.99983	0.99983	KNApSAcK_0.0.1	3
M516T418_NEG	515.944	417.71	1D-myo-Inositol 1,3,4,5-tetrakisphosphate	C01272	(M+NH4-2H)-	6.83183	0.901478	0.901478	KEGG_1.0	3
M1014T418_NEG	1014.46	417.832	Rose bengal	C20347	(M-H)-	7.14793	0.892669	0.892669	KEGG_1.0	3
M400T418_POS	400.244	418.208	[1R-(1R*,2S*,6S*,9S*)]-4,11,11-Trimethyl-8-methylenebicyclo[7.2.0]undec-4-ene-2,6-diol 6-acetate 2-benzoate	C00012475	(M+NH4)+	0.144811	0.999953	0.999953	KNApSAcK_0.0.1	3
M322T418_NEG	322.13	418.28	Cimifugin	C09000	(M+NH4-2H)-	0.236565	0.999876	0.999876	KEGG_1.0	3
M259T419_NEG	259.155	418.53	Fissoldhimine	C00028272	(M-H2O-H)-	7.90305	0.870405	0.870405	KNApSAcK_0.0.1	3
M950T419_NEG	950.229	418.543	Pseudoecgonyl-CoA	C12450	(M+NH4-2H)-	0.413378	0.99962	0.99962	KEGG_1.0	3
M507T419_2_NEG	507.229	418.548	Norrauvomitine	C00024317	(M+F)-	0.195474	0.999915	0.999915	KNApSAcK_0.0.1	3
M949T419_NEG	949.223	418.548	Quercetin 3-(6''''-caffeylsophorotrioside)	C00005986	(M-H)-	0.602307	0.999194	0.999194	KNApSAcK_0.0.1	3
M599T419_NEG	599.143	418.668	Lycoricyanin	C00051365	(M+F)-	1.67133	0.993812	0.993812	KNApSAcK_0.0.1	3
M479T419_NEG	479.25	419.384	Sublanceoside A1Cynajapogenin A 3-O-beata-D-digitoxopyranoside(-)-Sublanceoside A1	C00032219	(M+F)-	2.37215	0.987573	0.987573	KNApSAcK_0.0.1	3
M620T419_NEG	620.143	419.397	GB3	C00006445	(M+NH4-2H)-	5.5313	0.93427	0.93427	KNApSAcK_0.0.1	3
M538T420_POS	538.228	419.711	6-O-Methyldeacetylisoipecoside	C21566	(M+H)+	0.0441006	0.999996	0.999996	KEGG_1.0	3
M339T420_NEG	339.055	420.076	SC-1271	C10969	(M-H2O-H)-	1.12663	0.997183	0.997183	KEGG_1.0	3
M461T420_NEG	461.146	420.219	Bruceine B	C08751	(M-H2O-H)-	0.758362	0.998723	0.998723	KEGG_1.0	3
M565T420_NEG	565.193	420.219	Arbortristoside E	C00010487	(M-H)-	0.099808	0.999978	0.999978	KNApSAcK_0.0.1	3
M597T420_NEG	597.183	420.219	Catechin 3-O-rutinoside	C00008844	(M-H)-	0.0466018	0.999995	0.999995	KNApSAcK_0.0.1	3
M278T420_NEG	278.104	420.232	salicyl-6-hydroxy-2-cyclohexene-on-oyl	zhang_Lab_Com_0589	(M+NH4-2H)-	0.788594	0.998619	0.998619	Plantcyc_0.0.2	3
M579T421_2_POS	579.305	420.758	Desacetyleleutherobin	C00028172	(M+H-2H2O)+	1.95777	0.991519	0.991519	KNApSAcK_0.0.1	3
M432T421_NEG	432.101	421.053	Propicillin potassium	C13110	(M+NH4-2H)-	2.23101	0.989	0.989	KEGG_1.0	3
M484T421_NEG	484.201	421.068	Artoindonesianin B(+)-6,7-Dihydro-6-(1-hydroperoxy-1-methylethyl)-3,9-dihydroxy-11-methoxy-10-[(1E)-3-methyl-1-butenyl]-8H-[1]benzopyrano[3,2-d][1]benzoxepin-8-one	C00013496	(M+NH4-2H)-	3.51585	0.972904	0.972904	KNApSAcK_0.0.1	3
M434T421_POS	434.117	421.425	Luteolinidin 5-glucosideLuteolinidin-5-glucoside	C00006623	(M+H)+	0.433316	0.999583	0.999583	KNApSAcK_0.0.1	3
M379T422_POS	379.242	421.622	Bacithrocin C 1	C00016667	(M+NH4)+	4.20878	0.961401	0.961401	KNApSAcK_0.0.1	3
M446T422_NEG	446.094	421.905	Hetacillin potassium	C13980	(M+F)-	4.02112	0.964706	0.964706	KEGG_1.0	3
M254T422_NEG	254.04	421.964	Melandrin	C00051523	(M-H2O-H)-	4.87347	0.948589	0.948589	KNApSAcK_0.0.1	3
M316T422_POS	316.212	422.178	Butoctamide hydrogen succinate	C12946	(M+H)+	0.274171	0.999833	0.999833	KEGG_1.0	3
M378T422_POS	378.238	422.295	O-Acetylcypholophine	C10564	(M+NH4)+	1.67615	0.993776	0.993776	KEGG_1.0	3
M510T423_NEG	510.09	422.719	8-Hydroxytricetin 7-glucuronide	C00004470	(M+NH4-2H)-	1.4509	0.995333	0.995333	KNApSAcK_0.0.1	3
M319T423_NEG	319.14	422.726	Pimelate	C02656	(2M-H)-	0.706189	0.998892	0.998892	KEGG_1.0	3
M634T423_NEG	634.199	422.737	Actinoplanone GR 304F	C00017919	(M+NH4-2H)-	0.0367851	0.999997	0.999997	KNApSAcK_0.0.1	3
M407T423_NEG	407.202	422.847	12-Methoxypleiocarpine(-)-12-Methoxypleiocarpine	C00038149	(M-H2O-H)-	0.460049	0.99953	0.99953	KNApSAcK_0.0.1	3
M401T423_NEG	401.181	423.174	Ambiguine G nitrile	C00027105	(M-H)-	3.89234	0.966893	0.966893	KNApSAcK_0.0.1	3
M409T424_POS	409.216	423.506	Artoindonesianin Y3',5'-Dihydroxy-2',6'-diprenyl-6'',6''-dimethylpyrano[2'',3'':6,7]-2-arylbenzofuran	C00019247	(M+H-2H2O)+	0.551579	0.999324	0.999324	KNApSAcK_0.0.1	3
M282T424_NEG	282.07	423.571	Gemcitabine	C07650	(M+F)-	0.789532	0.998616	0.998616	KEGG_1.0	3
M617T424_POS	617.262	423.573	Ansamitocin P-3	C12045	(M+H-H2O)+	0.0365674	0.999997	0.999997	KEGG_1.0	3
M635T424_NEG	635.273	424.391	Streptindole	C00026702	(2M-H)-	0.139511	0.999957	0.999957	KNApSAcK_0.0.1	3
M506T425_NEG	506.147	424.541	Hirsutidin 3-glucoside	C00014876	(M-H)-	8.9341	0.837467	0.837467	KNApSAcK_0.0.1	3
M268T425_NEG	268.091	425.218	Antibiotic CA 146BClavamycin E	C00017765	(M-H2O-H)-	2.49027	0.986314	0.986314	KNApSAcK_0.0.1	3
M500T425_NEG	500.342	425.223	Vicenistatin MVicenistatine M	C00015921	(M-H)-	0.500087	0.999444	0.999444	KNApSAcK_0.0.1	3
M549T425_NEG	549.294	425.223	Hordatine A	C08307	(M-H)-	1.08023	0.99741	0.99741	KEGG_1.0	3
M569T425_NEG	569.264	425.223	piperine	zhang_Lab_Com_0752	(2M-H)-	2.30578	0.988255	0.988255	Plantcyc_0.0.2	3
M471T425_NEG	471.15	425.245	(9R,10S)-rel-(-)-9,10-bis(Acetyloxy)-9,10-dihydro-5-methoxy-8,8-dimethyl-2-phenyl-4H,8H-benzo[1,2-b:3,4-b']dipyran-4-one	C00013429	(M+F)-	3.16669	0.977962	0.977962	KNApSAcK_0.0.1	3
M516T425_NEG	516.329	425.245	11-Deoxocucurbitacin I	C00003695	(M+NH4-2H)-	0.493233	0.99946	0.99946	KNApSAcK_0.0.1	3
M550T425_NEG	550.298	425.245	Helveticoside	C00003625	(M+NH4-2H)-	2.33506	0.987956	0.987956	KNApSAcK_0.0.1	3
M490T425_NEG	490.306	425.354	Morusimic acid C(-)-Morusimic acid C	C00033220	(M-H)-	6.18167	0.918588	0.918588	KNApSAcK_0.0.1	3
M667T425_NEG	667.152	425.354	8-Hydroxyluteolin 7-[6'''-acetylallosyl-(1->2)-glucoside]	C00004424	(M-H)-	1.42163	0.995519	0.995519	KNApSAcK_0.0.1	3
M514T425_NEG	514.323	425.388	Cucurbitacin S	C00003694	(M+NH4-2H)-	7.21013	0.890899	0.890899	KNApSAcK_0.0.1	3
M456T426_POS	456.352	425.701	Agelasine H(-)-Agelasine H	C00049974	(M+NH4)+	3.27108	0.976503	0.976503	KNApSAcK_0.0.1	3
M579T426_NEG	579.241	425.853	Chloramphenicol palmitate	C11726	(M+F)-	0.200864	0.99991	0.99991	KEGG_1.0	3
M489T426_NEG	489.302	426.057	Stellettin H(-)-Stellettin H	C00045410	(M-H2O-H)-	1.0172	0.997703	0.997703	KNApSAcK_0.0.1	3
M497T426_NEG	497.333	426.058	1-(1,6-Dioxo-2E,4E-decadienyl)piperidine	C00043140	(2M-H)-	1.33201	0.996065	0.996065	KNApSAcK_0.0.1	3
M919T426_NEG	919.215	426.058	Quercetin 3-(2'''-caffeylsambubioside)-7-glucoside	C00005993	(M-H)-	2.83528	0.982295	0.982295	KNApSAcK_0.0.1	3
M920T426_NEG	920.22	426.06	Arachnitannin 2	C00009296	(M+NH4-2H)-	11.8783	0.730852	0.730852	KNApSAcK_0.0.1	3
M975T426_NEG	975.242	426.063	Quercetin 3-(6''''-sinapylsophorotrioside)	C00005988	(M-H2O-H)-	0.0368628	0.999997	0.999997	KNApSAcK_0.0.1	3
M976T426_NEG	976.246	426.063	(9Z,12Z,15Z)-hexadeca-9,12,15-trienoyl-CoA	zhang_Lab_Com_2637	(M-H2O-H)-	2.62495	0.984805	0.984805	Plantcyc_0.0.2	3
M215T427_NEG	215.092	426.895	3-(3,4-Dihydroxypyridin-1-yl)-L-alanine	C04446	(M+NH4-2H)-	1.17238	0.99695	0.99695	KEGG_1.0	3
M216T427_NEG	216.095	426.895	Trp-P-2	C14416	(M+F)-	2.20472	0.989256	0.989256	KEGG_1.0	3
M247T427_NEG	247.082	426.896	Carbocyclic inosineCoaristeromycinNSC 103529	C00017104	(M-H2O-H)-	0.380712	0.999678	0.999678	KNApSAcK_0.0.1	3
M557T427_NEG	557.14	426.905	Fisetinidol-(4alpha->8)-6-C-methylcatechin	C00009247	(M-H2O-H)-	3.04502	0.979606	0.979606	KNApSAcK_0.0.1	3
M480T427_NEG	480.114	427.073	quercetin 4'-O-glucoside	zhang_Lab_Com_1915	(M+NH4-2H)-	0.935956	0.998055	0.998055	Plantcyc_0.0.2	3
M668T427_NEG	668.155	427.073	Chrysoeriol 7,4'-diglucuronide4-[7-(beta-D-Glucopyranuronosyloxy)-5-hydroxy-4-oxo-4H-1-benzopyran-2-yl]-2-methoxyphenyl beta-D-glucopyranosiduronic acid	C00013677	(M+NH4-2H)-	8.77516	0.842721	0.842721	KNApSAcK_0.0.1	3
M422T428_NEG	422.117	427.751	Flumiclorac pentyl	C10990	(M-H)-	0.274572	0.999832	0.999832	KEGG_1.0	3
M457T428_NEG	457.09	427.751	8-(methylsulfanyl)octyl-glucosinolate	zhang_Lab_Com_1946	(M-H2O-H)-	1.67722	0.993768	0.993768	Plantcyc_0.0.2	3
M421T429_NEG	421.114	428.567	Ginkgolide C	C07603	(M-H2O-H)-	0.235795	0.999876	0.999876	KEGG_1.0	3
M136T429_NEG	136.015	428.583	4-hydroxybenzoate	zhang_Lab_Com_0286	(M-H)-	3.62611	0.971204	0.971204	Plantcyc_0.0.2	3
M693T429_NEG	693.203	428.586	Scutellarein 6,7,4'-trimethyl ether 5-(6'''-acetylglucosyl)(1->3)-galactoside5-[[3-O-(6-O-Acetyl-beta-D-glucopyranosyl)-beta-D-galactopyranosyl]oxy]-6,7-dimethoxy-2-(4-methoxyphenyl)-4H-1-benzopyran-4-one	C00004496	(M-H)-	0.461807	0.999526	0.999526	KNApSAcK_0.0.1	3
M263T429_NEG	263.06	428.59	5,6-Dihydro-5-fluorouracil	C16630	(2M-H)-	0.198993	0.999912	0.999912	KEGG_1.0	3
M264T429_NEG	264.063	428.59	Aristololactam A IIAristolactam AII	C00027121	(M-H)-	0.941577	0.998032	0.998032	KNApSAcK_0.0.1	3
M649T429_NEG	649.25	428.59	Glucosyl-limonin	C06740	(M-H)-	0.786422	0.998627	0.998627	KEGG_1.0	3
M711T429_NEG	711.196	428.633	6-Methoxykaempferol 3,7-bis(3-acetylrhamnoside)	C00005937	(M+F)-	3.57347	0.972022	0.972022	KNApSAcK_0.0.1	3
M695T429_NEG	695.184	429.377	isovitexin 7-O-xylosyl 2''-O-arabinoside	zhang_Lab_Com_2363	(M-H)-	1.35278	0.995942	0.995942	Plantcyc_0.0.2	3
M119T429_NEG	119.049	429.396	3-Methyl-2-butenoic acid	C00010280	(M+F)-	0.28052	0.999825	0.999825	KNApSAcK_0.0.1	3
M164T429_NEG	164.042	429.396	Methionine sulfoxide	C00051545	(M-H)-	1.37412	0.995813	0.995813	KNApSAcK_0.0.1	3
M563T429_NEG	563.14	429.427	Asperuloside tetraacetate	C11655	(M-H2O-H)-	0.278818	0.999827	0.999827	KEGG_1.0	3
M120T430_NEG	120.052	430.062	(E)-1-butenesulfenate	zhang_Lab_Com_0143	(M+NH4-2H)-	7.8423	0.872258	0.872258	Plantcyc_0.0.2	3
M423T432_NEG	423.129	431.908	Gardenoside	C00003081	(M+F)-	0.549858	0.999328	0.999328	KNApSAcK_0.0.1	3
M435T432_NEG	435.053	432.086	5-Formamidoimidazole-4-carboxamide ribonucleotide	C00007584	(M-H2O-H)-	2.77559	0.983026	0.983026	KNApSAcK_0.0.1	3
M418T432_POS	418.207	432.174	Lythridine	C00034044	(M+H-2H2O)+	3.19516	0.977569	0.977569	KNApSAcK_0.0.1	3
M174T433_NEG	174.011	432.734	m-Chlorobenzamide	C11731	(M+F)-	3.1922	0.97761	0.97761	KEGG_1.0	3
M246T433_NEG	246.143	432.734	Crispine BCarcrisine A	C00027205	(M+NH4-2H)-	8.73145	0.844156	0.844156	KNApSAcK_0.0.1	3
M465T433_NEG	465.034	432.738	Benzobicyclon	C18536	(M+F)-	13.1009	0.6829	0.6829	KEGG_1.0	3
M367T433_NEG	367.066	432.739	Doxefazepam	C19413	(M+F)-	1.1445	0.997093	0.997093	KEGG_1.0	3
M368T433_NEG	368.07	432.739	m-Carboxyphenyl phenylacetamidomethylphosphonate	C04684	(M+F)-	0.647515	0.999069	0.999069	KEGG_1.0	3
M596T433_NEG	596.402	432.761	4-D-Glucopyranosyloxy-4,4'-diaponeurosporene	C00023139	(M+NH4-2H)-	3.85615	0.967496	0.967496	KNApSAcK_0.0.1	3
M466T433_NEG	465.983	432.771	dCTP	C00458	(M-H)-	1.24506	0.996561	0.996561	KEGG_1.0	3
M357T433_NEG	357.259	432.807	Actaline(+)-Actaline	C00024830	(M+NH4-2H)-	0.0704461	0.999989	0.999989	KNApSAcK_0.0.1	3
M498T433_NEG	498.22	433.001	5'-Hydroxystaurosporine	C00015661	(M+NH4-2H)-	2.20189	0.989284	0.989284	KNApSAcK_0.0.1	3
M598T433_POS	598.416	433.254	ML 236C	C00018117	(2M+NH4)+	4.12567	0.962882	0.962882	KNApSAcK_0.0.1	3
M228T433_NEG	228.132	433.412	Burimamide	C07448	(M+NH4-2H)-	6.96875	0.8977	0.8977	KEGG_1.0	3
M471T434_NEG	471.187	433.57	N, N-dihydroxy-tetrahomomethionine	zhang_Lab_Com_0453	(2M-H)-	5.50201	0.934941	0.934941	Plantcyc_0.0.2	3
M245T434_NEG	245.139	433.573	2-Deoxystreptidine	C02628	(M-H)-	6.64429	0.906555	0.906555	KEGG_1.0	3
M637T434_NEG	637.25	433.66	AC 54Antibiotic AC 54CapoamycinCapomycin	C00018648	(M+F)-	1.18993	0.996858	0.996858	KNApSAcK_0.0.1	3
M704T434_NEG	704.286	434.403	Trypanothione	C02090	(M-H2O-H)-	0.836242	0.998447	0.998447	KEGG_1.0	3
M703T435_NEG	703.282	434.692	10-Isovaleryl kanokoside C	C00050623	(M-H2O-H)-	0.560735	0.999302	0.999302	KNApSAcK_0.0.1	3
M432T435_POS	432.187	434.789	Asterrelenin(+)-Asterrelenin	C00042249	(M+H)+	0.024732	0.999999	0.999999	KNApSAcK_0.0.1	3
M273T435_NEG	273.135	435.237	1-Methylnicotinamide	C02918	(2M-H)-	2.62508	0.984803	0.984803	KEGG_1.0	3
M340T435_NEG	340.112	435.254	Rabeprazole	C07864	(M-H2O-H)-	0.951644	0.99799	0.99799	KEGG_1.0	3
M339T436_NEG	339.108	436.068	3,4-Dihydroxyphenylethyleneglycol	C05576	(2M-H)-	0.779649	0.99865	0.99865	KEGG_1.0	3
M342T436_NEG	342.098	436.072	Jacareubin	C10074	(M+NH4-2H)-	0.981833	0.99786	0.99786	KEGG_1.0	3
M349T436_NEG	349.057	436.158	Decarbamoylgonyautoxin 1	C20022	(M-H2O-H)-	1.11654	0.997233	0.997233	KEGG_1.0	3
M694T436_NEG	694.282	436.467	16,17-Dihydro-17-hydroxyrifamycin S	C00018429	(M-H2O-H)-	0.0937565	0.99998	0.99998	KNApSAcK_0.0.1	3
M655T437_POS	655.188	436.536	Tricin 5,7-diglucoside	C00004467	(M+H)+	0.31689	0.999777	0.999777	KNApSAcK_0.0.1	3
M666T437_NEG	666.175	436.896	Vitexin 6''-O-malonyl 2''-O-xyloside	C00014091	(M+NH4-2H)-	9.09419	0.832113	0.832113	KNApSAcK_0.0.1	3
M393T437_NEG	393.119	436.901	Aloesin	C08994	(M-H)-	0.128514	0.999963	0.999963	KEGG_1.0	3
M596T437_POS	596.297	437.354	(+)-BalfourodineBalfourodine	C00002140	(2M+NH4)+	0.990596	0.997822	0.997822	KNApSAcK_0.0.1	3
M752T439_NEG	752.211	438.756	Peonidin 3-rutinoside-5-glucoside	C00006692	(M-H2O-H)-	1.27182	0.996412	0.996412	KNApSAcK_0.0.1	3
M295T439_NEG	295.082	439.333	Dehypoxanthine futalosine	C17010	(M-H)-	0.1894	0.99992	0.99992	KEGG_1.0	3
M279T439_NEG	279.051	439.4	phenylmethanesulfenate	zhang_Lab_Com_0304	(2M-H)-	1.79543	0.992862	0.992862	Plantcyc_0.0.2	3
M751T439_NEG	751.21	439.4	kaempferide triglycoside	zhang_Lab_Com_2439	(M-H2O-H)-	0.853534	0.998382	0.998382	Plantcyc_0.0.2	3
M479T439_NEG	479.118	439.421	Cefepime	C08111	(M-H)-	1.02909	0.997649	0.997649	KEGG_1.0	3
M480T439_NEG	480.122	439.421	Talampicillin	C11751	(M-H)-	2.25894	0.988724	0.988724	KEGG_1.0	3
M127T440_NEG	127.075	439.76	Cyclohexane-1-carboxylate	C09822	(M-H)-	3.62434	0.971231	0.971231	KEGG_1.0	3
M597T440_POS	597.217	439.816	Calycopterone(2R,7aS,11R,13S,14aR)-rel-(-)-2,3,12,13-Tetrahydro-8-hydroxy-6,7,7a,9,13-pentamethoxy-2,11-diphenyl-11H-furo[2,3-f:4,5-i']bis[1]benzopyran-5(7aH)-one	C00013563	(M+H-H2O)+	0.232793	0.99988	0.99988	KNApSAcK_0.0.1	3
M331T440_POS	331.117	439.836	Inumakilactone D	C00000283	(M+H-2H2O)+	0.188638	0.999921	0.999921	KNApSAcK_0.0.1	3
M491T440_NEG	491.101	440.235	Isosalvianolic acid C	C00037345	(M-H)-	2.77382	0.983047	0.983047	KNApSAcK_0.0.1	3
M449T440_NEG	449.109	440.237	2-[hydroperoxy-(4-glucosyl-hydroxyphenyl)methyl]-6-hydroxy-1-benzofuran-3-one	zhang_Lab_Com_1867	(M-H)-	0.342206	0.99974	0.99974	Plantcyc_0.0.2	3
M218T440_NEG	218.111	440.278	Pyrimethanil	C11180	(M+F)-	2.99115	0.980314	0.980314	KEGG_1.0	3
M793T440_NEG	793.292	440.357	Argyrin E	C00015048	(M-H)-	1.47656	0.995167	0.995167	KNApSAcK_0.0.1	3
M707T441_POS	707.217	440.559	Sanggenon S	C00014565	(M+H)+	0.211586	0.999901	0.999901	KNApSAcK_0.0.1	3
M639T441_NEG	639.228	440.603	ES-242-3	C00016707	(M+F)-	1.62678	0.994136	0.994136	KNApSAcK_0.0.1	3
M686T441_NEG	686.237	440.603	Akaterpin	C00038397	(M+F)-	2.76062	0.983207	0.983207	KNApSAcK_0.0.1	3
M459T441_NEG	459.129	441.069	Poliothyrsin	C00040041	(M+F)-	0.552237	0.999323	0.999323	KNApSAcK_0.0.1	3
M640T441_2_NEG	640.233	441.069	Farrerol 5,7-di-O-glucoside	C00008241	(M+NH4-2H)-	5.15189	0.942723	0.942723	KNApSAcK_0.0.1	3
M345T441_NEG	345.109	441.076	miraxanthin V	zhang_Lab_Com_1255	(M-H)-	0.114488	0.999971	0.999971	Plantcyc_0.0.2	3
M346T441_NEG	346.113	441.076	Loxapine	C07104	(M+F)-	1.0007	0.997777	0.997777	KEGG_1.0	3
M683T441_NEG	683.22	441.084	Barbatoside ABarbatoside A(Campanula barbata)	C00036791	(M+F)-	1.40823	0.995603	0.995603	KNApSAcK_0.0.1	3
M377T441_NEG	377.124	441.164	Podolactone A	C00000263	(M-H)-	0.0489674	0.999995	0.999995	KNApSAcK_0.0.1	3
M823T441_NEG	823.302	441.193	Cinnacassiol	C00054692	(M-H2O-H)-	0.253389	0.999857	0.999857	KNApSAcK_0.0.1	3
M703T441_POS	703.265	441.395	(E)-1-(L-cysteinylglycin-S-yl)-N-hydroxy-ω-(methylsulfanyl)heptan-1-imine	zhang_Lab_Com_1318	(2M+H)+	0.175498	0.999932	0.999932	Plantcyc_0.0.2	3
M412T442_POS	412.305	441.507	Tylactone	C12000	(M+NH4)+	1.64061	0.994037	0.994037	KEGG_1.0	3
M463T442_1_POS	462.851	442.336	Tribromobisphenol A	C13621	(M+H)+	6.7038	0.904956	0.904956	KEGG_1.0	3
M462T442_POS	462.348	442.485	Lycolucine	C00028504	(M+H)+	2.34611	0.987843	0.987843	KNApSAcK_0.0.1	3
M350T443_NEG	350.151	442.745	Aniflorine	C10635	(M-H)-	0.243786	0.999868	0.999868	KEGG_1.0	3
M435T443_NEG	435.092	442.835	Myrsinoside A	C00056845	(M-H2O-H)-	0.855413	0.998375	0.998375	KNApSAcK_0.0.1	3
M670T444_NEG	670.17	443.575	isorhamnetin 3-O-(6"-O-feruloyl)-glucoside	zhang_Lab_Com_2330	(M+NH4-2H)-	11.169	0.757893	0.757893	Plantcyc_0.0.2	3
M463T444_NEG	463.124	443.578	Catalposide	C09775	(M-H2O-H)-	0.460471	0.999529	0.999529	KEGG_1.0	3
M549T444_NEG	549.151	443.589	SN38 glucuronide	C11376	(M-H2O-H)-	0.469493	0.99951	0.99951	KEGG_1.0	3
M864T444_NEG	864.231	443.589	Sennoside C	C16797	(M+NH4-2H)-	5.64607	0.931611	0.931611	KEGG_1.0	3
M421T444_NEG	421.151	443.603	benzyl alcohol 6-O-β-D-xylopyranosyl-β-D-glucopyranoside	zhang_Lab_Com_1601	(M+F)-	2.06972	0.990526	0.990526	Plantcyc_0.0.2	3
M605T444_POS	605.186	443.91	Plantainoside D(+)-Plantainoside D	C00031052	(M+H-2H2O)+	0.67034	0.999002	0.999002	KNApSAcK_0.0.1	3
M645T444_NEG	645.112	443.991	1-O-(E)-Caffeoyl-3,4-di-O-galloyl-beta-D-glucopyranose	C00032609	(M-H)-	0.454922	0.99954	0.99954	KNApSAcK_0.0.1	3
M914T444_NEG	914.417	443.991	Enopeptin ADepsipeptide A	C00017205	(M+F)-	9.39302	0.82196	0.82196	KNApSAcK_0.0.1	3
M548T444_NEG	548.149	444.306	Amidepsine AFO 2942A	C00016572	(M-H2O-H)-	5.64726	0.931583	0.931583	KNApSAcK_0.0.1	3
M336T444_POS	336.078	444.358	Ampicillin sodium	C13652	(M+H-2H2O)+	0.511431	0.999419	0.999419	KEGG_1.0	3
M495T444_NEG	495.161	444.413	1-Hydroxy-6-methoxypyrene	C18261	(2M-H)-	0.972081	0.997902	0.997902	KEGG_1.0	3
M666T444_NEG	666.186	444.423	Peonidin acetyl 3,5-diglucoside	C00006865	(M-H)-	4.61501	0.953773	0.953773	KNApSAcK_0.0.1	3
M411T444_NEG	411.13	444.439	Dehydrodeguelin6a,12a-Dehydrodeguelin	C00009601	(M+F)-	1.69159	0.993661	0.993661	KNApSAcK_0.0.1	3
M456T444_1_NEG	456.123	444.472	E3040 glucuronide	C11595	(M-H2O-H)-	1.72063	0.993443	0.993443	KEGG_1.0	3
M455T445_NEG	455.12	444.543	2-Hydroxy-3-carboxy-6-oxo-7-methylocta-2,4-dienoate	C06581	(2M-H)-	0.0608645	0.999992	0.999992	KEGG_1.0	3
M550T445_POS	550.163	444.69	5'-Oxoinosine	C01993	(2M+NH4)+	1.69607	0.993628	0.993628	KEGG_1.0	3
M497T445_POS	497.177	444.833	Icariside IIBaohuoside 13-[(6-Deoxy-alpha-L-mannopyranosyl)oxy]-5,7-dihydroxy-2-(4-methoxyphenyl)-8-(3-methyl-2-butenyl)-4H-1-benzopyran-4-one	C00005818	(M+H-H2O)+	0.55126	0.999325	0.999325	KNApSAcK_0.0.1	3
M474T445_POS	474.16	444.849	Proteacin	C08339	(M+H)+	1.07552	0.997433	0.997433	KEGG_1.0	3
M303T445_NEG	303.136	445.27	(S)-Norlaudanosoline	C02916	(M+NH4-2H)-	1.11059	0.997263	0.997263	KEGG_1.0	3
M667T446_NEG	667.189	445.535	Triphenyltetrazolium chloride	C11305	(2M-H)-	0.862117	0.99835	0.99835	KEGG_1.0	3
M751T446_NEG	751.179	446.094	Resistomycin	C12080	(2M-H)-	4.52706	0.955479	0.955479	KEGG_1.0	3
M653T446_NEG	653.209	446.098	dalnigrein 7-O-β-D-apiofuranosyl-(1-6)-β-D-glucopyranoside	zhang_Lab_Com_2328	(M-H)-	0.21343	0.999899	0.999899	Plantcyc_0.0.2	3
M655T446_NEG	655.223	446.098	Triphyllin A	C00008982	(M-H)-	1.02265	0.997679	0.997679	KNApSAcK_0.0.1	3
M654T446_NEG	654.212	446.1	Pensteminoside(-)-Pensteminoside	C00034623	(M+NH4-2H)-	10.5443	0.781085	0.781085	KNApSAcK_0.0.1	3
M656T446_NEG	656.229	446.1	Citbismine A	C00052236	(M+NH4-2H)-	0.763955	0.998704	0.998704	KNApSAcK_0.0.1	3
M657T446_NEG	657.23	446.1	Thiomarinol F	C00016341	(M+F)-	2.26621	0.988652	0.988652	KNApSAcK_0.0.1	3
M677T447_POS	677.206	446.527	Liquiritigenin 7-glucoside-4'-apiosyl-(1->2)-glucoside7,4'-Dihydroxyflavanone 7-glucoside-4'-apiosyl-(1->2)-glucoside	C00014309	(M+H-2H2O)+	0.0793459	0.999986	0.999986	KNApSAcK_0.0.1	3
M589T447_NEG	589.085	446.835	Dicranolomin	C00006468	(M+F)-	10.5288	0.781651	0.781651	KNApSAcK_0.0.1	3
M241T447_NEG	240.994	446.928	S-Methyl-5-thio-D-ribose 1-phosphate	C04188	(M-H2O-H)-	0.239531	0.999873	0.999873	KEGG_1.0	3
M476T447_NEG	476.222	447.397	Capnosine	C00028007	(M-H2O-H)-	0.403765	0.999638	0.999638	KNApSAcK_0.0.1	3
M741T448_NEG	741.263	447.746	Eleutheroside E	C00030168	(M-H)-	0.083329	0.999985	0.999985	KNApSAcK_0.0.1	3
M589T448_NEG	589.192	447.774	Matteucinol 7-O-beta-D-apiofuranosyl(1->6)-beta-D-glucopyranoside5,7-Dihydroxy-4'-methoxy-6,8-di-C-methylflavanone 7-O-beta-D-apiofuranosyl-(1->6)-beta-D-glucopyranoside	C00014355	(M-H2O-H)-	0.864015	0.998342	0.998342	KNApSAcK_0.0.1	3
M421T448_NEG	421.198	447.816	Clivorine	C00002082	(M+NH4-2H)-	0.748607	0.998755	0.998755	KNApSAcK_0.0.1	3
M317T448_POS	317.065	448.159	4-Methylumbelliferone glucuronide	C11584	(M+H-2H2O)+	0.353512	0.999722	0.999722	KEGG_1.0	3
M760T448_POS	760.303	448.185	LiriodendrinAcanthoside D(+)-Syringaresinol di-O-beta-glucopyranoside	C00000723	(M+NH4)+	0.841633	0.998427	0.998427	KNApSAcK_0.0.1	3
M420T448_NEG	420.195	448.377	Chlormadinone acetate	C12729	(M+NH4-2H)-	1.68823	0.993686	0.993686	KEGG_1.0	3
M419T449_NEG	419.192	448.547	Lactaroviloin	C00003159	(2M-H)-	0.931324	0.998074	0.998074	KNApSAcK_0.0.1	3
M624T449_NEG	624.164	448.656	Geodiamolide R	C00049553	(M-H2O-H)-	3.26949	0.976525	0.976525	KNApSAcK_0.0.1	3
M523T449_NEG	523.181	449.441	(+)-Duocarmycin ADC 88ADuocarmycin A	C00017645	(M+NH4-2H)-	2.56496	0.985486	0.985486	KNApSAcK_0.0.1	3
M517T450_NEG	517.097	450.272	Apigenin 7-(6''-malonylglucoside)	C10020	(M-H)-	2.61554	0.984913	0.984913	KEGG_1.0	3
M203T450_NEG	203.128	450.282	isovalerate	zhang_Lab_Com_0125	(2M-H)-	1.82958	0.992589	0.992589	Plantcyc_0.0.2	3
M518T450_NEG	518.102	450.294	Pelargonidin 3-(6''-malonylglucoside)	C00006755	(M-H)-	1.39842	0.995664	0.995664	KNApSAcK_0.0.1	3
M555T451_NEG	555.163	451.095	Claussequinone-(4->5')-vestitol	C00006576	(M-H)-	0.0226632	0.999999	0.999999	KNApSAcK_0.0.1	3
M639T451_NEG	639.171	451.095	4-Coumaroylshikimate	C02947	(2M-H)-	1.55553	0.994637	0.994637	KEGG_1.0	3
M565T451_NEG	565.192	451.112	Sylvestroside III	C00010776	(M-H2O-H)-	0.373059	0.999691	0.999691	KNApSAcK_0.0.1	3
M566T451_NEG	566.195	451.112	Rel-5-hydroxy-7,4'-dimethoxy-2''S-(2,4,5-trimethoxy-E-styryl)-tetrahydrofuro[4''R,5''R:2,3]flavanonol	C00014403	(M+NH4-2H)-	7.95538	0.868802	0.868802	KNApSAcK_0.0.1	3
M368T451_NEG	368.162	451.174	31F508a1Antibiotic 31F508a1Bioxalomycin alpha1	C00016426	(M-H2O-H)-	0.15363	0.999948	0.999948	KNApSAcK_0.0.1	3
M415T452_NEG	415.234	451.649	Atractyloside G	C17864	(M-H)-	1.57905	0.994474	0.994474	KEGG_1.0	3
M363T452_NEG	363.108	451.965	Inumakilactone C	C00000282	(M-H2O-H)-	0.105544	0.999975	0.999975	KNApSAcK_0.0.1	3
M240T452_NEG	240.088	451.97	Proacacipetalin	C00001452	(M-H2O-H)-	0.436954	0.999576	0.999576	KNApSAcK_0.0.1	3
M417T452_POS	417.25	452.249	Pilocarpine	C07474	(2M+H)+	0.763459	0.998706	0.998706	KEGG_1.0	3
M466T453_NEG	466.2	452.684	Arnamiol	C00021472	(M+NH4-2H)-	1.06136	0.9975	0.9975	KNApSAcK_0.0.1	3
M465T453_NEG	465.196	452.765	Staurosporine	C02079	(M-H)-	6.32993	0.914809	0.914809	KEGG_1.0	3
M178T453_NEG	178.026	452.771	4-Amino-2,6-dinitrotoluene	C16394	(M-H2O-H)-	0.3752	0.999687	0.999687	KEGG_1.0	3
M580T453_NEG	580.211	452.783	Renieramycin S(-)-Renieramycin S	C00043864	(M+F)-	3.71268	0.969833	0.969833	KNApSAcK_0.0.1	3
M194T453_NEG	194.053	452.795	Mannostatin B	C00017679	(M-H)-	1.01595	0.997709	0.997709	KNApSAcK_0.0.1	3
M579T453_NEG	579.208	452.795	Acanthoside BEleutheroside E1(+)-Syringaresinol 4'-O-beta-glucopyranoside(+)-Syringaresinol O-beta-D-glucoside(+)-Syringaresinol-4-O-beta-D-glucopyranoside	C00002632	(M-H)-	0.0057736	1	1	KNApSAcK_0.0.1	3
M215T453_POS	215.176	453.078	9-Oxo-2beta-methoxyclovane(-)-9-Oxo-2beta-methoxyclovane	C00038342	(M+H-2H2O)+	1.37128	0.99583	0.99583	KNApSAcK_0.0.1	3
M401T453_POS	401.159	453.138	Euparotin acetate	C09435	(M+H-H2O)+	0.00362506	1	1	KEGG_1.0	3
M636T454_NEG	636.174	453.712	Pelargonidin 3-(6''-acetylglucoside)-5-glucoside	C00006761	(M-H)-	2.38596	0.987429	0.987429	KNApSAcK_0.0.1	3
M234T454_POS	234.134	453.972	Decarestrictin N Decarestrictine N	C00016880	(M+NH4)+	0.583134	0.999245	0.999245	KNApSAcK_0.0.1	3
M705T454_NEG	705.16	454.466	Podoverine C	C00006609	(M+F)-	1.89818	0.992025	0.992025	KNApSAcK_0.0.1	3
M669T454_NEG	669.183	454.469	Picramnioside F(-)-Picramnioside F	C00037637	(M-H)-	0.214518	0.999898	0.999898	KNApSAcK_0.0.1	3
M173T455_POS	173.081	454.797	Diacetyl	C00741	(2M+H)+	0.260085	0.99985	0.99985	KEGG_1.0	3
M444T455_NEG	444.123	455.229	Hypecoleptopine	C00027378	(M-H)-	0.445571	0.999559	0.999559	KNApSAcK_0.0.1	3
M578T455_NEG	578.123	455.264	Malvidin 3-(6''-malonylglucoside)	C00006902	(M-H)-	0.0787643	0.999986	0.999986	KNApSAcK_0.0.1	3
M387T455_NEG	387.166	455.267	Tuberonic acid glucoside12-Hydroxyjasmonic acid glucoside	C00001326	(M-H)-	0.0598252	0.999992	0.999992	KNApSAcK_0.0.1	3
M426T455_NEG	426.058	455.267	Ceftibuten	C08117	(M+NH4-2H)-	7.52059	0.88189	0.88189	KEGG_1.0	3
M604T455_NEG	604.262	455.299	Fenfangjine H	C00027363	(M-H2O-H)-	0.573483	0.999269	0.999269	KNApSAcK_0.0.1	3
M513T455_NEG	513.106	455.3	patulitrin	zhang_Lab_Com_1983	(M+F)-	1.10636	0.997284	0.997284	Plantcyc_0.0.2	3
M388T455_NEG	388.17	455.301	(-)-Spirocalcaridine B	C00044394	(M+F)-	3.16526	0.977982	0.977982	KNApSAcK_0.0.1	3
M607T456_POS	607.28	455.628	Cepharanthine	C00001836	(M+H)+	0.141683	0.999955	0.999955	KNApSAcK_0.0.1	3
M425T456_NEG	425.055	456.036	Alliuocide G	C00054977	(M-H)-	4.74835	0.951131	0.951131	KNApSAcK_0.0.1	3
M695T456_NEG	695.254	456.128	Javanicoside F	C00051034	(M-H)-	2.42888	0.986976	0.986976	KNApSAcK_0.0.1	3
M765T456_NEG	765.152	456.157	Apigenin 7-Glucosyl-(1->2)-glucuronide-4'-glucuronide	C00013612	(M-H2O-H)-	0.290272	0.999813	0.999813	KNApSAcK_0.0.1	3
M655T456_NEG	655.261	456.214	Pencycuron	C11012	(2M-H)-	0.182202	0.999926	0.999926	KEGG_1.0	3
M494T456_POS	494.26	456.461	15-Veratroylpseudokobusine	C00024818	(M+H)+	5.37564	0.937802	0.937802	KNApSAcK_0.0.1	3
M605T457_NEG	605.264	456.878	Clerodendrin A	C00003414	(M-H)-	1.92355	0.991811	0.991811	KNApSAcK_0.0.1	3
M567T457_NEG	567.17	456.966	3,4-Dihydroxyrottlerin	C00007160	(M+F)-	2.58375	0.985275	0.985275	KNApSAcK_0.0.1	3
M468T458_NEG	468.307	457.743	Columbidine	C00028080	(M+F)-	4.39329	0.958016	0.958016	KNApSAcK_0.0.1	3
M575T458_NEG	575.139	457.777	7-Methylchamaejasmin	C00006423	(M+F)-	0.0954896	0.99998	0.99998	KNApSAcK_0.0.1	3
M362T458_NEG	362.08	457.786	Benzoximate	C19021	(M-H)-	0.400479	0.999644	0.999644	KEGG_1.0	3
M389T458_NEG	389.099	457.786	Didemethylasterriquinone D	C00051812	(M+F)-	0.18448	0.999924	0.999924	KNApSAcK_0.0.1	3
M398T459_POS	398.15	458.929	2-Methylthioribosyl-trans-zeatintrans-Methylthioribosylzeatin2-Methylthioribosylzeatin	C00000099	(M+H)+	2.25101	0.988803	0.988803	KNApSAcK_0.0.1	3
M508T459_NEG	508.086	458.948	N6-(Δ2-isopentenyl)-adenosine 5'-diphosphate	zhang_Lab_Com_1979	(M+NH4-2H)-	4.18343	0.961855	0.961855	Plantcyc_0.0.2	3
M456T459_POS	456.114	458.965	4-Amino-2-methyl-5-phosphomethylpyrimidine4-Amino-5-phosphomethyl-2-methylpyrimidine	C00007607	(2M+NH4)+	0.196194	0.999914	0.999914	KNApSAcK_0.0.1	3
M226T459_POS	226.071	458.981	Fraxetin	C09265	(M+NH4)+	0.0441676	0.999996	0.999996	KEGG_1.0	3
M201T459_NEG	201.112	459.366	[1R-(1alpha,2beta,3alpha,4alpha)]-6-(hydroxymethyl)-3-(1-methylethyl)-5-Cyclohexene-1,2,4-triol	C00010966	(M-H)-	1.26444	0.996453	0.996453	KNApSAcK_0.0.1	3
M399T459_NEG	399.113	459.366	Herbacetin 7,4'-dimethyl ether 8-butyrate	C00004927	(M-H)-	0.0397149	0.999996	0.999996	KNApSAcK_0.0.1	3
M570T459_NEG	570.075	459.366	Cefsulodin sodium	C13505	(M+NH4-2H)-	2.70769	0.98384	0.98384	KEGG_1.0	3
M307T459_NEG	307.086	459.427	Mecarbinzid	C18942	(M-H)-	2.33613	0.987945	0.987945	KEGG_1.0	3
M589T459_NEG	589.242	459.427	Swietenin F	C00024108	(M-H)-	0.383129	0.999674	0.999674	KNApSAcK_0.0.1	3
M737T459_NEG	737.065	459.429	P1,P2-Bis(5'-adenosyl) triphosphate	C04307	(M-H2O-H)-	1.83474	0.992547	0.992547	KEGG_1.0	3
M428T459_NEG	428.119	459.446	Cibotiumbaroside A(-)-Cibotiumbaroside A	C00047803	(M+NH4-2H)-	1.16326	0.996997	0.996997	KNApSAcK_0.0.1	3
M642T460_POS	642.164	459.769	Luteolin 7-glucuronide-3'-glucoside	C00004291	(M+NH4)+	0.264745	0.999844	0.999844	KNApSAcK_0.0.1	3
M591T460_POS	591.258	459.78	BRL 32872	C13851	(M+NH4)+	0.473505	0.999502	0.999502	KEGG_1.0	3
M595T460_NEG	595.112	460.103	2-Cinnamoyl-1,6-digalloylglucose	C00054537	(M-H2O-H)-	0.206228	0.999905	0.999905	KNApSAcK_0.0.1	3
M638T460_NEG	638.144	460.262	Apigenin 7-glucuronosyl-(1->2)-glucuronide	C00004161	(M+NH4-2H)-	6.95913	0.897968	0.897968	KNApSAcK_0.0.1	3
M639T460_NEG	639.145	460.262	Apigenin 7-(3''-acetyl-6''-E-p-coumaroylglucoside)7-[[3-O-Acetyl-6-O-[(2E)-3-(4-hydroxyphenyl)-1-oxo-2-propenyl]-b-D-glucopyranosyl]oxy]-5-hydroxy-2-(4-hydroxyphenyl)-4H-1-benzopyran-4-one	C00013619	(M+F)-	5.50543	0.934863	0.934863	KNApSAcK_0.0.1	3
M638T461_POS	638.147	460.52	Filiforminol	C17135	(2M+NH4)+	0.764209	0.998703	0.998703	KEGG_1.0	3
M383T461_POS	383.296	461.425	Aculeatin D(+)-Aculeatin D	C00036687	(M+H-2H2O)+	1.18646	0.996877	0.996877	KNApSAcK_0.0.1	3
M394T462_NEG	394.122	461.924	SB 219383	C00015517	(M-H2O-H)-	0.212146	0.9999	0.9999	KNApSAcK_0.0.1	3
M608T462_NEG	608.134	461.924	Delphinidin 3-O-sophoroside	C16307	(M-H2O-H)-	7.33767	0.887233	0.887233	KEGG_1.0	3
M688T462_NEG	688.197	461.924	Hirsutin	C00006751	(M+F)-	2.13018	0.989967	0.989967	KNApSAcK_0.0.1	3
M887T462_NEG	887.227	461.924	cyanidin 3-O-[2"-O-(xylosyl)-6"-O-(p-coumaroyl) glucoside] 5-O-glucoside	zhang_Lab_Com_2558	(M-H)-	2.07386	0.990488	0.990488	Plantcyc_0.0.2	3
M687T462_NEG	687.193	461.927	Sanaganone10,10-Dimethyl-5-phenyl-furo[2',3':5,6]benzo[1,2-b:4,3-b']dipyran-7(10H)-one	C00013455	(2M-H)-	0.0676659	0.99999	0.99999	KNApSAcK_0.0.1	3
M673T462_NEG	673.307	461.958	Argadin	C00027898	(M-H)-	7.01754	0.89634	0.89634	KNApSAcK_0.0.1	3
M674T462_NEG	674.311	461.958	2'''-N-Acetyl-6'''-deamino-6'''-hydroxyparomomycin II	C21261	(M+NH4-2H)-	1.01058	0.997733	0.997733	KEGG_1.0	3
M838T462_NEG	838.323	461.965	Saquayamycin E	C00016229	(M+NH4-2H)-	7.01164	0.896505	0.896505	KNApSAcK_0.0.1	3
M527T462_POS	527.154	462.211	4,5,6,7-Tetrahydroxydecyl glucosinolate	C00007862	(M+NH4)+	0.321068	0.999771	0.999771	KNApSAcK_0.0.1	3
M356T463_NEG	356.057	462.764	Tolrestat	C01621	(M-H)-	1.79045	0.992901	0.992901	KEGG_1.0	3
M473T463_NEG	473.202	462.764	Jasminoside H(-)-Jasminoside H	C00039487	(M-H2O-H)-	0.647605	0.999068	0.999068	KNApSAcK_0.0.1	3
M382T463_NEG	382.005	462.782	S-(1,2-Dichlorovinyl)glutathione	C14868	(M-H2O-H)-	2.65143	0.984499	0.984499	KEGG_1.0	3
M404T463_NEG	404.118	462.788	Tepoxalin	C18362	(M+F)-	0.76831	0.998689	0.998689	KEGG_1.0	3
M721T463_NEG	721.199	462.792	Epiafzelechin(4alpha->8)pelargonidin 3-O-beta-glucopyranoside	C00014872	(M+NH4-2H)-	0.249708	0.999861	0.999861	KNApSAcK_0.0.1	3
M320T463_NEG	320.135	462.796	Salbostatin	C17698	(M-H)-	0.287613	0.999816	0.999816	KEGG_1.0	3
M348T463_POS	348.257	463.09	B 5354c	C00015635	(M+H)+	0.57392	0.999268	0.999268	KNApSAcK_0.0.1	3
M527T464_1_NEG	527.121	463.516	Scutellarein 4'-methyl ether 7-(2'',6''-diacetylalloside)	C00004490	(M-H2O-H)-	1.54929	0.99468	0.99468	KNApSAcK_0.0.1	3
M257T464_NEG	257.139	463.599	Tetrahydrobiopterin	C00018229	(M+NH4-2H)-	0.258506	0.999852	0.999852	KNApSAcK_0.0.1	3
M258T464_NEG	258.143	463.599	Anatalline	C12454	(M+F)-	4.728	0.951538	0.951538	KEGG_1.0	3
M491T464_NEG	491.077	463.606	Sodium cloxacillin monohydrate	C14010	(M+NH4-2H)-	1.82264	0.992645	0.992645	KEGG_1.0	3
M574T464_NEG	574.257	463.625	AL 081Viridenomycin	C00018033	(M+F)-	3.17493	0.977849	0.977849	KNApSAcK_0.0.1	3
M365T464_POS	365.16	463.9	gibberellin A8	zhang_Lab_Com_1413	(M+H)+	0.283949	0.999821	0.999821	Plantcyc_0.0.2	3
M384T464_3_POS	384.292	463.906	3beta-AcetoxytropaneO-Acetylpseudotropine	C00025556	(2M+NH4)+	4.63093	0.953461	0.953461	KNApSAcK_0.0.1	3
M329T464_NEG	329.114	464.01	Melicopine	C00002187	(M+NH4-2H)-	0.412841	0.999621	0.999621	KNApSAcK_0.0.1	3
M413T464_NEG	413.081	464.391	Bensulide	C18703	(M+NH4-2H)-	2.21761	0.989131	0.989131	KEGG_1.0	3
M543T464_NEG	543.171	464.433	alpha-Arbutin	C12079	(2M-H)-	0.755158	0.998734	0.998734	KEGG_1.0	3
M573T464_NEG	573.254	464.433	Jasmesoside	C00010764	(M-H)-	1.97613	0.99136	0.99136	KNApSAcK_0.0.1	3
M598T465_NEG	598.389	465.301	2'-Norastaxanthin	C00023158	(M+NH4-2H)-	0.191142	0.999919	0.999919	KNApSAcK_0.0.1	3
M601T466_POS	601.408	465.56	Charantoside III(-)-Charantoside III	C00038733	(M+H)+	1.53977	0.994745	0.994745	KNApSAcK_0.0.1	3
M300T466_POS	300.205	465.567	Manilamine(+)-Manilamine	C00035340	(M+NH4)+	2.64786	0.98454	0.98454	KNApSAcK_0.0.1	3
M334T466_POS	334.168	465.578	Tebufenpyrad	C11126	(M+H)+	0.104467	0.999976	0.999976	KEGG_1.0	3
M597T466_NEG	597.387	466.091	12-Tetradecanoylphorbol 13-acetate	C00003491	(M-H2O-H)-	8.34379	0.856665	0.856665	KNApSAcK_0.0.1	3
M902T466_NEG	902.208	466.106	7-Methyl-3-oxooctanoyl-CoA	C03685	(M-H2O-H)-	12.6706	0.699937	0.699937	KEGG_1.0	3
M615T466_NEG	615.207	466.164	Nikkomycin Qx	C00018623	(M+F)-	3.00358	0.980152	0.980152	KNApSAcK_0.0.1	3
M347T466_POS	347.076	466.388	Chrysoqueen	C00015104	(M+H-2H2O)+	0.48583	0.999476	0.999476	KNApSAcK_0.0.1	3
M657T467_NEG	657.219	466.87	Icariin	C17555	(M-H2O-H)-	0.116781	0.99997	0.99997	KEGG_1.0	3
M508T467_NEG	508.116	466.919	L-Threonylcarbamoyladenylate	C20641	(M+NH4-2H)-	7.97199	0.868291	0.868291	KEGG_1.0	3
M245T467_NEG	245.045	466.934	2,3',4,6-Tetrahydroxybenzophenone	C06355	(M-H)-	0.748441	0.998756	0.998756	KEGG_1.0	3
M273T467_NEG	273.041	466.934	Parasperone AHydroxymethylnaphthopyrone	C00000556	(M-H)-	1.31777	0.996149	0.996149	KNApSAcK_0.0.1	3
M509T467_POS	509.129	467.199	eupatolitin 3-glucoside	zhang_Lab_Com_2012	(M+H)+	0.905479	0.99818	0.99818	Plantcyc_0.0.2	3
M413T467_POS	413.298	467.241	N'-Demethylalfileramine	C00028655	(M+H-2H2O)+	3.5117	0.972968	0.972968	KNApSAcK_0.0.1	3
M661T468_NEG	661.249	467.742	DPDPE	C20164	(M+NH4-2H)-	0.482569	0.999483	0.999483	KEGG_1.0	3
M495T468_NEG	495.071	467.751	Fludioxonil	C18462	(2M-H)-	1.38727	0.995732	0.995732	KEGG_1.0	3
M427T468_NEG	427.161	467.755	furcatin	zhang_Lab_Com_1755	(M-H)-	1.04203	0.99759	0.99759	Plantcyc_0.0.2	3
M265T468_NEG	265.029	467.792	Fonofos	C18987	(M+F)-	0.0278009	0.999998	0.999998	KEGG_1.0	3
M552T468_NEG	552.142	467.792	Cyclochlorotine	C19379	(M-H2O-H)-	0.083143	0.999985	0.999985	KEGG_1.0	3
M481T468_POS	481.186	468.044	3,11-Dihydroxy-staurosporine	C00027732	(M+H-H2O)+	0.465639	0.999518	0.999518	KNApSAcK_0.0.1	3
M315T469_NEG	315.015	468.586	5-(3,4-Diacetoxybut-1-ynyl)-2,2'-bithiophene	C04606	(M-H2O-H)-	1.01295	0.997722	0.997722	KEGG_1.0	3
M443T469_NEG	443.155	468.595	7,9-Dihydro-1-(3-oxobutyl)-1H-purine-6,8-dione	C00029584	(2M-H)-	5.65046	0.931508	0.931508	KNApSAcK_0.0.1	3
M445T469_NEG	445.16	468.595	Bendiocarb	C14433	(2M-H)-	2.75698	0.983251	0.983251	KEGG_1.0	3
M288T469_NEG	288.154	468.603	threo-3-(4-Hydroxy-3,5-dimethoxyphenyl)-3-ethoxypropane-1,2-diol	C00035414	(M+NH4-2H)-	11.159	0.758268	0.758268	KNApSAcK_0.0.1	3
M287T469_NEG	287.15	468.627	trans-4-Hydroxycyclohexanecarboxylate	C04404	(2M-H)-	0.324325	0.999766	0.999766	KEGG_1.0	3
M461T469_POS	461.184	468.875	Benazepril hydrochloride	C07701	(M+H)+	0.640395	0.999089	0.999089	KEGG_1.0	3
M177T469_POS	177.091	468.886	Lachnophyllum ester	C00001287	(M+H)+	0.175247	0.999932	0.999932	KNApSAcK_0.0.1	3
M603T469_NEG	603.234	469.439	Calomelanone	C00007939	(2M-H)-	2.80133	0.982712	0.982712	KNApSAcK_0.0.1	3
M601T469_NEG	601.228	469.49	Calyxin B	C00008124	(M+F)-	2.05726	0.990639	0.990639	KNApSAcK_0.0.1	3
M602T470_NEG	602.232	469.88	Anthelmycin	C22192	(M+F)-	0.771987	0.998677	0.998677	KEGG_1.0	3
M231T470_NEG	231.123	470.243	Jioglutin E	C00010584	(M-H)-	1.43421	0.995439	0.995439	KNApSAcK_0.0.1	3
M303T470_NEG	303.052	470.244	(+)-taxifolin	zhang_Lab_Com_0931	(M-H)-	1.32306	0.996118	0.996118	Plantcyc_0.0.2	3
M413T471_NEG	413.102	471.078	Calomelanol G3,4,7,8-Tetrahydro-5-hydroxy-4-(4-hydroxyphenyl)-8-(4-methoxyphenyl)-2H,6H-benzo[1,2-b:5,4-b']dipyran-2,6-dione	C00014281	(M-H2O-H)-	0.0176207	0.999999	0.999999	KNApSAcK_0.0.1	3
M470T471_NEG	470.099	471.091	4-Phenylbutyl glucosinolate	C00007855	(M+F)-	0.0985903	0.999978	0.999978	KNApSAcK_0.0.1	3
M505T472_NEG	505.266	471.909	4-dodecanoylsucrose	zhang_Lab_Com_2040	(M-H2O-H)-	1.00521	0.997757	0.997757	Plantcyc_0.0.2	3
M467T472_NEG	467.1	471.912	Quercitrin	C01750	(M+F)-	2.07158	0.990509	0.990509	KEGG_1.0	3
M407T472_NEG	407.081	471.943	Glucoconringiin	C08408	(M+NH4-2H)-	2.35279	0.987774	0.987774	KEGG_1.0	3
M451T472_POS	451.106	472.186	Epigallocatechin 3-O-(3,5-di-O-methylgallate)	C00008884	(M+H-2H2O)+	0.0985611	0.999978	0.999978	KNApSAcK_0.0.1	3
M203T472_POS	203.18	472.189	alpha-Curcumene	C09649	(M+H)+	0.631226	0.999115	0.999115	KEGG_1.0	3
M182T472_POS	182.082	472.192	p-Coumaric acidp-Coumarate4-Coumarate4-coumaric acid	C00000152	(M+NH4)+	0.786086	0.998628	0.998628	KNApSAcK_0.0.1	3
M544T473_NEG	544.105	472.738	Cefotiam	C21544	(M+F)-	5.4581	0.935942	0.935942	KEGG_1.0	3
M818T473_NEG	818.188	472.761	Quercetin 3-sophoroside-7-glucuronide	C00005466	(M+NH4-2H)-	13.6058	0.662739	0.662739	KNApSAcK_0.0.1	3
M819T473_POS	819.198	473.021	Saprosmoside H(-)-Saprosmoside H	C00033360	(M+H)+	0.679478	0.998975	0.998975	KNApSAcK_0.0.1	3
M296T473_POS	296.085	473.027	Dithyreanitrile	C00047215	(M+NH4)+	2.04524	0.990748	0.990748	KNApSAcK_0.0.1	3
M549T474_NEG	549.197	473.603	Eucommin A	C10560	(M-H)-	1.38048	0.995774	0.995774	KEGG_1.0	3
M350T474_NEG	350.154	473.626	16α, 17-epoxy gibberellin A9	zhang_Lab_Com_1142	(M+F)-	1.76738	0.993083	0.993083	Plantcyc_0.0.2	3
M295T474_POS	295.081	473.851	1-O-Vanilloyl-beta-D-glucose	C20470	(M+H-2H2O)+	0.0724105	0.999988	0.999988	KEGG_1.0	3
M717T475_NEG	717.476	475.264	4-L-Serine-pepstatin AHydroxypepstatin A	C00017971	(M+NH4-2H)-	4.66327	0.952824	0.952824	KNApSAcK_0.0.1	3
M282T476_POS	282.207	475.512	Dehydrojuvabione	C09657	(M+NH4)+	0.997085	0.997793	0.997793	KEGG_1.0	3
M393T476_POS	393.258	475.512	4,4'-Diapolycopenedial	C19798	(M+H-2H2O)+	0.202275	0.999909	0.999909	KEGG_1.0	3
M742T476_NEG	742.498	476.068	Pseudoargiopinin I	C20096	(M-H)-	1.07373	0.997441	0.997441	KEGG_1.0	3
M677T476_NEG	677.493	476.069	Petroformynic acid B(+)-Petroformynic acid B	C00039979	(M-H2O-H)-	0.715409	0.998863	0.998863	KNApSAcK_0.0.1	3
M776T476_NEG	776.468	476.071	FR 900523	C00017632	(M-H)-	7.16399	0.892213	0.892213	KNApSAcK_0.0.1	3
M726T476_NEG	725.508	476.075	Bistramide B(+)-Bistramide B	C00027942	(M+F)-	1.77785	0.993001	0.993001	KNApSAcK_0.0.1	3
M713T476_NEG	713.474	476.096	(2'S)-Deoxymyxol 2'-alpha-L-fucoside	C15940	(M-H)-	7.03913	0.895736	0.895736	KEGG_1.0	3
M715T476_NEG	715.471	476.096	Sarcohydroquinone sulfate C	C00040217	(M-H2O-H)-	2.02394	0.990938	0.990938	KNApSAcK_0.0.1	3
M716T476_NEG	716.474	476.096	Antibiotic MK 2266Dactylfungin A	C00016777	(M+NH4-2H)-	7.32984	0.887459	0.887459	KNApSAcK_0.0.1	3
M725T476_NEG	724.503	476.096	DeoxynigericinGrisorixine	C00018047	(M+NH4-2H)-	5.34568	0.938471	0.938471	KNApSAcK_0.0.1	3
M740T476_NEG	740.493	476.096	Nigericin	C11609	(M+NH4-2H)-	3.0103	0.980064	0.980064	KEGG_1.0	3
M741T476_NEG	741.497	476.096	Mycolactone	C12151	(M-H)-	3.11746	0.978635	0.978635	KEGG_1.0	3
M775T476_NEG	775.467	476.096	Askendoside C	C00033654	(M+F)-	2.3322	0.987986	0.987986	KNApSAcK_0.0.1	3
M724T476_NEG	723.5	476.121	(2'S)-Deoxymyxol 2'-(2,4-di-O-methyl-alpha-L-fucoside)	C15935	(M-H2O-H)-	1.19923	0.996809	0.996809	KEGG_1.0	3
M342T476_POS	342.265	476.342	(-)-AnabasineAnabasine	C00002015	(2M+NH4)+	0.829062	0.998474	0.998474	KNApSAcK_0.0.1	3
M367T476_2_POS	367.218	476.344	Yuehchukene	C00000490	(M+H)+	2.8386	0.982253	0.982253	KNApSAcK_0.0.1	3
M683T476_POS	682.519	476.344	Sannamycin B	C17711	(2M+NH4)+	0.751962	0.998744	0.998744	KEGG_1.0	3
M701T477_NEG	701.208	476.91	6,8-Dihydroxykaempferol 3,6,7,4'-tetramethyl ether 8-neohesperidoside8-[[2-O-(6-Deoxy-alpha-L-mannopyranosyl)-beta-D-glucopyranosyl]oxy]-5-hydroxy-3,6,7-trimethoxy-2-(4-methoxyphenyl)-4H-1-benzopyran-4-one	C00005630	(M+F)-	1.76736	0.993083	0.993083	KNApSAcK_0.0.1	3
M342T477_POS	341.765	477.132	Bromodichloromethane	C14708	(2M+NH4)+	7.54658	0.881124	0.881124	KEGG_1.0	3
M682T477_POS	681.518	477.149	17beta-(1H-Imidazol-4-yl)androst-5-en-3beta-ol	C14998	(2M+H)+	11.9756	0.727093	0.727093	KEGG_1.0	3
M540T477_NEG	540.162	477.352	Lamellarin I	C00043647	(M-H2O-H)-	0.838545	0.998439	0.998439	KNApSAcK_0.0.1	3
M646T478_NEG	646.196	477.8	Kigamicin A	C00015022	(M-H2O-H)-	6.34665	0.914378	0.914378	KNApSAcK_0.0.1	3
M726T478_POS	725.573	477.939	1-Hexadecanoyl-2-(9Z-octadecenoyl)-sn-glycero-3-phosphocholine	C13875	(M+H-2H2O)+	1.73747	0.993314	0.993314	KEGG_1.0	3
M463T478_POS	463.211	477.954	Benexate hydrochloride	C13182	(M+NH4)+	0.161428	0.999942	0.999942	KEGG_1.0	3
M464T478_POS	464.214	477.957	20-Hexanoylcamptothecin	C00052109	(M+NH4)+	0.469598	0.99951	0.99951	KNApSAcK_0.0.1	3
M645T479_NEG	645.194	478.581	Indole-3-carboxylic acid beta-D-glucopyranosyl ester	C00007576	(2M-H)-	1.42002	0.995529	0.995529	KNApSAcK_0.0.1	3
M833T479_NEG	833.252	478.589	Malvidin 3-gentiotrioside	C00006743	(M+NH4-2H)-	8.26498	0.85916	0.85916	KNApSAcK_0.0.1	3
M437T479_NEG	437.091	478.612	Epicatechin 3-O-(3-O-methylgallate)	C00008869	(M-H2O-H)-	2.50939	0.986104	0.986104	KNApSAcK_0.0.1	3
M323T479_POS	323.128	478.753	Phaseolin(-)-Phaseollin	C00002559	(M+H)+	0.918114	0.998129	0.998129	KNApSAcK_0.0.1	3
M323T479_NEG	323.078	479.426	Caffeic acid 3-glucoside	C10431	(M-H2O-H)-	1.14051	0.997114	0.997114	KEGG_1.0	3
M337T479_NEG	337.143	479.446	Licochalcone C	C00007056	(M-H)-	0.344446	0.999736	0.999736	KNApSAcK_0.0.1	3
M491T479_NEG	491.119	479.448	Aesculetin-6-O-beta-D-apiofuranosyl-(1->6)-O-beta-glucopyranoside	C00019776	(M+F)-	0.23051	0.999882	0.999882	KNApSAcK_0.0.1	3
M347T480_NEG	347.171	480.263	Dimethyl adipate	C14570	(2M-H)-	0.304697	0.999794	0.999794	KEGG_1.0	3
M328T480_NEG	328.11	480.273	2,2'-(1-Phenyl-1H-1,2,4-triazole-3,5-diyl)bis-phenol	C11569	(M-H)-	2.49539	0.986258	0.986258	KEGG_1.0	3
M648T481_NEG	648.237	481.098	Dolastatin 19(+)-Dolastatin 19	C00043461	(M+NH4-2H)-	3.46505	0.973672	0.973672	KNApSAcK_0.0.1	3
M329T481_POS	329.122	481.233	Bromobutide	C14568	(M+NH4)+	0.507615	0.999428	0.999428	KEGG_1.0	3
M363T481_POS	363.281	481.248	Broussonetine D	C00027961	(M+NH4)+	7.90201	0.870437	0.870437	KNApSAcK_0.0.1	3
M506T482_NEG	506.101	481.9	Delphinidin 3-(6-O-acetylgalactoside)	C00014799	(M-H)-	3.22948	0.97709	0.97709	KNApSAcK_0.0.1	3
M505T482_NEG	505.099	481.922	Garciduol A	C00053203	(M+F)-	0.136477	0.999959	0.999959	KNApSAcK_0.0.1	3
M473T482_NEG	473.167	481.93	6-Pyruvoyltetrahydropterin	C03684	(2M-H)-	3.13703	0.978369	0.978369	KEGG_1.0	3
M432T482_NEG	432.18	481.933	Munetone	C00009447	(M+NH4-2H)-	1.09779	0.997325	0.997325	KNApSAcK_0.0.1	3
M715T482_NEG	715.244	481.933	tetrahydropteroyl tri-L-glutamate	zhang_Lab_Com_2364	(M+NH4-2H)-	0.1192	0.999968	0.999968	Plantcyc_0.0.2	3
M857T482_NEG	857.286	481.941	Hexandraside A	C00005827	(M+F)-	3.49046	0.973289	0.973289	KNApSAcK_0.0.1	3
M434T482_POS	434.196	482.077	Piscerythramine	C10518	(M+H-H2O)+	0.0466232	0.999995	0.999995	KEGG_1.0	3
M403T483_NEG	403.103	482.765	Agehoustin F	C00003967	(M-H)-	0.0329347	0.999998	0.999998	KNApSAcK_0.0.1	3
M653T483_POS	653.172	482.879	Tributyltin chloride	C15224	(2M+H)+	0.00238928	1	1	KEGG_1.0	3
M405T483_NEG	405.166	483.17	Senaetnine	C00002114	(M+NH4-2H)-	1.91649	0.991871	0.991871	KNApSAcK_0.0.1	3
M508T484_NEG	508.108	483.614	8-Hydroxyluteolin 4'-methyl ether 8-glucuronide	C00004434	(M+NH4-2H)-	2.63463	0.984693	0.984693	KNApSAcK_0.0.1	3
M237T484_NEG	237.113	483.621	Agglomerone	C00011924	(M-H)-	0.722699	0.99884	0.99884	KNApSAcK_0.0.1	3
M294T484_NEG	294.171	483.624	4-prenylphlorisovalerophenone	zhang_Lab_Com_0714	(M+NH4-2H)-	0.963945	0.997937	0.997937	Plantcyc_0.0.2	3
M681T485_NEG	681.163	485.277	8-Hydroxyluteolin 4'-methyl ether 7-(6'''-acetylallosyl-(1->2)-glucoside	C00004432	(M-H)-	0.122468	0.999967	0.999967	KNApSAcK_0.0.1	3
M728T485_NEG	728.156	485.282	Cyanidin 3,5-diglucoside (6'',6'''-malyl diester)	C00011098	(M+F)-	4.12395	0.962912	0.962912	KNApSAcK_0.0.1	3
M381T486_NEG	381.062	485.702	Bikaverin	C00002798	(M-H)-	0.0131893	1	1	KNApSAcK_0.0.1	3
M506T486_NEG	506.137	486.091	Polyoxin B	C06692	(M-H)-	1.93095	0.991749	0.991749	KEGG_1.0	3
M585T487_NEG	585.126	486.911	8-Demethyl-8-alpha-L-rhamnosyltetracenomycin C	C20974	(M-H2O-H)-	2.65296	0.984481	0.984481	KEGG_1.0	3
M231T487_NEG	231.16	486.964	Hexanoic acid	C01585	(2M-H)-	0.531201	0.999373	0.999373	KEGG_1.0	3
M209T487_POS	209.081	487.036	6-Methoxymellein	C02381	(M+H)+	0.207912	0.999904	0.999904	KEGG_1.0	3
M431T487_POS	431.266	487.047	Isocephaeline	C00027384	(M+H-2H2O)+	0.296853	0.999804	0.999804	KNApSAcK_0.0.1	3
M243T488_POS	243.088	487.863	Lumichrome	C01727	(M+H)+	0.940126	0.998038	0.998038	KEGG_1.0	3
M789T489_NEG	789.18	488.573	Kaempferol 3-(3''-p-coumaryl-6''-ferulylglucoside)	C00005857	(M+F)-	0.961722	0.997947	0.997947	KNApSAcK_0.0.1	3
M787T489_NEG	787.173	488.614	6-Hydroxyluteoin-7-(6'''-caffeylsophoroside)	C00004397	(M-H)-	0.543777	0.999343	0.999343	KNApSAcK_0.0.1	3
M833T489_NEG	833.214	488.614	[3,5,7,4'-Tetrahydroxyflavan-(4->8)]2-3,4,5,7,4'-pentahydroxyflavan	C00009065	(M-H)-	0.966324	0.997927	0.997927	KNApSAcK_0.0.1	3
M788T489_NEG	788.177	488.616	Delphinidin 3-glucoside 5-caffoyl-glucoside	C16313	(M-H)-	4.8448	0.949177	0.949177	KEGG_1.0	3
M379T489_NEG	379.161	488.617	(R)-3-((R)-3-Hydroxybutanoyloxy)butanoate	C04546	(2M-H)-	0.202637	0.999909	0.999909	KEGG_1.0	3
M624T489_POS	624.229	488.737	6-methoxypodophyllotoxin 7-glucoside	zhang_Lab_Com_2237	(M+NH4)+	0.391539	0.999659	0.999659	Plantcyc_0.0.2	3
M389T489_NEG	389.124	489.457	Piceid	C10275	(M-H)-	0.0205999	0.999999	0.999999	KEGG_1.0	3
M509T489_NEG	509.147	489.458	Tremulacin	C09973	(M-H2O-H)-	2.77594	0.983022	0.983022	KEGG_1.0	3
M510T489_NEG	510.15	489.458	N-Adenylyl-L-phenylalanine	C03709	(M+NH4-2H)-	0.799986	0.998579	0.998579	KEGG_1.0	3
M607T490_POS	607.202	489.527	Forsythiaside	C10456	(M+H-H2O)+	0.0486948	0.999995	0.999995	KEGG_1.0	3
M311T490_POS	311.128	489.528	Harringtonolide	C00000322	(M+H)+	0.0142934	1	1	KNApSAcK_0.0.1	3
M439T490_POS	439.197	489.536	Glochidacuminoside C(-)-Glochidacuminoside C	C00031819	(M+H-H2O)+	0.116287	0.99997	0.99997	KNApSAcK_0.0.1	3
M374T490_NEG	374.164	489.877	(-)-UCS 1025BUCS 1025B	C00015508	(M-H)-	2.48841	0.986334	0.986334	KNApSAcK_0.0.1	3
M619T490_NEG	619.203	490.279	5,7-Dihydroxy-6,8-di-C-methyl-3-methyoxflavone 7-galactosyl-(1->2)-rhamnoside7-[(6-Deoxy-2-O-beta-D-galactopyranosyl-alpha-L-mannopyranosyl)oxy]-5-hydroxy-3-methoxy-6,8-dimethyl-2-phenyl-4H-1-benzopyran-4-one	C00014009	(M-H)-	0.0563159	0.999993	0.999993	KNApSAcK_0.0.1	3
M504T491_NEG	504.188	491.09	Deacetylipecoside	C07307	(M-H2O-H)-	0.691992	0.998936	0.998936	KEGG_1.0	3
M409T491_NEG	409.059	491.129	Trifuhalol A	C00040553	(M+F)-	0.176435	0.999931	0.999931	KNApSAcK_0.0.1	3
M361T491_NEG	361.12	491.146	Isomaltose6-O-alpha-D-Glucopyranosyl-D-glucoseD-Isomaltose	C00018660	(M+F)-	2.68062	0.984159	0.984159	KNApSAcK_0.0.1	3
M443T492_POS	443.401	492.017	Glyceryl-1-tetracosanoate	C00039280	(M+H)+	13.9908	0.647276	0.647276	KNApSAcK_0.0.1	3
M473T492_POS	473.144	492.017	5,6,7-Trimethoxycoumarin	C09313	(2M+H)+	0.0526137	0.999994	0.999994	KEGG_1.0	3
M243T493_NEG	243.124	492.751	Triethylene glycol diglycidyl ether	C19537	(M-H2O-H)-	0.0191441	0.999999	0.999999	KEGG_1.0	3
M332T493_NEG	332.02	492.786	Eudistomin G	C16840	(M+F)-	0.682793	0.998965	0.998965	KEGG_1.0	3
M218T493_2_POS	218.212	492.822	(3Z)-hex-3-en-1-ol	zhang_Lab_Com_0115	(2M+NH4)+	0.417636	0.999612	0.999612	Plantcyc_0.0.2	3
M219T493_POS	219.215	492.822	(E,E)-4,8,12-Trimethyltrideca-1,3,7,11-tetraene	C20700	(M+H)+	9.92371	0.803447	0.803447	KEGG_1.0	3
M283T493_POS	283.05	492.826	Prekinamycin	C12393	(M+H-2H2O)+	0.483731	0.99948	0.99948	KEGG_1.0	3
M188T494_NEG	188.1	493.624	Valanimycin	C00017752	(M+NH4-2H)-	1.05925	0.99751	0.99751	KNApSAcK_0.0.1	3
M599T494_NEG	599.212	493.624	Woorenoside V	C00047127	(M-H2O-H)-	0.277069	0.999829	0.999829	KNApSAcK_0.0.1	3
M844T494_NEG	844.201	493.624	Cyanidin 3-[6-(6-p-hydroxybenzoylglucosyl)-2-xylosylgalactoside]	C00006831	(M-H2O-H)-	1.37791	0.99579	0.99579	KNApSAcK_0.0.1	3
M600T494_NEG	600.215	493.626	Austronine	C00041368	(M-H2O-H)-	5.44617	0.936213	0.936213	KNApSAcK_0.0.1	3
M825T494_NEG	824.557	493.631	Tulathromycin A	C21788	(M+F)-	10.3697	0.78745	0.78745	KEGG_1.0	3
M175T494_POS	175.189	493.65	N-Methylpseudoconhydrine	C00051899	(M+NH4)+	12.4914	0.706986	0.706986	KNApSAcK_0.0.1	3
M387T494_NEG	387.108	494.462	Astringin(E)-Astringin3,4,3',5'-Tetrahydroxystilbene 3'-glucoside	C00002870	(M-H2O-H)-	0.545164	0.99934	0.99934	KNApSAcK_0.0.1	3
M174T494_POS	174.186	494.481	(-)-Menthol	C00000810	(M+NH4)+	0.49198	0.999462	0.999462	KNApSAcK_0.0.1	3
M413T494_POS	413.288	494.491	N-Acetylhystrine	C00019302	(2M+H)+	2.47161	0.986517	0.986517	KNApSAcK_0.0.1	3
M757T494_NEG	757.161	494.495	Monepalin BQuercetin 3-(2''-(E)-caffeoyl-alpha-L-arabinopyranosyl)-(1->6)-glucoside2-(3,4-Dihydroxyphenyl)-3-[[6-O-[2-O-[(2E)-3-(3,4-dihydroxyphenyl)-1-oxo-2-propenyl]-alpha-L-arabinopyranosyl]-beta-D-glucopyranosyl]oxy]-5,7-dihydroxy-4H-1-benzopyran-4-one	C00013875	(M-H)-	1.92921	0.991763	0.991763	KNApSAcK_0.0.1	3
M477T496_NEG	477.103	496.105	Nepitrin6-Methoxyluteolin 7-glucosideNepetin 7-glucoside	C00004400	(M-H)-	0.0532076	0.999994	0.999994	KNApSAcK_0.0.1	3
M759T496_NEG	759.169	496.112	Kaempferol 3-(2'',6''-di-(E)-p-coumarylglucoside)Kaempferol 3-O-(2,6-di-O-trans-p-coumaroyl)-beta-D-glucopyranoside	C00005854	(M+F)-	0.255098	0.999855	0.999855	KNApSAcK_0.0.1	3
M597T496_POS	597.196	496.135	Ikarisoside F	C00005807	(M+H-2H2O)+	0.0406333	0.999996	0.999996	KNApSAcK_0.0.1	3
M271T497_NEG	271.119	496.957	Dihydroneopterin	C00007312	(M+NH4-2H)-	0.405747	0.999634	0.999634	KNApSAcK_0.0.1	3
M259T497_NEG	259.119	496.958	(S)-3-methyl-2-oxopentanoate	zhang_Lab_Com_0227	(2M-H)-	0.0217063	0.999999	0.999999	Plantcyc_0.0.2	3
M580T497_NEG	580.201	496.96	(4R)-4-Hydroxyipecoside(-)-(4R)-4-Hydroxyipecoside	C00027242	(M-H)-	2.92755	0.981135	0.981135	KNApSAcK_0.0.1	3
M439T497_POS	439.088	496.967	Glucoerucin	C08409	(M+NH4)+	0.69686	0.998921	0.998921	KEGG_1.0	3
M247T497_POS	247.097	496.992	2-(6'-Methylthio)hexylmalic acid	C00007653	(M+H-H2O)+	0.149176	0.999951	0.999951	KNApSAcK_0.0.1	3
M242T498_POS	242.175	497.792	Methyl jasmonate	C00000219	(M+NH4)+	0.330629	0.999757	0.999757	KNApSAcK_0.0.1	3
M475T498_NEG	475.16	497.795	Gnetin B	C00015774	(M+F)-	1.336	0.996041	0.996041	KNApSAcK_0.0.1	3
M561T499_NEG	561.159	498.603	Albendazole S-oxide	C02809	(2M-H)-	0.125359	0.999965	0.999965	KEGG_1.0	3
M1039T499_NEG	1039.27	498.629	Penicillanthranin A	C00053648	(2M-H)-	1.86778	0.992278	0.992278	KNApSAcK_0.0.1	3
M551T499_NEG	551.14	498.633	2'-hydroxy 3,6,7,4'-tetramethylquercetagetin 3'-O-β-D-glucoside	zhang_Lab_Com_2104	(M-H)-	0.415926	0.999616	0.999616	Plantcyc_0.0.2	3
M553T499_NEG	553.171	499.442	Amorphigenin O-glucoside	C00010176	(M-H2O-H)-	2.81334	0.982565	0.982565	KNApSAcK_0.0.1	3
M232T499_POS	232.155	499.461	O-Butanoylcarnitine	C02862	(M+H)+	0.441215	0.999567	0.999567	KEGG_1.0	3
M821T501_NEG	821.326	500.66	(+)-Phyllanthostatin 3Phyllanthostatin 3	C00011913	(M-H)-	4.5102	0.955802	0.955802	KNApSAcK_0.0.1	3
M637T501_NEG	637.175	501.131	Methylene blue	C00220	(2M-H)-	1.23897	0.996595	0.996595	KEGG_1.0	3
M672T501_NEG	672.295	501.131	triferuloyl spermidine	zhang_Lab_Com_2349	(M-H)-	2.91836	0.981252	0.981252	Plantcyc_0.0.2	3
M670T501_NEG	670.281	501.14	Thiomarinol D	C00016339	(M+NH4-2H)-	1.82015	0.992665	0.992665	KNApSAcK_0.0.1	3
M501T502_POS	501.116	501.921	Penicillanthranin B	C00053649	(M+H-2H2O)+	1.08681	0.997379	0.997379	KNApSAcK_0.0.1	3
M669T502_NEG	669.275	501.931	Eremofortin E	C00016973	(2M-H)-	2.83966	0.98224	0.98224	KNApSAcK_0.0.1	3
M671T502_NEG	671.291	501.946	(+)-SchizozygineSchizozygin	C00025066	(2M-H)-	2.43568	0.986903	0.986903	KNApSAcK_0.0.1	3
M414T502_NEG	414.221	501.955	(-)-Notoamide T	C00051960	(M-H2O-H)-	2.49913	0.986217	0.986217	KNApSAcK_0.0.1	3
M316T502_NEG	316.148	501.96	Naratriptan	C07792	(M-H2O-H)-	1.20065	0.996802	0.996802	KEGG_1.0	3
M413T502_NEG	413.217	501.96	Tridihexethyl bromide	C11761	(M+NH4-2H)-	0.142532	0.999955	0.999955	KEGG_1.0	3
M929T503_POS	928.666	502.752	trans,octacis-Decaprenylphospho-beta-D-ribofuranose	C20368	(M+NH4)+	14.4162	0.630126	0.630126	KEGG_1.0	3
M241T503_NEG	241.108	502.785	Diphenylcarbazide	C11232	(M-H)-	4.34362	0.95894	0.95894	KEGG_1.0	3
M500T503_NEG	500.313	502.792	Gallopamil	C13764	(M+NH4-2H)-	0.511069	0.99942	0.99942	KEGG_1.0	3
M943T503_NEG	942.642	502.792	Undecaprenyl diphosphateUndecaprenol diphosphate	C00019547	(M+NH4-2H)-	7.90608	0.870313	0.870313	KNApSAcK_0.0.1	3
M952T503_NEG	951.675	502.792	O-Methylalfileramine	C00028764	(2M-H)-	2.60464	0.985037	0.985037	KNApSAcK_0.0.1	3
M968T503_NEG	967.661	502.792	Salinixanthin	C00046366	(M-H)-	1.26527	0.996449	0.996449	KNApSAcK_0.0.1	3
M940T503_NEG	939.643	502.804	beta-D-Mannosylphosphodecaprenol	C04150	(M-H)-	5.28429	0.939833	0.939833	KEGG_1.0	3
M472T503_POS	472.318	502.824	Verapamil	C07188	(M+NH4)+	2.17984	0.989496	0.989496	KEGG_1.0	3
M481T503_1_POS	480.804	502.831	Trimetaphosphoric acid	C02466	(2M+H)+	2.40601	0.987218	0.987218	KEGG_1.0	3
M928T503_POS	927.661	502.831	Pingpeimine A	C00028842	(2M+H)+	7.14565	0.892733	0.892733	KNApSAcK_0.0.1	3
M454T504_2_POS	454.347	503.596	Emindole PA	C00030177	(M+H-2H2O)+	1.46894	0.995216	0.995216	KNApSAcK_0.0.1	3
M409T504_NEG	409.096	503.629	Quizalofop-P-tefuryl	C18764	(M-H2O-H)-	0.494301	0.999457	0.999457	KEGG_1.0	3
M805T504_NEG	805.291	504.449	Perphenazine	C07427	(2M-H)-	1.3728	0.995821	0.995821	KEGG_1.0	3
M546T504_NEG	546.133	504.458	Gulsamanin	C00039301	(M+NH4-2H)-	6.0799	0.921138	0.921138	KNApSAcK_0.0.1	3
M1010T504_NEG	1010.26	504.466	Calcein AM	C11257	(M+NH4-2H)-	5.19137	0.941869	0.941869	KEGG_1.0	3
M523T504_NEG	523.238	504.466	Methyl deacetylnomilinate	C00041664	(M+F)-	1.29146	0.9963	0.9963	KNApSAcK_0.0.1	3
M547T504_NEG	547.134	504.467	Patent blue	C13725	(M-H2O-H)-	0.0684205	0.99999	0.99999	KEGG_1.0	3
M532T504_NEG	532.153	504.474	Carindacillin sodium	C12712	(M+NH4-2H)-	0.382278	0.999675	0.999675	KEGG_1.0	3
M232T505_POS	232.191	505.25	3-Oxododecanoic acid	C02367	(M+NH4)+	1.02635	0.997662	0.997662	KEGG_1.0	3
M621T505_NEG	621.181	505.302	(Z)-1-(L-cysteinyglycin-S-yl)-N-hydroxy-2-phenylethan-1-imine	zhang_Lab_Com_0989	(2M-H)-	0.0712445	0.999989	0.999989	Plantcyc_0.0.2	3
M531T505_NEG	531.15	505.307	Lophirone H	C00006549	(M+F)-	1.50068	0.995008	0.995008	KNApSAcK_0.0.1	3
M629T505_NEG	629.171	505.307	4'-O-Methylcarthamidin 7-(2-p-coumaroylglucoside)5,6,7-Trihydroxy-4'-methoxyflavanone 7-(2-p-coumaroylglucoside)	C00014342	(M+F)-	2.97799	0.980485	0.980485	KNApSAcK_0.0.1	3
M528T505_NEG	528.107	505.309	8-(Methylsulfonyl)octyl glucosinolate	C00007839	(M+F)-	3.37385	0.975022	0.975022	KNApSAcK_0.0.1	3
M621T505_POS	621.182	505.327	Hellicoside	C10466	(M+H-2H2O)+	0.421922	0.999604	0.999604	KEGG_1.0	3
M638T505_POS	638.208	505.331	Croconazole	C11096	(2M+NH4)+	0.355107	0.99972	0.99972	KEGG_1.0	3
M575T506_NEG	575.177	506.123	Poncirin	C09830	(M-H2O-H)-	0.254957	0.999856	0.999856	KEGG_1.0	3
M619T506_NEG	619.166	506.123	dalpatein 7-O-β-D-apiofuranosyl-(1->6)-β-D-glucopyranoside	zhang_Lab_Com_2313	(M-H2O-H)-	1.11205	0.997256	0.997256	Plantcyc_0.0.2	3
M517T506_NEG	517.17	506.139	Cysfluoretin	C00016881	(M+NH4-2H)-	0.654603	0.999048	0.999048	KNApSAcK_0.0.1	3
M264T507_POS	264.244	506.907	(+)-N-Methylaloperine	C00026297	(M+NH4)+	0.0391712	0.999997	0.999997	KNApSAcK_0.0.1	3
M267T507_POS	267.207	506.932	Lophocerine	C09571	(M+NH4)+	0.462972	0.999524	0.999524	KEGG_1.0	3
M287T507_POS	287.197	506.932	Monacolin L	C00018633	(M+H-H2O)+	0.00507852	1	1	KNApSAcK_0.0.1	3
M612T507_NEG	612.165	506.975	Okanin 4'-(6''-p-coumarylglucoside)	C00007895	(M+NH4-2H)-	7.74543	0.875189	0.875189	KNApSAcK_0.0.1	3
M741T507_NEG	741.157	506.975	Quercetin 3-alpha-L-arabinopyranosyl-(1->6)-(2''-(E)-p-coumaroylglucoside)3-[[6-O-alpha-L-arabinopyranosyl-2-O-[(2E)-3-(4-hydroxyphenyl)-1-oxo-2-propenyl]-beta-D-glucopyranosyl]oxy]-2-(3,4-dihydroxyphenyl)-5,7-dihydroxy-4H-1-benzopyran-4-one	C00013873	(M-H)-	7.98227	0.867975	0.867975	KNApSAcK_0.0.1	3
M565T507_NEG	565.155	506.976	Cucumopine	C00001533	(2M-H)-	2.13141	0.989955	0.989955	KNApSAcK_0.0.1	3
M460T508_NEG	460.263	507.727	Paraherquamide FVM 55594	C00017054	(M-H)-	0.66481	0.999018	0.999018	KNApSAcK_0.0.1	3
M567T508_POS	567.17	507.745	3,6,7,2',4'-pentamethylquercetagetin 3'-O-β-D-glucoside	zhang_Lab_Com_2126	(M+H)+	0.901206	0.998197	0.998197	Plantcyc_0.0.2	3
M816T508_NEG	816.199	507.765	Corchoruside A	C00055549	(M+NH4-2H)-	0.953578	0.997981	0.997981	KNApSAcK_0.0.1	3
M814T508_NEG	814.191	507.803	Rubradirin B	C00018202	(M+F)-	2.30153	0.988298	0.988298	KNApSAcK_0.0.1	3
M434T508_NEG	434.153	507.807	3'-epi-RK-286CRK 1409B	C00016751	(M-H2O-H)-	1.286	0.996332	0.996332	KNApSAcK_0.0.1	3
M815T508_NEG	815.194	507.807	ent-Fisetinidol-(4beta->8)-catechin-(6->4beta)-ent-fisetinidol	C00002921	(M-H2O-H)-	5.01573	0.945628	0.945628	KNApSAcK_0.0.1	3
M813T508_NEG	813.189	507.807	Myricetin 3-(3'''-6'''-diacetylglucosyl)-(1->4)-(2'',3''-diacetylrhamnoside)	C00013978	(M+F)-	0.225536	0.999887	0.999887	KNApSAcK_0.0.1	3
M145T509_NEG	145.086	508.618	Ampelomin C(-)-Ampelomin C	C00047174	(M-H)-	7.3215	0.8877	0.8877	KNApSAcK_0.0.1	3
[truncated: 1,348 more rows]
