# Supplementary material for: Modulation of lignin and anthocyanin homeostasis by GTP cyclohydrolase1 in maize
Source: Plant Biotechnol J. 2025 Mar 28;23(7):2449–63. doi: 10.1111/pbi.70061 (PMC12205856; doi:10.1111/pbi.70061)
Supplement: Supplementary file 13 — Table S1. Differentially expressed gene. Table S2. GO enrichment result. Table S3. KEGG enrichment result. Table S4. Compound annotation. Table S5. Compound classification. Table S6. Different accumulated metabolites (DAMs) between bm6 and B73. Table S7. Accumulation profile of non‐redundant compounds. Table S8. IP‐MS result. Table S9. Primer Sequences Used in the Study. [file PBI-23-2449-s007.zip › supplied data/supplied data/Supporting tables. Table S5. Compound classification.xlsx]

## Sheet: Table S5
Supplement Table 5. Compound classification.
variable_id	Compound.name	superclass	class	subclass	description
M109T66_POS	2-Propynal	Acetylides			This compound belongs to the class of organic compounds known as acetylides. These are compounds arising by replacement of one or both hydrogen atoms of acetylene (ethyne) by a metal or other cationic group. E.g. NaC#CH monosodium acetylide. By extension, analogous compounds derived from terminal acetylenes, RC#CH. The class is limited here to derivatives of acetylene where the hydrogen atom is r…
M70T67_POS	Acetylene	Acetylides			This compound belongs to the class of organic compounds known as acetylides. These are compounds arising by replacement of one or both hydrogen atoms of acetylene (ethyne) by a metal or other cationic group. E.g. NaC#CH monosodium acetylide. By extension, analogous compounds derived from terminal acetylenes, RC#CH. The class is limited here to derivatives of acetylene where the hydrogen atom is r…
M399T122_NEG	Dauricumidine	Alkaloids and derivatives	Acutumine and related alkaloids		This compound belongs to the class of organic compounds known as acutumine and related alkaloids. These are alkaloids with a structure based on the tricyclic acutumine skeleton, which contains an indoline moiety and two cyclopentene rings.
M402T121_NEG	Acutumidine	Alkaloids and derivatives	Acutumine and related alkaloids		This compound belongs to the class of organic compounds known as acutumine and related alkaloids. These are alkaloids with a structure based on the tricyclic acutumine skeleton, which contains an indoline moiety and two cyclopentene rings.
M450T653_NEG	Kalbreclasine	Alkaloids and derivatives	Amaryllidaceae alkaloids	Phenanthridine- and phenanthridone-type amaryllidaceae alkaloids	This compound belongs to the class of organic compounds known as phenanthridine- and phenanthridone-type amaryllidaceae alkaloids. These are amaryllidaceae alkaloids compounds based on the phenanthridine or the phenanthridone skeleton. Phenanthridone-type alkaloids have the highest oxygenated C ring in all Amaryllidaceae alkaloids, and they always show an amide group in ring B. On the contrary, a…
M401T241_NEG	O-Methylandrocymbine	Alkaloids and derivatives	Androcymbine alkaloids		This compound belongs to the class of organic compounds known as androcymbine alkaloids. These are alkaloids with a structure that is based on the androcymbine skeleton. This is a tetracyclic compound analogous to dibenzocycloheptane, where one benzene ring carries a ketone.
M236T158_POS	Aporphine	Alkaloids and derivatives	Aporphines		This compound belongs to the class of organic compounds known as aporphines. These are quinoline alkaloids containing the dibenzo[de,g]quinoline ring system or a dehydrogenated derivative thereof.
M279T719_NEG	Dehydroanonaine	Alkaloids and derivatives	Aporphines		This compound belongs to the class of organic compounds known as aporphines. These are quinoline alkaloids containing the dibenzo[de,g]quinoline ring system or a dehydrogenated derivative thereof.
M290T66_POS	Artabonatine D	Alkaloids and derivatives	Aporphines		This compound belongs to the class of organic compounds known as aporphines. These are quinoline alkaloids containing the dibenzo[de,g]quinoline ring system or a dehydrogenated derivative thereof.
M673T699_NEG	Atheroline	Alkaloids and derivatives	Aporphines		This compound belongs to the class of organic compounds known as aporphines. These are quinoline alkaloids containing the dibenzo[de,g]quinoline ring system or a dehydrogenated derivative thereof.
M398T274_NEG	12-Hydroxydihydrochelirubine	Alkaloids and derivatives	Benzophenanthridine alkaloids	Dihydrobenzophenanthridine alkaloids	This compound belongs to the class of organic compounds known as dihydrobenzophenanthridine alkaloids. These are alkaloids containing a dihydrobenzophenanthridine skeleton, which is a tetracyclic compound containing a benzene fused to a dihydrophenanthridine moiety.
M439T549_NEG	N-Methyl-2,3,7,8-tetramethoxy-5,6-dihydrobenzophenathridine-6-ethanoic acid	Alkaloids and derivatives	Benzophenanthridine alkaloids	Dihydrobenzophenanthridine alkaloids	This compound belongs to the class of organic compounds known as dihydrobenzophenanthridine alkaloids. These are alkaloids containing a dihydrobenzophenanthridine skeleton, which is a tetracyclic compound containing a benzene fused to a dihydrophenanthridine moiety.
M329T386_NEG	10-Hydroxysanguinarine	Alkaloids and derivatives	Benzophenanthridine alkaloids	Quaternary benzophenanthridine alkaloids	This compound belongs to the class of organic compounds known as quaternary benzophenanthridine alkaloids. These are alkaloids containing a quaternary N-demethylbenzophenanthridine skeleton, where the nitrogen atom of the phenanthridine moiety is part of four bonds.
M343T390_NEG	chelirubine	Alkaloids and derivatives	Benzophenanthridine alkaloids	Quaternary benzophenanthridine alkaloids	This compound belongs to the class of organic compounds known as quaternary benzophenanthridine alkaloids. These are alkaloids containing a quaternary N-demethylbenzophenanthridine skeleton, where the nitrogen atom of the phenanthridine moiety is part of four bonds.
M549T444_NEG	SN38 glucuronide	Alkaloids and derivatives	Camptothecins		This compound belongs to the class of organic compounds known as camptothecins. These are heterocyclic compounds comprising a planar pentacyclic ring structure, that includes a pyrrolo[3,4-beta]-quinoline moiety (rings A, B and C), conjugated pyridone moiety (ring D) and one chiral center at position 20 within the alpha-hydroxy lactone ring with (S) configuration (the E-ring).
M280T110_NEG	Demethylcephalotaxinone	Alkaloids and derivatives	Cephalotaxus alkaloids		This compound belongs to the class of organic compounds known as cephalotaxus alkaloids. These are alkaloids with a structure based on the cephalotaxine skeleton, a tetracyclic 1,3-benzodioxole-containing compound which arises from the skeletal rearrangement of the hydroaromatic component of the Erythrina group.
M327T313_NEG	Cularicine	Alkaloids and derivatives	Cularin alkaloids and derivatives		This compound belongs to the class of organic compounds known as cularin alkaloids and derivatives. These are derivatives of benzylisoquinolines in which a phenolic oxygen is incorporated into a seven-membered ring.
M401T911_POS	Aspochalasin G	Alkaloids and derivatives	Cytochalasans	Aspochalasins	This compound belongs to the class of organic compounds known as aspochalasins. These are cytochalasans with a structure in which the hydrogenated isoindole bears a 2-methylpropyl group.
M555T925_NEG	Chaetoglobosin K	Alkaloids and derivatives	Cytochalasans	Chaetoglobosins	This compound belongs to the class of organic compounds known as chaetoglobosins. These are cytochalasans with a structure in which the hydrogenated isoindole bears an (indol-3-yl)methyl group.
M417T304_POS	7'-O-demethylcephaeline	Alkaloids and derivatives	Emetine alkaloids		This compound belongs to the class of organic compounds known as emetine alkaloids. These are alkaloids with a structure characterized by the presence of both an isoquinoline and a benzoquinolizidine nuclei.
M431T487_POS	Isocephaeline	Alkaloids and derivatives	Emetine alkaloids		This compound belongs to the class of organic compounds known as emetine alkaloids. These are alkaloids with a structure characterized by the presence of both an isoquinoline and a benzoquinolizidine nuclei.
M341T573_NEG	Ergonovine	Alkaloids and derivatives	Ergoline and derivatives	Lysergic acids and derivatives	This compound belongs to the class of organic compounds known as lysergamides. These are amides of Lysergic acids.
M638T384_POS	Dihydro-alpha-ergocryptine mesylate	Alkaloids and derivatives	Ergoline and derivatives	Lysergic acids and derivatives	This compound belongs to the class of organic compounds known as lysergamides. These are amides of Lysergic acids.
M269T71_POS	Ceceline	Alkaloids and derivatives	Harmala alkaloids		This compound belongs to the class of organic compounds known as harmala alkaloids. These are compounds with a structure based on harmaline, harmine, harmalol, harman or a derivative of those parents. These parents are beta-carbolines, consisting of a pyrimidine fused to the pyrrole moiety of an indole to form a pyrido[3,4-b]indole.
M332T493_NEG	Eudistomin G	Alkaloids and derivatives	Harmala alkaloids		This compound belongs to the class of organic compounds known as harmala alkaloids. These are compounds with a structure based on harmaline, harmine, harmalol, harman or a derivative of those parents. These parents are beta-carbolines, consisting of a pyrimidine fused to the pyrrole moiety of an indole to form a pyrido[3,4-b]indole.
M765T669_NEG	Dragmacidonamine A	Alkaloids and derivatives	Harmala alkaloids		This compound belongs to the class of organic compounds known as harmala alkaloids. These are compounds with a structure based on harmaline, harmine, harmalol, harman or a derivative of those parents. These parents are beta-carbolines, consisting of a pyrimidine fused to the pyrrole moiety of an indole to form a pyrido[3,4-b]indole.
M407T392_POS	N,O-Dimethyloxostephine	Alkaloids and derivatives	Hasubanan alkaloids		This compound belongs to the class of organic compounds known as hasubanan alkaloids. These are alkaloids with a structure based on the hasubanan skeleton, a tetracyclic propellane.
M311T680_POS	Ibogaine	Alkaloids and derivatives	Ibogan-type alkaloids		This compound belongs to the class of organic compounds known as ibogan-type alkaloids. These are indole alkaloids with a structure based on the ibogamine skeleton or a derivative thereof. Ibogamine is a pentacyclic heterocyclic compound consisting of an indole fused to an azepane-containing tricyclic moiety ring. Iboga alkaloids arise from the cyclization of a secodine-type precursor through the…
M255T713_NEG	11-Hydroxycanthin-6-one	Alkaloids and derivatives	Indolonaphthyridine alkaloids		This compound belongs to the class of organic compounds known as indolonaphthyridine alkaloids. These are a numerous and relatively straightforward subgroup of the b-carbolines, e.g. Canthin-6-one, in which an additional C3 unit is attached between C-1 and the indole nitrogen to form an additional ring. The group includes a few dimeric examples, such as Haplophytine.
M471T388_NEG	9-Hydroxycanthin-6-one	Alkaloids and derivatives	Indolonaphthyridine alkaloids		This compound belongs to the class of organic compounds known as indolonaphthyridine alkaloids. These are a numerous and relatively straightforward subgroup of the b-carbolines, e.g. Canthin-6-one, in which an additional C3 unit is attached between C-1 and the indole nitrogen to form an additional ring. The group includes a few dimeric examples, such as Haplophytine.
M276T875_NEG	Baptifoline	Alkaloids and derivatives	Lupin alkaloids	Anagyrine-type alkaloids	This compound belongs to the class of organic compounds known as anagyrine-type alkaloids. These are lupin alkaloids with a structure based on the anagyrine skeleton. Anagyrine is a tetracyclic ketone containing a quinolizidine, and two pyridine rings fused together to form dipyrido[1,2-a:1',2'-e][1,5]diazocin-4-one.
M212T112_POS	12-Cytisineacetamide	Alkaloids and derivatives	Lupin alkaloids	Cytisine and derivatives	This compound belongs to the class of organic compounds known as cytisine and derivatives. These are lupin alkaloids with a structure based on the cytisine skeleton, which is a tetracyclic ketone containing fused pyridine and piperidine rings that form pyrido[1,2a][1,5]diazocin-8-one.
M247T798_POS	5,6-Dehydrolupanine	Alkaloids and derivatives	Lupin alkaloids	Sparteine, lupanine, and related alkaloids	This compound belongs to the class of organic compounds known as sparteine, lupanine, and related alkaloids. These are alkaloids with a structure based on either sparteine, lupanine, or derivatives thereof. These are tetracyclic compounds made of two fused quinolizidine ring systems.
M327T679_NEG	13-(2-Methylcrotonoyl)oxylupanine	Alkaloids and derivatives	Lupin alkaloids	Sparteine, lupanine, and related alkaloids	This compound belongs to the class of organic compounds known as sparteine, lupanine, and related alkaloids. These are alkaloids with a structure based on either sparteine, lupanine, or derivatives thereof. These are tetracyclic compounds made of two fused quinolizidine ring systems.
M346T683_NEG	13-[(E)-2-methylcrotonoyl]oxylupanine	Alkaloids and derivatives	Lupin alkaloids	Sparteine, lupanine, and related alkaloids	This compound belongs to the class of organic compounds known as sparteine, lupanine, and related alkaloids. These are alkaloids with a structure based on either sparteine, lupanine, or derivatives thereof. These are tetracyclic compounds made of two fused quinolizidine ring systems.
M628T526_NEG	Macrospegatrine	Alkaloids and derivatives	Macroline alkaloids		This compound belongs to the class of organic compounds known as macroline alkaloids. These are alkaloids with a structure that is based on the tetracyclic macroline skeleton. The macroline skeleton arises by scission of the C-21 to N-4 bond of the akuammilan skeleton, and mostly occurs in bisindole alkaloids.
M432T841_POS	Deacetylvindoline	Alkaloids and derivatives	Plumeran-type alkaloids		This compound belongs to the class of organic compounds known as plumeran-type alkaloids. These are alkaloids with a structure based on the plumeran skeleton. Plumeran is a pentacyclic compound that consists of a pyrrolidine ring shed to the quinoline moiety of pyrido[3,2-c]carbazole ring system.
M320T331_POS	(S)-tetrahydropalmatine	Alkaloids and derivatives	Protoberberine alkaloids and derivatives		This compound belongs to the class of organic compounds known as protoberberine alkaloids and derivatives. These are alkaloids with a structure based on a protoberberine moiety, which consists of a 5,6-dihydrodibenzene moiety fused to a quinolizinium and forming 5,6-Dihydrodibenzo(a,g)quinolizinium skeleton.
M335T935_POS	(S)-1-Hydroxy-N-methylcanadine	Alkaloids and derivatives	Protoberberine alkaloids and derivatives		This compound belongs to the class of organic compounds known as protoberberine alkaloids and derivatives. These are alkaloids with a structure based on a protoberberine moiety, which consists of a 5,6-dihydrodibenzene moiety fused to a quinolizinium and forming 5,6-Dihydrodibenzo(a,g)quinolizinium skeleton.
M353T835_POS	Palmatine	Alkaloids and derivatives	Protoberberine alkaloids and derivatives		This compound belongs to the class of organic compounds known as protoberberine alkaloids and derivatives. These are alkaloids with a structure based on a protoberberine moiety, which consists of a 5,6-dihydrodibenzene moiety fused to a quinolizinium and forming 5,6-Dihydrodibenzo(a,g)quinolizinium skeleton.
M382T387_NEG	Dehydrocorydaline	Alkaloids and derivatives	Protoberberine alkaloids and derivatives		This compound belongs to the class of organic compounds known as protoberberine alkaloids and derivatives. These are alkaloids with a structure based on a protoberberine moiety, which consists of a 5,6-dihydrodibenzene moiety fused to a quinolizinium and forming 5,6-Dihydrodibenzo(a,g)quinolizinium skeleton.
M387T178_NEG	(-)-cis-Xylopinine N-oxide	Alkaloids and derivatives	Protoberberine alkaloids and derivatives		This compound belongs to the class of organic compounds known as protoberberine alkaloids and derivatives. These are alkaloids with a structure based on a protoberberine moiety, which consists of a 5,6-dihydrodibenzene moiety fused to a quinolizinium and forming 5,6-Dihydrodibenzo(a,g)quinolizinium skeleton.
M425T935_NEG	(13S,14R)-1,8-Dihydroxy-13-O-acetyl-N-methylcanadine	Alkaloids and derivatives	Protoberberine alkaloids and derivatives		This compound belongs to the class of organic compounds known as protoberberine alkaloids and derivatives. These are alkaloids with a structure based on a protoberberine moiety, which consists of a 5,6-dihydrodibenzene moiety fused to a quinolizinium and forming 5,6-Dihydrodibenzo(a,g)quinolizinium skeleton.
M334T109_NEG	Protopine	Alkaloids and derivatives	Protopine alkaloids		This compound belongs to the class of organic compounds known as protopine alkaloids. These are alkaloids with a structure based on a tricyclic protopine formed by oxidative ring fission of protoberberine N-metho salts.
M385T613_NEG	Allocryptopine	Alkaloids and derivatives	Protopine alkaloids		This compound belongs to the class of organic compounds known as protopine alkaloids. These are alkaloids with a structure based on a tricyclic protopine formed by oxidative ring fission of protoberberine N-metho salts.
M334T196_POS	Stemonidine	Alkaloids and derivatives	Stemona alkaloids	Tuberostemospironine-type alkaloids	This compound belongs to the class of organic compounds known as croomine-type alkaloids. These are stemona alkaloids with a structure containing a pyrrolo[1,2-a]azepine group, where the azepine moiety forms a spiro system with oxolane-5-one to give spiro[oxolane-2,9'-pyrrolo[1,2-a]azepine]-5-one. Moreover, another 5-oxooxolane moiety attached to the pyrrole ring.
M215T107_NEG	Methylecgonine	Alkaloids and derivatives	Tropane alkaloids		This compound belongs to the class of organic compounds known as tropane alkaloids. These are organic compounds containing the nitrogenous bicyclic alkaloid parent N-Methyl-8-azabicyclo[3.2.1]octane.
M296T644_POS	Tropinone	Alkaloids and derivatives	Tropane alkaloids		This compound belongs to the class of organic compounds known as tropane alkaloids. These are organic compounds containing the nitrogenous bicyclic alkaloid parent N-Methyl-8-azabicyclo[3.2.1]octane.
M344T132_NEG	Consiculine	Alkaloids and derivatives	Tropane alkaloids		This compound belongs to the class of organic compounds known as tropane alkaloids. These are organic compounds containing the nitrogenous bicyclic alkaloid parent N-Methyl-8-azabicyclo[3.2.1]octane.
M371T331_POS	Pseudoecgonine	Alkaloids and derivatives	Tropane alkaloids		This compound belongs to the class of organic compounds known as tropane alkaloids. These are organic compounds containing the nitrogenous bicyclic alkaloid parent N-Methyl-8-azabicyclo[3.2.1]octane.
M120T317_POS	Arecoline	Alkaloids and derivatives			This compound belongs to the class of organic compounds known as alkaloids and derivatives. These are naturally occurring chemical compounds that contain mostly basic nitrogen atoms. This group also includes some related compounds with neutral and even weakly acidic properties. Also some synthetic compounds of similar structure are attributed to alkaloids. In addition to carbon, hydrogen and nitr…
M138T67_POS	N-methylnicotinate	Alkaloids and derivatives			This compound belongs to the class of organic compounds known as alkaloids and derivatives. These are naturally occurring chemical compounds that contain mostly basic nitrogen atoms. This group also includes some related compounds with neutral and even weakly acidic properties. Also some synthetic compounds of similar structure are attributed to alkaloids. In addition to carbon, hydrogen and nitr…
M175T494_POS	N-Methylpseudoconhydrine	Alkaloids and derivatives			This compound belongs to the class of organic compounds known as alkaloids and derivatives. These are naturally occurring chemical compounds that contain mostly basic nitrogen atoms. This group also includes some related compounds with neutral and even weakly acidic properties. Also some synthetic compounds of similar structure are attributed to alkaloids. In addition to carbon, hydrogen and nitr…
M187T97_NEG	Crotanecine	Alkaloids and derivatives			This compound belongs to the class of organic compounds known as alkaloids and derivatives. These are naturally occurring chemical compounds that contain mostly basic nitrogen atoms. This group also includes some related compounds with neutral and even weakly acidic properties. Also some synthetic compounds of similar structure are attributed to alkaloids. In addition to carbon, hydrogen and nitr…
M258T464_NEG	Anatalline	Alkaloids and derivatives			This compound belongs to the class of organic compounds known as alkaloids and derivatives. These are naturally occurring chemical compounds that contain mostly basic nitrogen atoms. This group also includes some related compounds with neutral and even weakly acidic properties. Also some synthetic compounds of similar structure are attributed to alkaloids. In addition to carbon, hydrogen and nitr…
M280T909_POS	Cassine	Alkaloids and derivatives			This compound belongs to the class of organic compounds known as alkaloids and derivatives. These are naturally occurring chemical compounds that contain mostly basic nitrogen atoms. This group also includes some related compounds with neutral and even weakly acidic properties. Also some synthetic compounds of similar structure are attributed to alkaloids. In addition to carbon, hydrogen and nitr…
M314T514_POS	Heliotrine	Alkaloids and derivatives			This compound belongs to the class of organic compounds known as alkaloids and derivatives. These are naturally occurring chemical compounds that contain mostly basic nitrogen atoms. This group also includes some related compounds with neutral and even weakly acidic properties. Also some synthetic compounds of similar structure are attributed to alkaloids. In addition to carbon, hydrogen and nitr…
M328T521_POS	Retronecine	Alkaloids and derivatives			This compound belongs to the class of organic compounds known as alkaloids and derivatives. These are naturally occurring chemical compounds that contain mostly basic nitrogen atoms. This group also includes some related compounds with neutral and even weakly acidic properties. Also some synthetic compounds of similar structure are attributed to alkaloids. In addition to carbon, hydrogen and nitr…
M328T767_NEG	Europine	Alkaloids and derivatives			This compound belongs to the class of organic compounds known as alkaloids and derivatives. These are naturally occurring chemical compounds that contain mostly basic nitrogen atoms. This group also includes some related compounds with neutral and even weakly acidic properties. Also some synthetic compounds of similar structure are attributed to alkaloids. In addition to carbon, hydrogen and nitr…
M417T452_POS	Pilocarpine	Alkaloids and derivatives			This compound belongs to the class of organic compounds known as alkaloids and derivatives. These are naturally occurring chemical compounds that contain mostly basic nitrogen atoms. This group also includes some related compounds with neutral and even weakly acidic properties. Also some synthetic compounds of similar structure are attributed to alkaloids. In addition to carbon, hydrogen and nitr…
M473T695_NEG	7-Tigloylretronecine	Alkaloids and derivatives			This compound belongs to the class of organic compounds known as alkaloids and derivatives. These are naturally occurring chemical compounds that contain mostly basic nitrogen atoms. This group also includes some related compounds with neutral and even weakly acidic properties. Also some synthetic compounds of similar structure are attributed to alkaloids. In addition to carbon, hydrogen and nitr…
M569T425_NEG	piperine	Alkaloids and derivatives			This compound belongs to the class of organic compounds known as alkaloids and derivatives. These are naturally occurring chemical compounds that contain mostly basic nitrogen atoms. This group also includes some related compounds with neutral and even weakly acidic properties. Also some synthetic compounds of similar structure are attributed to alkaloids. In addition to carbon, hydrogen and nitr…
M864T444_NEG	Sennoside C	Benzenoids	Anthracenes	Anthracenecarboxylic acids and derivatives	This compound belongs to the class of organic compounds known as anthracenecarboxylic acids. These are organic compounds containing a carboxylic acid group attached to an anthracene ring system.
M401T658_NEG	Frangulin B	Benzenoids	Anthracenes	Anthraquinones	This compound belongs to the class of organic compounds known as anthraquinones. These are organic compounds containing either anthracene-9,10-quinone, 1,4-anthraquinone, or 1,2-anthraquinone.
M431T341_NEG	Gaboroquinone A	Benzenoids	Anthracenes	Anthraquinones	This compound belongs to the class of organic compounds known as anthraquinones. These are organic compounds containing either anthracene-9,10-quinone, 1,4-anthraquinone, or 1,2-anthraquinone.
M532T644_NEG	Dynemicin Q	Benzenoids	Anthracenes	Anthraquinones	This compound belongs to the class of organic compounds known as anthraquinones. These are organic compounds containing either anthracene-9,10-quinone, 1,4-anthraquinone, or 1,2-anthraquinone.
M597T609_NEG	Landomycin D	Benzenoids	Anthracenes	Anthraquinones	This compound belongs to the class of organic compounds known as anthraquinones. These are organic compounds containing either anthracene-9,10-quinone, 1,4-anthraquinone, or 1,2-anthraquinone.
M905T698_POS	Landomycin H	Benzenoids	Anthracenes	Anthraquinones	This compound belongs to the class of organic compounds known as anthraquinones. These are organic compounds containing either anthracene-9,10-quinone, 1,4-anthraquinone, or 1,2-anthraquinone.
M1039T499_NEG	Penicillanthranin A	Benzenoids	Anthracenes	Anthraquinones	This compound belongs to the class of organic compounds known as hydroxyanthraquinones. These are compounds containing a hydroxyanthraquinone moiety, which consists of an anthracene bearing a quinone, and hydroxyl group.
M316T641_POS	1,5,7-trihydroxy-6,8-dimethoxyanthraquinone	Benzenoids	Anthracenes	Anthraquinones	This compound belongs to the class of organic compounds known as hydroxyanthraquinones. These are compounds containing a hydroxyanthraquinone moiety, which consists of an anthracene bearing a quinone, and hydroxyl group.
M352T330_NEG	Altersolanol A	Benzenoids	Anthracenes	Anthraquinones	This compound belongs to the class of organic compounds known as hydroxyanthraquinones. These are compounds containing a hydroxyanthraquinone moiety, which consists of an anthracene bearing a quinone, and hydroxyl group.
M386T119_NEG	Norsolorinic acid	Benzenoids	Anthracenes	Anthraquinones	This compound belongs to the class of organic compounds known as hydroxyanthraquinones. These are compounds containing a hydroxyanthraquinone moiety, which consists of an anthracene bearing a quinone, and hydroxyl group.
M501T502_POS	Penicillanthranin B	Benzenoids	Anthracenes	Anthraquinones	This compound belongs to the class of organic compounds known as hydroxyanthraquinones. These are compounds containing a hydroxyanthraquinone moiety, which consists of an anthracene bearing a quinone, and hydroxyl group.
M258T565_POS	Chrysophanic acid 9-anthrone	Benzenoids	Anthracenes		This compound belongs to the class of organic compounds known as anthracenes. These are organic compounds containing a system of three linearly fused benzene rings.
M402T327_NEG	Fluazifop butyl	Benzenoids	Benzene and substituted derivatives	2-phenoxypropionic acid esters	This compound belongs to the class of organic compounds known as 2-phenoxypropionic acid esters. These are aromatic compounds hat contain a phenol ether attached to the C2-atom of a phenylpropionic acid ester.
M409T504_NEG	Quizalofop-P-tefuryl	Benzenoids	Benzene and substituted derivatives	2-phenoxypropionic acid esters	This compound belongs to the class of organic compounds known as 2-phenoxypropionic acid esters. These are aromatic compounds hat contain a phenol ether attached to the C2-atom of a phenylpropionic acid ester.
M377T150_NEG	Haloxyfop	Benzenoids	Benzene and substituted derivatives	2-phenoxypropionic acids	This compound belongs to the class of organic compounds known as aryloxyphenoxypropionic acids. These are aromatic compounds containing a phenoxypropionic acid that is para-substituted with an aryl group.
M150T568_POS	N-(2,4-dimethylphenyl)formamide	Benzenoids	Benzene and substituted derivatives	Anilides	This compound belongs to the class of organic compounds known as anilides. These are organic heterocyclic compounds derived from oxoacids RkE(=O)l(OH)m (l not 0) by replacing an OH group by the NHPh group or derivative formed by ring substitution.
M192T72_NEG	p-Chloroacetoacetanilide	Benzenoids	Benzene and substituted derivatives	Anilides	This compound belongs to the class of organic compounds known as anilides. These are organic heterocyclic compounds derived from oxoacids RkE(=O)l(OH)m (l not 0) by replacing an OH group by the NHPh group or derivative formed by ring substitution.
M204T790_POS	Crotamiton	Benzenoids	Benzene and substituted derivatives	Anilides	This compound belongs to the class of organic compounds known as anilides. These are organic heterocyclic compounds derived from oxoacids RkE(=O)l(OH)m (l not 0) by replacing an OH group by the NHPh group or derivative formed by ring substitution.
M300T269_NEG	Fenhexamid	Benzenoids	Benzene and substituted derivatives	Anilides	This compound belongs to the class of organic compounds known as anilides. These are organic heterocyclic compounds derived from oxoacids RkE(=O)l(OH)m (l not 0) by replacing an OH group by the NHPh group or derivative formed by ring substitution.
M308T402_NEG	Butenachlor	Benzenoids	Benzene and substituted derivatives	Anilides	This compound belongs to the class of organic compounds known as anilides. These are organic heterocyclic compounds derived from oxoacids RkE(=O)l(OH)m (l not 0) by replacing an OH group by the NHPh group or derivative formed by ring substitution.
M348T215_NEG	Anilofos	Benzenoids	Benzene and substituted derivatives	Anilides	This compound belongs to the class of organic compounds known as anilides. These are organic heterocyclic compounds derived from oxoacids RkE(=O)l(OH)m (l not 0) by replacing an OH group by the NHPh group or derivative formed by ring substitution.
M471T349_NEG	BMS-268770	Benzenoids	Benzene and substituted derivatives	Anilides	This compound belongs to the class of organic compounds known as anilides. These are organic heterocyclic compounds derived from oxoacids RkE(=O)l(OH)m (l not 0) by replacing an OH group by the NHPh group or derivative formed by ring substitution.
M254T422_NEG	Melandrin	Benzenoids	Benzene and substituted derivatives	Anilides	This compound belongs to the class of organic compounds known as benzanilides. These are aromatic compounds containing an anilide group in which the carboxamide group is substituted with a benzene ring. They have the general structure RNC(=O)R', where R,R'= benzene.
M588T651_NEG	HR1917	Benzenoids	Benzene and substituted derivatives	Anilides	This compound belongs to the class of organic compounds known as benzanilides. These are aromatic compounds containing an anilide group in which the carboxamide group is substituted with a benzene ring. They have the general structure RNC(=O)R', where R,R'= benzene.
M591T460_POS	BRL 32872	Benzenoids	Benzene and substituted derivatives	Anilides	This compound belongs to the class of organic compounds known as benzanilides. These are aromatic compounds containing an anilide group in which the carboxamide group is substituted with a benzene ring. They have the general structure RNC(=O)R', where R,R'= benzene.
M218T440_NEG	Pyrimethanil	Benzenoids	Benzene and substituted derivatives	Aniline and substituted anilines	This compound belongs to the class of organic compounds known as aniline and substituted anilines. These are organic compounds containing an aminobenzene moiety.
M653T368_NEG	Robenacoxib	Benzenoids	Benzene and substituted derivatives	Aniline and substituted anilines	This compound belongs to the class of organic compounds known as aniline and substituted anilines. These are organic compounds containing an aminobenzene moiety.
M202T309_NEG	2,4-Dinitroaniline	Benzenoids	Benzene and substituted derivatives	Aniline and substituted anilines	This compound belongs to the class of organic compounds known as dinitroanilines. These are organic compounds containing an aniline moiety, which is substituted at 2 positions by a nitro group.
M299T99_POS	Pendimethalin	Benzenoids	Benzene and substituted derivatives	Aniline and substituted anilines	This compound belongs to the class of organic compounds known as dinitroanilines. These are organic compounds containing an aniline moiety, which is substituted at 2 positions by a nitro group.
M310T304_POS	Nitralin	Benzenoids	Benzene and substituted derivatives	Aniline and substituted anilines	This compound belongs to the class of organic compounds known as dinitroanilines. These are organic compounds containing an aniline moiety, which is substituted at 2 positions by a nitro group.
M354T554_NEG	Trifluralin	Benzenoids	Benzene and substituted derivatives	Aniline and substituted anilines	This compound belongs to the class of organic compounds known as dinitroanilines. These are organic compounds containing an aniline moiety, which is substituted at 2 positions by a nitro group.
M131T101_NEG	SQ 30957	Benzenoids	Benzene and substituted derivatives	Aniline and substituted anilines	This compound belongs to the class of organic compounds known as methoxyanilines. These are organic compound containing an aniline group substituted at one or more positions by a methoxy group.
M622T384_NEG	Renieramycin J	Benzenoids	Benzene and substituted derivatives	Benzazocines	This compound belongs to the class of organic compounds known as benzazocines. These are organic compounds containing the benzazocine ring system, which consists of a benzene ring bound to an azocine ring.
M281T66_POS	Sulfamonomethoxine	Benzenoids	Benzene and substituted derivatives	Benzenesulfonamides	This compound belongs to the class of organic compounds known as aminobenzenesulfonamides. These are organic compounds containing a benzenesulfonamide moiety with an amine group attached to the benzene ring.
M329T84_NEG	Furosemide	Benzenoids	Benzene and substituted derivatives	Benzenesulfonamides	This compound belongs to the class of organic compounds known as aminobenzenesulfonamides. These are organic compounds containing a benzenesulfonamide moiety with an amine group attached to the benzene ring.
M295T596_NEG	Sulfamethoxazole sodium	Benzenoids	Benzene and substituted derivatives	Benzenesulfonamides	This compound belongs to the class of organic compounds known as benzenesulfonamides. These are organic compounds containing a sulfonamide group that is S-linked to a benzene ring.
M311T148_NEG	Acetylsulfamethoxazole	Benzenoids	Benzene and substituted derivatives	Benzenesulfonamides	This compound belongs to the class of organic compounds known as benzenesulfonamides. These are organic compounds containing a sulfonamide group that is S-linked to a benzene ring.
M413T464_NEG	Bensulide	Benzenoids	Benzene and substituted derivatives	Benzenesulfonamides	This compound belongs to the class of organic compounds known as benzenesulfonamides. These are organic compounds containing a sulfonamide group that is S-linked to a benzene ring.
M297T852_NEG	C10-LAS (TENTATIVE)	Benzenoids	Benzene and substituted derivatives	Benzenesulfonic acids and derivatives	This compound belongs to the class of organic compounds known as benzenesulfonic acids and derivatives. These are organic compounds containing a sulfonic acid or a derivative thereof that is linked to a benzene ring.
M391T81_NEG	DuP 697	Benzenoids	Benzene and substituted derivatives	Benzenesulfonyl compounds	This compound belongs to the class of organic compounds known as benzenesulfonyl compounds. These are aromatic compounds containing a benzenesulfonyl group, which consists of a monocyclic benzene moiety that carries a sulfonyl group.
M465T433_NEG	Benzobicyclon	Benzenoids	Benzene and substituted derivatives	Benzenesulfonyl compounds	This compound belongs to the class of organic compounds known as benzenesulfonyl compounds. These are aromatic compounds containing a benzenesulfonyl group, which consists of a monocyclic benzene moiety that carries a sulfonyl group.
M379T521_POS	2,6-Dichlorobenzamide	Benzenoids	Benzene and substituted derivatives	Benzoic acids and derivatives	This compound belongs to the class of organic compounds known as 2-halobenzoic acids and derivatives. These are benzoic acids or derivatives carrying a halogen atom at the 2-position of the benzene ring.
M463T478_POS	Benexate hydrochloride	Benzenoids	Benzene and substituted derivatives	Benzoic acids and derivatives	This compound belongs to the class of organic compounds known as acylsalicylic acids and derivatives. These are salicylic acids or derivatives, that are O-acylated.
M101T60_2_POS	4-aminobenzoate	Benzenoids	Benzene and substituted derivatives	Benzoic acids and derivatives	This compound belongs to the class of organic compounds known as aminobenzoic acids. These are benzoic acids containing an amine group attached to the benzene moiety.
M138T391_POS	Anthranilate	Benzenoids	Benzene and substituted derivatives	Benzoic acids and derivatives	This compound belongs to the class of organic compounds known as aminobenzoic acids. These are benzoic acids containing an amine group attached to the benzene moiety.
M297T159_NEG	Flufenamic acid	Benzenoids	Benzene and substituted derivatives	Benzoic acids and derivatives	This compound belongs to the class of organic compounds known as aminobenzoic acids. These are benzoic acids containing an amine group attached to the benzene moiety.
M122T985_POS	Benzamide	Benzenoids	Benzene and substituted derivatives	Benzoic acids and derivatives	This compound belongs to the class of organic compounds known as benzamides. These are organic compounds containing a carboxamido substituent attached to a benzene ring.
M390T614_NEG	Acidissiminol epoxide	Benzenoids	Benzene and substituted derivatives	Benzoic acids and derivatives	This compound belongs to the class of organic compounds known as benzamides. These are organic compounds containing a carboxamido substituent attached to a benzene ring.
M205T832_POS	Monoisobutyl phthalate	Benzenoids	Benzene and substituted derivatives	Benzoic acids and derivatives	This compound belongs to the class of organic compounds known as benzoic acid esters. These are ester derivatives of benzoic acid.
M221T695_NEG	Diethyl-phthalate	Benzenoids	Benzene and substituted derivatives	Benzoic acids and derivatives	This compound belongs to the class of organic compounds known as benzoic acid esters. These are ester derivatives of benzoic acid.
M252T728_NEG	Procaine	Benzenoids	Benzene and substituted derivatives	Benzoic acids and derivatives	This compound belongs to the class of organic compounds known as benzoic acid esters. These are ester derivatives of benzoic acid.
M279T830_POS	Di-n-butyl phthalate	Benzenoids	Benzene and substituted derivatives	Benzoic acids and derivatives	This compound belongs to the class of organic compounds known as benzoic acid esters. These are ester derivatives of benzoic acid.
M301T561_NEG	Delavayine A	Benzenoids	Benzene and substituted derivatives	Benzoic acids and derivatives	This compound belongs to the class of organic compounds known as benzoic acid esters. These are ester derivatives of benzoic acid.
M305T713_NEG	Di-n-pentyl phthalate	Benzenoids	Benzene and substituted derivatives	Benzoic acids and derivatives	This compound belongs to the class of organic compounds known as benzoic acid esters. These are ester derivatives of benzoic acid.
M425T109_POS	Benzyl benzoate	Benzenoids	Benzene and substituted derivatives	Benzoic acids and derivatives	This compound belongs to the class of organic compounds known as benzoic acid esters. These are ester derivatives of benzoic acid.
M235T702_NEG	4-Heptyloxybenzoic acid	Benzenoids	Benzene and substituted derivatives	Benzoic acids and derivatives	This compound belongs to the class of organic compounds known as benzoic acids. These are organic Compounds containing a benzene ring which bears at least one carboxyl group.
M368T433_NEG	m-Carboxyphenyl phenylacetamidomethylphosphonate	Benzenoids	Benzene and substituted derivatives	Benzoic acids and derivatives	This compound belongs to the class of organic compounds known as benzoic acids. These are organic Compounds containing a benzene ring which bears at least one carboxyl group.
M440T284_NEG	Eprosartan	Benzenoids	Benzene and substituted derivatives	Benzoic acids and derivatives	This compound belongs to the class of organic compounds known as benzoic acids. These are organic Compounds containing a benzene ring which bears at least one carboxyl group.
M276T195_POS	Leonurine	Benzenoids	Benzene and substituted derivatives	Benzoic acids and derivatives	This compound belongs to the class of organic compounds known as gallic acid and derivatives. These are compounds containing a 3,4,5-trihydroxybenzoic acid moiety.
M435T358_POS	2-N,6-N-Bis(2,3-dihydroxybenzoyl)-L-lysine amide	Benzenoids	Benzene and substituted derivatives	Benzoic acids and derivatives	This compound belongs to the class of organic compounds known as hippuric acids and derivatives. These are compounds containing a hippuric acid or a derivative, with a structure characterized the presence of a benzoyl group linked to the N-terminal of a glycine.
M197T762_POS	Hippuric acid	Benzenoids	Benzene and substituted derivatives	Benzoic acids and derivatives	This compound belongs to the class of organic compounds known as hippuric acids. These are compounds containing hippuric acid, which consists of a of a benzoyl group linked to the N-terminal of a glycine.
M240T213_NEG	N-(2,3-Dihydroxybenzoyl)-L-serine	Benzenoids	Benzene and substituted derivatives	Benzoic acids and derivatives	This compound belongs to the class of organic compounds known as hippuric acids. These are compounds containing hippuric acid, which consists of a of a benzoyl group linked to the N-terminal of a glycine.
M376T417_POS	Hippurate	Benzenoids	Benzene and substituted derivatives	Benzoic acids and derivatives	This compound belongs to the class of organic compounds known as hippuric acids. These are compounds containing hippuric acid, which consists of a of a benzoyl group linked to the N-terminal of a glycine.
M136T153_POS	3-Hydroxyanthranilate	Benzenoids	Benzene and substituted derivatives	Benzoic acids and derivatives	This compound belongs to the class of organic compounds known as hydroxybenzoic acid derivatives. These are compounds containing a hydroxybenzoic acid (or a derivative), which is a benzene ring bearing a carboxyl and a hydroxyl groups.
M136T429_NEG	4-hydroxybenzoate	Benzenoids	Benzene and substituted derivatives	Benzoic acids and derivatives	This compound belongs to the class of organic compounds known as hydroxybenzoic acid derivatives. These are compounds containing a hydroxybenzoic acid (or a derivative), which is a benzene ring bearing a carboxyl and a hydroxyl groups.
M137T527_2_NEG	3-Hydroxybenzoic acid	Benzenoids	Benzene and substituted derivatives	Benzoic acids and derivatives	This compound belongs to the class of organic compounds known as hydroxybenzoic acid derivatives. These are compounds containing a hydroxybenzoic acid (or a derivative), which is a benzene ring bearing a carboxyl and a hydroxyl groups.
M167T137_NEG	Vanillic acid	Benzenoids	Benzene and substituted derivatives	Benzoic acids and derivatives	This compound belongs to the class of organic compounds known as m-methoxybenzoic acids and derivatives. These are benzoic acids in which the hydrogen atom at position 3 of the benzene ring is replaced by a methoxy group.
M213T99_POS	Damascenine	Benzenoids	Benzene and substituted derivatives	Benzoic acids and derivatives	This compound belongs to the class of organic compounds known as m-methoxybenzoic acids and derivatives. These are benzoic acids in which the hydrogen atom at position 3 of the benzene ring is replaced by a methoxy group.
M351T375_NEG	4-[2-(5-Carboxy-2-hydroxy-3-methoxyphenyl)-2-oxoethylidene]-2-hydroxy-2-pentenedioate	Benzenoids	Benzene and substituted derivatives	Benzoic acids and derivatives	This compound belongs to the class of organic compounds known as m-methoxybenzoic acids and derivatives. These are benzoic acids in which the hydrogen atom at position 3 of the benzene ring is replaced by a methoxy group.
M159T935_POS	Sodium thiosalicylate	Benzenoids	Benzene and substituted derivatives	Benzoic acids and derivatives	This compound belongs to the class of organic compounds known as o-sulfanylbenzoic acids. These are benzoic acids which bear a sulfanyl group (R-SH) attached to the benzene ring at positions 1 and 2, respectively.
M267T265_NEG	3,4-Dihydroxybenzoyl beta-D-xylopyranoside	Benzenoids	Benzene and substituted derivatives	Benzoic acids and derivatives	This compound belongs to the class of organic compounds known as p-hydroxybenzoic acid alkyl esters. These are aromatic compounds containing a benzoic acid, which is esterified with an alkyl group and para-substituted with a hydroxyl group.
M193T97_NEG	Cremeomycin	Benzenoids	Benzene and substituted derivatives	Benzoic acids and derivatives	This compound belongs to the class of organic compounds known as p-methoxybenzoic acids and derivatives. These are benzoic acids in which the hydrogen atom at position 4 of the benzene ring is replaced by a methoxy group.
M386T360_POS	Myxochelin B	Benzenoids	Benzene and substituted derivatives	Benzoic acids and derivatives	This compound belongs to the class of organic compounds known as salicylamides. These are carboxamide derivatives of salicylic acid. Salicylic acid is the ortho-hydroxylated derivative of benzoic acid.
M520T676_NEG	Myxochelin C	Benzenoids	Benzene and substituted derivatives	Benzoic acids and derivatives	This compound belongs to the class of organic compounds known as salicylamides. These are carboxamide derivatives of salicylic acid. Salicylic acid is the ortho-hydroxylated derivative of benzoic acid.
M225T67_NEG	Mortivinacin A	Benzenoids	Benzene and substituted derivatives	Benzoic acids and derivatives	This compound belongs to the class of organic compounds known as salicylic acid and derivatives. These are compounds containing a 2-hydroxybenzoic acid moiety or a derivative thereof.
M287T110_NEG	Citrinin hydrate	Benzenoids	Benzene and substituted derivatives	Benzoic acids and derivatives	This compound belongs to the class of organic compounds known as salicylic acid and derivatives. These are compounds containing a 2-hydroxybenzoic acid moiety or a derivative thereof.
M153T368_2_NEG	2-Pyrocatechuic acid	Benzenoids	Benzene and substituted derivatives	Benzoic acids and derivatives	This compound belongs to the class of organic compounds known as salicylic acids. These are ortho-hydroxylated benzoic acids.
M169T166_NEG	2,3,4-trihydroxybenzoic acid	Benzenoids	Benzene and substituted derivatives	Benzoic acids and derivatives	This compound belongs to the class of organic compounds known as salicylic acids. These are ortho-hydroxylated benzoic acids.
M183T740_2_POS	Benzophenone	Benzenoids	Benzene and substituted derivatives	Benzophenones	This compound belongs to the class of organic compounds known as benzophenones. These are organic compounds containing a ketone attached to two phenyl groups.
M245T467_NEG	2,3',4,6-Tetrahydroxybenzophenone	Benzenoids	Benzene and substituted derivatives	Benzophenones	This compound belongs to the class of organic compounds known as benzophenones. These are organic compounds containing a ketone attached to two phenyl groups.
M246T351_NEG	2,4,6-Trihydroxybenzophenone	Benzenoids	Benzene and substituted derivatives	Benzophenones	This compound belongs to the class of organic compounds known as benzophenones. These are organic compounds containing a ketone attached to two phenyl groups.
M499T559_POS	Sarothralin	Benzenoids	Benzene and substituted derivatives	Benzophenones	This compound belongs to the class of organic compounds known as benzophenones. These are organic compounds containing a ketone attached to two phenyl groups.
M230T69_POS	Benzaldehyde	Benzenoids	Benzene and substituted derivatives	Benzoyl derivatives	This compound belongs to the class of organic compounds known as benzoyl derivatives. These are organic compounds containing an acyl moiety of benzoic acid with the formula (C6H5CO-).
M318T565_POS	alpha-Oxo-benzeneacetic acid	Benzenoids	Benzene and substituted derivatives	Benzoyl derivatives	This compound belongs to the class of organic compounds known as benzoyl derivatives. These are organic compounds containing an acyl moiety of benzoic acid with the formula (C6H5CO-).
M265T697_NEG	Zinniol	Benzenoids	Benzene and substituted derivatives	Benzyl alcohols	This compound belongs to the class of organic compounds known as benzyl alcohols. These are organic compounds containing the phenylmethanol substructure.
M118T613_POS	phenylacetonitrile	Benzenoids	Benzene and substituted derivatives	Benzyl cyanides	This compound belongs to the class of organic compounds known as benzyl cyanides. These are organic compounds containing an acetonitrile with one hydrogen replaced by a phenyl group.
M491T341_NEG	N-[(4-Chlorophenyl)methyl]-N-ethyl-2-pyridinamine	Benzenoids	Benzene and substituted derivatives	Benzylamines	This compound belongs to the class of organic compounds known as 2-benzylaminopyridines. These are aromatic compounds containing pyridine ring substituted at the 2-position by a benzylamine group.
M840T630_POS	Mandipropamid	Benzenoids	Benzene and substituted derivatives	Benzylethers	This compound belongs to the class of organic compounds known as benzylethers. These are aromatic ethers with the general formula ROCR' (R = alkyl, aryl; R'=benzene).
M224T935_POS	Benzyl 2-methyl-3-oxobutanoate	Benzenoids	Benzene and substituted derivatives	Benzyloxycarbonyls	This compound belongs to the class of organic compounds known as benzyloxycarbonyls. These are organic compounds containing a carbonyl group substituted with a benzyloxyl group.
M278T420_NEG	salicyl-6-hydroxy-2-cyclohexene-on-oyl	Benzenoids	Benzene and substituted derivatives	Benzyloxycarbonyls	This compound belongs to the class of organic compounds known as benzyloxycarbonyls. These are organic compounds containing a carbonyl group substituted with a benzyloxyl group.
M362T458_NEG	Benzoximate	Benzenoids	Benzene and substituted derivatives	Benzyloxycarbonyls	This compound belongs to the class of organic compounds known as benzyloxycarbonyls. These are organic compounds containing a carbonyl group substituted with a benzyloxyl group.
M378T361_POS	Metofluthrin	Benzenoids	Benzene and substituted derivatives	Benzyloxycarbonyls	This compound belongs to the class of organic compounds known as benzyloxycarbonyls. These are organic compounds containing a carbonyl group substituted with a benzyloxyl group.
M204T215_NEG	N-Hydroxy-4-aminobiphenyl	Benzenoids	Benzene and substituted derivatives	Biphenyls and derivatives	This compound belongs to the class of organic compounds known as biphenyls and derivatives. These are organic compounds containing to benzene rings linked together by a C-C bond.
M239T613_POS	4,4'-diisopropylbiphenyl	Benzenoids	Benzene and substituted derivatives	Biphenyls and derivatives	This compound belongs to the class of organic compounds known as biphenyls and derivatives. These are organic compounds containing to benzene rings linked together by a C-C bond.
M263T127_NEG	Randainol	Benzenoids	Benzene and substituted derivatives	Biphenyls and derivatives	This compound belongs to the class of organic compounds known as biphenyls and derivatives. These are organic compounds containing to benzene rings linked together by a C-C bond.
M307T287_NEG	Biphenyl	Benzenoids	Benzene and substituted derivatives	Biphenyls and derivatives	This compound belongs to the class of organic compounds known as biphenyls and derivatives. These are organic compounds containing to benzene rings linked together by a C-C bond.
M316T402_NEG	Bifenazate	Benzenoids	Benzene and substituted derivatives	Biphenyls and derivatives	This compound belongs to the class of organic compounds known as biphenyls and derivatives. These are organic compounds containing to benzene rings linked together by a C-C bond.
M797T412_NEG	Nitro blue tetrazolium	Benzenoids	Benzene and substituted derivatives	Biphenyls and derivatives	This compound belongs to the class of organic compounds known as biphenyls and derivatives. These are organic compounds containing to benzene rings linked together by a C-C bond.
M220T193_NEG	4-Chloro-4'-biphenylol	Benzenoids	Benzene and substituted derivatives	Biphenyls and derivatives	This compound belongs to the class of organic compounds known as chlorinated biphenyls. These are organic compounds containing at least one chlorine atom attached to either benzene ring of the biphenyl moiety.
M254T72_NEG	2,6-Dichloro-4'-biphenylol	Benzenoids	Benzene and substituted derivatives	Biphenyls and derivatives	This compound belongs to the class of organic compounds known as polychlorinated biphenyls. These are organic compounds containing at least two chlorine atoms attached to either benzene ring of the biphenyl moiety.
M272T80_NEG	2,3,4-Trichlorobiphenyl	Benzenoids	Benzene and substituted derivatives	Biphenyls and derivatives	This compound belongs to the class of organic compounds known as polychlorinated biphenyls. These are organic compounds containing at least two chlorine atoms attached to either benzene ring of the biphenyl moiety.
M393T934_NEG	2,2',3,3',6,6'-Hexachloro-4-biphenylol	Benzenoids	Benzene and substituted derivatives	Biphenyls and derivatives	This compound belongs to the class of organic compounds known as polychlorinated biphenyls. These are organic compounds containing at least two chlorine atoms attached to either benzene ring of the biphenyl moiety.
M170T389_POS	3-Isopropylcatechol	Benzenoids	Benzene and substituted derivatives	Cumenes	This compound belongs to the class of organic compounds known as cumenes. These are aromatic compounds containing a prop-2-ylbenzene moiety.
M179T663_POS	Propofol	Benzenoids	Benzene and substituted derivatives	Cumenes	This compound belongs to the class of organic compounds known as cumenes. These are aromatic compounds containing a prop-2-ylbenzene moiety.
M344T146_NEG	4-(3,5-Diphenylcyclohexyl)phenol	Benzenoids	Benzene and substituted derivatives	Cyclohexylphenols	This compound belongs to the class of organic compounds known as cyclohexylphenols. These are compounds containing a cyclohexane lined to a phenol group.
M559T629_NEG	Yunnaneic acid D	Benzenoids	Benzene and substituted derivatives	Cyclohexylphenols	This compound belongs to the class of organic compounds known as cyclohexylphenols. These are compounds containing a cyclohexane lined to a phenol group.
M302T369_POS	Metominostrobin	Benzenoids	Benzene and substituted derivatives	Diphenylethers	This compound belongs to the class of organic compounds known as diphenylethers. These are aromatic compounds containing two benzene rings linked to each other through an ether group.
M435T394_NEG	Fluoroglycofen	Benzenoids	Benzene and substituted derivatives	Diphenylethers	This compound belongs to the class of organic compounds known as diphenylethers. These are aromatic compounds containing two benzene rings linked to each other through an ether group.
M480T583_NEG	Cycloprothrin	Benzenoids	Benzene and substituted derivatives	Diphenylethers	This compound belongs to the class of organic compounds known as diphenylethers. These are aromatic compounds containing two benzene rings linked to each other through an ether group.
M503T270_NEG	Fenoprofen calcium	Benzenoids	Benzene and substituted derivatives	Diphenylethers	This compound belongs to the class of organic compounds known as diphenylethers. These are aromatic compounds containing two benzene rings linked to each other through an ether group.
M598T111_POS	Chloroxuron	Benzenoids	Benzene and substituted derivatives	Diphenylethers	This compound belongs to the class of organic compounds known as diphenylethers. These are aromatic compounds containing two benzene rings linked to each other through an ether group.
M275T137_NEG	3,3'-Dimethylbisphenol A	Benzenoids	Benzene and substituted derivatives	Diphenylmethanes	This compound belongs to the class of organic compounds known as bisphenols. These are methylenediphenols, HOC6H4CH2C6H4OH, commonly p,p-methylenediphenol, and their substitution products (generally derived from condensation of two equivalent amounts of a phenol with an aldehyde or ketone).
M463T442_1_POS	Tribromobisphenol A	Benzenoids	Benzene and substituted derivatives	Diphenylmethanes	This compound belongs to the class of organic compounds known as bisphenols. These are methylenediphenols, HOC6H4CH2C6H4OH, commonly p,p-methylenediphenol, and their substitution products (generally derived from condensation of two equivalent amounts of a phenol with an aldehyde or ketone).
M305T834_POS	Mepenzolate	Benzenoids	Benzene and substituted derivatives	Diphenylmethanes	This compound belongs to the class of organic compounds known as diphenylmethanes. These are compounds containing a diphenylmethane moiety, which consists of a methane wherein two hydrogen atoms are replaced by two phenyl groups.
M320T218_NEG	Flutriafol	Benzenoids	Benzene and substituted derivatives	Diphenylmethanes	This compound belongs to the class of organic compounds known as diphenylmethanes. These are compounds containing a diphenylmethane moiety, which consists of a methane wherein two hydrogen atoms are replaced by two phenyl groups.
M373T633_NEG	Hydroxyzine	Benzenoids	Benzene and substituted derivatives	Diphenylmethanes	This compound belongs to the class of organic compounds known as diphenylmethanes. These are compounds containing a diphenylmethane moiety, which consists of a methane wherein two hydrogen atoms are replaced by two phenyl groups.
M380T707_NEG	Malachite green	Benzenoids	Benzene and substituted derivatives	Diphenylmethanes	This compound belongs to the class of organic compounds known as diphenylmethanes. These are compounds containing a diphenylmethane moiety, which consists of a methane wherein two hydrogen atoms are replaced by two phenyl groups.
M406T509_NEG	Dimethomorph	Benzenoids	Benzene and substituted derivatives	Diphenylmethanes	This compound belongs to the class of organic compounds known as diphenylmethanes. These are compounds containing a diphenylmethane moiety, which consists of a methane wherein two hydrogen atoms are replaced by two phenyl groups.
M406T707_NEG	Meclizine	Benzenoids	Benzene and substituted derivatives	Diphenylmethanes	This compound belongs to the class of organic compounds known as diphenylmethanes. These are compounds containing a diphenylmethane moiety, which consists of a methane wherein two hydrogen atoms are replaced by two phenyl groups.
M433T731_POS	Buclizine	Benzenoids	Benzene and substituted derivatives	Diphenylmethanes	This compound belongs to the class of organic compounds known as diphenylmethanes. These are compounds containing a diphenylmethane moiety, which consists of a methane wherein two hydrogen atoms are replaced by two phenyl groups.
M471T383_NEG	Bis(4'-chlorophenyl)methane	Benzenoids	Benzene and substituted derivatives	Diphenylmethanes	This compound belongs to the class of organic compounds known as diphenylmethanes. These are compounds containing a diphenylmethane moiety, which consists of a methane wherein two hydrogen atoms are replaced by two phenyl groups.
M499T703_NEG	PD 123177	Benzenoids	Benzene and substituted derivatives	Diphenylmethanes	This compound belongs to the class of organic compounds known as diphenylmethanes. These are compounds containing a diphenylmethane moiety, which consists of a methane wherein two hydrogen atoms are replaced by two phenyl groups.
M547T504_NEG	Patent blue	Benzenoids	Benzene and substituted derivatives	Diphenylmethanes	This compound belongs to the class of organic compounds known as diphenylmethanes. These are compounds containing a diphenylmethane moiety, which consists of a methane wherein two hydrogen atoms are replaced by two phenyl groups.
M600T380_NEG	GW 3965	Benzenoids	Benzene and substituted derivatives	Diphenylmethanes	This compound belongs to the class of organic compounds known as diphenylmethanes. These are compounds containing a diphenylmethane moiety, which consists of a methane wherein two hydrogen atoms are replaced by two phenyl groups.
M675T514_NEG	Chloropropylate	Benzenoids	Benzene and substituted derivatives	Diphenylmethanes	This compound belongs to the class of organic compounds known as diphenylmethanes. These are compounds containing a diphenylmethane moiety, which consists of a methane wherein two hydrogen atoms are replaced by two phenyl groups.
M693T342_NEG	FPL64176	Benzenoids	Benzene and substituted derivatives	Diphenylmethanes	This compound belongs to the class of organic compounds known as diphenylmethanes. These are compounds containing a diphenylmethane moiety, which consists of a methane wherein two hydrogen atoms are replaced by two phenyl groups.
M807T605_NEG	Mallotophenone	Benzenoids	Benzene and substituted derivatives	Diphenylmethanes	This compound belongs to the class of organic compounds known as diphenylmethanes. These are compounds containing a diphenylmethane moiety, which consists of a methane wherein two hydrogen atoms are replaced by two phenyl groups.
M175T973_NEG	Bromobenzene	Benzenoids	Benzene and substituted derivatives	Halobenzenes	This compound belongs to the class of organic compounds known as bromobenzenes. These are organic compounds containing a bromine atom attached to a benzene ring.
M113T935_2_POS	Chlorobenzene	Benzenoids	Benzene and substituted derivatives	Halobenzenes	This compound belongs to the class of organic compounds known as chlorobenzenes. These are compounds containing one or more chlorine atoms attached to a benzene moiety.
M174T433_NEG	m-Chlorobenzamide	Benzenoids	Benzene and substituted derivatives	Halobenzenes	This compound belongs to the class of organic compounds known as chlorobenzenes. These are compounds containing one or more chlorine atoms attached to a benzene moiety.
M188T567_POS	4-Chlorophenylacetate	Benzenoids	Benzene and substituted derivatives	Halobenzenes	This compound belongs to the class of organic compounds known as chlorobenzenes. These are compounds containing one or more chlorine atoms attached to a benzene moiety.
M230T938_NEG	1,2,3,4-Tetrachlorobenzene	Benzenoids	Benzene and substituted derivatives	Halobenzenes	This compound belongs to the class of organic compounds known as chlorobenzenes. These are compounds containing one or more chlorine atoms attached to a benzene moiety.
M238T66_NEG	cis-2,3-Dihydro-2,3-dihydroxy-4'-chlorobiphenyl	Benzenoids	Benzene and substituted derivatives	Halobenzenes	This compound belongs to the class of organic compounds known as chlorobenzenes. These are compounds containing one or more chlorine atoms attached to a benzene moiety.
M655T456_NEG	Pencycuron	Benzenoids	Benzene and substituted derivatives	Halobenzenes	This compound belongs to the class of organic compounds known as chlorobenzenes. These are compounds containing one or more chlorine atoms attached to a benzene moiety.
M163T934_POS	2,6-Dichlorophenol	Benzenoids	Benzene and substituted derivatives	Halobenzenes	This compound belongs to the class of organic compounds known as dichlorobenzenes. These are compounds containing a benzene with exactly two chlorine atoms attached to it.
M263T363_NEG	Apraclonidine	Benzenoids	Benzene and substituted derivatives	Halobenzenes	This compound belongs to the class of organic compounds known as dichlorobenzenes. These are compounds containing a benzene with exactly two chlorine atoms attached to it.
M270T201_NEG	Clorgyline	Benzenoids	Benzene and substituted derivatives	Halobenzenes	This compound belongs to the class of organic compounds known as dichlorobenzenes. These are compounds containing a benzene with exactly two chlorine atoms attached to it.
M363T297_NEG	WIN54954	Benzenoids	Benzene and substituted derivatives	Halobenzenes	This compound belongs to the class of organic compounds known as dichlorobenzenes. These are compounds containing a benzene with exactly two chlorine atoms attached to it.
M415T113_NEG	Sulconazole	Benzenoids	Benzene and substituted derivatives	Halobenzenes	This compound belongs to the class of organic compounds known as dichlorobenzenes. These are compounds containing a benzene with exactly two chlorine atoms attached to it.
M429T363_NEG	Spirodiclofen	Benzenoids	Benzene and substituted derivatives	Halobenzenes	This compound belongs to the class of organic compounds known as dichlorobenzenes. These are compounds containing a benzene with exactly two chlorine atoms attached to it.
M681T415_NEG	Propiconazole	Benzenoids	Benzene and substituted derivatives	Halobenzenes	This compound belongs to the class of organic compounds known as dichlorobenzenes. These are compounds containing a benzene with exactly two chlorine atoms attached to it.
M161T808_POS	Methyleugenol	Benzenoids	Benzene and substituted derivatives	Methoxybenzenes	This compound belongs to the class of organic compounds known as dimethoxybenzenes. These are organic aromatic compounds containing a monocyclic benzene moiety carrying exactly two methoxy groups.
M272T109_POS	Midodrine	Benzenoids	Benzene and substituted derivatives	Methoxybenzenes	This compound belongs to the class of organic compounds known as dimethoxybenzenes. These are organic aromatic compounds containing a monocyclic benzene moiety carrying exactly two methoxy groups.
M378T422_POS	O-Acetylcypholophine	Benzenoids	Benzene and substituted derivatives	Methoxybenzenes	This compound belongs to the class of organic compounds known as dimethoxybenzenes. These are organic aromatic compounds containing a monocyclic benzene moiety carrying exactly two methoxy groups.
M244T97_NEG	Chloromethiuron	Benzenoids	Benzene and substituted derivatives	N-phenylthioureas	This compound belongs to the class of organic compounds known as n-phenylthioureas. These are compounds containing a N-phenylthiourea moiety, which is structurally characterized by a phenyl group linked to one nitrogen atom of a thiourea group.
M229T72_NEG	Linuron	Benzenoids	Benzene and substituted derivatives	N-phenylureas	This compound belongs to the class of organic compounds known as n-phenylureas. These are compounds containing a N-phenylurea moiety, which is structurally characterized by a phenyl group linked to one nitrogen atom of a urea group.
M250T404_NEG	3-(3,4-Dichlorophenyl)-1-hydroxy-1-methylurea	Benzenoids	Benzene and substituted derivatives	N-phenylureas	This compound belongs to the class of organic compounds known as n-phenylureas. These are compounds containing a N-phenylurea moiety, which is structurally characterized by a phenyl group linked to one nitrogen atom of a urea group.
M442T332_NEG	Nicarbazin	Benzenoids	Benzene and substituted derivatives	N-phenylureas	This compound belongs to the class of organic compounds known as n-phenylureas. These are compounds containing a N-phenylurea moiety, which is structurally characterized by a phenyl group linked to one nitrogen atom of a urea group.
M134T315_NEG	1,2-Diamino-4-nitrobenzene	Benzenoids	Benzene and substituted derivatives	Nitrobenzenes	This compound belongs to the class of organic compounds known as nitrobenzenes. These are compounds containing a nitrobenzene moiety, which consists of a benzene ring with a carbon bearing a nitro group.
M274T314_NEG	HC Blue No.1	Benzenoids	Benzene and substituted derivatives	Nitrobenzenes	This compound belongs to the class of organic compounds known as nitrobenzenes. These are compounds containing a nitrobenzene moiety, which consists of a benzene ring with a carbon bearing a nitro group.
M297T109_POS	4-Nitrophenyl-3-ketovalidamine	Benzenoids	Benzene and substituted derivatives	Nitrobenzenes	This compound belongs to the class of organic compounds known as nitrobenzenes. These are compounds containing a nitrobenzene moiety, which consists of a benzene ring with a carbon bearing a nitro group.
M298T109_NEG	Ayamycin	Benzenoids	Benzene and substituted derivatives	Nitrobenzenes	This compound belongs to the class of organic compounds known as nitrobenzenes. These are compounds containing a nitrobenzene moiety, which consists of a benzene ring with a carbon bearing a nitro group.
M339T826_POS	Nitramine	Benzenoids	Benzene and substituted derivatives	Nitrobenzenes	This compound belongs to the class of organic compounds known as nitrobenzenes. These are compounds containing a nitrobenzene moiety, which consists of a benzene ring with a carbon bearing a nitro group.
M579T426_NEG	Chloramphenicol palmitate	Benzenoids	Benzene and substituted derivatives	Nitrobenzenes	This compound belongs to the class of organic compounds known as nitrobenzenes. These are compounds containing a nitrobenzene moiety, which consists of a benzene ring with a carbon bearing a nitro group.
M297T776_NEG	Methamphetamine	Benzenoids	Benzene and substituted derivatives	Phenethylamines	This compound belongs to the class of organic compounds known as amphetamines and derivatives. These are organic compounds containing or derived from 1-phenylpropan-2-amine.
M362T370_POS	Formoterol	Benzenoids	Benzene and substituted derivatives	Phenethylamines	This compound belongs to the class of organic compounds known as amphetamines and derivatives. These are organic compounds containing or derived from 1-phenylpropan-2-amine.
M365T291_NEG	Chlorphentermine	Benzenoids	Benzene and substituted derivatives	Phenethylamines	This compound belongs to the class of organic compounds known as amphetamines and derivatives. These are organic compounds containing or derived from 1-phenylpropan-2-amine.
M461T521_NEG	Fenfluramine	Benzenoids	Benzene and substituted derivatives	Phenethylamines	This compound belongs to the class of organic compounds known as amphetamines and derivatives. These are organic compounds containing or derived from 1-phenylpropan-2-amine.
M486T789_NEG	Oxethazaine	Benzenoids	Benzene and substituted derivatives	Phenethylamines	This compound belongs to the class of organic compounds known as amphetamines and derivatives. These are organic compounds containing or derived from 1-phenylpropan-2-amine.
M122T724_POS	Phenylethylamine	Benzenoids	Benzene and substituted derivatives	Phenethylamines	This compound belongs to the class of organic compounds known as phenethylamines. These are compounds containing a phenethylamine moiety, which consists of a phenyl group substituted at the second position by an ethan-1-amine.
M227T178_NEG	Mescaline	Benzenoids	Benzene and substituted derivatives	Phenethylamines	This compound belongs to the class of organic compounds known as phenethylamines. These are compounds containing a phenethylamine moiety, which consists of a phenyl group substituted at the second position by an ethan-1-amine.
M466T572_NEG	Mersalyl acid	Benzenoids	Benzene and substituted derivatives	Phenoxyacetic acid derivatives	This compound belongs to the class of organic compounds known as phenoxyacetic acid derivatives. These are compounds containing an anisole where the methane group is linked to an acetic acid or a derivative.
M490T614_NEG	GW 0742	Benzenoids	Benzene and substituted derivatives	Phenoxyacetic acid derivatives	This compound belongs to the class of organic compounds known as phenoxyacetic acid derivatives. These are compounds containing an anisole where the methane group is linked to an acetic acid or a derivative.
M445T661_NEG	Fluacrypyrim	Benzenoids	Benzene and substituted derivatives	Phenyl-beta-methoxyacrylates	This compound belongs to the class of organic compounds known as phenyl-beta-methoxyacrylates. These are aromatic compounds containing a methyl-3-methoxyacrylate moiety that carries a benzyl group at the C-alpha carbon.
M121T71_POS	Phenylacetaldehyde	Benzenoids	Benzene and substituted derivatives	Phenylacetaldehydes	This compound belongs to the class of organic compounds known as phenylacetaldehydes. These are compounds containing a phenylacetaldehyde moiety, which consists of a phenyl group substituted at the second position by an acetalydehyde.
M335T514_NEG	Homogentisate	Benzenoids	Benzene and substituted derivatives	Phenylacetic acids	This compound belongs to the class of organic compounds known as 2(hydroxyphenyl)acetic acids. These are phenylacetic acids that carry a hydroxyl group at the 2-position.
M472T503_POS	Verapamil	Benzenoids	Benzene and substituted derivatives	Phenylbutylamines	This compound belongs to the class of organic compounds known as phenylbutylamines. These are compounds containing a phenylbutylamine moiety, which consists of a phenyl group substituted at the fourth carbon by an butan-1-amine.
M500T503_NEG	Gallopamil	Benzenoids	Benzene and substituted derivatives	Phenylbutylamines	This compound belongs to the class of organic compounds known as phenylbutylamines. These are compounds containing a phenylbutylamine moiety, which consists of a phenyl group substituted at the fourth carbon by an butan-1-amine.
M241T503_NEG	Diphenylcarbazide	Benzenoids	Benzene and substituted derivatives	Phenylhydrazines	This compound belongs to the class of organic compounds known as phenylhydrazines. These are compounds containing a phenylhydrazide moiety, which consists of a hydrazide substituent attached to a phenyl group.
M275T388_NEG	4-Hydroxymethylphenylhydrazine	Benzenoids	Benzene and substituted derivatives	Phenylhydrazines	This compound belongs to the class of organic compounds known as phenylhydrazines. These are compounds containing a phenylhydrazide moiety, which consists of a hydrazide substituent attached to a phenyl group.
M729T305_NEG	Guinea green B	Benzenoids	Benzene and substituted derivatives	Phenylmethylamines	This compound belongs to the class of organic compounds known as phenylbenzamines. These are aromatic compounds consisting of a benzyl group that is N-linked to a benzamine.
M445T81_NEG	Leptophos	Benzenoids	Benzene and substituted derivatives	Phenylphosphonothioates	This compound belongs to the class of organic compounds known as phenyl phenylphosphonothioates. These are aromatic compounds containing a phenylphosphonothioate group, which is O-esterified with another phenyl group. They have the general structure OP(R)(=S)OR', where R,R'=phenyl groups.
M324T180_POS	Etoxazole	Benzenoids	Benzene and substituted derivatives	Phenylpropanes	This compound belongs to the class of organic compounds known as phenylpropanes. These are organic compounds containing a phenylpropane moiety.
M329T481_POS	Bromobutide	Benzenoids	Benzene and substituted derivatives	Phenylpropanes	This compound belongs to the class of organic compounds known as phenylpropanes. These are organic compounds containing a phenylpropane moiety.
M329T614_NEG	Ephedrine	Benzenoids	Benzene and substituted derivatives	Phenylpropanes	This compound belongs to the class of organic compounds known as phenylpropanes. These are organic compounds containing a phenylpropane moiety.
M334T466_POS	Tebufenpyrad	Benzenoids	Benzene and substituted derivatives	Phenylpropanes	This compound belongs to the class of organic compounds known as phenylpropanes. These are organic compounds containing a phenylpropane moiety.
M353T154_NEG	Aramite	Benzenoids	Benzene and substituted derivatives	Phenylpropanes	This compound belongs to the class of organic compounds known as phenylpropanes. These are organic compounds containing a phenylpropane moiety.
M119T731_POS	alpha-Methylstyrene	Benzenoids	Benzene and substituted derivatives	Phenylpropenes	This compound belongs to the class of organic compounds known as phenylpropenes. These are compounds containing a phenylpropene moiety, which consists of a propene substituent bound to a phenyl group.
M226T855_POS	Styrene	Benzenoids	Benzene and substituted derivatives	Styrenes	This compound belongs to the class of organic compounds known as styrenes. These are organic compounds containing an ethenylbenzene moiety.
M266T853_NEG	Dienomycin B	Benzenoids	Benzene and substituted derivatives	Styrenes	This compound belongs to the class of organic compounds known as styrenes. These are organic compounds containing an ethenylbenzene moiety.
M276T842_NEG	4-coumaroylhexanoylmethane	Benzenoids	Benzene and substituted derivatives	Styrenes	This compound belongs to the class of organic compounds known as styrenes. These are organic compounds containing an ethenylbenzene moiety.
M188T164_NEG	Benzenamine sulfate	Benzenoids	Benzene and substituted derivatives	Sulfanilides	This compound belongs to the class of organic compounds known as sulfanilides. These are organic aromatic compounds containing a sulfanilide moiety, with the general structure RS(=O)(=O)NC1=CC=CC=C1.
M291T298_NEG	Sotalol	Benzenoids	Benzene and substituted derivatives	Sulfanilides	This compound belongs to the class of organic compounds known as sulfanilides. These are organic aromatic compounds containing a sulfanilide moiety, with the general structure RS(=O)(=O)NC1=CC=CC=C1.
M388T274_POS	Diclosulam	Benzenoids	Benzene and substituted derivatives	Sulfanilides	This compound belongs to the class of organic compounds known as sulfanilides. These are organic aromatic compounds containing a sulfanilide moiety, with the general structure RS(=O)(=O)NC1=CC=CC=C1.
M497T344_NEG	T 0901317	Benzenoids	Benzene and substituted derivatives	Sulfanilides	This compound belongs to the class of organic compounds known as sulfanilides. These are organic aromatic compounds containing a sulfanilide moiety, with the general structure RS(=O)(=O)NC1=CC=CC=C1.
M160T75_NEG	4-Chloro-ortho-toluidine	Benzenoids	Benzene and substituted derivatives	Toluenes	This compound belongs to the class of organic compounds known as aminotoluenes. These are organic aromatic compounds containing a benzene that carries a single methyl group and one amino group.
M178T453_NEG	4-Amino-2,6-dinitrotoluene	Benzenoids	Benzene and substituted derivatives	Toluenes	This compound belongs to the class of organic compounds known as dinitrotoluenes. These are organic aromatic compounds containing a benzene that carries a single methyl group and exactly two nitro groups.
M192T695_POS	DEET	Benzenoids	Benzene and substituted derivatives	Toluenes	This compound belongs to the class of organic compounds known as n,n-dialkyl-m-toluamides. These are aromatic that contain a m-toluamide, where the carboxamide group is N- substituted with two alkyl chains.
M185T708_POS	Toluene	Benzenoids	Benzene and substituted derivatives	Toluenes	This compound belongs to the class of organic compounds known as toluenes. These are compounds containing a benzene ring which bears a methane group.
M253T673_NEG	Ferimzone	Benzenoids	Benzene and substituted derivatives	Toluenes	This compound belongs to the class of organic compounds known as toluenes. These are compounds containing a benzene ring which bears a methane group.
M218T724_POS	Dexmedetomidine	Benzenoids	Benzene and substituted derivatives	Xylenes	This compound belongs to the class of organic compounds known as o-xylenes. These are aromatic compounds that contain a o-xylene moiety, which is a monocyclic benzene carrying exactly two methyl groups at the 1- and 2-positions.
M293T263_NEG	Senglutinosin	Benzenoids	Benzene and substituted derivatives	Xylenes	This compound belongs to the class of organic compounds known as o-xylenes. These are aromatic compounds that contain a o-xylene moiety, which is a monocyclic benzene carrying exactly two methyl groups at the 1- and 2-positions.
M278T644_POS	Oxymetazoline	Benzenoids	Benzene and substituted derivatives	Xylenes	This compound belongs to the class of organic compounds known as xylenols. These are aromatic compounds that contain a xylene moiety, which is a monocyclic benzene carrying exactly two methyl groups, and at least one hydroxyl group.
M155T73_NEG	Phenylmethanesulfonyl fluoride	Benzenoids	Benzene and substituted derivatives		This compound belongs to the class of organic compounds known as benzene and substituted derivatives. These are aromatic compounds containing one monocyclic ring system consisting of benzene.
M157T102_NEG	(Z)-phenylmethanethial S-oxide	Benzenoids	Benzene and substituted derivatives		This compound belongs to the class of organic compounds known as benzene and substituted derivatives. These are aromatic compounds containing one monocyclic ring system consisting of benzene.
M239T730_NEG	Benzamidine	Benzenoids	Benzene and substituted derivatives		This compound belongs to the class of organic compounds known as benzene and substituted derivatives. These are aromatic compounds containing one monocyclic ring system consisting of benzene.
M263T807_POS	Benzenepropanenitrile	Benzenoids	Benzene and substituted derivatives		This compound belongs to the class of organic compounds known as benzene and substituted derivatives. These are aromatic compounds containing one monocyclic ring system consisting of benzene.
M264T316_NEG	Esprocarb	Benzenoids	Benzene and substituted derivatives		This compound belongs to the class of organic compounds known as benzene and substituted derivatives. These are aromatic compounds containing one monocyclic ring system consisting of benzene.
M265T468_NEG	Fonofos	Benzenoids	Benzene and substituted derivatives		This compound belongs to the class of organic compounds known as benzene and substituted derivatives. These are aromatic compounds containing one monocyclic ring system consisting of benzene.
M279T190_NEG	5-Phenyl-1,3-pentadiyne	Benzenoids	Benzene and substituted derivatives		This compound belongs to the class of organic compounds known as benzene and substituted derivatives. These are aromatic compounds containing one monocyclic ring system consisting of benzene.
M279T439_NEG	phenylmethanesulfenate	Benzenoids	Benzene and substituted derivatives		This compound belongs to the class of organic compounds known as benzene and substituted derivatives. These are aromatic compounds containing one monocyclic ring system consisting of benzene.
M358T657_NEG	Thiophanate-methyl	Benzenoids	Benzene and substituted derivatives		This compound belongs to the class of organic compounds known as benzene and substituted derivatives. These are aromatic compounds containing one monocyclic ring system consisting of benzene.
M377T123_POS	cis-2,3-Dihydro-2,3-dihydroxybiphenyl	Benzenoids	Benzene and substituted derivatives		This compound belongs to the class of organic compounds known as benzene and substituted derivatives. These are aromatic compounds containing one monocyclic ring system consisting of benzene.
M402T303_NEG	Tetraphenylarsonium	Benzenoids	Benzene and substituted derivatives		This compound belongs to the class of organic compounds known as benzene and substituted derivatives. These are aromatic compounds containing one monocyclic ring system consisting of benzene.
M427T593_POS	Helilupolone	Benzenoids	Benzene and substituted derivatives		This compound belongs to the class of organic compounds known as benzene and substituted derivatives. These are aromatic compounds containing one monocyclic ring system consisting of benzene.
M523T385_NEG	petivericin	Benzenoids	Benzene and substituted derivatives		This compound belongs to the class of organic compounds known as benzene and substituted derivatives. These are aromatic compounds containing one monocyclic ring system consisting of benzene.
M441T363_NEG	Dizocilpine	Benzenoids	Dibenzocycloheptenes		This compound belongs to the class of organic compounds known as dibenzocycloheptenes. These are compounds containing a dibenzocycloheptene moiety, which consists of two benzene rings connected by a cycloheptene ring.
M257T566_POS	N-Hydroxy-2-acetamidofluorene	Benzenoids	Fluorenes		This compound belongs to the class of organic compounds known as fluorenes. These are compounds containing a fluorene moiety, which consists of two benzene rings connected through either a cyclopentane, cyclopentene, or cyclopenta-1,3-diene.
M380T290_NEG	Monascorubramine	Benzenoids	Fluorenes		This compound belongs to the class of organic compounds known as fluorenes. These are compounds containing a fluorene moiety, which consists of two benzene rings connected through either a cyclopentane, cyclopentene, or cyclopenta-1,3-diene.
M517T506_NEG	Cysfluoretin	Benzenoids	Fluorenes		This compound belongs to the class of organic compounds known as fluorenes. These are compounds containing a fluorene moiety, which consists of two benzene rings connected through either a cyclopentane, cyclopentene, or cyclopenta-1,3-diene.
M496T383_NEG	Quinoline yellow WS	Benzenoids	Indanes	Indanones	This compound belongs to the class of organic compounds known as indanediones. These are compounds containing an indane ring bearing two ketone groups.
M550T712_NEG	Pradimicin P	Benzenoids	Naphthacenes	Tetracenequinones	This compound belongs to the class of organic compounds known as tetracenequinones. These are polyaromatic hydrocarbon derivatives containing a tetracyclic cycle made up of four linearly fused benzene rings, one of which bears two ketone groups at position 1 and 4.
M567T376_POS	Pradimicinone I	Benzenoids	Naphthacenes	Tetracenequinones	This compound belongs to the class of organic compounds known as tetracenequinones. These are polyaromatic hydrocarbon derivatives containing a tetracyclic cycle made up of four linearly fused benzene rings, one of which bears two ketone groups at position 1 and 4.
M585T487_NEG	8-Demethyl-8-alpha-L-rhamnosyltetracenomycin C	Benzenoids	Naphthacenes	Tetracenequinones	This compound belongs to the class of organic compounds known as tetracenequinones. These are polyaromatic hydrocarbon derivatives containing a tetracyclic cycle made up of four linearly fused benzene rings, one of which bears two ketone groups at position 1 and 4.
M595T346_NEG	7-Methoxypradimicinone II	Benzenoids	Naphthacenes	Tetracenequinones	This compound belongs to the class of organic compounds known as tetracenequinones. These are polyaromatic hydrocarbon derivatives containing a tetracyclic cycle made up of four linearly fused benzene rings, one of which bears two ketone groups at position 1 and 4.
M597T601_POS	8-Demethyl-8-(2,3-di-O-methyl-alpha-L-rhamnosyl)tetracenomycin C	Benzenoids	Naphthacenes	Tetracenequinones	This compound belongs to the class of organic compounds known as tetracenequinones. These are polyaromatic hydrocarbon derivatives containing a tetracyclic cycle made up of four linearly fused benzene rings, one of which bears two ketone groups at position 1 and 4.
M280T71_NEG	8-Anilino-1-naphthalene sulfonic acid	Benzenoids	Naphthalenes	Naphthalene sulfonic acids and derivatives	This compound belongs to the class of organic compounds known as 1-naphthalene sulfonates. These are organic aromatic compounds that contain a naphthalene moiety that carries a sulfonic acid group at the 1-position. Naphthalene is a bicyclic compound that is made up of two fused benzene ring.
M513T66_NEG	Ponceau 3R	Benzenoids	Naphthalenes	Naphthalene sulfonic acids and derivatives	This compound belongs to the class of organic compounds known as 2-naphthalene sulfonates. These are organic aromatic compounds that contain a naphthalene moiety that carries a sulfonic acid group at the 2-position. Naphthalene is a bicyclic compound that is made up of two fused benzene ring.
M293T394_3_NEG	Cyclic dehypoxanthine futalosine	Benzenoids	Naphthalenes	Naphthalenecarboxylic acids and derivatives	This compound belongs to the class of organic compounds known as naphthalenecarboxylic acids. These are compounds containing a naphthalene moiety, which bears a carboxylic acid group one or more positions. Naphthalene is a bicyclic compound that is made up of two fused benzene ring.
M906T703_NEG	Cycloguanil pamoate	Benzenoids	Naphthalenes	Naphthalenecarboxylic acids and derivatives	This compound belongs to the class of organic compounds known as naphthalenecarboxylic acids. These are compounds containing a naphthalene moiety, which bears a carboxylic acid group one or more positions. Naphthalene is a bicyclic compound that is made up of two fused benzene ring.
M306T206_POS	2-Naphthol	Benzenoids	Naphthalenes	Naphthols and derivatives	This compound belongs to the class of organic compounds known as naphthols and derivatives. These are naphthalene derivatives carrying one or more hydroxyl (-OH) groups at any ring position.
M399T677_NEG	4-Demethylpremithramycinone	Benzenoids	Naphthalenes	Naphthols and derivatives	This compound belongs to the class of organic compounds known as naphthols and derivatives. These are naphthalene derivatives carrying one or more hydroxyl (-OH) groups at any ring position.
M839T604_NEG	8'-Hydroxy-3-methoxy isodiospyrin	Benzenoids	Naphthalenes	Naphthols and derivatives	This compound belongs to the class of organic compounds known as naphthols and derivatives. These are naphthalene derivatives carrying one or more hydroxyl (-OH) groups at any ring position.
M139T60_POS	Juglone	Benzenoids	Naphthalenes	Naphthoquinones	This compound belongs to the class of organic compounds known as naphthoquinones. These are compounds containing a naphthohydroquinone moiety, which consists of a benzene ring linearly fused to a bezene-1,4-dione (quinone).
M208T934_POS	Quinoclamin	Benzenoids	Naphthalenes	Naphthoquinones	This compound belongs to the class of organic compounds known as naphthoquinones. These are compounds containing a naphthohydroquinone moiety, which consists of a benzene ring linearly fused to a bezene-1,4-dione (quinone).
M237T99_POS	deoxyshikonin	Benzenoids	Naphthalenes	Naphthoquinones	This compound belongs to the class of organic compounds known as naphthoquinones. These are compounds containing a naphthohydroquinone moiety, which consists of a benzene ring linearly fused to a bezene-1,4-dione (quinone).
M277T67_NEG	Nepenthone A	Benzenoids	Naphthalenes	Naphthoquinones	This compound belongs to the class of organic compounds known as naphthoquinones. These are compounds containing a naphthohydroquinone moiety, which consists of a benzene ring linearly fused to a bezene-1,4-dione (quinone).
M297T596_POS	Hypoxylone	Benzenoids	Naphthalenes	Naphthoquinones	This compound belongs to the class of organic compounds known as naphthoquinones. These are compounds containing a naphthohydroquinone moiety, which consists of a benzene ring linearly fused to a bezene-1,4-dione (quinone).
M129T707_POS	Naphthalene	Benzenoids	Naphthalenes		This compound belongs to the class of organic compounds known as naphthalenes. These are compounds containing a naphthalene moiety, which consists of two fused benzene rings.
M311T175_NEG	1-Naphthaldehyde	Benzenoids	Naphthalenes		This compound belongs to the class of organic compounds known as naphthalenes. These are compounds containing a naphthalene moiety, which consists of two fused benzene rings.
M356T463_NEG	Tolrestat	Benzenoids	Naphthalenes		This compound belongs to the class of organic compounds known as naphthalenes. These are compounds containing a naphthalene moiety, which consists of two fused benzene rings.
M437T344_NEG	N-Phenyl-1-naphthylamine	Benzenoids	Naphthalenes		This compound belongs to the class of organic compounds known as naphthalenes. These are compounds containing a naphthalene moiety, which consists of two fused benzene rings.
M315T178_POS	Alteichin	Benzenoids	Perylenequinones		This compound belongs to the class of organic compounds known as perylenequinones. These are heterocyclic compounds characterized by two 8-hydroxy-1,4-dihydronaphthalen-1-one moieties joined together one or two CC-bonds.
M535T580_POS	Cercosporin	Benzenoids	Perylenequinones		This compound belongs to the class of organic compounds known as perylenequinones. These are heterocyclic compounds characterized by two 8-hydroxy-1,4-dihydronaphthalen-1-one moieties joined together one or two CC-bonds.
M415T679_NEG	9,10-Phenanthroquinone	Benzenoids	Phenanthrenes and derivatives	Phenanthraquinones	This compound belongs to the class of organic compounds known as phenanthraquinones. These are phenanthrene derivatives containing two ketone groups at position C9 and C10, respectively.
M285T702_POS	Batatasin I	Benzenoids	Phenanthrenes and derivatives	Phenanthrols	This compound belongs to the class of organic compounds known as phenanthrols. These are compounds containing a phenanthrene (or its hydrogenated derivative) to which a hydroxyl group is attached.
M751T446_NEG	Resistomycin	Benzenoids	Phenanthrenes and derivatives	Phenanthrols	This compound belongs to the class of organic compounds known as phenanthrols. These are compounds containing a phenanthrene (or its hydrogenated derivative) to which a hydroxyl group is attached.
M247T66_NEG	Phenanthrene-4,5-dicarboxylate	Benzenoids	Phenanthrenes and derivatives		This compound belongs to the class of organic compounds known as phenanthrenes and derivatives. These are polycyclic compounds containing a phenanthrene moiety, which is a tricyclic aromatic compound with three non-linearly fused benzene.
M305T184_NEG	2,3-Dehydro-UWM6	Benzenoids	Phenanthrenes and derivatives		This compound belongs to the class of organic compounds known as phenanthrenes and derivatives. These are polycyclic compounds containing a phenanthrene moiety, which is a tricyclic aromatic compound with three non-linearly fused benzene.
M353T65_POS	7-Hydroxymethyl-12-methylbenz[a]anthracene sulfate	Benzenoids	Phenanthrenes and derivatives		This compound belongs to the class of organic compounds known as phenanthrenes and derivatives. These are polycyclic compounds containing a phenanthrene moiety, which is a tricyclic aromatic compound with three non-linearly fused benzene.
M390T230_POS	Diprenorphine	Benzenoids	Phenanthrenes and derivatives		This compound belongs to the class of organic compounds known as phenanthrenes and derivatives. These are polycyclic compounds containing a phenanthrene moiety, which is a tricyclic aromatic compound with three non-linearly fused benzene.
M195T68_NEG	4-Bromophenylacetate	Benzenoids	Phenol esters		This compound belongs to the class of organic compounds known as phenol esters. These are aromatic compounds containing a benzene ring substituted by a hydroxyl group and an ester group.
M340T109_POS	Binapacryl	Benzenoids	Phenol esters		This compound belongs to the class of organic compounds known as phenol esters. These are aromatic compounds containing a benzene ring substituted by a hydroxyl group and an ester group.
M301T271_POS	Buflavine	Benzenoids	Phenol ethers	Anisoles	This compound belongs to the class of organic compounds known as anisoles. These are organic compounds containing a methoxybenzene or a derivative thereof.
M462T341_POS	Lythramine	Benzenoids	Phenol ethers	Anisoles	This compound belongs to the class of organic compounds known as anisoles. These are organic compounds containing a methoxybenzene or a derivative thereof.
M251T604_POS	Gemfibrozil	Benzenoids	Phenol ethers		This compound belongs to the class of organic compounds known as phenol ethers. These are aromatic compounds containing an ether group substituted with a benzene ring.
M252T185_NEG	Fenothiocarb	Benzenoids	Phenol ethers		This compound belongs to the class of organic compounds known as phenol ethers. These are aromatic compounds containing an ether group substituted with a benzene ring.
M350T321_NEG	N-Cinnamoyl-O-prenyloctopamine	Benzenoids	Phenol ethers		This compound belongs to the class of organic compounds known as phenol ethers. These are aromatic compounds containing an ether group substituted with a benzene ring.
M354T223_POS	Pentoxazone	Benzenoids	Phenol ethers		This compound belongs to the class of organic compounds known as phenol ethers. These are aromatic compounds containing an ether group substituted with a benzene ring.
M638T505_POS	Croconazole	Benzenoids	Phenol ethers		This compound belongs to the class of organic compounds known as phenol ethers. These are aromatic compounds containing an ether group substituted with a benzene ring.
M263T906_POS	4-Dodecylphenol	Benzenoids	Phenols	1-hydroxy-2-unsubstituted benzenoids	This compound belongs to the class of organic compounds known as 1-hydroxy-2-unsubstituted benzenoids. These are phenols that a unsubstituted at the 2-position.
M264T534_NEG	Pyrrolezanthine	Benzenoids	Phenols	1-hydroxy-2-unsubstituted benzenoids	This compound belongs to the class of organic compounds known as 1-hydroxy-2-unsubstituted benzenoids. These are phenols that a unsubstituted at the 2-position.
M316T326_POS	4-Hydroxymandelonitrile	Benzenoids	Phenols	1-hydroxy-2-unsubstituted benzenoids	This compound belongs to the class of organic compounds known as 1-hydroxy-2-unsubstituted benzenoids. These are phenols that a unsubstituted at the 2-position.
M326T304_NEG	2-(4-Hydroxyphenyl)-1-nitroethane	Benzenoids	Phenols	1-hydroxy-2-unsubstituted benzenoids	This compound belongs to the class of organic compounds known as 1-hydroxy-2-unsubstituted benzenoids. These are phenols that a unsubstituted at the 2-position.
M206T700_POS	Phenol	Benzenoids	Phenols	1-hydroxy-4-unsubstituted benzenoids	This compound belongs to the class of organic compounds known as 1-hydroxy-4-unsubstituted benzenoids. These are phenols that are unsubstituted at the 4-position.
M196T937_POS	2,6-Dichloro-p-benzohydroquinone	Benzenoids	Phenols	1,4-dihydroxy-2-halobenzenoids	This compound belongs to the class of organic compounds known as 1,4-dihydroxy-2-halobenzenoids. These are aromatic compounds containing a 1,-2-dihydroxybenzene moiety, which carries an halogen atom at the ring 2-position.
M211T934_NEG	2,3,6-Trichloro-p-hydroquinone	Benzenoids	Phenols	1,4-dihydroxy-2-halobenzenoids	This compound belongs to the class of organic compounds known as 1,4-dihydroxy-2-halobenzenoids. These are aromatic compounds containing a 1,-2-dihydroxybenzene moiety, which carries an halogen atom at the ring 2-position.
M279T81_POS	Terrestrol B	Benzenoids	Phenols	1,4-dihydroxy-2-halobenzenoids	This compound belongs to the class of organic compounds known as 1,4-dihydroxy-2-halobenzenoids. These are aromatic compounds containing a 1,-2-dihydroxybenzene moiety, which carries an halogen atom at the ring 2-position.
M195T644_POS	4-Hexyloxyphenol	Benzenoids	Phenols	4-alkoxyphenols	This compound belongs to the class of organic compounds known as 4-alkoxyphenols. These are phenols that carry an alkoxy group at the 4-position of the benzene ring.
M209T728_POS	4-Heptyloxyphenol	Benzenoids	Phenols	4-alkoxyphenols	This compound belongs to the class of organic compounds known as 4-alkoxyphenols. These are phenols that carry an alkoxy group at the 4-position of the benzene ring.
M167T831_POS	3,4-Dihydroxymandelate	Benzenoids	Phenols	Benzenediols	This compound belongs to the class of organic compounds known as catechols. These are compounds containing a 1,2-benzenediol moiety.
M339T436_NEG	3,4-Dihydroxyphenylethyleneglycol	Benzenoids	Phenols	Benzenediols	This compound belongs to the class of organic compounds known as catechols. These are compounds containing a 1,2-benzenediol moiety.
M505T599_NEG	5-Amino-4-chloro-2-(2,3-dihydroxyphenyl)-3(2H)-pyridazinone	Benzenoids	Phenols	Benzenediols	This compound belongs to the class of organic compounds known as catechols. These are compounds containing a 1,2-benzenediol moiety.
M158T145_POS	Gentisyl alcohol	Benzenoids	Phenols	Benzenediols	This compound belongs to the class of organic compounds known as hydroquinones. These are compounds containing a hydroquinone moiety, which consists of a benzene ring with a hydroxyl groups at positions 1 and 4.
M144T67_POS	1,2,3-Trihydroxybenzene	Benzenoids	Phenols	Benzenetriols and derivatives	This compound belongs to the class of organic compounds known as 5-unsubstituted pyrrogallols. These are pyrrogallols that are unsubstituted at th5-position of the benzene ring.
M483T269_NEG	CBS 113A	Benzenoids	Phenols	Cresols	This compound belongs to the class of organic compounds known as meta cresols. These are aromatic compounds containing a meta-cresol moiety, which consists of a benzene ring bearing a methyl group and a hydroxyl group at ring positions 1 and 3, respectively.
M151T429_NEG	Vanillin	Benzenoids	Phenols	Methoxyphenols	This compound belongs to the class of organic compounds known as methoxyphenols. These are compounds containing a methoxy group attached to the benzene ring of a phenol moiety.
M211T174_POS	Sinapyl alcohol	Benzenoids	Phenols	Methoxyphenols	This compound belongs to the class of organic compounds known as methoxyphenols. These are compounds containing a methoxy group attached to the benzene ring of a phenol moiety.
M236T202_POS	Alcalinaphenol B	Benzenoids	Phenols	Methoxyphenols	This compound belongs to the class of organic compounds known as methoxyphenols. These are compounds containing a methoxy group attached to the benzene ring of a phenol moiety.
M573T879_NEG	N1,N8-Bis(sinapoyl)spermidine	Benzenoids	Phenols	Methoxyphenols	This compound belongs to the class of organic compounds known as methoxyphenols. These are compounds containing a methoxy group attached to the benzene ring of a phenol moiety.
M413T165_NEG	4-Nitro-3-(trifluoromethyl)phenol	Benzenoids	Phenols	Nitrophenols	This compound belongs to the class of organic compounds known as nitrophenols. These are compounds containing a nitrophenol moiety, which consists of a benzene ring bearing both a hydroxyl group and a nitro group on two different ring carbon atoms.
M495T444_NEG	1-Hydroxy-6-methoxypyrene	Benzenoids	Pyrenes		This compound belongs to the class of organic compounds known as pyrenes. These are compounds containing a pyrene moiety, which consists four fused benzene rings, resulting in a flat aromatic system.
M286T123_NEG	Tanzawaic acid A	Benzenoids	Tetralins		This compound belongs to the class of organic compounds known as tetralins. These are polycyclic aromatic compounds containing a tetralin moiety, which consists of a benzene fused to a cyclohexane.
M334T307_POS	Tamibarotene	Benzenoids	Tetralins		This compound belongs to the class of organic compounds known as tetralins. These are polycyclic aromatic compounds containing a tetralin moiety, which consists of a benzene fused to a cyclohexane.
M347T466_POS	Chrysoqueen	Benzenoids	Tetralins		This compound belongs to the class of organic compounds known as tetralins. These are polycyclic aromatic compounds containing a tetralin moiety, which consists of a benzene fused to a cyclohexane.
M514T348_NEG	Mibefradil	Benzenoids	Tetralins		This compound belongs to the class of organic compounds known as tetralins. These are polycyclic aromatic compounds containing a tetralin moiety, which consists of a benzene fused to a cyclohexane.
M498T644_POS	Bentazone	Benzenoids			This compound belongs to the class of organic compounds known as benzenoids. These are aromatic compounds containing one or more benzene rings.
M113T64_NEG	Cadmium	Homogeneous metal compounds	Homogeneous transition metal compounds		This compound belongs to the class of inorganic compounds known as homogeneous transition metal compounds. These are inorganic compounds containing only metal atoms,with the largest atom being a transition metal atom.
M114T923_NEG	Molybdenum	Homogeneous metal compounds	Homogeneous transition metal compounds		This compound belongs to the class of inorganic compounds known as homogeneous transition metal compounds. These are inorganic compounds containing only metal atoms,with the largest atom being a transition metal atom.
M127T782_NEG	Hydroiodic acid	Homogeneous non-metal compounds	Halogen organides	Halogen hydrides	This compound belongs to the class of inorganic compounds known as halogen hydrides. These are inorganic compounds in which the heaviest atom bonded to a hydrogen atom is a halogen.
M255T201_POS	Iodide	Homogeneous non-metal compounds	Homogeneous halogens		This compound belongs to the class of inorganic compounds known as homogeneous halogens. These are inorganic non-metallic compounds in which the largest atom is a nobel gas.
M148T935_NEG	Xenon	Homogeneous non-metal compounds	Homogeneous noble gases		This compound belongs to the class of inorganic compounds known as homogeneous noble gases. These are inorganic non-metallic compounds in which the largest atom is a halogen atom.
M481T503_1_POS	Trimetaphosphoric acid	Homogeneous non-metal compounds	Non-metal oxoanionic compounds	Non-metal phosphates	This compound belongs to the class of inorganic compounds known as non-metal phosphates. These are inorganic non-metallic compounds containing a phosphate as its largest oxoanion.
M177T68_NEG	Diphosphate	Homogeneous non-metal compounds	Non-metal oxoanionic compounds	Non-metal pyrophosphates	This compound belongs to the class of inorganic compounds known as non-metal pyrophosphates. These are inorganic non-metallic compounds containing a pyrophosphate as its largest oxoanion.
M195T80_NEG	Sulfate	Homogeneous non-metal compounds	Non-metal oxoanionic compounds	Non-metal sulfates	This compound belongs to the class of inorganic compounds known as non-metal sulfates. These are inorganic non-metallic compounds containing a sulfate as its largest oxoanion.
M483T292_1_POS	Triacontane	Hydrocarbons	Saturated hydrocarbons	Alkanes	This compound belongs to the class of organic compounds known as alkanes. These are acyclic branched or unbranched hydrocarbons having the general formula CnH2n+2 , and therefore consisting entirely of hydrogen atoms and saturated carbon atoms.
M186T696_POS	Cyclohexane	Hydrocarbons	Saturated hydrocarbons	Cycloalkanes	This compound belongs to the class of organic compounds known as cycloalkanes. These are saturated monocyclic hydrocarbons (with or without side chains).
M72T72_POS	1,3-Butadiene	Hydrocarbons	Unsaturated hydrocarbons	Olefins	This compound belongs to the class of organic compounds known as alkadienes. These are acyclic hydrocarbons that contain exactly two carbon-to-carbon double bonds.
M149T736_POS	Finavarrene	Hydrocarbons	Unsaturated hydrocarbons	Olefins	This compound belongs to the class of organic compounds known as alkatetraenes. These are acyclic hydrocarbons that contain exactly four carbon-to-carbon double bonds.
M200T699_POS	1-Tridecene	Hydrocarbons	Unsaturated hydrocarbons	Unsaturated aliphatic hydrocarbons	This compound belongs to the class of organic compounds known as unsaturated aliphatic hydrocarbons. These are aliphatic Hydrocarbons that contains one or more unsaturated carbon atoms. These compounds contain one or more double or triple bonds.
M242T704_POS	Cetene	Hydrocarbons	Unsaturated hydrocarbons	Unsaturated aliphatic hydrocarbons	This compound belongs to the class of organic compounds known as unsaturated aliphatic hydrocarbons. These are aliphatic Hydrocarbons that contains one or more unsaturated carbon atoms. These compounds contain one or more double or triple bonds.
M639T441_NEG	ES-242-3	Lignans, neolignans and related compounds	Arylnaphthalene lignans		This compound belongs to the class of organic compounds known as arylnaphthalene lignans. These are lignans containing the arylnaphthalene skeleton, especially 9-(2H-1,3-benzodioxol-5-yl)-1H,3H-naphtho[2,3-c]furan-1-one or a derivative thereof. Arylnaphthalene lignans occur in nature and exhibit diverse biological activities.
M681T416_NEG	ES-242-2	Lignans, neolignans and related compounds	Arylnaphthalene lignans		This compound belongs to the class of organic compounds known as arylnaphthalene lignans. These are lignans containing the arylnaphthalene skeleton, especially 9-(2H-1,3-benzodioxol-5-yl)-1H,3H-naphtho[2,3-c]furan-1-one or a derivative thereof. Arylnaphthalene lignans occur in nature and exhibit diverse biological activities.
M727T556_NEG	Justicidin B	Lignans, neolignans and related compounds	Arylnaphthalene lignans		This compound belongs to the class of organic compounds known as arylnaphthalene lignans. These are lignans containing the arylnaphthalene skeleton, especially 9-(2H-1,3-benzodioxol-5-yl)-1H,3H-naphtho[2,3-c]furan-1-one or a derivative thereof. Arylnaphthalene lignans occur in nature and exhibit diverse biological activities.
M493T693_NEG	5'-Methoxyhydnocarpin D	Lignans, neolignans and related compounds	Flavonolignans		This compound belongs to the class of organic compounds known as flavonolignans. These are non-conventional lignans that derived from flavonoids. They are characterized by a p-dioxin ring substituted at one carbon atom by a C3C6 (phenylpropan) group and fused to the B-ring of the 2-phenylchromene moiety.
M339T549_POS	(-)-thujaplicatin	Lignans, neolignans and related compounds	Furanoid lignans	Tetrahydrofuran lignans	This compound belongs to the class of organic compounds known as dibenzylbutyrolactone lignans. These are lignan compounds containing a 3,4-dibenzyloxolan-2-one moiety.
M341T535_POS	Matairesinol	Lignans, neolignans and related compounds	Furanoid lignans	Tetrahydrofuran lignans	This compound belongs to the class of organic compounds known as dibenzylbutyrolactone lignans. These are lignan compounds containing a 3,4-dibenzyloxolan-2-one moiety.
M435T97_NEG	(-)-Podorhizol	Lignans, neolignans and related compounds	Furanoid lignans	Tetrahydrofuran lignans	This compound belongs to the class of organic compounds known as dibenzylbutyrolactone lignans. These are lignan compounds containing a 3,4-dibenzyloxolan-2-one moiety.
M487T688_POS	Herpetone	Lignans, neolignans and related compounds	Furanoid lignans		This compound belongs to the class of organic compounds known as furanoid lignans. These are lignans with a structure that contains either a tetrahydrofuran ring, a furan ring, or a furofuan ring system, that arises from the joining of the two phenylpropanoid units.
M583T549_NEG	Hedyotol C	Lignans, neolignans and related compounds	Furanoid lignans		This compound belongs to the class of organic compounds known as furanoid lignans. These are lignans with a structure that contains either a tetrahydrofuran ring, a furan ring, or a furofuan ring system, that arises from the joining of the two phenylpropanoid units.
M809T618_NEG	Hedyotisol A	Lignans, neolignans and related compounds	Furanoid lignans		This compound belongs to the class of organic compounds known as furanoid lignans. These are lignans with a structure that contains either a tetrahydrofuran ring, a furan ring, or a furofuan ring system, that arises from the joining of the two phenylpropanoid units.
M831T705_NEG	1-Acetoxypinoresinol	Lignans, neolignans and related compounds	Furanoid lignans		This compound belongs to the class of organic compounds known as furanoid lignans. These are lignans with a structure that contains either a tetrahydrofuran ring, a furan ring, or a furofuan ring system, that arises from the joining of the two phenylpropanoid units.
M481T302_POS	Elenoside	Lignans, neolignans and related compounds	Lignan glycosides		This compound belongs to the class of organic compounds known as lignan glycosides. These are aromatic polycyclic compounds containing a carbohydrate component glycosidically linked to a lignan moiety. They include 1-aryltetralin lactones.
M541T697_POS	5'-demethoxy-6-methoxypodophyllotoxin 7-glucoside	Lignans, neolignans and related compounds	Lignan glycosides		This compound belongs to the class of organic compounds known as lignan glycosides. These are aromatic polycyclic compounds containing a carbohydrate component glycosidically linked to a lignan moiety. They include 1-aryltetralin lactones.
M549T474_NEG	Eucommin A	Lignans, neolignans and related compounds	Lignan glycosides		This compound belongs to the class of organic compounds known as lignan glycosides. These are aromatic polycyclic compounds containing a carbohydrate component glycosidically linked to a lignan moiety. They include 1-aryltetralin lactones.
M690T539_NEG	Arabelline	Lignans, neolignans and related compounds	Lignan glycosides		This compound belongs to the class of organic compounds known as lignan glycosides. These are aromatic polycyclic compounds containing a carbohydrate component glycosidically linked to a lignan moiety. They include 1-aryltetralin lactones.
M723T540_NEG	Occidentoside	Lignans, neolignans and related compounds	Lignan glycosides		This compound belongs to the class of organic compounds known as lignan glycosides. These are aromatic polycyclic compounds containing a carbohydrate component glycosidically linked to a lignan moiety. They include 1-aryltetralin lactones.
M741T448_NEG	Eleutheroside E	Lignans, neolignans and related compounds	Lignan glycosides		This compound belongs to the class of organic compounds known as lignan glycosides. These are aromatic polycyclic compounds containing a carbohydrate component glycosidically linked to a lignan moiety. They include 1-aryltetralin lactones.
M427T662_POS	6-methoxypodophyllotoxin	Lignans, neolignans and related compounds	Lignan lactones	Podophyllotoxins	This compound belongs to the class of organic compounds known as podophyllotoxins. These are tetralin lignans in which the benzene moiety of the tetralin skeleton is fused to a 1,3-dioxolane and the cyclohexane is fused to a butyrolactone (pyrrolidin-2-one).
M624T489_POS	6-methoxypodophyllotoxin 7-glucoside	Lignans, neolignans and related compounds	Lignan lactones	Podophyllotoxins	This compound belongs to the class of organic compounds known as podophyllotoxins. These are tetralin lignans in which the benzene moiety of the tetralin skeleton is fused to a 1,3-dioxolane and the cyclohexane is fused to a butyrolactone (pyrrolidin-2-one).
M675T539_NEG	Teniposide	Lignans, neolignans and related compounds	Lignan lactones	Podophyllotoxins	This compound belongs to the class of organic compounds known as podophyllotoxins. These are tetralin lignans in which the benzene moiety of the tetralin skeleton is fused to a 1,3-dioxolane and the cyclohexane is fused to a butyrolactone (pyrrolidin-2-one).
M827T683_NEG	Picropodophyllin	Lignans, neolignans and related compounds	Lignan lactones	Podophyllotoxins	This compound belongs to the class of organic compounds known as podophyllotoxins. These are tetralin lignans in which the benzene moiety of the tetralin skeleton is fused to a 1,3-dioxolane and the cyclohexane is fused to a butyrolactone (pyrrolidin-2-one).
M319T325_NEG	Darlucin A	Lignans, neolignans and related compounds			This compound belongs to the class of organic compounds known as lignans, neolignans and related compounds. These are plant products of low molecular weight formed primarily from oxidative coupling of two p-propylphenol moieties. They can also be described as micromolecules with two phenylpropanoid units coupled together. They can be attached in various manners, like C5-C5', C8-C8'. Most known na…
M458T593_POS	Marchantin A	Lignans, neolignans and related compounds			This compound belongs to the class of organic compounds known as lignans, neolignans and related compounds. These are plant products of low molecular weight formed primarily from oxidative coupling of two p-propylphenol moieties. They can also be described as micromolecules with two phenylpropanoid units coupled together. They can be attached in various manners, like C5-C5', C8-C8'. Most known na…
M578T806_NEG	Nortiliacorine A	Lignans, neolignans and related compounds			This compound belongs to the class of organic compounds known as lignans, neolignans and related compounds. These are plant products of low molecular weight formed primarily from oxidative coupling of two p-propylphenol moieties. They can also be described as micromolecules with two phenylpropanoid units coupled together. They can be attached in various manners, like C5-C5', C8-C8'. Most known na…
M607T456_POS	Cepharanthine	Lignans, neolignans and related compounds			This compound belongs to the class of organic compounds known as lignans, neolignans and related compounds. These are plant products of low molecular weight formed primarily from oxidative coupling of two p-propylphenol moieties. They can also be described as micromolecules with two phenylpropanoid units coupled together. They can be attached in various manners, like C5-C5', C8-C8'. Most known na…
M353T852_NEG	12-Keto-leukotriene B4	Lipids and lipid-like molecules	Fatty Acyls	Eicosanoids	This compound belongs to the class of organic compounds known as leukotrienes. These are eicosanoids containing a hydroxyl group attached to the aliphatic chain of an arachidonic acid. Leukotrienes have four double bonds, three (and only three) of which are conjugated.
M309T730_POS	2,3-Dinor-8-iso prostaglandin F2alpha	Lipids and lipid-like molecules	Fatty Acyls	Eicosanoids	This compound belongs to the class of organic compounds known as prostaglandins and related compounds. These are unsaturated carboxylic acids consisting of a 20 carbon skeleton that also contains a five member ring, and are based upon the fatty acid arachidonic acid.
M327T662_NEG	2,3-Dinor-8-iso prostaglandin F1alpha	Lipids and lipid-like molecules	Fatty Acyls	Eicosanoids	This compound belongs to the class of organic compounds known as prostaglandins and related compounds. These are unsaturated carboxylic acids consisting of a 20 carbon skeleton that also contains a five member ring, and are based upon the fatty acid arachidonic acid.
M370T545_POS	Prostaglandin H2	Lipids and lipid-like molecules	Fatty Acyls	Eicosanoids	This compound belongs to the class of organic compounds known as prostaglandins and related compounds. These are unsaturated carboxylic acids consisting of a 20 carbon skeleton that also contains a five member ring, and are based upon the fatty acid arachidonic acid.
M585T864_POS	12-OPDA	Lipids and lipid-like molecules	Fatty Acyls	Eicosanoids	This compound belongs to the class of organic compounds known as prostaglandins and related compounds. These are unsaturated carboxylic acids consisting of a 20 carbon skeleton that also contains a five member ring, and are based upon the fatty acid arachidonic acid.
M216T203_NEG	O-Propanoylcarnitine	Lipids and lipid-like molecules	Fatty Acyls	Fatty acid esters	This compound belongs to the class of organic compounds known as acyl carnitines. These are organic compounds containing a fatty acid with the carboxylic acid attached to carnitine through an ester bond.
M222T88_POS	O-Acetylcarnitine	Lipids and lipid-like molecules	Fatty Acyls	Fatty acid esters	This compound belongs to the class of organic compounds known as acyl carnitines. These are organic compounds containing a fatty acid with the carboxylic acid attached to carnitine through an ester bond.
M232T499_POS	O-Butanoylcarnitine	Lipids and lipid-like molecules	Fatty Acyls	Fatty acid esters	This compound belongs to the class of organic compounds known as acyl carnitines. These are organic compounds containing a fatty acid with the carboxylic acid attached to carnitine through an ester bond.
M298T792_POS	Decanoyl-L-carnitine	Lipids and lipid-like molecules	Fatty Acyls	Fatty acid esters	This compound belongs to the class of organic compounds known as acyl carnitines. These are organic compounds containing a fatty acid with the carboxylic acid attached to carnitine through an ester bond.
M177T469_POS	Lachnophyllum ester	Lipids and lipid-like molecules	Fatty Acyls	Fatty acid esters	This compound belongs to the class of organic compounds known as fatty acid esters. These are carboxylic ester derivatives of a fatty acid.
M229T678_NEG	Diisopropyl adipate	Lipids and lipid-like molecules	Fatty Acyls	Fatty acid esters	This compound belongs to the class of organic compounds known as fatty acid esters. These are carboxylic ester derivatives of a fatty acid.
M257T880_NEG	Dibutyl adipate	Lipids and lipid-like molecules	Fatty Acyls	Fatty acid esters	This compound belongs to the class of organic compounds known as fatty acid esters. These are carboxylic ester derivatives of a fatty acid.
M278T518_POS	Ethyl isovalerate	Lipids and lipid-like molecules	Fatty Acyls	Fatty acid esters	This compound belongs to the class of organic compounds known as fatty acid esters. These are carboxylic ester derivatives of a fatty acid.
M316T422_POS	Butoctamide hydrogen succinate	Lipids and lipid-like molecules	Fatty Acyls	Fatty acid esters	This compound belongs to the class of organic compounds known as fatty acid esters. These are carboxylic ester derivatives of a fatty acid.
M388T890_POS	Di(2-ethylhexyl) adipate	Lipids and lipid-like molecules	Fatty Acyls	Fatty acid esters	This compound belongs to the class of organic compounds known as fatty acid esters. These are carboxylic ester derivatives of a fatty acid.
M670T501_NEG	Thiomarinol D	Lipids and lipid-like molecules	Fatty Acyls	Fatty acid esters	This compound belongs to the class of organic compounds known as fatty acid esters. These are carboxylic ester derivatives of a fatty acid.
M288T698_POS	Methyl palmitate	Lipids and lipid-like molecules	Fatty Acyls	Fatty acid esters	This compound belongs to the class of organic compounds known as fatty acid methyl esters. These are compounds containing a fatty acid that is esterified with a methyl group. They have the general structure RC(=O)OR', where R=fatty aliphatic tail or organyl group and R'=methyl group.
M298T776_NEG	6-Oxabicyclo[3.1.0]hexane-2-undecanoic acid methyl ester	Lipids and lipid-like molecules	Fatty Acyls	Fatty acid esters	This compound belongs to the class of organic compounds known as fatty acid methyl esters. These are compounds containing a fatty acid that is esterified with a methyl group. They have the general structure RC(=O)OR', where R=fatty aliphatic tail or organyl group and R'=methyl group.
M347T480_NEG	Dimethyl adipate	Lipids and lipid-like molecules	Fatty Acyls	Fatty acid esters	This compound belongs to the class of organic compounds known as fatty acid methyl esters. These are compounds containing a fatty acid that is esterified with a methyl group. They have the general structure RC(=O)OR', where R=fatty aliphatic tail or organyl group and R'=methyl group.
M358T721_POS	Heneicosanoic acid, methyl ester	Lipids and lipid-like molecules	Fatty Acyls	Fatty acid esters	This compound belongs to the class of organic compounds known as fatty acid methyl esters. These are compounds containing a fatty acid that is esterified with a methyl group. They have the general structure RC(=O)OR', where R=fatty aliphatic tail or organyl group and R'=methyl group.
M346T388_POS	Pyrethrin I	Lipids and lipid-like molecules	Fatty Acyls	Fatty acid esters	This compound belongs to the class of organic compounds known as pyrethrins. These are pyrethroids with a structure based on a skeleton that is characterized by the presence of a chrysanthemic acid esterified with a cyclopentenone derivative.
M418T686_NEG	Fenvalerate	Lipids and lipid-like molecules	Fatty Acyls	Fatty acid esters	This compound belongs to the class of organic compounds known as pyrethroids. These are organic compounds similar to the pyrethrins. Some pyrethroids containing a chrysanthemic acid esterified with a cyclopentenone (pyrethrins), or with a phenoxybenzyl group.
M434T717_NEG	Cypermethrin	Lipids and lipid-like molecules	Fatty Acyls	Fatty acid esters	This compound belongs to the class of organic compounds known as pyrethroids. These are organic compounds similar to the pyrethrins. Some pyrethroids containing a chrysanthemic acid esterified with a cyclopentenone (pyrethrins), or with a phenoxybenzyl group.
M450T717_NEG	Flucythrinate	Lipids and lipid-like molecules	Fatty Acyls	Fatty acid esters	This compound belongs to the class of organic compounds known as pyrethroids. These are organic compounds similar to the pyrethrins. Some pyrethroids containing a chrysanthemic acid esterified with a cyclopentenone (pyrethrins), or with a phenoxybenzyl group.
M452T679_NEG	Cyfluthrin	Lipids and lipid-like molecules	Fatty Acyls	Fatty acid esters	This compound belongs to the class of organic compounds known as pyrethroids. These are organic compounds similar to the pyrethrins. Some pyrethroids containing a chrysanthemic acid esterified with a cyclopentenone (pyrethrins), or with a phenoxybenzyl group.
M540T618_NEG	Acrinathrin	Lipids and lipid-like molecules	Fatty Acyls	Fatty acid esters	This compound belongs to the class of organic compounds known as pyrethroids. These are organic compounds similar to the pyrethrins. Some pyrethroids containing a chrysanthemic acid esterified with a cyclopentenone (pyrethrins), or with a phenoxybenzyl group.
M129T258_NEG	Itaconic acid	Lipids and lipid-like molecules	Fatty Acyls	Fatty acids and conjugates	This compound belongs to the class of organic compounds known as branched fatty acids. These are fatty acids containing a branched chain.
M199T247_NEG	3-[(1R,2S,5R,6S)-5-Hydroxy-7-oxabicyclo[4.1.0]heptan-2-yl]-2-oxopropanoate	Lipids and lipid-like molecules	Fatty Acyls	Fatty acids and conjugates	This compound belongs to the class of organic compounds known as carbocyclic fatty acids. These are fatty acids containing a carbocyclic ring .
M237T544_NEG	3-[(3aS,4S,7aS)-7a-Methyl-1,5-dioxo-octahydro-1H-inden-4-yl]propanoate	Lipids and lipid-like molecules	Fatty Acyls	Fatty acids and conjugates	This compound belongs to the class of organic compounds known as carbocyclic fatty acids. These are fatty acids containing a carbocyclic ring .
M336T791_POS	Leukotriene A4	Lipids and lipid-like molecules	Fatty Acyls	Fatty acids and conjugates	This compound belongs to the class of organic compounds known as epoxy fatty acids. These are fatty acids containing an oxirane ring as part of the aliphatic chain.
M517T695_POS	Wyerone	Lipids and lipid-like molecules	Fatty Acyls	Fatty acids and conjugates	This compound belongs to the class of organic compounds known as furanoid fatty acids. These are fatty acids containing a 5-alkylfuran-2-alkanoic acid.
M346T179_NEG	Harzianic acid	Lipids and lipid-like molecules	Fatty Acyls	Fatty acids and conjugates	This compound belongs to the class of organic compounds known as heterocyclic fatty acids. These are fatty acids containing a heterocyclic attached to the acyl chain.
M669T699_NEG	Monensin	Lipids and lipid-like molecules	Fatty Acyls	Fatty acids and conjugates	This compound belongs to the class of organic compounds known as heterocyclic fatty acids. These are fatty acids containing a heterocyclic attached to the acyl chain.
M129T278_NEG	(R)-2,3-dihydroxy-3-methylpentanoate	Lipids and lipid-like molecules	Fatty Acyls	Fatty acids and conjugates	This compound belongs to the class of organic compounds known as hydroxy fatty acids. These are fatty acids in which the chain bears a hydroxyl group.
M147T97_NEG	Citramalic acid	Lipids and lipid-like molecules	Fatty Acyls	Fatty acids and conjugates	This compound belongs to the class of organic compounds known as hydroxy fatty acids. These are fatty acids in which the chain bears a hydroxyl group.
M175T279_NEG	2-Isopropylmalic acid	Lipids and lipid-like molecules	Fatty Acyls	Fatty acids and conjugates	This compound belongs to the class of organic compounds known as hydroxy fatty acids. These are fatty acids in which the chain bears a hydroxyl group.
M198T575_NEG	2-(Hydroxymethyl)-3-(acetamidomethylene)succinate	Lipids and lipid-like molecules	Fatty Acyls	Fatty acids and conjugates	This compound belongs to the class of organic compounds known as hydroxy fatty acids. These are fatty acids in which the chain bears a hydroxyl group.
M295T275_POS	(R)-mevalonate	Lipids and lipid-like molecules	Fatty Acyls	Fatty acids and conjugates	This compound belongs to the class of organic compounds known as hydroxy fatty acids. These are fatty acids in which the chain bears a hydroxyl group.
M243T794_NEG	2S-Hydroxytetradecanoic acid	Lipids and lipid-like molecules	Fatty Acyls	Fatty acids and conjugates	This compound belongs to the class of organic compounds known as long-chain fatty acids. These are fatty acids with an aliphatic tail that contains between 13 and 21 carbon atoms.
M244T748_POS	Myristoleic acid	Lipids and lipid-like molecules	Fatty Acyls	Fatty acids and conjugates	This compound belongs to the class of organic compounds known as long-chain fatty acids. These are fatty acids with an aliphatic tail that contains between 13 and 21 carbon atoms.
M255T937_NEG	Palmitic acid	Lipids and lipid-like molecules	Fatty Acyls	Fatty acids and conjugates	This compound belongs to the class of organic compounds known as long-chain fatty acids. These are fatty acids with an aliphatic tail that contains between 13 and 21 carbon atoms.
M259T624_NEG	cis-10-Pentadecenoic acid	Lipids and lipid-like molecules	Fatty Acyls	Fatty acids and conjugates	This compound belongs to the class of organic compounds known as long-chain fatty acids. These are fatty acids with an aliphatic tail that contains between 13 and 21 carbon atoms.
M260T656_POS	Pentadecanoic acid	Lipids and lipid-like molecules	Fatty Acyls	Fatty acids and conjugates	This compound belongs to the class of organic compounds known as long-chain fatty acids. These are fatty acids with an aliphatic tail that contains between 13 and 21 carbon atoms.
M267T907_NEG	Hexadecanedioate	Lipids and lipid-like molecules	Fatty Acyls	Fatty acids and conjugates	This compound belongs to the class of organic compounds known as long-chain fatty acids. These are fatty acids with an aliphatic tail that contains between 13 and 21 carbon atoms.
M271T768_NEG	16-Hydroxyhexadecanoic acid	Lipids and lipid-like molecules	Fatty Acyls	Fatty acids and conjugates	This compound belongs to the class of organic compounds known as long-chain fatty acids. These are fatty acids with an aliphatic tail that contains between 13 and 21 carbon atoms.
M271T784_POS	16-Oxopalmitate	Lipids and lipid-like molecules	Fatty Acyls	Fatty acids and conjugates	This compound belongs to the class of organic compounds known as long-chain fatty acids. These are fatty acids with an aliphatic tail that contains between 13 and 21 carbon atoms.
M272T816_POS	(9Z)-Hexadecenoic acid	Lipids and lipid-like molecules	Fatty Acyls	Fatty acids and conjugates	This compound belongs to the class of organic compounds known as long-chain fatty acids. These are fatty acids with an aliphatic tail that contains between 13 and 21 carbon atoms.
M281T938_NEG	(9Z)-Octadecenoic acid	Lipids and lipid-like molecules	Fatty Acyls	Fatty acids and conjugates	This compound belongs to the class of organic compounds known as long-chain fatty acids. These are fatty acids with an aliphatic tail that contains between 13 and 21 carbon atoms.
M293T751_2_NEG	(9Z)-(13S)-12,13-Epoxyoctadeca-9,11-dienoic acid	Lipids and lipid-like molecules	Fatty Acyls	Fatty acids and conjugates	This compound belongs to the class of organic compounds known as long-chain fatty acids. These are fatty acids with an aliphatic tail that contains between 13 and 21 carbon atoms.
M295T643_POS	9,12,13-TriHOME	Lipids and lipid-like molecules	Fatty Acyls	Fatty acids and conjugates	This compound belongs to the class of organic compounds known as long-chain fatty acids. These are fatty acids with an aliphatic tail that contains between 13 and 21 carbon atoms.
M295T728_POS	Tianshic acid	Lipids and lipid-like molecules	Fatty Acyls	Fatty acids and conjugates	This compound belongs to the class of organic compounds known as long-chain fatty acids. These are fatty acids with an aliphatic tail that contains between 13 and 21 carbon atoms.
M297T941_NEG	2-Oxooctadecanoic acid	Lipids and lipid-like molecules	Fatty Acyls	Fatty acids and conjugates	This compound belongs to the class of organic compounds known as long-chain fatty acids. These are fatty acids with an aliphatic tail that contains between 13 and 21 carbon atoms.
M299T835_NEG	(R)-2-Hydroxystearate	Lipids and lipid-like molecules	Fatty Acyls	Fatty acids and conjugates	This compound belongs to the class of organic compounds known as long-chain fatty acids. These are fatty acids with an aliphatic tail that contains between 13 and 21 carbon atoms.
M302T805_POS	2-Methoxy-5Z-hexadecenoic acid	Lipids and lipid-like molecules	Fatty Acyls	Fatty acids and conjugates	This compound belongs to the class of organic compounds known as long-chain fatty acids. These are fatty acids with an aliphatic tail that contains between 13 and 21 carbon atoms.
M306T517_POS	10,16-Dihydroxyhexadecanoic acid	Lipids and lipid-like molecules	Fatty Acyls	Fatty acids and conjugates	This compound belongs to the class of organic compounds known as long-chain fatty acids. These are fatty acids with an aliphatic tail that contains between 13 and 21 carbon atoms.
M312T779_NEG	(9Z)-12,13-dihydroxyoctadeca-9-enoate	Lipids and lipid-like molecules	Fatty Acyls	Fatty acids and conjugates	This compound belongs to the class of organic compounds known as long-chain fatty acids. These are fatty acids with an aliphatic tail that contains between 13 and 21 carbon atoms.
M313T731_NEG	(9Z)-(7S,8S)-Dihydroxyoctadecenoic acid	Lipids and lipid-like molecules	Fatty Acyls	Fatty acids and conjugates	This compound belongs to the class of organic compounds known as long-chain fatty acids. These are fatty acids with an aliphatic tail that contains between 13 and 21 carbon atoms.
M317T923_POS	(9R,10R)-Dihydroxyoctadecanoic acid	Lipids and lipid-like molecules	Fatty Acyls	Fatty acids and conjugates	This compound belongs to the class of organic compounds known as long-chain fatty acids. These are fatty acids with an aliphatic tail that contains between 13 and 21 carbon atoms.
M324T860_POS	Dihomo-gamma-linolenate	Lipids and lipid-like molecules	Fatty Acyls	Fatty acids and conjugates	This compound belongs to the class of organic compounds known as long-chain fatty acids. These are fatty acids with an aliphatic tail that contains between 13 and 21 carbon atoms.
M329T687_NEG	(Z)-9,12,13-trihydroxyoctadec-15-enoic acid	Lipids and lipid-like molecules	Fatty Acyls	Fatty acids and conjugates	This compound belongs to the class of organic compounds known as long-chain fatty acids. These are fatty acids with an aliphatic tail that contains between 13 and 21 carbon atoms.
M350T525_POS	9,10,18-trihydroxystearate	Lipids and lipid-like molecules	Fatty Acyls	Fatty acids and conjugates	This compound belongs to the class of organic compounds known as long-chain fatty acids. These are fatty acids with an aliphatic tail that contains between 13 and 21 carbon atoms.
M500T834_POS	(R)-3-(Tetradecanoyloxy)hexadecanoic acid	Lipids and lipid-like molecules	Fatty Acyls	Fatty acids and conjugates	This compound belongs to the class of organic compounds known as long-chain fatty acids. These are fatty acids with an aliphatic tail that contains between 13 and 21 carbon atoms.
M169T677_NEG	AZELAIC ACID	Lipids and lipid-like molecules	Fatty Acyls	Fatty acids and conjugates	This compound belongs to the class of organic compounds known as medium-chain fatty acids. These are fatty acids with an aliphatic tail that contains between 4 and 12 carbon atoms.
M173T464_NEG	Suberic acid	Lipids and lipid-like molecules	Fatty Acyls	Fatty acids and conjugates	This compound belongs to the class of organic compounds known as medium-chain fatty acids. These are fatty acids with an aliphatic tail that contains between 4 and 12 carbon atoms.
M174T69_POS	3-Methyl-cis,cis-hexadienedioate	Lipids and lipid-like molecules	Fatty Acyls	Fatty acids and conjugates	This compound belongs to the class of organic compounds known as medium-chain fatty acids. These are fatty acids with an aliphatic tail that contains between 4 and 12 carbon atoms.
M187T494_NEG	Azelaic acid	Lipids and lipid-like molecules	Fatty Acyls	Fatty acids and conjugates	This compound belongs to the class of organic compounds known as medium-chain fatty acids. These are fatty acids with an aliphatic tail that contains between 4 and 12 carbon atoms.
M189T61_POS	7,8-Diaminononanoate	Lipids and lipid-like molecules	Fatty Acyls	Fatty acids and conjugates	This compound belongs to the class of organic compounds known as medium-chain fatty acids. These are fatty acids with an aliphatic tail that contains between 4 and 12 carbon atoms.
M191T694_NEG	2,4-Dichloro-cis,cis-muconate	Lipids and lipid-like molecules	Fatty Acyls	Fatty acids and conjugates	This compound belongs to the class of organic compounds known as medium-chain fatty acids. These are fatty acids with an aliphatic tail that contains between 4 and 12 carbon atoms.
M201T560_NEG	Sebacic acid	Lipids and lipid-like molecules	Fatty Acyls	Fatty acids and conjugates	This compound belongs to the class of organic compounds known as medium-chain fatty acids. These are fatty acids with an aliphatic tail that contains between 4 and 12 carbon atoms.
M230T742_POS	cis-11-Methyl-2-dodecenoic acid	Lipids and lipid-like molecules	Fatty Acyls	Fatty acids and conjugates	This compound belongs to the class of organic compounds known as medium-chain fatty acids. These are fatty acids with an aliphatic tail that contains between 4 and 12 carbon atoms.
M231T487_NEG	Hexanoic acid	Lipids and lipid-like molecules	Fatty Acyls	Fatty acids and conjugates	This compound belongs to the class of organic compounds known as medium-chain fatty acids. These are fatty acids with an aliphatic tail that contains between 4 and 12 carbon atoms.
M243T346_NEG	N-(6-Aminohexanoyl)-6-aminohexanoate	Lipids and lipid-like molecules	Fatty Acyls	Fatty acids and conjugates	This compound belongs to the class of organic compounds known as medium-chain fatty acids. These are fatty acids with an aliphatic tail that contains between 4 and 12 carbon atoms.
M260T346_NEG	2-[(2'-methylsulfanyl)hexyl]maleate	Lipids and lipid-like molecules	Fatty Acyls	Fatty acids and conjugates	This compound belongs to the class of organic compounds known as medium-chain fatty acids. These are fatty acids with an aliphatic tail that contains between 4 and 12 carbon atoms.
M261T444_NEG	9-(2,3-dihydroxypropoxy)-9-oxononanoic acid	Lipids and lipid-like molecules	Fatty Acyls	Fatty acids and conjugates	This compound belongs to the class of organic compounds known as medium-chain fatty acids. These are fatty acids with an aliphatic tail that contains between 4 and 12 carbon atoms.
M277T644_POS	9,10-12,13-diepoxyoctadecanoate	Lipids and lipid-like molecules	Fatty Acyls	Fatty acids and conjugates	This compound belongs to the class of organic compounds known as medium-chain fatty acids. These are fatty acids with an aliphatic tail that contains between 4 and 12 carbon atoms.
M287T888_POS	octanoate	Lipids and lipid-like molecules	Fatty Acyls	Fatty acids and conjugates	This compound belongs to the class of organic compounds known as medium-chain fatty acids. These are fatty acids with an aliphatic tail that contains between 4 and 12 carbon atoms.
M291T768_2_NEG	8-[3-oxo-2-[(E)-pent-2-enyl]cyclopenten-1-yl]octanoic acid	Lipids and lipid-like molecules	Fatty Acyls	Fatty acids and conjugates	This compound belongs to the class of organic compounds known as medium-chain fatty acids. These are fatty acids with an aliphatic tail that contains between 4 and 12 carbon atoms.
M297T934_NEG	Tetrachloro-cis,cis-muconate	Lipids and lipid-like molecules	Fatty Acyls	Fatty acids and conjugates	This compound belongs to the class of organic compounds known as medium-chain fatty acids. These are fatty acids with an aliphatic tail that contains between 4 and 12 carbon atoms.
M319T423_NEG	Pimelate	Lipids and lipid-like molecules	Fatty Acyls	Fatty acids and conjugates	This compound belongs to the class of organic compounds known as medium-chain fatty acids. These are fatty acids with an aliphatic tail that contains between 4 and 12 carbon atoms.
M362T518_POS	9-Oxononanoic acid	Lipids and lipid-like molecules	Fatty Acyls	Fatty acids and conjugates	This compound belongs to the class of organic compounds known as medium-chain fatty acids. These are fatty acids with an aliphatic tail that contains between 4 and 12 carbon atoms.
M362T696_POS	Decanoic acid	Lipids and lipid-like molecules	Fatty Acyls	Fatty acids and conjugates	This compound belongs to the class of organic compounds known as medium-chain fatty acids. These are fatty acids with an aliphatic tail that contains between 4 and 12 carbon atoms.
M390T522_POS	10-Oxodecanoate	Lipids and lipid-like molecules	Fatty Acyls	Fatty acids and conjugates	This compound belongs to the class of organic compounds known as medium-chain fatty acids. These are fatty acids with an aliphatic tail that contains between 4 and 12 carbon atoms.
M418T717_POS	Dodecanoic acid	Lipids and lipid-like molecules	Fatty Acyls	Fatty acids and conjugates	This compound belongs to the class of organic compounds known as medium-chain fatty acids. These are fatty acids with an aliphatic tail that contains between 4 and 12 carbon atoms.
M429T174_POS	Dethiobiotin	Lipids and lipid-like molecules	Fatty Acyls	Fatty acids and conjugates	This compound belongs to the class of organic compounds known as medium-chain fatty acids. These are fatty acids with an aliphatic tail that contains between 4 and 12 carbon atoms.
M116T83_NEG	2-Methyl-2-butenoic acid	Lipids and lipid-like molecules	Fatty Acyls	Fatty acids and conjugates	This compound belongs to the class of organic compounds known as methyl-branched fatty acids. These are fatty acids with an acyl chain that has a methyl branch. Usually, they are saturated and contain only one or more methyl group. However, branches other than methyl may be present.
M119T429_NEG	3-Methyl-2-butenoic acid	Lipids and lipid-like molecules	Fatty Acyls	Fatty acids and conjugates	This compound belongs to the class of organic compounds known as methyl-branched fatty acids. These are fatty acids with an acyl chain that has a methyl branch. Usually, they are saturated and contain only one or more methyl group. However, branches other than methyl may be present.
M129T101_3_NEG	Citraconic acid	Lipids and lipid-like molecules	Fatty Acyls	Fatty acids and conjugates	This compound belongs to the class of organic compounds known as methyl-branched fatty acids. These are fatty acids with an acyl chain that has a methyl branch. Usually, they are saturated and contain only one or more methyl group. However, branches other than methyl may be present.
M145T68_POS	2,3-Dimethylmaleate	Lipids and lipid-like molecules	Fatty Acyls	Fatty acids and conjugates	This compound belongs to the class of organic compounds known as methyl-branched fatty acids. These are fatty acids with an acyl chain that has a methyl branch. Usually, they are saturated and contain only one or more methyl group. However, branches other than methyl may be present.
M203T450_NEG	isovalerate	Lipids and lipid-like molecules	Fatty Acyls	Fatty acids and conjugates	This compound belongs to the class of organic compounds known as methyl-branched fatty acids. These are fatty acids with an acyl chain that has a methyl branch. Usually, they are saturated and contain only one or more methyl group. However, branches other than methyl may be present.
M317T401_NEG	5-Acetamidopentanoate	Lipids and lipid-like molecules	Fatty Acyls	Fatty acids and conjugates	This compound belongs to the class of organic compounds known as straight chain fatty acids. These are fatty acids with a straight aliphatic chain.
M319T807_POS	delta-Guanidinovaleric acid	Lipids and lipid-like molecules	Fatty Acyls	Fatty acids and conjugates	This compound belongs to the class of organic compounds known as straight chain fatty acids. These are fatty acids with a straight aliphatic chain.
M180T744_POS	5-(Methylthio)-2-oxo-pentanoic acid	Lipids and lipid-like molecules	Fatty Acyls	Fatty acids and conjugates	This compound belongs to the class of organic compounds known as thia fatty acids. These are fatty acid derivatives obtained by insertion of a sulfur atom at specific positions in the chain.
M374T717_POS	13-Hydroxydocosanoic acid	Lipids and lipid-like molecules	Fatty Acyls	Fatty acids and conjugates	This compound belongs to the class of organic compounds known as very long-chain fatty acids. These are fatty acids with an aliphatic tail that contains at least 22 carbon atoms.
M394T731_POS	Resolvin D1	Lipids and lipid-like molecules	Fatty Acyls	Fatty acids and conjugates	This compound belongs to the class of organic compounds known as very long-chain fatty acids. These are fatty acids with an aliphatic tail that contains at least 22 carbon atoms.
M402T741_POS	24-Hydroxytetracosanoic acid	Lipids and lipid-like molecules	Fatty Acyls	Fatty acids and conjugates	This compound belongs to the class of organic compounds known as very long-chain fatty acids. These are fatty acids with an aliphatic tail that contains at least 22 carbon atoms.
M249T542_NEG	2-O-(alpha-D-Mannosyl)-D-glycerate	Lipids and lipid-like molecules	Fatty Acyls	Fatty acyl glycosides	This compound belongs to the class of organic compounds known as fatty acyl glycosides of mono- and disaccharides. These are compounds composed of a mono- or disaccharide moiety linked to one hydroxyl group of a fatty alcohol or of a phosphorylated alcohol (phosphoprenols), a hydroxy fatty acid or to one carboxyl group of a fatty acid (ester linkage) or to an amino alcohol.
M337T69_NEG	L-Ascorbic acid-2-glucoside	Lipids and lipid-like molecules	Fatty Acyls	Fatty acyl glycosides	This compound belongs to the class of organic compounds known as fatty acyl glycosides of mono- and disaccharides. These are compounds composed of a mono- or disaccharide moiety linked to one hydroxyl group of a fatty alcohol or of a phosphorylated alcohol (phosphoprenols), a hydroxy fatty acid or to one carboxyl group of a fatty acid (ester linkage) or to an amino alcohol.
M344T728_NEG	Rhododendrin	Lipids and lipid-like molecules	Fatty Acyls	Fatty acyl glycosides	This compound belongs to the class of organic compounds known as fatty acyl glycosides of mono- and disaccharides. These are compounds composed of a mono- or disaccharide moiety linked to one hydroxyl group of a fatty alcohol or of a phosphorylated alcohol (phosphoprenols), a hydroxy fatty acid or to one carboxyl group of a fatty acid (ester linkage) or to an amino alcohol.
M360T310_POS	Sorbistin C	Lipids and lipid-like molecules	Fatty Acyls	Fatty acyl glycosides	This compound belongs to the class of organic compounds known as fatty acyl glycosides of mono- and disaccharides. These are compounds composed of a mono- or disaccharide moiety linked to one hydroxyl group of a fatty alcohol or of a phosphorylated alcohol (phosphoprenols), a hydroxy fatty acid or to one carboxyl group of a fatty acid (ester linkage) or to an amino alcohol.
M366T116_NEG	4-(Methylnitrosamino)-1-(3-pyridyl)-1-butanol glucuronide	Lipids and lipid-like molecules	Fatty Acyls	Fatty acyl glycosides	This compound belongs to the class of organic compounds known as fatty acyl glycosides of mono- and disaccharides. These are compounds composed of a mono- or disaccharide moiety linked to one hydroxyl group of a fatty alcohol or of a phosphorylated alcohol (phosphoprenols), a hydroxy fatty acid or to one carboxyl group of a fatty acid (ester linkage) or to an amino alcohol.
M373T447_NEG	2-[2-[(Z)-pent-2-enyl]-3-[3,4,5-trihydroxy-6-(hydroxymethyl)oxan-2-yl]oxycyclopentyl]acetic acid	Lipids and lipid-like molecules	Fatty Acyls	Fatty acyl glycosides	This compound belongs to the class of organic compounds known as fatty acyl glycosides of mono- and disaccharides. These are compounds composed of a mono- or disaccharide moiety linked to one hydroxyl group of a fatty alcohol or of a phosphorylated alcohol (phosphoprenols), a hydroxy fatty acid or to one carboxyl group of a fatty acid (ester linkage) or to an amino alcohol.
M387T334_NEG	Tuberonic acid glucoside	Lipids and lipid-like molecules	Fatty Acyls	Fatty acyl glycosides	This compound belongs to the class of organic compounds known as fatty acyl glycosides of mono- and disaccharides. These are compounds composed of a mono- or disaccharide moiety linked to one hydroxyl group of a fatty alcohol or of a phosphorylated alcohol (phosphoprenols), a hydroxy fatty acid or to one carboxyl group of a fatty acid (ester linkage) or to an amino alcohol.
M403T614_NEG	1-Octen-3-ol-3-o-beta-D-xylopyranosyl(1->6)-beta-D-glucopyranoside	Lipids and lipid-like molecules	Fatty Acyls	Fatty acyl glycosides	This compound belongs to the class of organic compounds known as fatty acyl glycosides of mono- and disaccharides. These are compounds composed of a mono- or disaccharide moiety linked to one hydroxyl group of a fatty alcohol or of a phosphorylated alcohol (phosphoprenols), a hydroxy fatty acid or to one carboxyl group of a fatty acid (ester linkage) or to an amino alcohol.
M425T713_NEG	Bridelionoside B	Lipids and lipid-like molecules	Fatty Acyls	Fatty acyl glycosides	This compound belongs to the class of organic compounds known as fatty acyl glycosides of mono- and disaccharides. These are compounds composed of a mono- or disaccharide moiety linked to one hydroxyl group of a fatty alcohol or of a phosphorylated alcohol (phosphoprenols), a hydroxy fatty acid or to one carboxyl group of a fatty acid (ester linkage) or to an amino alcohol.
M427T320_POS	Tortuoside	Lipids and lipid-like molecules	Fatty Acyls	Fatty acyl glycosides	This compound belongs to the class of organic compounds known as fatty acyl glycosides of mono- and disaccharides. These are compounds composed of a mono- or disaccharide moiety linked to one hydroxyl group of a fatty alcohol or of a phosphorylated alcohol (phosphoprenols), a hydroxy fatty acid or to one carboxyl group of a fatty acid (ester linkage) or to an amino alcohol.
M902T466_NEG	7-Methyl-3-oxooctanoyl-CoA	Lipids and lipid-like molecules	Fatty Acyls	Fatty acyl thioesters	This compound belongs to the class of organic compounds known as 3-oxo-acyl coas. These are organic compounds containing a 3-oxo acylated coenzyme A derivative.
M755T519_NEG	N-Methyl anthraniloyl-CoA	Lipids and lipid-like molecules	Fatty Acyls	Fatty acyl thioesters	This compound belongs to the class of organic compounds known as acyl coas. These are organic compounds containing a coenzyme A substructure linked to an acyl chain.
M937T630_NEG	2-Naphthoyl-CoA	Lipids and lipid-like molecules	Fatty Acyls	Fatty acyl thioesters	This compound belongs to the class of organic compounds known as acyl coas. These are organic compounds containing a coenzyme A substructure linked to an acyl chain.
M950T419_NEG	Pseudoecgonyl-CoA	Lipids and lipid-like molecules	Fatty Acyls	Fatty acyl thioesters	This compound belongs to the class of organic compounds known as acyl coas. These are organic compounds containing a coenzyme A substructure linked to an acyl chain.
M290T534_NEG	S-(2-Methylbutanoyl)-dihydrolipoamide	Lipids and lipid-like molecules	Fatty Acyls	Fatty acyl thioesters	This compound belongs to the class of organic compounds known as fatty acyl thioesters. These are thioester derivatives of a fatty acid with the general formula RC(=O)SR', where R is the fatty acyl chain.
M1016T599_NEG	16-hydroxypalmitoyl-CoA	Lipids and lipid-like molecules	Fatty Acyls	Fatty acyl thioesters	This compound belongs to the class of organic compounds known as long-chain fatty acyl coas. These are acyl CoAs where the group acylated to the coenzyme A moiety is a long aliphatic chain of 13 to 21 carbon atoms.
M976T426_NEG	(9Z,12Z,15Z)-hexadeca-9,12,15-trienoyl-CoA	Lipids and lipid-like molecules	Fatty Acyls	Fatty acyl thioesters	This compound belongs to the class of organic compounds known as long-chain fatty acyl coas. These are acyl CoAs where the group acylated to the coenzyme A moiety is a long aliphatic chain of 13 to 21 carbon atoms.
M183T658_NEG	Citronellyl formate	Lipids and lipid-like molecules	Fatty Acyls	Fatty alcohol esters	This compound belongs to the class of organic compounds known as fatty alcohol esters. These are ester derivatives of a fatty alcohol.
M225T599_NEG	1-Acetoxy-7-hydroxy-3,7-dimethyl-2E,5E-octadien-4-one	Lipids and lipid-like molecules	Fatty Acyls	Fatty alcohol esters	This compound belongs to the class of organic compounds known as fatty alcohol esters. These are ester derivatives of a fatty alcohol.
M355T859_POS	Methyl acetyl ricinoleate	Lipids and lipid-like molecules	Fatty Acyls	Fatty alcohol esters	This compound belongs to the class of organic compounds known as fatty alcohol esters. These are ester derivatives of a fatty alcohol.
M396T597_POS	Cornudentanone	Lipids and lipid-like molecules	Fatty Acyls	Fatty alcohol esters	This compound belongs to the class of organic compounds known as fatty alcohol esters. These are ester derivatives of a fatty alcohol.
M143T95_2_POS	(Z)-2-Nonen-1-ol	Lipids and lipid-like molecules	Fatty Acyls	Fatty alcohols	This compound belongs to the class of organic compounds known as fatty alcohols. These are aliphatic alcohols consisting of a chain of a least six carbon atoms.
M157T693_POS	4-Hydroxy-2E-nonenal	Lipids and lipid-like molecules	Fatty Acyls	Fatty alcohols	This compound belongs to the class of organic compounds known as fatty alcohols. These are aliphatic alcohols consisting of a chain of a least six carbon atoms.
M175T534_POS	Capillanol	Lipids and lipid-like molecules	Fatty Acyls	Fatty alcohols	This compound belongs to the class of organic compounds known as fatty alcohols. These are aliphatic alcohols consisting of a chain of a least six carbon atoms.
M198T701_POS	(Z,Z,Z)-3,6,9-Dodecatrien-1-ol	Lipids and lipid-like molecules	Fatty Acyls	Fatty alcohols	This compound belongs to the class of organic compounds known as fatty alcohols. These are aliphatic alcohols consisting of a chain of a least six carbon atoms.
M215T622_NEG	Virginiae butanolide C	Lipids and lipid-like molecules	Fatty Acyls	Fatty alcohols	This compound belongs to the class of organic compounds known as fatty alcohols. These are aliphatic alcohols consisting of a chain of a least six carbon atoms.
M218T493_2_POS	(3Z)-hex-3-en-1-ol	Lipids and lipid-like molecules	Fatty Acyls	Fatty alcohols	This compound belongs to the class of organic compounds known as fatty alcohols. These are aliphatic alcohols consisting of a chain of a least six carbon atoms.
M273T680_POS	Soraphen O	Lipids and lipid-like molecules	Fatty Acyls	Fatty alcohols	This compound belongs to the class of organic compounds known as fatty alcohols. These are aliphatic alcohols consisting of a chain of a least six carbon atoms.
M279T664_NEG	1-(3,4-Dihydroxyphenyl)-5-hydroxy-3-decanone	Lipids and lipid-like molecules	Fatty Acyls	Fatty alcohols	This compound belongs to the class of organic compounds known as fatty alcohols. These are aliphatic alcohols consisting of a chain of a least six carbon atoms.
M263T681_POS	Virol B	Lipids and lipid-like molecules	Fatty Acyls	Fatty alcohols	This compound belongs to the class of organic compounds known as long-chain fatty alcohols. These are fatty alcohols that have an aliphatic tail of 13 to 21 carbon atoms.
M302T705_POS	9-Octadecene-1,18-diol	Lipids and lipid-like molecules	Fatty Acyls	Fatty alcohols	This compound belongs to the class of organic compounds known as long-chain fatty alcohols. These are fatty alcohols that have an aliphatic tail of 13 to 21 carbon atoms.
M304T698_POS	3-Hydroxy-palmitic acid methyl ester	Lipids and lipid-like molecules	Fatty Acyls	Fatty alcohols	This compound belongs to the class of organic compounds known as long-chain fatty alcohols. These are fatty alcohols that have an aliphatic tail of 13 to 21 carbon atoms.
M345T331_NEG	AA861	Lipids and lipid-like molecules	Fatty Acyls	Fatty alcohols	This compound belongs to the class of organic compounds known as long-chain fatty alcohols. These are fatty alcohols that have an aliphatic tail of 13 to 21 carbon atoms.
M254T881_POS	Bombykal	Lipids and lipid-like molecules	Fatty Acyls	Fatty aldehydes	This compound belongs to the class of organic compounds known as fatty aldehydes. These are long chain aldehydes with a chain of at least 12 carbon atoms.
M272T707_POS	Heptadecanal	Lipids and lipid-like molecules	Fatty Acyls	Fatty aldehydes	This compound belongs to the class of organic compounds known as fatty aldehydes. These are long chain aldehydes with a chain of at least 12 carbon atoms.
M398T819_POS	Hexacosanal	Lipids and lipid-like molecules	Fatty Acyls	Fatty aldehydes	This compound belongs to the class of organic compounds known as fatty aldehydes. These are long chain aldehydes with a chain of at least 12 carbon atoms.
M426T876_POS	Octacosanal	Lipids and lipid-like molecules	Fatty Acyls	Fatty aldehydes	This compound belongs to the class of organic compounds known as fatty aldehydes. These are long chain aldehydes with a chain of at least 12 carbon atoms.
M228T179_NEG	Neopellitorine A	Lipids and lipid-like molecules	Fatty Acyls	Fatty amides	This compound belongs to the class of organic compounds known as n-acyl amines. These are compounds containing a fatty acid moiety linked to an amine group through an ester linkage.
M270T703_NEG	Hydroxy-gamma-isosanshool	Lipids and lipid-like molecules	Fatty Acyls	Fatty amides	This compound belongs to the class of organic compounds known as n-acyl amines. These are compounds containing a fatty acid moiety linked to an amine group through an ester linkage.
M331T716_POS	N,N-Bis[4-(dimethylamino)butyl]hexanamide	Lipids and lipid-like molecules	Fatty Acyls	Fatty amides	This compound belongs to the class of organic compounds known as n-acyl amines. These are compounds containing a fatty acid moiety linked to an amine group through an ester linkage.
M336T906_POS	N-Isobutyl-(2E,4E)-octadecadienamide	Lipids and lipid-like molecules	Fatty Acyls	Fatty amides	This compound belongs to the class of organic compounds known as n-acyl amines. These are compounds containing a fatty acid moiety linked to an amine group through an ester linkage.
M507T279_NEG	Jamaicamide B	Lipids and lipid-like molecules	Fatty Acyls	Fatty amides	This compound belongs to the class of organic compounds known as n-acyl amines. These are compounds containing a fatty acid moiety linked to an amine group through an ester linkage.
M527T64_NEG	Barbaleucamide B	Lipids and lipid-like molecules	Fatty Acyls	Fatty amides	This compound belongs to the class of organic compounds known as n-acyl amines. These are compounds containing a fatty acid moiety linked to an amine group through an ester linkage.
M558T777_POS	Sulfobacin B	Lipids and lipid-like molecules	Fatty Acyls	Fatty amides	This compound belongs to the class of organic compounds known as n-acyl amines. These are compounds containing a fatty acid moiety linked to an amine group through an ester linkage.
M209T635_NEG	Jasmonic acid	Lipids and lipid-like molecules	Fatty Acyls	Lineolic acids and derivatives	This compound belongs to the class of organic compounds known as jasmonic acids. These are lipids containing or derived from a jasmonic acid, with a structure characterized by the presence of an alkene chain linked to a 2-(3-oxocyclopentyl)acetic acid moiety.
M228T584_NEG	Cucurbic acid	Lipids and lipid-like molecules	Fatty Acyls	Lineolic acids and derivatives	This compound belongs to the class of organic compounds known as jasmonic acids. These are lipids containing or derived from a jasmonic acid, with a structure characterized by the presence of an alkene chain linked to a 2-(3-oxocyclopentyl)acetic acid moiety.
M230T584_POS	9,10-Dihydrojasmonic acid	Lipids and lipid-like molecules	Fatty Acyls	Lineolic acids and derivatives	This compound belongs to the class of organic compounds known as jasmonic acids. These are lipids containing or derived from a jasmonic acid, with a structure characterized by the presence of an alkene chain linked to a 2-(3-oxocyclopentyl)acetic acid moiety.
M242T498_POS	Methyl jasmonate	Lipids and lipid-like molecules	Fatty Acyls	Lineolic acids and derivatives	This compound belongs to the class of organic compounds known as jasmonic acids. These are lipids containing or derived from a jasmonic acid, with a structure characterized by the presence of an alkene chain linked to a 2-(3-oxocyclopentyl)acetic acid moiety.
M305T334_NEG	12-Sulfooxyjasmonate	Lipids and lipid-like molecules	Fatty Acyls	Lineolic acids and derivatives	This compound belongs to the class of organic compounds known as jasmonic acids. These are lipids containing or derived from a jasmonic acid, with a structure characterized by the presence of an alkene chain linked to a 2-(3-oxocyclopentyl)acetic acid moiety.
M261T777_POS	(6Z,9Z,12Z)-Octadecatrienoic acid	Lipids and lipid-like molecules	Fatty Acyls	Lineolic acids and derivatives	This compound belongs to the class of organic compounds known as lineolic acids and derivatives. These are derivatives of lineolic acid. Lineolic acid is a polyunsaturated omega-6 18 carbon long fatty acid, with two CC double bonds at the 9- and 12-positions.
M277T776_NEG	gamma-Linolenic acid	Lipids and lipid-like molecules	Fatty Acyls	Lineolic acids and derivatives	This compound belongs to the class of organic compounds known as lineolic acids and derivatives. These are derivatives of lineolic acid. Lineolic acid is a polyunsaturated omega-6 18 carbon long fatty acid, with two CC double bonds at the 9- and 12-positions.
M281T784_POS	Linoleic acid	Lipids and lipid-like molecules	Fatty Acyls	Lineolic acids and derivatives	This compound belongs to the class of organic compounds known as lineolic acids and derivatives. These are derivatives of lineolic acid. Lineolic acid is a polyunsaturated omega-6 18 carbon long fatty acid, with two CC double bonds at the 9- and 12-positions.
M295T776_2_NEG	9-hydroxy-10,12-octadecadienoic acid	Lipids and lipid-like molecules	Fatty Acyls	Lineolic acids and derivatives	This compound belongs to the class of organic compounds known as lineolic acids and derivatives. These are derivatives of lineolic acid. Lineolic acid is a polyunsaturated omega-6 18 carbon long fatty acid, with two CC double bonds at the 9- and 12-positions.
M311T735_POS	(9Z,12Z,15Z)-(7S,8S)-Dihydroxyoctadeca-9,12,15-trienoic acid	Lipids and lipid-like molecules	Fatty Acyls	Lineolic acids and derivatives	This compound belongs to the class of organic compounds known as lineolic acids and derivatives. These are derivatives of lineolic acid. Lineolic acid is a polyunsaturated omega-6 18 carbon long fatty acid, with two CC double bonds at the 9- and 12-positions.
M311T779_NEG	(9Z,12E)-15,16-dihydroxyoctadeca-9,12-dienoic acid	Lipids and lipid-like molecules	Fatty Acyls	Lineolic acids and derivatives	This compound belongs to the class of organic compounds known as lineolic acids and derivatives. These are derivatives of lineolic acid. Lineolic acid is a polyunsaturated omega-6 18 carbon long fatty acid, with two CC double bonds at the 9- and 12-positions.
M313T644_POS	(9Z,12Z)-(11S)-11-Hydroperoxyoctadeca-9,12-dienoic acid	Lipids and lipid-like molecules	Fatty Acyls	Lineolic acids and derivatives	This compound belongs to the class of organic compounds known as lineolic acids and derivatives. These are derivatives of lineolic acid. Lineolic acid is a polyunsaturated omega-6 18 carbon long fatty acid, with two CC double bonds at the 9- and 12-positions.
M557T777_POS	alpha-Eleostearic acid	Lipids and lipid-like molecules	Fatty Acyls	Lineolic acids and derivatives	This compound belongs to the class of organic compounds known as lineolic acids and derivatives. These are derivatives of lineolic acid. Lineolic acid is a polyunsaturated omega-6 18 carbon long fatty acid, with two CC double bonds at the 9- and 12-positions.
M591T776_NEG	(9Z,12Z)-(8R)-Hydroxyoctadeca-9,12-dienoic acid	Lipids and lipid-like molecules	Fatty Acyls	Lineolic acids and derivatives	This compound belongs to the class of organic compounds known as lineolic acids and derivatives. These are derivatives of lineolic acid. Lineolic acid is a polyunsaturated omega-6 18 carbon long fatty acid, with two CC double bonds at the 9- and 12-positions.
M325T104_NEG	Clusianose	Lipids and lipid-like molecules	Glycerolipids	Glycosylglycerols	This compound belongs to the class of organic compounds known as glycosylglycerols. These are glycerolipids structurally characterized by the presence of one or more sugar residues attached to glycerol via a glycosidic linkage.
M320T906_POS	1-Monomyristin	Lipids and lipid-like molecules	Glycerolipids	Monoradylglycerols	This compound belongs to the class of organic compounds known as 1-monoacylglycerols. These are monoacylglycerols containing a glycerol acylated at the 1-position.
M443T492_POS	Glyceryl-1-tetracosanoate	Lipids and lipid-like molecules	Glycerolipids	Monoradylglycerols	This compound belongs to the class of organic compounds known as 1-monoacylglycerols. These are monoacylglycerols containing a glycerol acylated at the 1-position.
M283T510_NEG	Tributyrin	Lipids and lipid-like molecules	Glycerolipids	Triradylcglycerols	This compound belongs to the class of organic compounds known as triacylglycerols. These are glycerides consisting of three fatty acid chains covalently bonded to a glycerol molecule through ester linkages.
M409T936_NEG	1-Palmitoylglycerol 3-phosphate	Lipids and lipid-like molecules	Glycerophospholipids	Glycerophosphates	This compound belongs to the class of organic compounds known as 1-acylglycerol-3-phosphates. These are lysophosphatidic acids where the glycerol is esterified with a fatty acid at O-1 position.
M229T940_NEG	Calcium glycerophosphate	Lipids and lipid-like molecules	Glycerophospholipids	Glycerophosphates	This compound belongs to the class of organic compounds known as glycerophosphates. These are compounds containing a glycerol linked to a phosphate group.
M540T575_POS	1-Oleoylglycerophosphocholine	Lipids and lipid-like molecules	Glycerophospholipids	Glycerophosphocholines	This compound belongs to the class of organic compounds known as 1-acyl-sn-glycero-3-phosphocholines. These are glycerophosphocholines in which the glycerol is esterified with a fatty acid at O-1 position, and linked at position 3 to a phosphocholine.
M726T478_POS	1-Hexadecanoyl-2-(9Z-octadecenoyl)-sn-glycero-3-phosphocholine	Lipids and lipid-like molecules	Glycerophospholipids	Glycerophosphocholines	This compound belongs to the class of organic compounds known as phosphatidylcholines. These are glycerophosphocholines in which the two free -OH are attached to one fatty acid each through an ester linkage.
M448T363_POS	sn-Glycero-3-phosphoethanolamine	Lipids and lipid-like molecules	Glycerophospholipids	Glycerophosphoethanolamines	This compound belongs to the class of organic compounds known as glycerophosphoethanolamines. These are glycerolipids characterized by an ethanolamine ester of glycerophosphoric acid. As is the case with diacylglycerols, glycerophosphoethanolamines can have many different combinations of fatty acids of varying lengths and saturation attached to the C-1 and C-2 atoms.
M335T71_POS	sn-Glycero-3-phospho-1-inositol	Lipids and lipid-like molecules	Glycerophospholipids	Glycerophosphoinositols	This compound belongs to the class of organic compounds known as glycerophosphoinositols. These are lipids containing a glycerol moiety carrying a phosphoinositol at the 3-position.
M432T713_NEG	Chasmanine	Lipids and lipid-like molecules	Prenol lipids	Diterpenoids	This compound belongs to the class of organic compounds known as aconitane-type diterpenoid alkaloids. These are alkaloid diterpenoids with a structure based on the hexacyclic aconitane skeleton. These compounds have no oxygen functionality at the C7 atom.
M468T458_NEG	Columbidine	Lipids and lipid-like molecules	Prenol lipids	Diterpenoids	This compound belongs to the class of organic compounds known as aconitane-type diterpenoid alkaloids. These are alkaloid diterpenoids with a structure based on the hexacyclic aconitane skeleton. These compounds have no oxygen functionality at the C7 atom.
M478T855_NEG	10-Hydroxyperegrine	Lipids and lipid-like molecules	Prenol lipids	Diterpenoids	This compound belongs to the class of organic compounds known as aconitane-type diterpenoid alkaloids. These are alkaloid diterpenoids with a structure based on the hexacyclic aconitane skeleton. These compounds have no oxygen functionality at the C7 atom.
M712T613_POS	Elatine	Lipids and lipid-like molecules	Prenol lipids	Diterpenoids	This compound belongs to the class of organic compounds known as aconitane-type diterpenoid alkaloids. These are alkaloid diterpenoids with a structure based on the hexacyclic aconitane skeleton. These compounds have no oxygen functionality at the C7 atom.
M344T891_POS	2-Oxophytanate	Lipids and lipid-like molecules	Prenol lipids	Diterpenoids	This compound belongs to the class of organic compounds known as acyclic diterpenoids. These are diterpenoids (compounds made of four consecutive isoprene units) that do not contain a cycle.
M345T682_POS	Koanoadmantic acid	Lipids and lipid-like molecules	Prenol lipids	Diterpenoids	This compound belongs to the class of organic compounds known as acyclic diterpenoids. These are diterpenoids (compounds made of four consecutive isoprene units) that do not contain a cycle.
M346T704_POS	L-2-Hydroxyphytanate	Lipids and lipid-like molecules	Prenol lipids	Diterpenoids	This compound belongs to the class of organic compounds known as acyclic diterpenoids. These are diterpenoids (compounds made of four consecutive isoprene units) that do not contain a cycle.
M347T180_NEG	crocetin	Lipids and lipid-like molecules	Prenol lipids	Diterpenoids	This compound belongs to the class of organic compounds known as acyclic diterpenoids. These are diterpenoids (compounds made of four consecutive isoprene units) that do not contain a cycle.
M363T216_POS	Norbixin	Lipids and lipid-like molecules	Prenol lipids	Diterpenoids	This compound belongs to the class of organic compounds known as acyclic diterpenoids. These are diterpenoids (compounds made of four consecutive isoprene units) that do not contain a cycle.
M367T643_NEG	bixin aldehyde	Lipids and lipid-like molecules	Prenol lipids	Diterpenoids	This compound belongs to the class of organic compounds known as acyclic diterpenoids. These are diterpenoids (compounds made of four consecutive isoprene units) that do not contain a cycle.
M419T407_POS	tetrahydrogeranylgeranyl diphosphate	Lipids and lipid-like molecules	Prenol lipids	Diterpenoids	This compound belongs to the class of organic compounds known as acyclic diterpenoids. These are diterpenoids (compounds made of four consecutive isoprene units) that do not contain a cycle.
M469T346_NEG	Geranylgeranyl diphosphate	Lipids and lipid-like molecules	Prenol lipids	Diterpenoids	This compound belongs to the class of organic compounds known as acyclic diterpenoids. These are diterpenoids (compounds made of four consecutive isoprene units) that do not contain a cycle.
M471T399_NEG	dihydrogeranylgeranyl diphosphate	Lipids and lipid-like molecules	Prenol lipids	Diterpenoids	This compound belongs to the class of organic compounds known as acyclic diterpenoids. These are diterpenoids (compounds made of four consecutive isoprene units) that do not contain a cycle.
M342T632_POS	Ajaconine	Lipids and lipid-like molecules	Prenol lipids	Diterpenoids	This compound belongs to the class of organic compounds known as atisane diterpenoids. These are diterpenoids with a structure based on the atisane skeleton, which is a tetracyclic compound containing the [2,2,2]bicyc1ic ring system with the C15-C16 bridge attached at C12.
M281T117_POS	gibberellin A9	Lipids and lipid-like molecules	Prenol lipids	Diterpenoids	This compound belongs to the class of organic compounds known as c19-gibberellin 6-carboxylic acids. These are c19-gibberellins with a carboxyl group at the 6-position.
M365T464_POS	gibberellin A8	Lipids and lipid-like molecules	Prenol lipids	Diterpenoids	This compound belongs to the class of organic compounds known as c19-gibberellin 6-carboxylic acids. These are c19-gibberellins with a carboxyl group at the 6-position.
M377T364_NEG	gibberellin A38	Lipids and lipid-like molecules	Prenol lipids	Diterpenoids	This compound belongs to the class of organic compounds known as c19-gibberellin 6-carboxylic acids. These are c19-gibberellins with a carboxyl group at the 6-position.
M316T274_POS	Hedychenone	Lipids and lipid-like molecules	Prenol lipids	Diterpenoids	This compound belongs to the class of organic compounds known as colensane and clerodane diterpenoids. These are diterpenoids with a structure based on the clerodane or the colensane skeleton. Clerodanes arise from labdanes by two methyl migrations.
M323T805_POS	12-Deacetylhyrtial	Lipids and lipid-like molecules	Prenol lipids	Diterpenoids	This compound belongs to the class of organic compounds known as colensane and clerodane diterpenoids. These are diterpenoids with a structure based on the clerodane or the colensane skeleton. Clerodanes arise from labdanes by two methyl migrations.
M532T755_POS	Ageline B	Lipids and lipid-like molecules	Prenol lipids	Diterpenoids	This compound belongs to the class of organic compounds known as colensane and clerodane diterpenoids. These are diterpenoids with a structure based on the clerodane or the colensane skeleton. Clerodanes arise from labdanes by two methyl migrations.
M301T888_POS	Cyathin A3	Lipids and lipid-like molecules	Prenol lipids	Diterpenoids	This compound belongs to the class of organic compounds known as diterpenoids. These are terpene compounds formed by four isoprene units.
M312T915_NEG	carnosate	Lipids and lipid-like molecules	Prenol lipids	Diterpenoids	This compound belongs to the class of organic compounds known as diterpenoids. These are terpene compounds formed by four isoprene units.
M317T793_POS	7-ethenyl-1,4a,7-trimethyl-6-oxo-2,3,4,8,8a,9,10,10a-octahydrophenanthrene-1-carboxylic acid	Lipids and lipid-like molecules	Prenol lipids	Diterpenoids	This compound belongs to the class of organic compounds known as diterpenoids. These are terpene compounds formed by four isoprene units.
M320T916_POS	Abietate	Lipids and lipid-like molecules	Prenol lipids	Diterpenoids	This compound belongs to the class of organic compounds known as diterpenoids. These are terpene compounds formed by four isoprene units.
M339T909_NEG	Plastoquinone 15	Lipids and lipid-like molecules	Prenol lipids	Diterpenoids	This compound belongs to the class of organic compounds known as diterpenoids. These are terpene compounds formed by four isoprene units.
M383T672_POS	Jaspaquinol	Lipids and lipid-like molecules	Prenol lipids	Diterpenoids	This compound belongs to the class of organic compounds known as diterpenoids. These are terpene compounds formed by four isoprene units.
M383T819_POS	C25-Allenic-apo-aldehyde	Lipids and lipid-like molecules	Prenol lipids	Diterpenoids	This compound belongs to the class of organic compounds known as diterpenoids. These are terpene compounds formed by four isoprene units.
M405T745_NEG	iso-Dulcinol	Lipids and lipid-like molecules	Prenol lipids	Diterpenoids	This compound belongs to the class of organic compounds known as diterpenoids. These are terpene compounds formed by four isoprene units.
M494T456_POS	15-Veratroylpseudokobusine	Lipids and lipid-like molecules	Prenol lipids	Diterpenoids	This compound belongs to the class of organic compounds known as hetisine-type diterpenoid alkaloids. These are alkaloid diterpenoids with a structure based on the hetisine skeleton, which is a heptacyclic compound with an additional N-C-6 bond as compared with the hetidine-type, and thus, is one of most complex entries in the atisane-class.
M313T514_NEG	Jatrophatrione	Lipids and lipid-like molecules	Prenol lipids	Diterpenoids	This compound belongs to the class of organic compounds known as jatrophane and cyclojatrophane diterpenoids. These are diterpenoids with a structure based on the jatrophane or the 9,13-jatrophane skeleton. Jatrophane can be derived from casbane by 6,10-cyclization and opening of the cyclopropane. Cyclojatrophane diterpenoids are based on the 9,13-cyclization of the jatrophane skeleton yields the…
M273T817_POS	ent-isokaurene	Lipids and lipid-like molecules	Prenol lipids	Diterpenoids	This compound belongs to the class of organic compounds known as kaurane diterpenoids. These are diterpene alkaloids with a structure that is based on the kaurane skeleton. Kaurane is a tetracyclic compound that arises by cyclisation of a pimarane precursor followed by rearrangement. It possesses a [3,2,1]-bicyclic ring system with C15-C16 bridge connected to C13, forming the five-membered ring D.
M485T816_NEG	Phorbol 12,13-dibutanoate	Lipids and lipid-like molecules	Prenol lipids	Diterpenoids	This compound belongs to the class of organic compounds known as phorbol esters. These are tigliane diterpenoids which are esters of phorbol.
M597T466_NEG	12-Tetradecanoylphorbol 13-acetate	Lipids and lipid-like molecules	Prenol lipids	Diterpenoids	This compound belongs to the class of organic compounds known as phorbol esters. These are tigliane diterpenoids which are esters of phorbol.
M641T717_NEG	12-O-Palmitoyl-16-hydroxyphorbol 13-acetate	Lipids and lipid-like molecules	Prenol lipids	Diterpenoids	This compound belongs to the class of organic compounds known as phorbol esters. These are tigliane diterpenoids which are esters of phorbol.
M463T301_NEG	Daphnetoxin	Lipids and lipid-like molecules	Prenol lipids	Diterpenoids	This compound belongs to the class of organic compounds known as rhamnofolane and daphnane diterpenoids. These are diterpenoids with a structure based on one the rhamnofolane or daphnane skeleton. The rhamnofolane and daphnane skeletons are closely related, being formally derived from casbane by two cyclizations (6,10 and 5,14) followed by cleavage of the 1,15 (daphnane) or 2,15 (rhamnofolane) cy…
M647T861_NEG	Resiniferatoxin	Lipids and lipid-like molecules	Prenol lipids	Diterpenoids	This compound belongs to the class of organic compounds known as rhamnofolane and daphnane diterpenoids. These are diterpenoids with a structure based on one the rhamnofolane or daphnane skeleton. The rhamnofolane and daphnane skeletons are closely related, being formally derived from casbane by two cyclizations (6,10 and 5,14) followed by cleavage of the 1,15 (daphnane) or 2,15 (rhamnofolane) cy…
M348T809_POS	Taxa-4(20),11(12)-dien-5alpha-yl acetate	Lipids and lipid-like molecules	Prenol lipids	Diterpenoids	This compound belongs to the class of organic compounds known as taxanes and derivatives. These are diterpenoids with a structure based either on the taxane skeleton, or a derivative thereof. In term of phytochemistry, several derivatives of the taxane skeleton exist: 2(3->20)-abeotaxane, 3,11-cyclotaxane, 11(15->1),11(10->9)-abeotaxane, 3,8-seco-taxane, and 11(15->1)-abeotaxane, among others. Mo…
M459T614_NEG	Kansuiphorin C	Lipids and lipid-like molecules	Prenol lipids	Diterpenoids	This compound belongs to the class of organic compounds known as tigliane and ingenane diterpenoids. These are diterpenoids containing the tigliane or ingenane carbon skeleton. The tigliane skeleton is a tetracyclic ring that consists of the 4/7/6/3 ring junction. It is derived from casbane by 6,10- and 5,14-cyclizations and is a framework of phorbol. The ingenane skeleton is derived by rearrange…
M569T891_POS	Ingenol-20-hexadecanoate	Lipids and lipid-like molecules	Prenol lipids	Diterpenoids	This compound belongs to the class of organic compounds known as tigliane and ingenane diterpenoids. These are diterpenoids containing the tigliane or ingenane carbon skeleton. The tigliane skeleton is a tetracyclic ring that consists of the 4/7/6/3 ring junction. It is derived from casbane by 6,10- and 5,14-cyclizations and is a framework of phorbol. The ingenane skeleton is derived by rearrange…
M660T643_2_NEG	Adenosylhopane	Lipids and lipid-like molecules	Prenol lipids	Hopanoids	This compound belongs to the class of organic compounds known as bacteriohopanoids. These are bacterial terpenoids structurally characterized by a C30 skeleton, which is usually conjugated to a C5 (usually hydroxylated) unit linked by a carbon-carbon bond.
M384T699_POS	Myxalamid B	Lipids and lipid-like molecules	Prenol lipids	Monoterpenoids	This compound belongs to the class of organic compounds known as acyclic monoterpenoids. These are monoterpenes that do not contain a cycle.
M405T847_POS	Myxalamid C	Lipids and lipid-like molecules	Prenol lipids	Monoterpenoids	This compound belongs to the class of organic compounds known as acyclic monoterpenoids. These are monoterpenes that do not contain a cycle.
M289T831_NEG	3-geranyl-4-hydroxybenzoate	Lipids and lipid-like molecules	Prenol lipids	Monoterpenoids	This compound belongs to the class of organic compounds known as aromatic monoterpenoids. These are monoterpenoids containing at least one aromatic ring.
M319T158_NEG	Resmethrin	Lipids and lipid-like molecules	Prenol lipids	Monoterpenoids	This compound belongs to the class of organic compounds known as aromatic monoterpenoids. These are monoterpenoids containing at least one aromatic ring.
M131T732_POS	(+)-Bornane-2,5-dione	Lipids and lipid-like molecules	Prenol lipids	Monoterpenoids	This compound belongs to the class of organic compounds known as bicyclic monoterpenoids. These are monoterpenoids containing exactly 2 rings, which are fused to each other.
M161T792_POS	Bornyl acetate	Lipids and lipid-like molecules	Prenol lipids	Monoterpenoids	This compound belongs to the class of organic compounds known as bicyclic monoterpenoids. These are monoterpenoids containing exactly 2 rings, which are fused to each other.
M186T745_POS	2-Methylisoborneol	Lipids and lipid-like molecules	Prenol lipids	Monoterpenoids	This compound belongs to the class of organic compounds known as bicyclic monoterpenoids. These are monoterpenoids containing exactly 2 rings, which are fused to each other.
M275T686_POS	Cinmethylin	Lipids and lipid-like molecules	Prenol lipids	Monoterpenoids	This compound belongs to the class of organic compounds known as bicyclic monoterpenoids. These are monoterpenoids containing exactly 2 rings, which are fused to each other.
M218T204_POS	2-Hydroxycampholonic acid	Lipids and lipid-like molecules	Prenol lipids	Monoterpenoids	This compound belongs to the class of organic compounds known as iridoids and derivatives. These are monoterpenes containing a skeleton structurally characterized by the presence of a cylopentane fused to a pyran ( forming a 4,7-dimethylcyclopenta[c]pyran), or a derivative where the pentane moiety is open.
M358T904_POS	(+)-Neomatatabiol	Lipids and lipid-like molecules	Prenol lipids	Monoterpenoids	This compound belongs to the class of organic compounds known as iridoids and derivatives. These are monoterpenes containing a skeleton structurally characterized by the presence of a cylopentane fused to a pyran ( forming a 4,7-dimethylcyclopenta[c]pyran), or a derivative where the pentane moiety is open.
M172T720_POS	(-)-Menthone	Lipids and lipid-like molecules	Prenol lipids	Monoterpenoids	This compound belongs to the class of organic compounds known as menthane monoterpenoids. These are monoterpenoids with a structure based on the o-, m-, or p-menthane backbone. P-menthane consists of the cyclohexane ring with a methyl group and a (2-methyl)-propyl group at the 1 and 4 ring position, respectively. The o- and m- menthanes are much rarer, and presumably arise by alkyl migration of p…
M174T494_POS	(-)-Menthol	Lipids and lipid-like molecules	Prenol lipids	Monoterpenoids	This compound belongs to the class of organic compounds known as menthane monoterpenoids. These are monoterpenoids with a structure based on the o-, m-, or p-menthane backbone. P-menthane consists of the cyclohexane ring with a methyl group and a (2-methyl)-propyl group at the 1 and 4 ring position, respectively. The o- and m- menthanes are much rarer, and presumably arise by alkyl migration of p…
M216T598_POS	(-)-Menthyl acetate	Lipids and lipid-like molecules	Prenol lipids	Monoterpenoids	This compound belongs to the class of organic compounds known as menthane monoterpenoids. These are monoterpenoids with a structure based on the o-, m-, or p-menthane backbone. P-menthane consists of the cyclohexane ring with a methyl group and a (2-methyl)-propyl group at the 1 and 4 ring position, respectively. The o- and m- menthanes are much rarer, and presumably arise by alkyl migration of p…
M253T697_NEG	Gliocladic acid	Lipids and lipid-like molecules	Prenol lipids	Monoterpenoids	This compound belongs to the class of organic compounds known as menthane monoterpenoids. These are monoterpenoids with a structure based on the o-, m-, or p-menthane backbone. P-menthane consists of the cyclohexane ring with a methyl group and a (2-methyl)-propyl group at the 1 and 4 ring position, respectively. The o- and m- menthanes are much rarer, and presumably arise by alkyl migration of p…
M330T716_POS	(+)-Neomenthol	Lipids and lipid-like molecules	Prenol lipids	Monoterpenoids	This compound belongs to the class of organic compounds known as menthane monoterpenoids. These are monoterpenoids with a structure based on the o-, m-, or p-menthane backbone. P-menthane consists of the cyclohexane ring with a methyl group and a (2-methyl)-propyl group at the 1 and 4 ring position, respectively. The o- and m- menthanes are much rarer, and presumably arise by alkyl migration of p…
M444T148_NEG	Yesoxine	Lipids and lipid-like molecules	Prenol lipids	Monoterpenoids	This compound belongs to the class of organic compounds known as monoterpenoids. These are compounds containing a chain of two isoprene units.
M672T758_POS	all-trans-Heptaprenyl diphosphate	Lipids and lipid-like molecules	Prenol lipids	Polyprenols	This compound belongs to the class of organic compounds known as bactoprenol diphosphates. These are polyprenyl compounds consisting of a diphosphate group substituted by a bactoprenyl moiety.
M929T503_POS	trans,octacis-Decaprenylphospho-beta-D-ribofuranose	Lipids and lipid-like molecules	Prenol lipids	Polyprenols	This compound belongs to the class of organic compounds known as polyprenyl phospho carbohydrates. These are polyprenyl phosphates with a carbohydrate moiety attached to it.
M940T503_NEG	beta-D-Mannosylphosphodecaprenol	Lipids and lipid-like molecules	Prenol lipids	Polyprenols	This compound belongs to the class of organic compounds known as polyprenyl phospho carbohydrates. These are polyprenyl phosphates with a carbohydrate moiety attached to it.
M283T751_POS	all-trans-Dehydroretinal	Lipids and lipid-like molecules	Prenol lipids	Retinoids	This compound belongs to the class of organic compounds known as retinoids. These are oxygenated derivatives of 3,7-dimethyl-1-(2,6,6-trimethylcyclohex-1-enyl)nona-1,3,5,7-tetraene and derivatives thereof.
M205T856_POS	Pentalenene	Lipids and lipid-like molecules	Prenol lipids	Sesquiterpenoids	This compound belongs to the class of organic compounds known as angular triquinanes. These are triquinane with a structure based on a [6.3.0.0^1,5] undecane carbon skeleton.
M217T881_POS	Atractylone	Lipids and lipid-like molecules	Prenol lipids	Sesquiterpenoids	This compound belongs to the class of organic compounds known as eremophilane, 8,9-secoeremophilane and furoeremophilane sesquiterpenoids. These are sesquiterpenoids with a structure based either on the eremophilane skeleton, its 8,9-seco derivative, or the furoeremophilane skeleton. Eremophilanes have been shown to be derived from eudesmanes by migration of the methyl group at C-10 to C-5.
M254T927_POS	capsidiol	Lipids and lipid-like molecules	Prenol lipids	Sesquiterpenoids	This compound belongs to the class of organic compounds known as eremophilane, 8,9-secoeremophilane and furoeremophilane sesquiterpenoids. These are sesquiterpenoids with a structure based either on the eremophilane skeleton, its 8,9-seco derivative, or the furoeremophilane skeleton. Eremophilanes have been shown to be derived from eudesmanes by migration of the methyl group at C-10 to C-5.
M448T283_NEG	(S)-Furanopetasitin	Lipids and lipid-like molecules	Prenol lipids	Sesquiterpenoids	This compound belongs to the class of organic compounds known as eremophilane, 8,9-secoeremophilane and furoeremophilane sesquiterpenoids. These are sesquiterpenoids with a structure based either on the eremophilane skeleton, its 8,9-seco derivative, or the furoeremophilane skeleton. Eremophilanes have been shown to be derived from eudesmanes by migration of the methyl group at C-10 to C-5.
M258T803_POS	Cryptomeridiol	Lipids and lipid-like molecules	Prenol lipids	Sesquiterpenoids	This compound belongs to the class of organic compounds known as eudesmane, isoeudesmane or cycloeudesmane sesquiterpenoids. These are sesquiterpenoids with a structure based on the eudesmane skeleton.
M415T452_NEG	Atractyloside G	Lipids and lipid-like molecules	Prenol lipids	Sesquiterpenoids	This compound belongs to the class of organic compounds known as eudesmane, isoeudesmane or cycloeudesmane sesquiterpenoids. These are sesquiterpenoids with a structure based on the eudesmane skeleton.
M416T592_NEG	Atractyloside C	Lipids and lipid-like molecules	Prenol lipids	Sesquiterpenoids	This compound belongs to the class of organic compounds known as eudesmane, isoeudesmane or cycloeudesmane sesquiterpenoids. These are sesquiterpenoids with a structure based on the eudesmane skeleton.
M253T720_NEG	Kikkanol D	Lipids and lipid-like molecules	Prenol lipids	Sesquiterpenoids	This compound belongs to the class of organic compounds known as germacrane sesquiterpenoids. These are sesquiterpenoids having the germacrane skeleton, with a structure characterized by a cyclodecane ring substituted with an isopropyl and two methyl groups.
M199T732_POS	Guaiazulene	Lipids and lipid-like molecules	Prenol lipids	Sesquiterpenoids	This compound belongs to the class of organic compounds known as guaianes. These are sesquiterpenoids with a structure based on the guaiane skeleton. Guaiane is a bicyclic compound consisting of a decahydroazulene moiety, substituted with two methyl groups and a 1-methylethyl group at the 1-, 4-, and 7-position, respectively.
M419T449_NEG	Lactaroviloin	Lipids and lipid-like molecules	Prenol lipids	Sesquiterpenoids	This compound belongs to the class of organic compounds known as guaianes. These are sesquiterpenoids with a structure based on the guaiane skeleton. Guaiane is a bicyclic compound consisting of a decahydroazulene moiety, substituted with two methyl groups and a 1-methylethyl group at the 1-, 4-, and 7-position, respectively.
M221T65_2_POS	Centarol	Lipids and lipid-like molecules	Prenol lipids	Sesquiterpenoids	This compound belongs to the class of organic compounds known as himachalane and lippifoliane sesquiterpenoids. These are sesquiterpenoids with a structure based on either the himachalane or the lippifoliane skeleton.
M466T453_NEG	Arnamiol	Lipids and lipid-like molecules	Prenol lipids	Sesquiterpenoids	This compound belongs to the class of organic compounds known as melleolides and analogues. These are compounds with a structure characterized by the presence of a 2-hydroxy-4-methoxy-6-methylbenzoic acid derivative linked to a 3,6,6,7b-tetramethyl-cyclobuta[e]indene moiety.
M899T697_NEG	Melleolide L	Lipids and lipid-like molecules	Prenol lipids	Sesquiterpenoids	This compound belongs to the class of organic compounds known as melleolides and analogues. These are compounds with a structure characterized by the presence of a 2-hydroxy-4-methoxy-6-methylbenzoic acid derivative linked to a 3,6,6,7b-tetramethyl-cyclobuta[e]indene moiety.
M203T472_POS	alpha-Curcumene	Lipids and lipid-like molecules	Prenol lipids	Sesquiterpenoids	This compound belongs to the class of organic compounds known as sesquiterpenoids. These are terpenes with three consecutive isoprene units.
M219T493_POS	(E,E)-4,8,12-Trimethyltrideca-1,3,7,11-tetraene	Lipids and lipid-like molecules	Prenol lipids	Sesquiterpenoids	This compound belongs to the class of organic compounds known as sesquiterpenoids. These are terpenes with three consecutive isoprene units.
M219T765_POS	beta-Sinensal	Lipids and lipid-like molecules	Prenol lipids	Sesquiterpenoids	This compound belongs to the class of organic compounds known as sesquiterpenoids. These are terpenes with three consecutive isoprene units.
M223T540_NEG	(6S,9R)-Vomifoliol	Lipids and lipid-like molecules	Prenol lipids	Sesquiterpenoids	This compound belongs to the class of organic compounds known as sesquiterpenoids. These are terpenes with three consecutive isoprene units.
M249T725_NEG	dihydroartemisinic acid hydroperoxide	Lipids and lipid-like molecules	Prenol lipids	Sesquiterpenoids	This compound belongs to the class of organic compounds known as sesquiterpenoids. These are terpenes with three consecutive isoprene units.
M251T728_NEG	3-hydroxylubimin	Lipids and lipid-like molecules	Prenol lipids	Sesquiterpenoids	This compound belongs to the class of organic compounds known as sesquiterpenoids. These are terpenes with three consecutive isoprene units.
M272T883_POS	3-hydroxy-15-dihydrolubimin	Lipids and lipid-like molecules	Prenol lipids	Sesquiterpenoids	This compound belongs to the class of organic compounds known as sesquiterpenoids. These are terpenes with three consecutive isoprene units.
M274T641_POS	Cyclonerotriol	Lipids and lipid-like molecules	Prenol lipids	Sesquiterpenoids	This compound belongs to the class of organic compounds known as sesquiterpenoids. These are terpenes with three consecutive isoprene units.
M276T802_POS	13-Apo-beta-carotenone	Lipids and lipid-like molecules	Prenol lipids	Sesquiterpenoids	This compound belongs to the class of organic compounds known as sesquiterpenoids. These are terpenes with three consecutive isoprene units.
M277T808_POS	Buddledin A	Lipids and lipid-like molecules	Prenol lipids	Sesquiterpenoids	This compound belongs to the class of organic compounds known as sesquiterpenoids. These are terpenes with three consecutive isoprene units.
M282T476_POS	Dehydrojuvabione	Lipids and lipid-like molecules	Prenol lipids	Sesquiterpenoids	This compound belongs to the class of organic compounds known as sesquiterpenoids. These are terpenes with three consecutive isoprene units.
M322T700_NEG	Lycofawcine	Lipids and lipid-like molecules	Prenol lipids	Sesquiterpenoids	This compound belongs to the class of organic compounds known as sesquiterpenoids. These are terpenes with three consecutive isoprene units.
M343T330_POS	Farnesylcysteine	Lipids and lipid-like molecules	Prenol lipids	Sesquiterpenoids	This compound belongs to the class of organic compounds known as sesquiterpenoids. These are terpenes with three consecutive isoprene units.
M368T860_NEG	Montanol	Lipids and lipid-like molecules	Prenol lipids	Sesquiterpenoids	This compound belongs to the class of organic compounds known as sesquiterpenoids. These are terpenes with three consecutive isoprene units.
M376T226_POS	Aurachin G	Lipids and lipid-like molecules	Prenol lipids	Sesquiterpenoids	This compound belongs to the class of organic compounds known as sesquiterpenoids. These are terpenes with three consecutive isoprene units.
M443T203_NEG	Farnesyl triphosphate	Lipids and lipid-like molecules	Prenol lipids	Sesquiterpenoids	This compound belongs to the class of organic compounds known as sesquiterpenoids. These are terpenes with three consecutive isoprene units.
M459T226_NEG	Piericidin B5	Lipids and lipid-like molecules	Prenol lipids	Sesquiterpenoids	This compound belongs to the class of organic compounds known as sesquiterpenoids. These are terpenes with three consecutive isoprene units.
M311T915_NEG	Trichodermin	Lipids and lipid-like molecules	Prenol lipids	Sesquiterpenoids	This compound belongs to the class of organic compounds known as trichothecenes. These are sesquiterpene mycotoxins structurally characterized by the presence of an epoxide ring and a benzopyran derivative with a variant number of hydroxyl, acetyl, or other substituents. The most important structural features causing the biological activities of trichothecenes are the 12,13-epoxy ring, the presen…
M465T714_NEG	T-2 toxin	Lipids and lipid-like molecules	Prenol lipids	Sesquiterpenoids	This compound belongs to the class of organic compounds known as trichothecenes. These are sesquiterpene mycotoxins structurally characterized by the presence of an epoxide ring and a benzopyran derivative with a variant number of hydroxyl, acetyl, or other substituents. The most important structural features causing the biological activities of trichothecenes are the 12,13-epoxy ring, the presen…
M459T128_POS	Biperezone	Lipids and lipid-like molecules	Prenol lipids	Sesterterpenoids	This compound belongs to the class of organic compounds known as sesterterpenoids. These are terpenes composed of five consecutive isoprene units.
M567T522_2_POS	Antibiotic X 14889D	Lipids and lipid-like molecules	Prenol lipids	Sesterterpenoids	This compound belongs to the class of organic compounds known as sesterterpenoids. These are terpenes composed of five consecutive isoprene units.
M590T801_NEG	Ningpeisinoside	Lipids and lipid-like molecules	Prenol lipids	Terpene glycosides	This compound belongs to the class of organic compounds known as diterpene glycosides. These are diterpenoids in which an isoprene unit is glycosylated.
M346T732_NEG	8-Epiiridodial glucoside	Lipids and lipid-like molecules	Prenol lipids	Terpene glycosides	This compound belongs to the class of organic compounds known as iridoid o-glycosides. These are iridoid monoterpenes containing a glycosyl (usually a pyranosyl) moiety linked to the iridoid skeleton.
M373T344_NEG	Shanzhiside	Lipids and lipid-like molecules	Prenol lipids	Terpene glycosides	This compound belongs to the class of organic compounds known as iridoid o-glycosides. These are iridoid monoterpenes containing a glycosyl (usually a pyranosyl) moiety linked to the iridoid skeleton.
M378T112_NEG	7-deoxyloganate	Lipids and lipid-like molecules	Prenol lipids	Terpene glycosides	This compound belongs to the class of organic compounds known as iridoid o-glycosides. These are iridoid monoterpenes containing a glycosyl (usually a pyranosyl) moiety linked to the iridoid skeleton.
M389T222_NEG	Monotropein	Lipids and lipid-like molecules	Prenol lipids	Terpene glycosides	This compound belongs to the class of organic compounds known as iridoid o-glycosides. These are iridoid monoterpenes containing a glycosyl (usually a pyranosyl) moiety linked to the iridoid skeleton.
M405T118_NEG	Ipolamiide	Lipids and lipid-like molecules	Prenol lipids	Terpene glycosides	This compound belongs to the class of organic compounds known as iridoid o-glycosides. These are iridoid monoterpenes containing a glycosyl (usually a pyranosyl) moiety linked to the iridoid skeleton.
M419T338_NEG	Lamioside	Lipids and lipid-like molecules	Prenol lipids	Terpene glycosides	This compound belongs to the class of organic compounds known as iridoid o-glycosides. These are iridoid monoterpenes containing a glycosyl (usually a pyranosyl) moiety linked to the iridoid skeleton.
M423T432_NEG	Gardenoside	Lipids and lipid-like molecules	Prenol lipids	Terpene glycosides	This compound belongs to the class of organic compounds known as iridoid o-glycosides. These are iridoid monoterpenes containing a glycosyl (usually a pyranosyl) moiety linked to the iridoid skeleton.
M429T614_NEG	Ipolamiidoside	Lipids and lipid-like molecules	Prenol lipids	Terpene glycosides	This compound belongs to the class of organic compounds known as iridoid o-glycosides. These are iridoid monoterpenes containing a glycosyl (usually a pyranosyl) moiety linked to the iridoid skeleton.
M523T303_NEG	Deoxyloganin tetraacetate	Lipids and lipid-like molecules	Prenol lipids	Terpene glycosides	This compound belongs to the class of organic compounds known as iridoid o-glycosides. These are iridoid monoterpenes containing a glycosyl (usually a pyranosyl) moiety linked to the iridoid skeleton.
M537T209_NEG	7-Dehydrologanin tetraacetate	Lipids and lipid-like molecules	Prenol lipids	Terpene glycosides	This compound belongs to the class of organic compounds known as iridoid o-glycosides. These are iridoid monoterpenes containing a glycosyl (usually a pyranosyl) moiety linked to the iridoid skeleton.
M537T381_NEG	11-Hydroxyiridodial glucoside pentaacetate	Lipids and lipid-like molecules	Prenol lipids	Terpene glycosides	This compound belongs to the class of organic compounds known as iridoid o-glycosides. These are iridoid monoterpenes containing a glycosyl (usually a pyranosyl) moiety linked to the iridoid skeleton.
M729T379_NEG	Sylvestroside I	Lipids and lipid-like molecules	Prenol lipids	Terpene glycosides	This compound belongs to the class of organic compounds known as iridoid o-glycosides. These are iridoid monoterpenes containing a glycosyl (usually a pyranosyl) moiety linked to the iridoid skeleton.
M745T674_NEG	Cantleyoside	Lipids and lipid-like molecules	Prenol lipids	Terpene glycosides	This compound belongs to the class of organic compounds known as iridoid o-glycosides. These are iridoid monoterpenes containing a glycosyl (usually a pyranosyl) moiety linked to the iridoid skeleton.
M796T582_POS	Protoplumericin A	Lipids and lipid-like molecules	Prenol lipids	Terpene glycosides	This compound belongs to the class of organic compounds known as iridoid o-glycosides. These are iridoid monoterpenes containing a glycosyl (usually a pyranosyl) moiety linked to the iridoid skeleton.
M811T603_NEG	Triplostoside A	Lipids and lipid-like molecules	Prenol lipids	Terpene glycosides	This compound belongs to the class of organic compounds known as iridoid o-glycosides. These are iridoid monoterpenes containing a glycosyl (usually a pyranosyl) moiety linked to the iridoid skeleton.
M882T694_POS	Griselinoside	Lipids and lipid-like molecules	Prenol lipids	Terpene glycosides	This compound belongs to the class of organic compounds known as iridoid o-glycosides. These are iridoid monoterpenes containing a glycosyl (usually a pyranosyl) moiety linked to the iridoid skeleton.
M939T704_NEG	Plumieride	Lipids and lipid-like molecules	Prenol lipids	Terpene glycosides	This compound belongs to the class of organic compounds known as iridoid o-glycosides. These are iridoid monoterpenes containing a glycosyl (usually a pyranosyl) moiety linked to the iridoid skeleton.
M641T564_NEG	steviolbioside	Lipids and lipid-like molecules	Prenol lipids	Terpene glycosides	This compound belongs to the class of organic compounds known as steviol glycosides. These are prenol lipids containing a carbohydrate moiety glycosidically linked to a steviol (a diterpenoid based on a 13-Hydroxykaur-16-en-18-oic acid) moiety.
M364T613_NEG	Schizonepetoside E	Lipids and lipid-like molecules	Prenol lipids	Terpene glycosides	This compound belongs to the class of organic compounds known as terpene glycosides. These are prenol lipids containing a carbohydrate moiety glycosidically bound to a terpene backbone.
M371T607_NEG	Rehmaionoside A	Lipids and lipid-like molecules	Prenol lipids	Terpene glycosides	This compound belongs to the class of organic compounds known as terpene glycosides. These are prenol lipids containing a carbohydrate moiety glycosidically bound to a terpene backbone.
M406T635_POS	Rehmaionoside C	Lipids and lipid-like molecules	Prenol lipids	Terpene glycosides	This compound belongs to the class of organic compounds known as terpene glycosides. These are prenol lipids containing a carbohydrate moiety glycosidically bound to a terpene backbone.
M447T379_NEG	Atractyloside A	Lipids and lipid-like molecules	Prenol lipids	Terpene glycosides	This compound belongs to the class of organic compounds known as terpene glycosides. These are prenol lipids containing a carbohydrate moiety glycosidically bound to a terpene backbone.
M466T593_NEG	Atractyloside B	Lipids and lipid-like molecules	Prenol lipids	Terpene glycosides	This compound belongs to the class of organic compounds known as terpene glycosides. These are prenol lipids containing a carbohydrate moiety glycosidically bound to a terpene backbone.
M479T289_POS	Suspensolide F	Lipids and lipid-like molecules	Prenol lipids	Terpene glycosides	This compound belongs to the class of organic compounds known as terpene glycosides. These are prenol lipids containing a carbohydrate moiety glycosidically bound to a terpene backbone.
M496T389_2_POS	Kanokoside B	Lipids and lipid-like molecules	Prenol lipids	Terpene glycosides	This compound belongs to the class of organic compounds known as terpene glycosides. These are prenol lipids containing a carbohydrate moiety glycosidically bound to a terpene backbone.
M504T297_NEG	deacetylisoipecoside	Lipids and lipid-like molecules	Prenol lipids	Terpene glycosides	This compound belongs to the class of organic compounds known as terpene glycosides. These are prenol lipids containing a carbohydrate moiety glycosidically bound to a terpene backbone.
M504T491_NEG	Deacetylipecoside	Lipids and lipid-like molecules	Prenol lipids	Terpene glycosides	This compound belongs to the class of organic compounds known as terpene glycosides. These are prenol lipids containing a carbohydrate moiety glycosidically bound to a terpene backbone.
M521T392_NEG	Oleuropein	Lipids and lipid-like molecules	Prenol lipids	Terpene glycosides	This compound belongs to the class of organic compounds known as terpene glycosides. These are prenol lipids containing a carbohydrate moiety glycosidically bound to a terpene backbone.
M538T420_POS	6-O-Methyldeacetylisoipecoside	Lipids and lipid-like molecules	Prenol lipids	Terpene glycosides	This compound belongs to the class of organic compounds known as terpene glycosides. These are prenol lipids containing a carbohydrate moiety glycosidically bound to a terpene backbone.
M595T773_NEG	Atractyloside I	Lipids and lipid-like molecules	Prenol lipids	Terpene glycosides	This compound belongs to the class of organic compounds known as terpene glycosides. These are prenol lipids containing a carbohydrate moiety glycosidically bound to a terpene backbone.
M603T717_POS	ginsenoside Rh1	Lipids and lipid-like molecules	Prenol lipids	Terpene glycosides	This compound belongs to the class of organic compounds known as triterpene saponins. These are glycosylated derivatives of triterpene sapogenins. The sapogenin moiety backbone is usually based on the oleanane, ursane, taraxastane, bauerane, lanostane, lupeol, lupane, dammarane, cycloartane, friedelane, hopane, 9b,19-cyclo-lanostane, cycloartane, or cycloartanol skeleton.
M741T476_NEG	Mycolactone	Lipids and lipid-like molecules	Prenol lipids	Terpene lactones	This compound belongs to the class of organic compounds known as diterpene lactones. These are diterpenoids containing a lactone moiety.
M247T560_POS	alpha-Santonin	Lipids and lipid-like molecules	Prenol lipids	Terpene lactones	This compound belongs to the class of organic compounds known as eudesmanolides, secoeudesmanolides, and derivatives. These are terpenoids with a structure based on the eudesmanolide (a 3,5a,9-trimethyl-naphtho[1,2-b]furan-2-one derivative) or secoeudesmanolide (a 3,6-dimethyl-5-(pentan-2-yl)-1-benzofuran-2-one derivative) skeleton.
M250T726_POS	inunolide	Lipids and lipid-like molecules	Prenol lipids	Terpene lactones	This compound belongs to the class of organic compounds known as germacranolides and derivatives. These are sesquiterpene lactones with a structure based on the germacranolide skeleton, characterized by a gamma lactone fused to a 1,7-dimethylcyclodec-1-ene moiety.
M328T140_NEG	Acanthamolide	Lipids and lipid-like molecules	Prenol lipids	Terpene lactones	This compound belongs to the class of organic compounds known as germacranolides and derivatives. These are sesquiterpene lactones with a structure based on the germacranolide skeleton, characterized by a gamma lactone fused to a 1,7-dimethylcyclodec-1-ene moiety.
M364T679_NEG	Chamissonin diacetate	Lipids and lipid-like molecules	Prenol lipids	Terpene lactones	This compound belongs to the class of organic compounds known as germacranolides and derivatives. These are sesquiterpene lactones with a structure based on the germacranolide skeleton, characterized by a gamma lactone fused to a 1,7-dimethylcyclodec-1-ene moiety.
M366T529_NEG	Alatolide	Lipids and lipid-like molecules	Prenol lipids	Terpene lactones	This compound belongs to the class of organic compounds known as germacranolides and derivatives. These are sesquiterpene lactones with a structure based on the germacranolide skeleton, characterized by a gamma lactone fused to a 1,7-dimethylcyclodec-1-ene moiety.
M373T549_POS	Ginkgolide A	Lipids and lipid-like molecules	Prenol lipids	Terpene lactones	This compound belongs to the class of organic compounds known as ginkgolides and bilobalides. These are diterpene lactones with a structure based either on the gingkolide or the bilobalide skeleton. The ginkgolide skeleton is a very rigid structure consisting of hexacyclic C20 trilactone. The cis-fused F/A/D/C ring junction forms an empty semi-ball hole, the D ring contains a cage form tetrahydro…
M421T429_NEG	Ginkgolide C	Lipids and lipid-like molecules	Prenol lipids	Terpene lactones	This compound belongs to the class of organic compounds known as ginkgolides and bilobalides. These are diterpene lactones with a structure based either on the gingkolide or the bilobalide skeleton. The ginkgolide skeleton is a very rigid structure consisting of hexacyclic C20 trilactone. The cis-fused F/A/D/C ring junction forms an empty semi-ball hole, the D ring contains a cage form tetrahydro…
M401T453_POS	Euparotin acetate	Lipids and lipid-like molecules	Prenol lipids	Terpene lactones	This compound belongs to the class of organic compounds known as guaianolides and derivatives. These are diterpene lactones with a structure characterized by the presence of a gamma-lactone fused to a guaiane, forming 3,6,9-trimethyl-azuleno[4,5-b]furan-2-one or a derivative.
M421T718_NEG	Picrasin C	Lipids and lipid-like molecules	Prenol lipids	Terpene lactones	This compound belongs to the class of organic compounds known as quassinoids. These are a group of compounds chemically degraded from triterpenes. According to their basic skeleton, quassinoids are categorized into five distinct groups, C-18, C-19, C-20, C-22 and C-25 types. The C-20 quassinoids can be further classified into two types, tetracyclic and the pentacyclic. The tetracyclic variety doe…
M461T420_NEG	Bruceine B	Lipids and lipid-like molecules	Prenol lipids	Terpene lactones	This compound belongs to the class of organic compounds known as quassinoids. These are a group of compounds chemically degraded from triterpenes. According to their basic skeleton, quassinoids are categorized into five distinct groups, C-18, C-19, C-20, C-22 and C-25 types. The C-20 quassinoids can be further classified into two types, tetracyclic and the pentacyclic. The tetracyclic variety doe…
M695T456_NEG	Javanicoside F	Lipids and lipid-like molecules	Prenol lipids	Terpene lactones	This compound belongs to the class of organic compounds known as quassinoids. These are a group of compounds chemically degraded from triterpenes. According to their basic skeleton, quassinoids are categorized into five distinct groups, C-18, C-19, C-20, C-22 and C-25 types. The C-20 quassinoids can be further classified into two types, tetracyclic and the pentacyclic. The tetracyclic variety doe…
M279T576_NEG	Autumnolide	Lipids and lipid-like molecules	Prenol lipids	Terpene lactones	This compound belongs to the class of organic compounds known as sesquiterpene lactones. These are sesquiterpenoids containing a lactone ring.
M371T526_POS	Alectrol	Lipids and lipid-like molecules	Prenol lipids	Terpene lactones	This compound belongs to the class of organic compounds known as strigolactones. These are terpene lactones structurally characterized by the presence of an indeno[1,2-b]furan and a 2,5-dihydrofuran-2-one linked together to form a 3-methyl-5-{8-methyl-2-oxo-indeno[1,2-b]furan-3-ylidene]methoxy}-2,5-dihydrofuran-2-one skeleton.
M243T238_POS	Latifonin	Lipids and lipid-like molecules	Prenol lipids	Terpene lactones	This compound belongs to the class of organic compounds known as terpene lactones. These are prenol lipids containing a lactone ring.
M283T533_POS	artemisinin	Lipids and lipid-like molecules	Prenol lipids	Terpene lactones	This compound belongs to the class of organic compounds known as terpene lactones. These are prenol lipids containing a lactone ring.
M307T707_NEG	Boschnialactone	Lipids and lipid-like molecules	Prenol lipids	Terpene lactones	This compound belongs to the class of organic compounds known as terpene lactones. These are prenol lipids containing a lactone ring.
M326T834_POS	Inulicin	Lipids and lipid-like molecules	Prenol lipids	Terpene lactones	This compound belongs to the class of organic compounds known as terpene lactones. These are prenol lipids containing a lactone ring.
M345T299_POS	Calaxin	Lipids and lipid-like molecules	Prenol lipids	Terpene lactones	This compound belongs to the class of organic compounds known as terpene lactones. These are prenol lipids containing a lactone ring.
M365T117_POS	Ammoresinol	Lipids and lipid-like molecules	Prenol lipids	Terpene lactones	This compound belongs to the class of organic compounds known as terpene lactones. These are prenol lipids containing a lactone ring.
M375T417_POS	Budlein A	Lipids and lipid-like molecules	Prenol lipids	Terpene lactones	This compound belongs to the class of organic compounds known as terpene lactones. These are prenol lipids containing a lactone ring.
M419T389_NEG	Glaucolide B	Lipids and lipid-like molecules	Prenol lipids	Terpene lactones	This compound belongs to the class of organic compounds known as terpene lactones. These are prenol lipids containing a lactone ring.
M487T717_NEG	Ichangin	Lipids and lipid-like molecules	Prenol lipids	Terpene lactones	This compound belongs to the class of organic compounds known as terpene lactones. These are prenol lipids containing a lactone ring.
M565T624_POS	Tasumatrol V	Lipids and lipid-like molecules	Prenol lipids	Terpene lactones	This compound belongs to the class of organic compounds known as terpene lactones. These are prenol lipids containing a lactone ring.
M579T110_NEG	Isoplumericin	Lipids and lipid-like molecules	Prenol lipids	Terpene lactones	This compound belongs to the class of organic compounds known as terpene lactones. These are prenol lipids containing a lactone ring.
M719T662_NEG	Goyazensolide	Lipids and lipid-like molecules	Prenol lipids	Terpene lactones	This compound belongs to the class of organic compounds known as terpene lactones. These are prenol lipids containing a lactone ring.
M900T624_NEG	Chiapenine ES-II	Lipids and lipid-like molecules	Prenol lipids	Terpene lactones	This compound belongs to the class of organic compounds known as terpene lactones. These are prenol lipids containing a lactone ring.
M713T476_NEG	(2'S)-Deoxymyxol 2'-alpha-L-fucoside	Lipids and lipid-like molecules	Prenol lipids	Tetraterpenoids	This compound belongs to the class of organic compounds known as xanthophylls. These are carotenoids containing an oxygenated carotene backbone. Carotenes are characterized by the presence of two end-groups (mostly cyclohexene rings, but also cyclopentene rings or acyclic groups) linked by a long branched alkyl chain. Carotenes belonging form a subgroup of the carotenoids family. Xanthophylls ari…
M724T476_NEG	(2'S)-Deoxymyxol 2'-(2,4-di-O-methyl-alpha-L-fucoside)	Lipids and lipid-like molecules	Prenol lipids	Tetraterpenoids	This compound belongs to the class of organic compounds known as xanthophylls. These are carotenoids containing an oxygenated carotene backbone. Carotenes are characterized by the presence of two end-groups (mostly cyclohexene rings, but also cyclopentene rings or acyclic groups) linked by a long branched alkyl chain. Carotenes belonging form a subgroup of the carotenoids family. Xanthophylls ari…
M968T503_NEG	Salinixanthin	Lipids and lipid-like molecules	Prenol lipids	Tetraterpenoids	This compound belongs to the class of organic compounds known as xanthophylls. These are carotenoids containing an oxygenated carotene backbone. Carotenes are characterized by the presence of two end-groups (mostly cyclohexene rings, but also cyclopentene rings or acyclic groups) linked by a long branched alkyl chain. Carotenes belonging form a subgroup of the carotenoids family. Xanthophylls ari…
M649T429_NEG	Glucosyl-limonin	Lipids and lipid-like molecules	Prenol lipids	Triterpenoids	This compound belongs to the class of organic compounds known as limonoids. These are highly oxygenated, modified terpenoids with a prototypical structure either containing or derived from a precursor with a 4,4,8-trimethyl-17-furanylsteroid skeleton. All naturally occurring citrus limonoids contain a furan ring attached to the D-ring, at C-17, as well as oxygen containing functional groups at C-…
M735T667_NEG	Xyloccensin Q	Lipids and lipid-like molecules	Prenol lipids	Triterpenoids	This compound belongs to the class of organic compounds known as limonoids. These are highly oxygenated, modified terpenoids with a prototypical structure either containing or derived from a precursor with a 4,4,8-trimethyl-17-furanylsteroid skeleton. All naturally occurring citrus limonoids contain a furan ring attached to the D-ring, at C-17, as well as oxygen containing functional groups at C-…
M407T583_NEG	Cladosporide C	Lipids and lipid-like molecules	Prenol lipids	Triterpenoids	This compound belongs to the class of organic compounds known as triterpenoids. These are terpene molecules containing six isoprene units.
M483T691_NEG	Shizukaol A	Lipids and lipid-like molecules	Prenol lipids	Triterpenoids	This compound belongs to the class of organic compounds known as triterpenoids. These are terpene molecules containing six isoprene units.
M489T644_POS	Asiatic acid	Lipids and lipid-like molecules	Prenol lipids	Triterpenoids	This compound belongs to the class of organic compounds known as triterpenoids. These are terpene molecules containing six isoprene units.
M547T592_NEG	Ganoderic acid V	Lipids and lipid-like molecules	Prenol lipids	Triterpenoids	This compound belongs to the class of organic compounds known as triterpenoids. These are terpene molecules containing six isoprene units.
M621T817_NEG	(20S)-ginsenoside Rh2	Lipids and lipid-like molecules	Prenol lipids	Triterpenoids	This compound belongs to the class of organic compounds known as triterpenoids. These are terpene molecules containing six isoprene units.
M681T643_NEG	14-Acetoxy-22,23-dihydro-15,23-dihydroxyirpexan	Lipids and lipid-like molecules	Prenol lipids	Triterpenoids	This compound belongs to the class of organic compounds known as triterpenoids. These are terpene molecules containing six isoprene units.
M682T643_NEG	Notoginsenoside T2	Lipids and lipid-like molecules	Prenol lipids	Triterpenoids	This compound belongs to the class of organic compounds known as triterpenoids. These are terpene molecules containing six isoprene units.
M445T332_NEG	(Z)-2,6-dimethyl-7-(4-methyl-5-oxooxolan-2-yl)-3-[[3,4,5-trihydroxy-6-(hydroxymethyl)oxan-2-yl]oxymethyl]hept-5-enoic acid	Lipids and lipid-like molecules	Saccharolipids		This compound belongs to the class of organic compounds known as saccharolipids. These are compounds in which fatty acids are linked directly to a sugar backbone, forming structures that are compatible with membrane bilayers. In the saccharolipids, a sugar substitutes for the glycerol backbone that is present in glycerolipids and glycerophospholipids. The most familiar saccharolipids contain an a…
M477T579_NEG	4-decanoylsucrose	Lipids and lipid-like molecules	Saccharolipids		This compound belongs to the class of organic compounds known as saccharolipids. These are compounds in which fatty acids are linked directly to a sugar backbone, forming structures that are compatible with membrane bilayers. In the saccharolipids, a sugar substitutes for the glycerol backbone that is present in glycerolipids and glycerophospholipids. The most familiar saccharolipids contain an a…
M491T332_NEG	3-(2-methylbutanoyl)-4-(3-methylbutanoyl)sucrose	Lipids and lipid-like molecules	Saccharolipids		This compound belongs to the class of organic compounds known as saccharolipids. These are compounds in which fatty acids are linked directly to a sugar backbone, forming structures that are compatible with membrane bilayers. In the saccharolipids, a sugar substitutes for the glycerol backbone that is present in glycerolipids and glycerophospholipids. The most familiar saccharolipids contain an a…
M505T472_NEG	4-dodecanoylsucrose	Lipids and lipid-like molecules	Saccharolipids		This compound belongs to the class of organic compounds known as saccharolipids. These are compounds in which fatty acids are linked directly to a sugar backbone, forming structures that are compatible with membrane bilayers. In the saccharolipids, a sugar substitutes for the glycerol backbone that is present in glycerolipids and glycerophospholipids. The most familiar saccharolipids contain an a…
M549T407_POS	Ambofuracin	Lipids and lipid-like molecules	Saccharolipids		This compound belongs to the class of organic compounds known as saccharolipids. These are compounds in which fatty acids are linked directly to a sugar backbone, forming structures that are compatible with membrane bilayers. In the saccharolipids, a sugar substitutes for the glycerol backbone that is present in glycerolipids and glycerophospholipids. The most familiar saccharolipids contain an a…
M561T513_NEG	3-decanoyl-4-(3-methylbutanoyl)sucrose	Lipids and lipid-like molecules	Saccharolipids		This compound belongs to the class of organic compounds known as saccharolipids. These are compounds in which fatty acids are linked directly to a sugar backbone, forming structures that are compatible with membrane bilayers. In the saccharolipids, a sugar substitutes for the glycerol backbone that is present in glycerolipids and glycerophospholipids. The most familiar saccharolipids contain an a…
M591T553_POS	3-dodecanoyl-4-(3-methylbutanoyl)sucrose	Lipids and lipid-like molecules	Saccharolipids		This compound belongs to the class of organic compounds known as saccharolipids. These are compounds in which fatty acids are linked directly to a sugar backbone, forming structures that are compatible with membrane bilayers. In the saccharolipids, a sugar substitutes for the glycerol backbone that is present in glycerolipids and glycerophospholipids. The most familiar saccharolipids contain an a…
M598T816_POS	3-isobutanoyl-3',4-di(3-methylbutanoyl)sucrose	Lipids and lipid-like molecules	Saccharolipids		This compound belongs to the class of organic compounds known as saccharolipids. These are compounds in which fatty acids are linked directly to a sugar backbone, forming structures that are compatible with membrane bilayers. In the saccharolipids, a sugar substitutes for the glycerol backbone that is present in glycerolipids and glycerophospholipids. The most familiar saccharolipids contain an a…
M599T494_NEG	Woorenoside V	Lipids and lipid-like molecules	Saccharolipids		This compound belongs to the class of organic compounds known as saccharolipids. These are compounds in which fatty acids are linked directly to a sugar backbone, forming structures that are compatible with membrane bilayers. In the saccharolipids, a sugar substitutes for the glycerol backbone that is present in glycerolipids and glycerophospholipids. The most familiar saccharolipids contain an a…
M621T384_NEG	2-acetyl-3-isobutanoyl-3',4-di(3-methylbutanoyl)sucrose	Lipids and lipid-like molecules	Saccharolipids		This compound belongs to the class of organic compounds known as saccharolipids. These are compounds in which fatty acids are linked directly to a sugar backbone, forming structures that are compatible with membrane bilayers. In the saccharolipids, a sugar substitutes for the glycerol backbone that is present in glycerolipids and glycerophospholipids. The most familiar saccharolipids contain an a…
M655T524_NEG	2-acetyl-3-(2-methylbutanoyl)-3',4-di(3-methylbutanoyl)sucrose	Lipids and lipid-like molecules	Saccharolipids		This compound belongs to the class of organic compounds known as saccharolipids. These are compounds in which fatty acids are linked directly to a sugar backbone, forming structures that are compatible with membrane bilayers. In the saccharolipids, a sugar substitutes for the glycerol backbone that is present in glycerolipids and glycerophospholipids. The most familiar saccharolipids contain an a…
M696T734_POS	3-dodecanoyl-3'-isobutanoyl-4-(3-methylbutanoyl)sucrose	Lipids and lipid-like molecules	Saccharolipids		This compound belongs to the class of organic compounds known as saccharolipids. These are compounds in which fatty acids are linked directly to a sugar backbone, forming structures that are compatible with membrane bilayers. In the saccharolipids, a sugar substitutes for the glycerol backbone that is present in glycerolipids and glycerophospholipids. The most familiar saccharolipids contain an a…
M426T743_POS	Psychosine	Lipids and lipid-like molecules	Sphingolipids	Glycosphingolipids	This compound belongs to the class of organic compounds known as glycosphingolipids. These are sphingolipids containing a saccharide moiety glycosidically attached to the sphingoid base. Although saccharide moieties are mostly O-glycosidically linked to the ceramide moiety, other sphingolipids with glycosidic bonds of other types (e.g. S-,C-, or N-type) has been reported.
M285T283_NEG	16beta-Fluoroandrost-4-ene-3,17-dione	Lipids and lipid-like molecules	Steroids and steroid derivatives	Androstane steroids	This compound belongs to the class of organic compounds known as androgens and derivatives. These are 3-hydroxylated C19 steroid hormones. They are known to favor the development of masculine characteristics. They also show profound effects on scalp and body hair in humans.
M287T119_POS	12alpha-Fluoro-11beta,17beta-dihydroxyandrost-4-en-3-one	Lipids and lipid-like molecules	Steroids and steroid derivatives	Androstane steroids	This compound belongs to the class of organic compounds known as androgens and derivatives. These are 3-hydroxylated C19 steroid hormones. They are known to favor the development of masculine characteristics. They also show profound effects on scalp and body hair in humans.
M303T146_POS	11beta,17beta-Dihydroxy-9alpha-fluoro-17alpha-methyl-5alpha-androstan-3-one	Lipids and lipid-like molecules	Steroids and steroid derivatives	Androstane steroids	This compound belongs to the class of organic compounds known as androgens and derivatives. These are 3-hydroxylated C19 steroid hormones. They are known to favor the development of masculine characteristics. They also show profound effects on scalp and body hair in humans.
M333T212_POS	9-Fluoro-11beta-hydroxy-16beta-methylandrosta-1,4-diene-3,17-dione	Lipids and lipid-like molecules	Steroids and steroid derivatives	Androstane steroids	This compound belongs to the class of organic compounds known as androgens and derivatives. These are 3-hydroxylated C19 steroid hormones. They are known to favor the development of masculine characteristics. They also show profound effects on scalp and body hair in humans.
M340T761_POS	17alpha-Methyl-5alpha-androstane-3beta,11beta,17beta-triol	Lipids and lipid-like molecules	Steroids and steroid derivatives	Androstane steroids	This compound belongs to the class of organic compounds known as androgens and derivatives. These are 3-hydroxylated C19 steroid hormones. They are known to favor the development of masculine characteristics. They also show profound effects on scalp and body hair in humans.
M366T396_NEG	9-Chloro-17beta-hydroxy-17-methylandrost-4-ene-3,11-dione	Lipids and lipid-like molecules	Steroids and steroid derivatives	Androstane steroids	This compound belongs to the class of organic compounds known as androgens and derivatives. These are 3-hydroxylated C19 steroid hormones. They are known to favor the development of masculine characteristics. They also show profound effects on scalp and body hair in humans.
M395T614_NEG	17beta-Hydroxy-7alpha-mercaptoandrost-4-en-3-one 7-propionate	Lipids and lipid-like molecules	Steroids and steroid derivatives	Androstane steroids	This compound belongs to the class of organic compounds known as androgens and derivatives. These are 3-hydroxylated C19 steroid hormones. They are known to favor the development of masculine characteristics. They also show profound effects on scalp and body hair in humans.
M682T477_POS	17beta-(1H-Imidazol-4-yl)androst-5-en-3beta-ol	Lipids and lipid-like molecules	Steroids and steroid derivatives	Androstane steroids	This compound belongs to the class of organic compounds known as androgens and derivatives. These are 3-hydroxylated C19 steroid hormones. They are known to favor the development of masculine characteristics. They also show profound effects on scalp and body hair in humans.
M713T613_POS	1alpha,5alpha-Dimercaptoandrostane-3alpha,17beta-diol	Lipids and lipid-like molecules	Steroids and steroid derivatives	Androstane steroids	This compound belongs to the class of organic compounds known as androgens and derivatives. These are 3-hydroxylated C19 steroid hormones. They are known to favor the development of masculine characteristics. They also show profound effects on scalp and body hair in humans.
M789T712_POS	9-Bromo-17beta-hydroxy-17-methylandrost-4-ene-3,11-dione	Lipids and lipid-like molecules	Steroids and steroid derivatives	Androstane steroids	This compound belongs to the class of organic compounds known as androgens and derivatives. These are 3-hydroxylated C19 steroid hormones. They are known to favor the development of masculine characteristics. They also show profound effects on scalp and body hair in humans.
M405T759_NEG	3-Dehydrocholic acid	Lipids and lipid-like molecules	Steroids and steroid derivatives	Bile acids, alcohols and derivatives	This compound belongs to the class of organic compounds known as dihydroxy bile acids, alcohols and derivatives. These are compounds containing or derived from a bile acid or alcohol, and which bears exactly two carboxylic acid groups.
M466T698_POS	Glycocholic acid	Lipids and lipid-like molecules	Steroids and steroid derivatives	Bile acids, alcohols and derivatives	This compound belongs to the class of organic compounds known as glycinated bile acids and derivatives. These are compounds with a structure characterized by the presence of a glycine linked to a bile acid skeleton.
M498T744_POS	20-Hydroxyecdysone	Lipids and lipid-like molecules	Steroids and steroid derivatives	Bile acids, alcohols and derivatives	This compound belongs to the class of organic compounds known as hydroxy bile acids, alcohols and derivatives. These are bile acids, alcohols or derivatives bearing at least hydroxyl group.
M479T812_NEG	26-hydroxycastasterone	Lipids and lipid-like molecules	Steroids and steroid derivatives	Bile acids, alcohols and derivatives	This compound belongs to the class of organic compounds known as pentahydroxy bile acids, alcohols and derivatives. These are bile acids, alcohols or derivatives bearing five hydroxyl groups.
M482T842_POS	Ecdysone	Lipids and lipid-like molecules	Steroids and steroid derivatives	Bile acids, alcohols and derivatives	This compound belongs to the class of organic compounds known as pentahydroxy bile acids, alcohols and derivatives. These are bile acids, alcohols or derivatives bearing five hydroxyl groups.
M487T324_2_NEG	Certonardosterol A3	Lipids and lipid-like molecules	Steroids and steroid derivatives	Bile acids, alcohols and derivatives	This compound belongs to the class of organic compounds known as pentahydroxy bile acids, alcohols and derivatives. These are bile acids, alcohols or derivatives bearing five hydroxyl groups.
M442T821_POS	alpha-Phocaecholic acid	Lipids and lipid-like molecules	Steroids and steroid derivatives	Bile acids, alcohols and derivatives	This compound belongs to the class of organic compounds known as tetrahydroxy bile acids, alcohols and derivatives. These are prenol lipids structurally characterized by a bile acid or alcohol which bears four hydroxyl groups.
M449T608_POS	Cholesterol sulfate	Lipids and lipid-like molecules	Steroids and steroid derivatives	Cholestane steroids	This compound belongs to the class of organic compounds known as cholesterols and derivatives. These are compounds containing a 3-hydroxylated cholestane core.
M516T425_NEG	11-Deoxocucurbitacin I	Lipids and lipid-like molecules	Steroids and steroid derivatives	Cucurbitacins	This compound belongs to the class of organic compounds known as cucurbitacins. These are polycyclic compounds containing the tetracyclic cucurbitane nucleus skeleton, 19-(10->9b)-abeo-10alanost-5-ene (also known as 9b-methyl-19-nor lanosta-5-ene), with a variety of oxygenation functionalities at different positions.
M287T172_NEG	3-Methoxyestra-1,3,5(10),16-tetraene	Lipids and lipid-like molecules	Steroids and steroid derivatives	Estrane steroids	This compound belongs to the class of organic compounds known as estrane steroids. These are steroids with a structure based on the estrane skeleton.
M325T680_2_NEG	Epitiostanol	Lipids and lipid-like molecules	Steroids and steroid derivatives	Estrane steroids	This compound belongs to the class of organic compounds known as estrane steroids. These are steroids with a structure based on the estrane skeleton.
M326T262_NEG	Mestranol	Lipids and lipid-like molecules	Steroids and steroid derivatives	Estrane steroids	This compound belongs to the class of organic compounds known as estrane steroids. These are steroids with a structure based on the estrane skeleton.
M359T295_POS	Estradiol benzoate	Lipids and lipid-like molecules	Steroids and steroid derivatives	Estrane steroids	This compound belongs to the class of organic compounds known as estrane steroids. These are steroids with a structure based on the estrane skeleton.
M257T613_POS	Phenolic steroid	Lipids and lipid-like molecules	Steroids and steroid derivatives	Estrane steroids	This compound belongs to the class of organic compounds known as estrogens and derivatives. These are steroids with a structure containing a 3-hydroxylated estrane.
M317T314_NEG	Norethindrone	Lipids and lipid-like molecules	Steroids and steroid derivatives	Estrane steroids	This compound belongs to the class of organic compounds known as estrogens and derivatives. These are steroids with a structure containing a 3-hydroxylated estrane.
M336T830_NEG	11beta-Chloromethylestradiol	Lipids and lipid-like molecules	Steroids and steroid derivatives	Estrane steroids	This compound belongs to the class of organic compounds known as estrogens and derivatives. These are steroids with a structure containing a 3-hydroxylated estrane.
M590T844_POS	17alpha-Methylestradiol	Lipids and lipid-like molecules	Steroids and steroid derivatives	Estrane steroids	This compound belongs to the class of organic compounds known as estrogens and derivatives. These are steroids with a structure containing a 3-hydroxylated estrane.
M563T535_NEG	Phenylpyropene A	Lipids and lipid-like molecules	Steroids and steroid derivatives	Hydroxysteroids	This compound belongs to the class of organic compounds known as 1-hydroxysteroids. These are steroids carrying a hydroxyl group at the 1-position of the steroid backbone.
M349T565_POS	Urocortisol	Lipids and lipid-like molecules	Steroids and steroid derivatives	Hydroxysteroids	This compound belongs to the class of organic compounds known as 21-hydroxysteroids. These are steroids carrying a hydroxyl group at the 21-position of the steroid backbone.
M361T198_NEG	Fludrocortisone	Lipids and lipid-like molecules	Steroids and steroid derivatives	Hydroxysteroids	This compound belongs to the class of organic compounds known as 21-hydroxysteroids. These are steroids carrying a hydroxyl group at the 21-position of the steroid backbone.
M366T805_NEG	Tetrahydrocorticosterone	Lipids and lipid-like molecules	Steroids and steroid derivatives	Hydroxysteroids	This compound belongs to the class of organic compounds known as 21-hydroxysteroids. These are steroids carrying a hydroxyl group at the 21-position of the steroid backbone.
M376T324_POS	Prednisone	Lipids and lipid-like molecules	Steroids and steroid derivatives	Hydroxysteroids	This compound belongs to the class of organic compounds known as 21-hydroxysteroids. These are steroids carrying a hydroxyl group at the 21-position of the steroid backbone.
M815T624_NEG	Beclomethasone	Lipids and lipid-like molecules	Steroids and steroid derivatives	Hydroxysteroids	This compound belongs to the class of organic compounds known as 21-hydroxysteroids. These are steroids carrying a hydroxyl group at the 21-position of the steroid backbone.
M266T832_POS	Sterol	Lipids and lipid-like molecules	Steroids and steroid derivatives	Hydroxysteroids	This compound belongs to the class of organic compounds known as 3-hydroxysteroids. These are steroids carrying a hydroxyl group at the 3-position of the steroid backbone.
M514T425_NEG	Cucurbitacin S	Lipids and lipid-like molecules	Steroids and steroid derivatives	Oxosteroids	This compound belongs to the class of organic compounds known as 11-oxosteroids. These are steroid derivatives carrying a C=O group at the 11-position of the steroid skeleton.
M331T169_NEG	16-Dehydroprogesterone	Lipids and lipid-like molecules	Steroids and steroid derivatives	Oxosteroids	This compound belongs to the class of organic compounds known as 20-oxosteroids. These are steroid derivatives carrying a C=O group at the 20-position of the steroid skeleton.
M344T651_POS	Promegestone	Lipids and lipid-like molecules	Steroids and steroid derivatives	Oxosteroids	This compound belongs to the class of organic compounds known as 20-oxosteroids. These are steroid derivatives carrying a C=O group at the 20-position of the steroid skeleton.
M447T721_NEG	Andrastin D	Lipids and lipid-like molecules	Steroids and steroid derivatives	Oxosteroids	This compound belongs to the class of organic compounds known as oxosteroids. These are steroid derivatives carrying a C=O group attached to steroid skeleton.
M485T717_POS	Penisimplicin B	Lipids and lipid-like molecules	Steroids and steroid derivatives	Oxosteroids	This compound belongs to the class of organic compounds known as oxosteroids. These are steroid derivatives carrying a C=O group attached to steroid skeleton.
M343T916_POS	Megestrol	Lipids and lipid-like molecules	Steroids and steroid derivatives	Pregnane steroids	This compound belongs to the class of organic compounds known as gluco/mineralocorticoids, progestogins and derivatives. These are steroids with a structure based on a hydroxylated prostane moiety.
M349T750_NEG	4,4-Difluoropregn-5-ene-3,20-dione	Lipids and lipid-like molecules	Steroids and steroid derivatives	Pregnane steroids	This compound belongs to the class of organic compounds known as gluco/mineralocorticoids, progestogins and derivatives. These are steroids with a structure based on a hydroxylated prostane moiety.
M350T862_POS	17alpha,20alpha-Dihydroxypregn-4-en-3-one	Lipids and lipid-like molecules	Steroids and steroid derivatives	Pregnane steroids	This compound belongs to the class of organic compounds known as gluco/mineralocorticoids, progestogins and derivatives. These are steroids with a structure based on a hydroxylated prostane moiety.
M355T853_POS	Deoxycorticosterone acetate	Lipids and lipid-like molecules	Steroids and steroid derivatives	Pregnane steroids	This compound belongs to the class of organic compounds known as gluco/mineralocorticoids, progestogins and derivatives. These are steroids with a structure based on a hydroxylated prostane moiety.
M364T716_POS	Terminaline	Lipids and lipid-like molecules	Steroids and steroid derivatives	Pregnane steroids	This compound belongs to the class of organic compounds known as gluco/mineralocorticoids, progestogins and derivatives. These are steroids with a structure based on a hydroxylated prostane moiety.
M364T914_NEG	4-Chloroprogesterone	Lipids and lipid-like molecules	Steroids and steroid derivatives	Pregnane steroids	This compound belongs to the class of organic compounds known as gluco/mineralocorticoids, progestogins and derivatives. These are steroids with a structure based on a hydroxylated prostane moiety.
M378T552_POS	11beta-17-Dihydroxy-6alpha-methylpregn-4-ene-3,20-dione	Lipids and lipid-like molecules	Steroids and steroid derivatives	Pregnane steroids	This compound belongs to the class of organic compounds known as gluco/mineralocorticoids, progestogins and derivatives. These are steroids with a structure based on a hydroxylated prostane moiety.
M383T599_POS	Sarcostin	Lipids and lipid-like molecules	Steroids and steroid derivatives	Pregnane steroids	This compound belongs to the class of organic compounds known as gluco/mineralocorticoids, progestogins and derivatives. These are steroids with a structure based on a hydroxylated prostane moiety.
M389T817_POS	Braxoron	Lipids and lipid-like molecules	Steroids and steroid derivatives	Pregnane steroids	This compound belongs to the class of organic compounds known as gluco/mineralocorticoids, progestogins and derivatives. These are steroids with a structure based on a hydroxylated prostane moiety.
M415T813_NEG	Melengestrol acetate	Lipids and lipid-like molecules	Steroids and steroid derivatives	Pregnane steroids	This compound belongs to the class of organic compounds known as gluco/mineralocorticoids, progestogins and derivatives. These are steroids with a structure based on a hydroxylated prostane moiety.
M420T448_NEG	Chlormadinone acetate	Lipids and lipid-like molecules	Steroids and steroid derivatives	Pregnane steroids	This compound belongs to the class of organic compounds known as gluco/mineralocorticoids, progestogins and derivatives. These are steroids with a structure based on a hydroxylated prostane moiety.
M489T802_POS	Hydrocortisone butyrate propionate	Lipids and lipid-like molecules	Steroids and steroid derivatives	Pregnane steroids	This compound belongs to the class of organic compounds known as gluco/mineralocorticoids, progestogins and derivatives. These are steroids with a structure based on a hydroxylated prostane moiety.
M499T370_POS	Dexamethasone sodium phosphate	Lipids and lipid-like molecules	Steroids and steroid derivatives	Pregnane steroids	This compound belongs to the class of organic compounds known as gluco/mineralocorticoids, progestogins and derivatives. These are steroids with a structure based on a hydroxylated prostane moiety.
M501T368_NEG	Mometasone furoate	Lipids and lipid-like molecules	Steroids and steroid derivatives	Pregnane steroids	This compound belongs to the class of organic compounds known as gluco/mineralocorticoids, progestogins and derivatives. These are steroids with a structure based on a hydroxylated prostane moiety.
M350T644_POS	3beta-(1-Pyrrolidinyl)-5alpha-pregnane-11,20-dione	Lipids and lipid-like molecules	Steroids and steroid derivatives	Pregnane steroids	This compound belongs to the class of organic compounds known as pregnane steroids. These are steroids with a structure based on the 21-carbon pregnane skeleton.
M381T786_NEG	3-(2,4-Cyclopentadien-1-ylidene)pregn-4-en-20-one	Lipids and lipid-like molecules	Steroids and steroid derivatives	Pregnane steroids	This compound belongs to the class of organic compounds known as pregnane steroids. These are steroids with a structure based on the 21-carbon pregnane skeleton.
M321T771_POS	Testolate	Lipids and lipid-like molecules	Steroids and steroid derivatives	Steroid acids	This compound belongs to the class of organic compounds known as steroid acids. These are compounds containing a carboxyl group attached to a steroid backbone.
M359T315_NEG	Norethindrone acetate	Lipids and lipid-like molecules	Steroids and steroid derivatives	Steroid esters	This compound belongs to the class of organic compounds known as steroid esters. These are compounds containing a steroid moiety which bears a carboxylic acid ester group.
M375T891_POS	Norethindrone enanthate	Lipids and lipid-like molecules	Steroids and steroid derivatives	Steroid esters	This compound belongs to the class of organic compounds known as steroid esters. These are compounds containing a steroid moiety which bears a carboxylic acid ester group.
M537T635_POS	Pancuronium	Lipids and lipid-like molecules	Steroids and steroid derivatives	Steroid esters	This compound belongs to the class of organic compounds known as steroid esters. These are compounds containing a steroid moiety which bears a carboxylic acid ester group.
M558T868_POS	Vecuronium	Lipids and lipid-like molecules	Steroids and steroid derivatives	Steroid esters	This compound belongs to the class of organic compounds known as steroid esters. These are compounds containing a steroid moiety which bears a carboxylic acid ester group.
M609T530_NEG	Favolon	Lipids and lipid-like molecules	Steroids and steroid derivatives	Steroid esters	This compound belongs to the class of organic compounds known as steroid esters. These are compounds containing a steroid moiety which bears a carboxylic acid ester group.
M449T771_POS	28-Norbrassinolide	Lipids and lipid-like molecules	Steroids and steroid derivatives	Steroid lactones	This compound belongs to the class of organic compounds known as brassinolides and derivatives. These are cholestane based steroid lactones containing benzo[c]indeno[5,4-e]oxepin-3-one.
M496T927_POS	Dolicholide	Lipids and lipid-like molecules	Steroids and steroid derivatives	Steroid lactones	This compound belongs to the class of organic compounds known as brassinolides and derivatives. These are cholestane based steroid lactones containing benzo[c]indeno[5,4-e]oxepin-3-one.
M617T555_NEG	Bryotoxin A	Lipids and lipid-like molecules	Steroids and steroid derivatives	Steroid lactones	This compound belongs to the class of organic compounds known as bufanolides and derivatives. These are steroid lactones containing a pyran-2-one moiety linked to the C17 atom of a cyclopenta[a]phenanthrene derivative.
M485T896_POS	digiproside	Lipids and lipid-like molecules	Steroids and steroid derivatives	Steroid lactones	This compound belongs to the class of organic compounds known as cardenolide glycosides and derivatives. These are compounds containing a carbohydrate glycosidically bound to the cardenolide moiety.
M550T425_NEG	Helveticoside	Lipids and lipid-like molecules	Steroids and steroid derivatives	Steroid lactones	This compound belongs to the class of organic compounds known as cardenolide glycosides and derivatives. These are compounds containing a carbohydrate glycosidically bound to the cardenolide moiety.
M568T345_POS	Adonitoxin	Lipids and lipid-like molecules	Steroids and steroid derivatives	Steroid lactones	This compound belongs to the class of organic compounds known as cardenolide glycosides and derivatives. These are compounds containing a carbohydrate glycosidically bound to the cardenolide moiety.
M571T879_NEG	Antioside	Lipids and lipid-like molecules	Steroids and steroid derivatives	Steroid lactones	This compound belongs to the class of organic compounds known as cardenolide glycosides and derivatives. These are compounds containing a carbohydrate glycosidically bound to the cardenolide moiety.
M616T412_NEG	Labriformin	Lipids and lipid-like molecules	Steroids and steroid derivatives	Steroid lactones	This compound belongs to the class of organic compounds known as cardenolide glycosides and derivatives. These are compounds containing a carbohydrate glycosidically bound to the cardenolide moiety.
M339T897_POS	digitoxigenin	Lipids and lipid-like molecules	Steroids and steroid derivatives	Steroid lactones	This compound belongs to the class of organic compounds known as cardenolides and derivatives. These are steroid lactones containing a furan-2-one moiety linked to the C17 atom of a cyclopenta[a]phenanthrene derivative.
M489T529_NEG	Withaferin A	Lipids and lipid-like molecules	Steroids and steroid derivatives	Steroid lactones	This compound belongs to the class of organic compounds known as withanolides and derivatives. These are c28 steroids structurally characterized by an ergostane skeleton usually functionalized at carbons 1, 22 and 26 to form a lactone ring.
M928T503_POS	Pingpeimine A	Lipids and lipid-like molecules	Steroids and steroid derivatives	Steroidal alkaloids	This compound belongs to the class of organic compounds known as cerveratrum-type alkaloids. These are steroidal alkaloids containing the cevane (23-methyl-4- azahexacyclo[12.11.0.0^{2,11}.0^{4,9}.0^{15,24}.0^{18,23}]pentacosane) moiety, which is a six ring system. Cerveratrum alkaloids have 7-9 oxygen atoms and occur as free alkamines or esters of simple aliphatic or aromatic acids.
M416T810_NEG	Solanidine	Lipids and lipid-like molecules	Steroids and steroid derivatives	Steroidal alkaloids	This compound belongs to the class of organic compounds known as solanidines and derivatives. These are steroids with a structure based on the solanidane skeleton. Solanidane arises from the conversion of a cholestane side-chain into a bicyclic system.
M465T685_POS	16-Glucuronide-estriol	Lipids and lipid-like molecules	Steroids and steroid derivatives	Steroidal glycosides	This compound belongs to the class of organic compounds known as steroidal glycosides. These are sterol lipids containing a carbohydrate moiety glycosidically linked to the steroid skeleton.
M414T599_POS	3beta-Hydroxypregn-5-en-20-one sulfate	Lipids and lipid-like molecules	Steroids and steroid derivatives	Sulfated steroids	This compound belongs to the class of organic compounds known as sulfated steroids. These are sterol lipids containing a sulfate group attached to the steroid skeleton.
M763T414_NEG	2-Methoxyestradiol-17beta 3-sulfate	Lipids and lipid-like molecules	Steroids and steroid derivatives	Sulfated steroids	This compound belongs to the class of organic compounds known as sulfated steroids. These are sterol lipids containing a sulfate group attached to the steroid skeleton.
M397T837_NEG	Calcitriol	Lipids and lipid-like molecules	Steroids and steroid derivatives	Vitamin D and derivatives	This compound belongs to the class of organic compounds known as vitamin d and derivatives. These are compounds containing a secosteroid backbone, usually secoergostane or secocholestane.
M350T411_1_POS	Potassium bromate	Mixed metal/non-metal compounds	Alkali metal oxoanionic compounds	Alkali metal bromates	This compound belongs to the class of inorganic compounds known as alkali metal bromates. These are inorganic compounds in which the largest oxoanion is bromate, and in which the heaviest atom not in an oxoanion is an alkali metal.
M91T935_NEG	Calcium sulfide	Mixed metal/non-metal compounds	Alkaline earth metal organides	Alkaline earth metal sulfides	This compound belongs to the class of inorganic compounds known as alkaline earth metal sulfides. These are inorganic compounds containing a sulfur atom of an oxidation state of -2, in which the heaviest atom bonded to the oxygen is an alkaline earth metal.
M119T937_NEG	Crystalline silica	Mixed metal/non-metal compounds	Metalloid organides	Metalloid oxides	This compound belongs to the class of inorganic compounds known as metalloid oxides. These are inorganic compounds containing an oxygen atom of an oxidation state of -2, in which the heaviest atom bonded to the oxygen is a metalloid.
M138T935_NEG	Arsenate ion	Mixed metal/non-metal compounds	Miscellaneous mixed metal/non-metals	Miscellaneous metallic oxoanionic compounds	This compound belongs to the class of inorganic compounds known as miscellaneous arsenates. These are inorganic compounds in which the largest metallic oxoanion is arsenate, to which either no atom or a non metal atom is bonded.
M183T937_NEG	Molybdate	Mixed metal/non-metal compounds	Miscellaneous mixed metal/non-metals	Miscellaneous metallic oxoanionic compounds	This compound belongs to the class of inorganic compounds known as miscellaneous molybdates. These are inorganic compounds in which the largest metallic oxoanion is molybdate, to which either no atom or a non metal atom is bonded.
M133T935_2_POS	ortho-Vanadate	Mixed metal/non-metal compounds	Miscellaneous mixed metal/non-metals	Miscellaneous metallic oxoanionic compounds	This compound belongs to the class of inorganic compounds known as miscellaneous orthovanadates. These are inorganic compounds in which the largest metallic oxoanion is orthovanadate, to which either no atom or a non metal atom is bonded.
M145T65_NEG	Indium phosphide	Mixed metal/non-metal compounds	Miscellaneous mixed metal/non-metals		This compound belongs to the class of inorganic compounds known as miscellaneous mixed metal/non-metals. These are inorganic compounds containing non-metal as well as metal atoms but not belonging to afore mentioned classes.
M181T944_NEG	Selenophosphoric acid	Mixed metal/non-metal compounds	Other mixed metal/non-metal oxoanionic compounds	Non-metal selenophosphates	This compound belongs to the class of inorganic compounds known as non-metal selenophosphates. These are inorganic compounds in which the largest oxoanion is selenophosphate, and in which the heaviest atom not in an oxoanion is a non-metal element.
M183T64_NEG	Cadmium chloride	Mixed metal/non-metal compounds	Transition metal salts	Transition metal chlorides	This compound belongs to the class of inorganic compounds known as transition metal chlorides. These are inorganic compounds in which the largest halogen atom is Chlorine, and the heaviest metal atom is a transition metal.
M695T395_NEG	5'-O-Phosphonoadenylyl-(3'->5')-adenosine	Nucleosides, nucleotides, and analogues	(3'->5')-dinucleotides and analogues	(3'->5')-dinucleotides	This compound belongs to the class of organic compounds known as (3'->5')-dinucleotides. These are dinucleotides where the two bases are connected via a (3'->5')-phosphodiester linkage.
M298T176_POS	5'-Methylthioadenosine	Nucleosides, nucleotides, and analogues	5'-deoxyribonucleosides	5'-deoxy-5'-thionucleosides	This compound belongs to the class of organic compounds known as 5'-deoxy-5'-thionucleosides. These are 5'-deoxyribonucleosides in which the ribose is thio-substituted at the 5'position by a S-alkyl group.
M403T601_POS	S-Inosyl-L-homocysteine	Nucleosides, nucleotides, and analogues	5'-deoxyribonucleosides	5'-deoxy-5'-thionucleosides	This compound belongs to the class of organic compounds known as 5'-deoxy-5'-thionucleosides. These are 5'-deoxyribonucleosides in which the ribose is thio-substituted at the 5'position by a S-alkyl group.
M252T100_POS	5'-Deoxyadenosine	Nucleosides, nucleotides, and analogues	5'-deoxyribonucleosides		This compound belongs to the class of organic compounds known as 5'-deoxyribonucleosides. These are nucleosides in which the oxygen atom at the 5'position of the ribose moiety has been replaced by another atom. The nucleobases here are limited to purine, pyrimidine, and pyridine derivatives.
M301T256_NEG	5-Deoxy-5-chloroadenosine	Nucleosides, nucleotides, and analogues	5'-deoxyribonucleosides		This compound belongs to the class of organic compounds known as 5'-deoxyribonucleosides. These are nucleosides in which the oxygen atom at the 5'position of the ribose moiety has been replaced by another atom. The nucleobases here are limited to purine, pyrimidine, and pyridine derivatives.
M439T584_NEG	Reduced FMN	Nucleosides, nucleotides, and analogues	Flavin nucleotides		This compound belongs to the class of organic compounds known as flavin nucleotides. These are nucleotides containing a flavin moiety. Flavin is a compound that contains the tricyclic isoalloxazine ring system, which bears 2 oxo groups at the 2- and 4-positions.
M472T122_NEG	FMN	Nucleosides, nucleotides, and analogues	Flavin nucleotides		This compound belongs to the class of organic compounds known as flavin nucleotides. These are nucleotides containing a flavin moiety. Flavin is a compound that contains the tricyclic isoalloxazine ring system, which bears 2 oxo groups at the 2- and 4-positions.
M330T514_NEG	5'-Phosphoribosyl-N-formylglycinamide	Nucleosides, nucleotides, and analogues	Glycinamide ribonucleotides		This compound belongs to the class of organic compounds known as glycinamide ribonucleotides. These are compounds in which the amide N atom of glycineamide is linked to the C-1 of a ribosyl (or deoxyribosyl) moiety. Nucleotides have a phosphate group linked to the C5 carbon of the ribose (or deoxyribose) moiety.
M357T618_NEG	1-(5'-Phosphoribosyl)-5-amino-4-imidazolecarboxamide	Nucleosides, nucleotides, and analogues	Imidazole ribonucleosides and ribonucleotides	1-ribosyl-imidazolecarboxamides	This compound belongs to the class of organic compounds known as 1-ribosyl-imidazolecarboxamides. These are organic compounds containing the imidazole ring linked to a ribose ring through a 1-2 bond.
M576T258_NEG	phosphoribulosylformimino-AICAR-phosphate	Nucleosides, nucleotides, and analogues	Imidazole ribonucleosides and ribonucleotides	1-ribosyl-imidazolecarboxamides	This compound belongs to the class of organic compounds known as 1-ribosyl-imidazolecarboxamides. These are organic compounds containing the imidazole ring linked to a ribose ring through a 1-2 bond.
M274T67_NEG	(1-Ribosylimidazole)-4-acetate	Nucleosides, nucleotides, and analogues	Imidazole ribonucleosides and ribonucleotides		This compound belongs to the class of organic compounds known as imidazole ribonucleosides and ribonucleotides. These are organic compounds in which the C-1 of a ribosyl moiety is N-linked to an imidazole ring. Nucleotides have a phosphate group linked to the C5 carbon of the ribose (or deoxyribose) moiety. This class does not contain benzimidazole nucleosides and nucleotides.
M266T97_NEG	Deoxyguanosine	Nucleosides, nucleotides, and analogues	Purine nucleosides	Purine 2'-deoxyribonucleosides	This compound belongs to the class of organic compounds known as purine 2'-deoxyribonucleosides. These are compounds consisting of a purine linked to a ribose which lacks a hydroxyl group at position 2.
M489T325_POS	Puromycin	Nucleosides, nucleotides, and analogues	Purine nucleosides	Purine 3'-deoxyribonucleosides	This compound belongs to the class of organic compounds known as purine 3'-deoxyribonucleosides. These are compounds consisting of a purine linked to a ribose which lacks a hydroxyl group at position 3.
M524T362_NEG	Puromycin dihydrochloride	Nucleosides, nucleotides, and analogues	Purine nucleosides	Purine 3'-deoxyribonucleosides	This compound belongs to the class of organic compounds known as purine 3'-deoxyribonucleosides. These are compounds consisting of a purine linked to a ribose which lacks a hydroxyl group at position 3.
M282T100_POS	1-Methyladenosine	Nucleosides, nucleotides, and analogues	Purine nucleosides		This compound belongs to the class of organic compounds known as purine nucleosides. These are compounds comprising a purine base attached to a ribosyl or deoxyribosyl moiety.
M282T71_NEG	Guanosine	Nucleosides, nucleotides, and analogues	Purine nucleosides		This compound belongs to the class of organic compounds known as purine nucleosides. These are compounds comprising a purine base attached to a ribosyl or deoxyribosyl moiety.
M284T100_POS	8-Hydroxyadenosine	Nucleosides, nucleotides, and analogues	Purine nucleosides		This compound belongs to the class of organic compounds known as purine nucleosides. These are compounds comprising a purine base attached to a ribosyl or deoxyribosyl moiety.
M295T534_NEG	2-Methylaminoadenosine	Nucleosides, nucleotides, and analogues	Purine nucleosides		This compound belongs to the class of organic compounds known as purine nucleosides. These are compounds comprising a purine base attached to a ribosyl or deoxyribosyl moiety.
M296T159_POS	N6,N6-Dimethyladenosine	Nucleosides, nucleotides, and analogues	Purine nucleosides		This compound belongs to the class of organic compounds known as purine nucleosides. These are compounds comprising a purine base attached to a ribosyl or deoxyribosyl moiety.
M316T655_POS	N7-Methylguanosine	Nucleosides, nucleotides, and analogues	Purine nucleosides		This compound belongs to the class of organic compounds known as purine nucleosides. These are compounds comprising a purine base attached to a ribosyl or deoxyribosyl moiety.
M352T278_POS	trans-zeatin riboside	Nucleosides, nucleotides, and analogues	Purine nucleosides		This compound belongs to the class of organic compounds known as purine nucleosides. These are compounds comprising a purine base attached to a ribosyl or deoxyribosyl moiety.
M418T583_NEG	NBMPR	Nucleosides, nucleotides, and analogues	Purine nucleosides		This compound belongs to the class of organic compounds known as purine nucleosides. These are compounds comprising a purine base attached to a ribosyl or deoxyribosyl moiety.
M450T679_NEG	Ascamycin	Nucleosides, nucleotides, and analogues	Purine nucleosides		This compound belongs to the class of organic compounds known as purine nucleosides. These are compounds comprising a purine base attached to a ribosyl or deoxyribosyl moiety.
M529T308_NEG	5'-Dehydroadenosine	Nucleosides, nucleotides, and analogues	Purine nucleosides		This compound belongs to the class of organic compounds known as purine nucleosides. These are compounds comprising a purine base attached to a ribosyl or deoxyribosyl moiety.
M550T445_POS	5'-Oxoinosine	Nucleosides, nucleotides, and analogues	Purine nucleosides		This compound belongs to the class of organic compounds known as purine nucleosides. These are compounds comprising a purine base attached to a ribosyl or deoxyribosyl moiety.
M563T635_NEG	9-Riburonosylhypoxanthine	Nucleosides, nucleotides, and analogues	Purine nucleosides		This compound belongs to the class of organic compounds known as purine nucleosides. These are compounds comprising a purine base attached to a ribosyl or deoxyribosyl moiety.
M581T393_NEG	N-Acetyl-N6,O-didemethylpuromycin-5'-phosphate	Nucleosides, nucleotides, and analogues	Purine nucleotides	Purine deoxyribonucleotides	This compound belongs to the class of organic compounds known as purine 3'-deoxyribonucleoside monophosphates. These are purine nucleotides with monophosphate group linked to the ribose moiety lacking a hydroxyl group at position 3.
M682T415_NEG	(6S)-6beta-Hydroxy-1,4,5,6-tetrahydronicotinamide-adenine dinucleotide	Nucleosides, nucleotides, and analogues	Purine nucleotides	Purine nucleotide sugars	This compound belongs to the class of organic compounds known as purine nucleotide sugars. These are purine nucleotides bound to a saccharide derivative through the terminal phosphate group.
M444T179_NEG	O-Hexanoyl-adnosine monophosphate	Nucleosides, nucleotides, and analogues	Purine nucleotides	Purine ribonucleotides	This compound belongs to the class of organic compounds known as 5'-acylphosphoadenosines. These are ribonucleoside derivatives containing an adenoside moiety, where the phosphate group is acylated.
M424T297_NEG	GDP	Nucleosides, nucleotides, and analogues	Purine nucleotides	Purine ribonucleotides	This compound belongs to the class of organic compounds known as purine ribonucleoside diphosphates. These are purine ribobucleotides with diphosphate group linked to the ribose moiety.
M474T346_1_NEG	N7-Methylguanosine 5'-diphosphate	Nucleosides, nucleotides, and analogues	Purine nucleotides	Purine ribonucleotides	This compound belongs to the class of organic compounds known as purine ribonucleoside diphosphates. These are purine ribobucleotides with diphosphate group linked to the ribose moiety.
M492T645_NEG	trans-zeatin riboside diphosphate	Nucleosides, nucleotides, and analogues	Purine nucleotides	Purine ribonucleotides	This compound belongs to the class of organic compounds known as purine ribonucleoside diphosphates. These are purine ribobucleotides with diphosphate group linked to the ribose moiety.
M612T215_NEG	ADP-5-ethyl-4-methylthiazole-2-carboxylate	Nucleosides, nucleotides, and analogues	Purine nucleotides	Purine ribonucleotides	This compound belongs to the class of organic compounds known as purine ribonucleoside diphosphates. These are purine ribobucleotides with diphosphate group linked to the ribose moiety.
M330T99_POS	AMP	Nucleosides, nucleotides, and analogues	Purine nucleotides	Purine ribonucleotides	This compound belongs to the class of organic compounds known as purine ribonucleoside monophosphates. These are nucleotides consisting of a purine base linked to a ribose to which one monophosphate group is attached.
M397T165_NEG	6-Methylthiopurine 5'-monophosphate ribonucleotide	Nucleosides, nucleotides, and analogues	Purine nucleotides	Purine ribonucleotides	This compound belongs to the class of organic compounds known as purine ribonucleoside monophosphates. These are nucleotides consisting of a purine base linked to a ribose to which one monophosphate group is attached.
M417T583_NEG	5'-Butyrylphosphoinosine	Nucleosides, nucleotides, and analogues	Purine nucleotides	Purine ribonucleotides	This compound belongs to the class of organic compounds known as purine ribonucleoside monophosphates. These are nucleotides consisting of a purine base linked to a ribose to which one monophosphate group is attached.
M489T358_NEG	Phosmidosine	Nucleosides, nucleotides, and analogues	Purine nucleotides	Purine ribonucleotides	This compound belongs to the class of organic compounds known as purine ribonucleoside monophosphates. These are nucleotides consisting of a purine base linked to a ribose to which one monophosphate group is attached.
M494T314_NEG	Adenylylselenate	Nucleosides, nucleotides, and analogues	Purine nucleotides	Purine ribonucleotides	This compound belongs to the class of organic compounds known as purine ribonucleoside monophosphates. These are nucleotides consisting of a purine base linked to a ribose to which one monophosphate group is attached.
M508T467_NEG	L-Threonylcarbamoyladenylate	Nucleosides, nucleotides, and analogues	Purine nucleotides	Purine ribonucleotides	This compound belongs to the class of organic compounds known as purine ribonucleoside monophosphates. These are nucleotides consisting of a purine base linked to a ribose to which one monophosphate group is attached.
M510T489_NEG	N-Adenylyl-L-phenylalanine	Nucleosides, nucleotides, and analogues	Purine nucleotides	Purine ribonucleotides	This compound belongs to the class of organic compounds known as purine ribonucleoside monophosphates. These are nucleotides consisting of a purine base linked to a ribose to which one monophosphate group is attached.
M682T416_POS	Purine mononucleotide	Nucleosides, nucleotides, and analogues	Purine nucleotides	Purine ribonucleotides	This compound belongs to the class of organic compounds known as purine ribonucleoside monophosphates. These are nucleotides consisting of a purine base linked to a ribose to which one monophosphate group is attached.
M926T673_NEG	3''-Adenylylstreptomycin	Nucleosides, nucleotides, and analogues	Purine nucleotides	Purine ribonucleotides	This compound belongs to the class of organic compounds known as purine ribonucleoside monophosphates. These are nucleotides consisting of a purine base linked to a ribose to which one monophosphate group is attached.
M737T459_NEG	P1,P2-Bis(5'-adenosyl) triphosphate	Nucleosides, nucleotides, and analogues	Purine nucleotides	Purine ribonucleotides	This compound belongs to the class of organic compounds known as purine ribonucleoside triphosphates. These are purine ribobucleotides with a triphosphate group linked to the ribose moiety.
M241T110_NEG	Thymidine	Nucleosides, nucleotides, and analogues	Pyrimidine nucleosides	Pyrimidine 2'-deoxyribonucleosides	This compound belongs to the class of organic compounds known as pyrimidine 2'-deoxyribonucleosides. These are compounds consisting of a pyrimidine linked to a ribose which lacks a hydroxyl group at position 2.
M282T424_NEG	Gemcitabine	Nucleosides, nucleotides, and analogues	Pyrimidine nucleosides	Pyrimidine 2'-deoxyribonucleosides	This compound belongs to the class of organic compounds known as pyrimidine 2'-deoxyribonucleosides. These are compounds consisting of a pyrimidine linked to a ribose which lacks a hydroxyl group at position 2.
M453T354_NEG	Deoxycytidine	Nucleosides, nucleotides, and analogues	Pyrimidine nucleosides	Pyrimidine 2'-deoxyribonucleosides	This compound belongs to the class of organic compounds known as pyrimidine 2'-deoxyribonucleosides. These are compounds consisting of a pyrimidine linked to a ribose which lacks a hydroxyl group at position 2.
M481T685_NEG	5-Methyl-2'-deoxycytidine	Nucleosides, nucleotides, and analogues	Pyrimidine nucleosides	Pyrimidine 2'-deoxyribonucleosides	This compound belongs to the class of organic compounds known as pyrimidine 2'-deoxyribonucleosides. These are compounds consisting of a pyrimidine linked to a ribose which lacks a hydroxyl group at position 2.
M243T97_NEG	Uridine	Nucleosides, nucleotides, and analogues	Pyrimidine nucleosides		This compound belongs to the class of organic compounds known as pyrimidine nucleosides. These are compounds comprising a pyrimidine base attached to a ribosyl or deoxyribosyl moiety.
M244T66_POS	CYTIDINE	Nucleosides, nucleotides, and analogues	Pyrimidine nucleosides		This compound belongs to the class of organic compounds known as pyrimidine nucleosides. These are compounds comprising a pyrimidine base attached to a ribosyl or deoxyribosyl moiety.
M387T102_NEG	5-Fluorodeoxyuridine diphosphate	Nucleosides, nucleotides, and analogues	Pyrimidine nucleotides	Pyrimidine deoxyribonucleotides	This compound belongs to the class of organic compounds known as pyrimidine 2'-deoxyribonucleoside diphosphates. These are pyrimidine nucleotides with a diphosphate group linked to the ribose moiety lacking a hydroxyl group at position 2.
M513T316_NEG	dTDP-4-oxo-alpha-D-xylose	Nucleosides, nucleotides, and analogues	Pyrimidine nucleotides	Pyrimidine deoxyribonucleotides	This compound belongs to the class of organic compounds known as pyrimidine 2'-deoxyribonucleoside diphosphates. These are pyrimidine nucleotides with a diphosphate group linked to the ribose moiety lacking a hydroxyl group at position 2.
M466T433_NEG	dCTP	Nucleosides, nucleotides, and analogues	Pyrimidine nucleotides	Pyrimidine deoxyribonucleotides	This compound belongs to the class of organic compounds known as pyrimidine 2'-deoxyribonucleoside triphosphates. These are pyrimidine nucleotides with a triphosphate group linked to the ribose moiety lacking a hydroxyl group at position 2.
M498T288_3_POS	2'-Deoxy-5-hydroxymethylcytidine-5'-triphosphate	Nucleosides, nucleotides, and analogues	Pyrimidine nucleotides	Pyrimidine deoxyribonucleotides	This compound belongs to the class of organic compounds known as pyrimidine 2'-deoxyribonucleoside triphosphates. These are pyrimidine nucleotides with a triphosphate group linked to the ribose moiety lacking a hydroxyl group at position 2.
M560T671_NEG	dTDP-4-amino-4,6-dideoxy-5-C-methyl-D-allose	Nucleosides, nucleotides, and analogues	Pyrimidine nucleotides	Pyrimidine nucleotide sugars	This compound belongs to the class of organic compounds known as pyrimidine nucleotide sugars. These are pyrimidine nucleotides bound to a saccharide derivative through the terminal phosphate group.
M562T635_NEG	dTDP-L-mycarose	Nucleosides, nucleotides, and analogues	Pyrimidine nucleotides	Pyrimidine nucleotide sugars	This compound belongs to the class of organic compounds known as pyrimidine nucleotide sugars. These are pyrimidine nucleotides bound to a saccharide derivative through the terminal phosphate group.
M564T650_NEG	dTDP-L-epivancosamine	Nucleosides, nucleotides, and analogues	Pyrimidine nucleotides	Pyrimidine nucleotide sugars	This compound belongs to the class of organic compounds known as pyrimidine nucleotide sugars. These are pyrimidine nucleotides bound to a saccharide derivative through the terminal phosphate group.
M588T635_NEG	dTDP-4-dimethylamino-4,6-dideoxy-5-C-methyl-D-allose	Nucleosides, nucleotides, and analogues	Pyrimidine nucleotides	Pyrimidine nucleotide sugars	This compound belongs to the class of organic compounds known as pyrimidine nucleotide sugars. These are pyrimidine nucleotides bound to a saccharide derivative through the terminal phosphate group.
M589T651_NEG	CMP-2-keto-3-deoxy-D-glycero-D-galacto-nononate	Nucleosides, nucleotides, and analogues	Pyrimidine nucleotides	Pyrimidine nucleotide sugars	This compound belongs to the class of organic compounds known as pyrimidine nucleotide sugars. These are pyrimidine nucleotides bound to a saccharide derivative through the terminal phosphate group.
M410T768_NEG	5'-Butyrylphosphouridine	Nucleosides, nucleotides, and analogues	Pyrimidine nucleotides	Pyrimidine ribonucleotides	This compound belongs to the class of organic compounds known as pyrimidine ribonucleoside monophosphates. These are pyrimidine ribobucleotides with monophosphate group linked to the ribose moiety.
M180T960_NEG	Bronopol	Organic 1,3-dipolar compounds	Allyl-type 1,3-dipolar organic compounds	Organic nitro compounds	This compound belongs to the class of organic compounds known as c-nitro compounds. These are compounds having the nitro group, -NO2 (free valence on nitrogen), which is attached to carbon.
M94T927_NEG	Azomycin	Organic 1,3-dipolar compounds	Allyl-type 1,3-dipolar organic compounds	Organic nitro compounds	This compound belongs to the class of organic compounds known as nitroaromatic compounds. These are c-nitro compounds where the nitro group is C-substituted with an aromatic group.
M198T111_POS	N-(Hydroxymethyl)urea	Organic acids and derivatives	Carboximidic acids and derivatives	Carboximidic acids	This compound belongs to the class of organic compounds known as isoureas. These are organic compounds containing the isourea group, with the general structure R1N(R2)C(=NR3)OR4, or its hydrocarbyl derivatives (R1,R2,R3,R4=H, alkyl, aryl).
M90T65_POS	acrylate	Organic acids and derivatives	Carboxylic acids and derivatives	Acrylic acids and derivatives	This compound belongs to the class of organic compounds known as acrylic acids. These are organic compounds containing acrylic acid CH2=CHCO2H.
M203T68_NEG	N5-(L-1-Carboxyethyl)-L-ornithine	Organic acids and derivatives	Carboxylic acids and derivatives	Amino acids, peptides, and analogues	This compound belongs to the class of organic compounds known as alanine and derivatives. These are compounds containing alanine or a derivative thereof resulting from reaction of alanine at the amino group or the carboxy group, or from the replacement of any hydrogen of glycine by a heteroatom.
M216T66_NEG	Tauropine	Organic acids and derivatives	Carboxylic acids and derivatives	Amino acids, peptides, and analogues	This compound belongs to the class of organic compounds known as alanine and derivatives. These are compounds containing alanine or a derivative thereof resulting from reaction of alanine at the amino group or the carboxy group, or from the replacement of any hydrogen of glycine by a heteroatom.
M217T134_NEG	Lysopine	Organic acids and derivatives	Carboxylic acids and derivatives	Amino acids, peptides, and analogues	This compound belongs to the class of organic compounds known as alanine and derivatives. These are compounds containing alanine or a derivative thereof resulting from reaction of alanine at the amino group or the carboxy group, or from the replacement of any hydrogen of glycine by a heteroatom.
M219T71_POS	D-Lysopine	Organic acids and derivatives	Carboxylic acids and derivatives	Amino acids, peptides, and analogues	This compound belongs to the class of organic compounds known as alanine and derivatives. These are compounds containing alanine or a derivative thereof resulting from reaction of alanine at the amino group or the carboxy group, or from the replacement of any hydrogen of glycine by a heteroatom.
M274T170_POS	(2R,3R)-3-Methylglutamyl-5-semialdehyde-N6-lysine	Organic acids and derivatives	Carboxylic acids and derivatives	Amino acids, peptides, and analogues	This compound belongs to the class of organic compounds known as alpha amino acid amides. These are amide derivatives of alpha amino acids.
M308T803_POS	L-Lysinamide	Organic acids and derivatives	Carboxylic acids and derivatives	Amino acids, peptides, and analogues	This compound belongs to the class of organic compounds known as alpha amino acid amides. These are amide derivatives of alpha amino acids.
M376T833_POS	Neoenactin NL1	Organic acids and derivatives	Carboxylic acids and derivatives	Amino acids, peptides, and analogues	This compound belongs to the class of organic compounds known as alpha amino acid amides. These are amide derivatives of alpha amino acids.
M595T875_POS	Saframycin Yd 1	Organic acids and derivatives	Carboxylic acids and derivatives	Amino acids, peptides, and analogues	This compound belongs to the class of organic compounds known as alpha amino acid amides. These are amide derivatives of alpha amino acids.
M300T256_NEG	Ofurace	Organic acids and derivatives	Carboxylic acids and derivatives	Amino acids, peptides, and analogues	This compound belongs to the class of organic compounds known as alpha amino acid esters. These are ester derivatives of alpha amino acids.
M366T297_POS	Funebrine	Organic acids and derivatives	Carboxylic acids and derivatives	Amino acids, peptides, and analogues	This compound belongs to the class of organic compounds known as alpha amino acid esters. These are ester derivatives of alpha amino acids.
M120T936_POS	N-Carboxyglycine	Organic acids and derivatives	Carboxylic acids and derivatives	Amino acids, peptides, and analogues	This compound belongs to the class of organic compounds known as alpha amino acids and derivatives. These are amino acids in which the amino group is attached to the carbon atom immediately adjacent to the carboxylate group (alpha carbon), or a derivative thereof.
M181T935_POS	2-Thioxo1,3-thiazolidine-4-carboxylic acid	Organic acids and derivatives	Carboxylic acids and derivatives	Amino acids, peptides, and analogues	This compound belongs to the class of organic compounds known as alpha amino acids and derivatives. These are amino acids in which the amino group is attached to the carbon atom immediately adjacent to the carboxylate group (alpha carbon), or a derivative thereof.
M188T494_NEG	Valanimycin	Organic acids and derivatives	Carboxylic acids and derivatives	Amino acids, peptides, and analogues	This compound belongs to the class of organic compounds known as alpha amino acids and derivatives. These are amino acids in which the amino group is attached to the carbon atom immediately adjacent to the carboxylate group (alpha carbon), or a derivative thereof.
M265T97_NEG	Ureidoglycine	Organic acids and derivatives	Carboxylic acids and derivatives	Amino acids, peptides, and analogues	This compound belongs to the class of organic compounds known as alpha amino acids and derivatives. These are amino acids in which the amino group is attached to the carbon atom immediately adjacent to the carboxylate group (alpha carbon), or a derivative thereof.
M270T104_2_POS	1-piperideine 6-carboxylate	Organic acids and derivatives	Carboxylic acids and derivatives	Amino acids, peptides, and analogues	This compound belongs to the class of organic compounds known as alpha amino acids and derivatives. These are amino acids in which the amino group is attached to the carbon atom immediately adjacent to the carboxylate group (alpha carbon), or a derivative thereof.
M304T314_NEG	Imazamox	Organic acids and derivatives	Carboxylic acids and derivatives	Amino acids, peptides, and analogues	This compound belongs to the class of organic compounds known as alpha amino acids and derivatives. These are amino acids in which the amino group is attached to the carbon atom immediately adjacent to the carboxylate group (alpha carbon), or a derivative thereof.
M332T655_NEG	Cycloechinulin	Organic acids and derivatives	Carboxylic acids and derivatives	Amino acids, peptides, and analogues	This compound belongs to the class of organic compounds known as alpha amino acids and derivatives. These are amino acids in which the amino group is attached to the carbon atom immediately adjacent to the carboxylate group (alpha carbon), or a derivative thereof.
M349T833_NEG	Cyclo(L-Trp-L-Phe)	Organic acids and derivatives	Carboxylic acids and derivatives	Amino acids, peptides, and analogues	This compound belongs to the class of organic compounds known as alpha amino acids and derivatives. These are amino acids in which the amino group is attached to the carbon atom immediately adjacent to the carboxylate group (alpha carbon), or a derivative thereof.
M377T227_NEG	Ritipenem acoxil hydrate	Organic acids and derivatives	Carboxylic acids and derivatives	Amino acids, peptides, and analogues	This compound belongs to the class of organic compounds known as alpha amino acids and derivatives. These are amino acids in which the amino group is attached to the carbon atom immediately adjacent to the carboxylate group (alpha carbon), or a derivative thereof.
M401T304_NEG	8,9-Dihydrobarettin	Organic acids and derivatives	Carboxylic acids and derivatives	Amino acids, peptides, and analogues	This compound belongs to the class of organic compounds known as alpha amino acids and derivatives. These are amino acids in which the amino group is attached to the carbon atom immediately adjacent to the carboxylate group (alpha carbon), or a derivative thereof.
M427T699_NEG	(2S)-3-(1H-Indol-3-yl)-2-isocyanopropanoate	Organic acids and derivatives	Carboxylic acids and derivatives	Amino acids, peptides, and analogues	This compound belongs to the class of organic compounds known as alpha amino acids and derivatives. These are amino acids in which the amino group is attached to the carbon atom immediately adjacent to the carboxylate group (alpha carbon), or a derivative thereof.
M437T731_POS	Isonaamidine B	Organic acids and derivatives	Carboxylic acids and derivatives	Amino acids, peptides, and analogues	This compound belongs to the class of organic compounds known as alpha amino acids and derivatives. These are amino acids in which the amino group is attached to the carbon atom immediately adjacent to the carboxylate group (alpha carbon), or a derivative thereof.
M449T354_NEG	Exserohilone	Organic acids and derivatives	Carboxylic acids and derivatives	Amino acids, peptides, and analogues	This compound belongs to the class of organic compounds known as alpha amino acids and derivatives. These are amino acids in which the amino group is attached to the carbon atom immediately adjacent to the carboxylate group (alpha carbon), or a derivative thereof.
M480T635_POS	Eglinazine	Organic acids and derivatives	Carboxylic acids and derivatives	Amino acids, peptides, and analogues	This compound belongs to the class of organic compounds known as alpha amino acids and derivatives. These are amino acids in which the amino group is attached to the carbon atom immediately adjacent to the carboxylate group (alpha carbon), or a derivative thereof.
M486T679_NEG	Epicoccin B	Organic acids and derivatives	Carboxylic acids and derivatives	Amino acids, peptides, and analogues	This compound belongs to the class of organic compounds known as alpha amino acids and derivatives. These are amino acids in which the amino group is attached to the carbon atom immediately adjacent to the carboxylate group (alpha carbon), or a derivative thereof.
M497T629_NEG	Yersiniabactin	Organic acids and derivatives	Carboxylic acids and derivatives	Amino acids, peptides, and analogues	This compound belongs to the class of organic compounds known as alpha amino acids and derivatives. These are amino acids in which the amino group is attached to the carbon atom immediately adjacent to the carboxylate group (alpha carbon), or a derivative thereof.
M559T81_NEG	Photinus luciferin	Organic acids and derivatives	Carboxylic acids and derivatives	Amino acids, peptides, and analogues	This compound belongs to the class of organic compounds known as alpha amino acids and derivatives. These are amino acids in which the amino group is attached to the carbon atom immediately adjacent to the carboxylate group (alpha carbon), or a derivative thereof.
M582T393_NEG	Micacocidin B	Organic acids and derivatives	Carboxylic acids and derivatives	Amino acids, peptides, and analogues	This compound belongs to the class of organic compounds known as alpha amino acids and derivatives. These are amino acids in which the amino group is attached to the carbon atom immediately adjacent to the carboxylate group (alpha carbon), or a derivative thereof.
M71T60_POS	Oxamide	Organic acids and derivatives	Carboxylic acids and derivatives	Amino acids, peptides, and analogues	This compound belongs to the class of organic compounds known as alpha amino acids and derivatives. These are amino acids in which the amino group is attached to the carbon atom immediately adjacent to the carboxylate group (alpha carbon), or a derivative thereof.
M114T67_NEG	Iminodiacetic acid	Organic acids and derivatives	Carboxylic acids and derivatives	Amino acids, peptides, and analogues	This compound belongs to the class of organic compounds known as alpha amino acids. These are amino acids in which the amino group is attached to the carbon atom immediately adjacent to the carboxylate group (alpha carbon).
M130T101_2_NEG	2-Amino-3-nitraminopropionic acid	Organic acids and derivatives	Carboxylic acids and derivatives	Amino acids, peptides, and analogues	This compound belongs to the class of organic compounds known as alpha amino acids. These are amino acids in which the amino group is attached to the carbon atom immediately adjacent to the carboxylate group (alpha carbon).
M164T429_NEG	Methionine sulfoxide	Organic acids and derivatives	Carboxylic acids and derivatives	Amino acids, peptides, and analogues	This compound belongs to the class of organic compounds known as alpha amino acids. These are amino acids in which the amino group is attached to the carbon atom immediately adjacent to the carboxylate group (alpha carbon).
M177T65_POS	4-Methylene-L-glutamate	Organic acids and derivatives	Carboxylic acids and derivatives	Amino acids, peptides, and analogues	This compound belongs to the class of organic compounds known as alpha amino acids. These are amino acids in which the amino group is attached to the carbon atom immediately adjacent to the carboxylate group (alpha carbon).
M178T400_POS	Dopaquinone	Organic acids and derivatives	Carboxylic acids and derivatives	Amino acids, peptides, and analogues	This compound belongs to the class of organic compounds known as alpha amino acids. These are amino acids in which the amino group is attached to the carbon atom immediately adjacent to the carboxylate group (alpha carbon).
M184T548_POS	Pentahomomethionine	Organic acids and derivatives	Carboxylic acids and derivatives	Amino acids, peptides, and analogues	This compound belongs to the class of organic compounds known as alpha amino acids. These are amino acids in which the amino group is attached to the carbon atom immediately adjacent to the carboxylate group (alpha carbon).
M232T146_NEG	Hexahomomethionine	Organic acids and derivatives	Carboxylic acids and derivatives	Amino acids, peptides, and analogues	This compound belongs to the class of organic compounds known as alpha amino acids. These are amino acids in which the amino group is attached to the carbon atom immediately adjacent to the carboxylate group (alpha carbon).
M235T67_POS	Betaine	Organic acids and derivatives	Carboxylic acids and derivatives	Amino acids, peptides, and analogues	This compound belongs to the class of organic compounds known as alpha amino acids. These are amino acids in which the amino group is attached to the carbon atom immediately adjacent to the carboxylate group (alpha carbon).
M345T441_NEG	miraxanthin V	Organic acids and derivatives	Carboxylic acids and derivatives	Amino acids, peptides, and analogues	This compound belongs to the class of organic compounds known as alpha amino acids. These are amino acids in which the amino group is attached to the carbon atom immediately adjacent to the carboxylate group (alpha carbon).
M372T924_POS	Dihomomethionine	Organic acids and derivatives	Carboxylic acids and derivatives	Amino acids, peptides, and analogues	This compound belongs to the class of organic compounds known as alpha amino acids. These are amino acids in which the amino group is attached to the carbon atom immediately adjacent to the carboxylate group (alpha carbon).
M382T282_POS	Eflornithine	Organic acids and derivatives	Carboxylic acids and derivatives	Amino acids, peptides, and analogues	This compound belongs to the class of organic compounds known as alpha amino acids. These are amino acids in which the amino group is attached to the carbon atom immediately adjacent to the carboxylate group (alpha carbon).
M391T168_NEG	(4-{4-[2-(gamma-L-Glutamylamino)ethyl]phenoxymethyl}furan-2-yl)methanamine	Organic acids and derivatives	Carboxylic acids and derivatives	Amino acids, peptides, and analogues	This compound belongs to the class of organic compounds known as alpha amino acids. These are amino acids in which the amino group is attached to the carbon atom immediately adjacent to the carboxylate group (alpha carbon).
M395T407_POS	2-Amino-5-phosphopentanoic acid	Organic acids and derivatives	Carboxylic acids and derivatives	Amino acids, peptides, and analogues	This compound belongs to the class of organic compounds known as alpha amino acids. These are amino acids in which the amino group is attached to the carbon atom immediately adjacent to the carboxylate group (alpha carbon).
M83T60_POS	(2Z)-2-aminobut-2-enoate	Organic acids and derivatives	Carboxylic acids and derivatives	Amino acids, peptides, and analogues	This compound belongs to the class of organic compounds known as alpha amino acids. These are amino acids in which the amino group is attached to the carbon atom immediately adjacent to the carboxylate group (alpha carbon).
M84T66_POS	1-Aminocyclopropane-1-carboxylate	Organic acids and derivatives	Carboxylic acids and derivatives	Amino acids, peptides, and analogues	This compound belongs to the class of organic compounds known as alpha amino acids. These are amino acids in which the amino group is attached to the carbon atom immediately adjacent to the carboxylate group (alpha carbon).
M133T65_POS	Asparagine	Organic acids and derivatives	Carboxylic acids and derivatives	Amino acids, peptides, and analogues	This compound belongs to the class of organic compounds known as asparagine and derivatives. These are compounds containing asparagine or a derivative thereof resulting from reaction of asparagine at the amino group or the carboxy group, or from the replacement of any hydrogen of glycine by a heteroatom.
M742T476_NEG	Pseudoargiopinin I	Organic acids and derivatives	Carboxylic acids and derivatives	Amino acids, peptides, and analogues	This compound belongs to the class of organic compounds known as asparagine and derivatives. These are compounds containing asparagine or a derivative thereof resulting from reaction of asparagine at the amino group or the carboxy group, or from the replacement of any hydrogen of glycine by a heteroatom.
M132T65_NEG	Aspartic acid	Organic acids and derivatives	Carboxylic acids and derivatives	Amino acids, peptides, and analogues	This compound belongs to the class of organic compounds known as aspartic acid and derivatives. These are compounds containing an aspartic acid or a derivative thereof resulting from reaction of aspartic acid at the amino group or the carboxy group, or from the replacement of any hydrogen of glycine by a heteroatom.
M192T67_NEG	N-Carbamoyl-L-aspartate	Organic acids and derivatives	Carboxylic acids and derivatives	Amino acids, peptides, and analogues	This compound belongs to the class of organic compounds known as aspartic acid and derivatives. These are compounds containing an aspartic acid or a derivative thereof resulting from reaction of aspartic acid at the amino group or the carboxy group, or from the replacement of any hydrogen of glycine by a heteroatom.
M277T144_NEG	Pantetheine	Organic acids and derivatives	Carboxylic acids and derivatives	Amino acids, peptides, and analogues	This compound belongs to the class of organic compounds known as beta amino acids and derivatives. These are amino acids having a (-NH2) group attached to the beta carbon atom.
M318T130_NEG	4'-Phospho-D-pantothenic acid	Organic acids and derivatives	Carboxylic acids and derivatives	Amino acids, peptides, and analogues	This compound belongs to the class of organic compounds known as beta amino acids and derivatives. These are amino acids having a (-NH2) group attached to the beta carbon atom.
M422T159_NEG	Amicoumacin A	Organic acids and derivatives	Carboxylic acids and derivatives	Amino acids, peptides, and analogues	This compound belongs to the class of organic compounds known as beta amino acids and derivatives. These are amino acids having a (-NH2) group attached to the beta carbon atom.
M425T914_POS	Nakinadine B	Organic acids and derivatives	Carboxylic acids and derivatives	Amino acids, peptides, and analogues	This compound belongs to the class of organic compounds known as beta amino acids and derivatives. These are amino acids having a (-NH2) group attached to the beta carbon atom.
M442T238_NEG	Deaminohydroxyblasticidin S	Organic acids and derivatives	Carboxylic acids and derivatives	Amino acids, peptides, and analogues	This compound belongs to the class of organic compounds known as beta amino acids and derivatives. These are amino acids having a (-NH2) group attached to the beta carbon atom.
M497T534_NEG	Aerucyclamide C	Organic acids and derivatives	Carboxylic acids and derivatives	Amino acids, peptides, and analogues	This compound belongs to the class of organic compounds known as cyclic peptides. These are compounds containing a cyclic moiety bearing a peptide backbone.
M527T820_NEG	Westiellamide	Organic acids and derivatives	Carboxylic acids and derivatives	Amino acids, peptides, and analogues	This compound belongs to the class of organic compounds known as cyclic peptides. These are compounds containing a cyclic moiety bearing a peptide backbone.
M661T468_NEG	DPDPE	Organic acids and derivatives	Carboxylic acids and derivatives	Amino acids, peptides, and analogues	This compound belongs to the class of organic compounds known as cyclic peptides. These are compounds containing a cyclic moiety bearing a peptide backbone.
M704T434_NEG	Trypanothione	Organic acids and derivatives	Carboxylic acids and derivatives	Amino acids, peptides, and analogues	This compound belongs to the class of organic compounds known as cyclic peptides. These are compounds containing a cyclic moiety bearing a peptide backbone.
M294T394_NEG	2-(L-Cystein-S-yl)-2-(1H-indol-3-yl)acetonitrile	Organic acids and derivatives	Carboxylic acids and derivatives	Amino acids, peptides, and analogues	This compound belongs to the class of organic compounds known as cysteine and derivatives. These are compounds containing cysteine or a derivative thereof resulting from reaction of cysteine at the amino group or the carboxy group, or from the replacement of any hydrogen of glycine by a heteroatom.
M518T696_POS	indol-3-ylmethyl-L-cysteine	Organic acids and derivatives	Carboxylic acids and derivatives	Amino acids, peptides, and analogues	This compound belongs to the class of organic compounds known as cysteine and derivatives. These are compounds containing cysteine or a derivative thereof resulting from reaction of cysteine at the amino group or the carboxy group, or from the replacement of any hydrogen of glycine by a heteroatom.
M251T184_NEG	hypoglycin B	Organic acids and derivatives	Carboxylic acids and derivatives	Amino acids, peptides, and analogues	This compound belongs to the class of organic compounds known as dipeptides. These are organic compounds containing a sequence of exactly two alpha-amino acids joined by a peptide bond.
M259T224_NEG	gamma-Glutamylleucine	Organic acids and derivatives	Carboxylic acids and derivatives	Amino acids, peptides, and analogues	This compound belongs to the class of organic compounds known as dipeptides. These are organic compounds containing a sequence of exactly two alpha-amino acids joined by a peptide bond.
M269T67_POS	Histidylleucine	Organic acids and derivatives	Carboxylic acids and derivatives	Amino acids, peptides, and analogues	This compound belongs to the class of organic compounds known as dipeptides. These are organic compounds containing a sequence of exactly two alpha-amino acids joined by a peptide bond.
M288T69_NEG	Tabtoxin	Organic acids and derivatives	Carboxylic acids and derivatives	Amino acids, peptides, and analogues	This compound belongs to the class of organic compounds known as dipeptides. These are organic compounds containing a sequence of exactly two alpha-amino acids joined by a peptide bond.
M292T194_NEG	C20916	Organic acids and derivatives	Carboxylic acids and derivatives	Amino acids, peptides, and analogues	This compound belongs to the class of organic compounds known as dipeptides. These are organic compounds containing a sequence of exactly two alpha-amino acids joined by a peptide bond.
M304T157_NEG	Sch 37137	Organic acids and derivatives	Carboxylic acids and derivatives	Amino acids, peptides, and analogues	This compound belongs to the class of organic compounds known as dipeptides. These are organic compounds containing a sequence of exactly two alpha-amino acids joined by a peptide bond.
M322T231_NEG	N-Carbobenzoxyglycylproline	Organic acids and derivatives	Carboxylic acids and derivatives	Amino acids, peptides, and analogues	This compound belongs to the class of organic compounds known as dipeptides. These are organic compounds containing a sequence of exactly two alpha-amino acids joined by a peptide bond.
M347T100_POS	L-Alanyl-gamma-D-glutamyl-L-lysine	Organic acids and derivatives	Carboxylic acids and derivatives	Amino acids, peptides, and analogues	This compound belongs to the class of organic compounds known as dipeptides. These are organic compounds containing a sequence of exactly two alpha-amino acids joined by a peptide bond.
M351T280_NEG	(L-Cysteinylglycine-S-yl)(1H-indol-3-yl)acetonitrile	Organic acids and derivatives	Carboxylic acids and derivatives	Amino acids, peptides, and analogues	This compound belongs to the class of organic compounds known as dipeptides. These are organic compounds containing a sequence of exactly two alpha-amino acids joined by a peptide bond.
M353T205_NEG	Clavamycin F	Organic acids and derivatives	Carboxylic acids and derivatives	Amino acids, peptides, and analogues	This compound belongs to the class of organic compounds known as dipeptides. These are organic compounds containing a sequence of exactly two alpha-amino acids joined by a peptide bond.
M362T201_NEG	delta-(L-2-Aminoadipyl)-L-cysteinyl-D-valine	Organic acids and derivatives	Carboxylic acids and derivatives	Amino acids, peptides, and analogues	This compound belongs to the class of organic compounds known as dipeptides. These are organic compounds containing a sequence of exactly two alpha-amino acids joined by a peptide bond.
M384T896_POS	Acetylleucyl-leucyl-norleucinal	Organic acids and derivatives	Carboxylic acids and derivatives	Amino acids, peptides, and analogues	This compound belongs to the class of organic compounds known as dipeptides. These are organic compounds containing a sequence of exactly two alpha-amino acids joined by a peptide bond.
M387T841_NEG	Perindopril	Organic acids and derivatives	Carboxylic acids and derivatives	Amino acids, peptides, and analogues	This compound belongs to the class of organic compounds known as dipeptides. These are organic compounds containing a sequence of exactly two alpha-amino acids joined by a peptide bond.
M394T462_NEG	SB 219383	Organic acids and derivatives	Carboxylic acids and derivatives	Amino acids, peptides, and analogues	This compound belongs to the class of organic compounds known as dipeptides. These are organic compounds containing a sequence of exactly two alpha-amino acids joined by a peptide bond.
M403T346_POS	Propioxatin B	Organic acids and derivatives	Carboxylic acids and derivatives	Amino acids, peptides, and analogues	This compound belongs to the class of organic compounds known as dipeptides. These are organic compounds containing a sequence of exactly two alpha-amino acids joined by a peptide bond.
M442T558_POS	Perindopril erbumine	Organic acids and derivatives	Carboxylic acids and derivatives	Amino acids, peptides, and analogues	This compound belongs to the class of organic compounds known as dipeptides. These are organic compounds containing a sequence of exactly two alpha-amino acids joined by a peptide bond.
M461T469_POS	Benazepril hydrochloride	Organic acids and derivatives	Carboxylic acids and derivatives	Amino acids, peptides, and analogues	This compound belongs to the class of organic compounds known as dipeptides. These are organic compounds containing a sequence of exactly two alpha-amino acids joined by a peptide bond.
M544T392_NEG	Ro 09-1679	Organic acids and derivatives	Carboxylic acids and derivatives	Amino acids, peptides, and analogues	This compound belongs to the class of organic compounds known as dipeptides. These are organic compounds containing a sequence of exactly two alpha-amino acids joined by a peptide bond.
M621T505_NEG	(Z)-1-(L-cysteinyglycin-S-yl)-N-hydroxy-2-phenylethan-1-imine	Organic acids and derivatives	Carboxylic acids and derivatives	Amino acids, peptides, and analogues	This compound belongs to the class of organic compounds known as dipeptides. These are organic compounds containing a sequence of exactly two alpha-amino acids joined by a peptide bond.
M759T312_NEG	Methicillin	Organic acids and derivatives	Carboxylic acids and derivatives	Amino acids, peptides, and analogues	This compound belongs to the class of organic compounds known as dipeptides. These are organic compounds containing a sequence of exactly two alpha-amino acids joined by a peptide bond.
M820T630_POS	Oxacillin	Organic acids and derivatives	Carboxylic acids and derivatives	Amino acids, peptides, and analogues	This compound belongs to the class of organic compounds known as dipeptides. These are organic compounds containing a sequence of exactly two alpha-amino acids joined by a peptide bond.
M102T65_NEG	4-Aminobutanoate	Organic acids and derivatives	Carboxylic acids and derivatives	Amino acids, peptides, and analogues	This compound belongs to the class of organic compounds known as gamma amino acids and derivatives. These are amino acids having a (-NH2) group attached to the gamma carbon atom.
M277T315_POS	Nitracidomycin A	Organic acids and derivatives	Carboxylic acids and derivatives	Amino acids, peptides, and analogues	This compound belongs to the class of organic compounds known as gamma amino acids and derivatives. These are amino acids having a (-NH2) group attached to the gamma carbon atom.
M330T346_POS	Oseltamivir	Organic acids and derivatives	Carboxylic acids and derivatives	Amino acids, peptides, and analogues	This compound belongs to the class of organic compounds known as gamma amino acids and derivatives. These are amino acids having a (-NH2) group attached to the gamma carbon atom.
M144T71_NEG	3-Hydroxy-L-glutamate	Organic acids and derivatives	Carboxylic acids and derivatives	Amino acids, peptides, and analogues	This compound belongs to the class of organic compounds known as glutamic acid and derivatives. These are compounds containing glutamic acid or a derivative thereof resulting from reaction of glutamic acid at the amino group or the carboxy group, or from the replacement of any hydrogen of glycine by a heteroatom.
M146T66_NEG	L-glutamate	Organic acids and derivatives	Carboxylic acids and derivatives	Amino acids, peptides, and analogues	This compound belongs to the class of organic compounds known as glutamic acid and derivatives. These are compounds containing glutamic acid or a derivative thereof resulting from reaction of glutamic acid at the amino group or the carboxy group, or from the replacement of any hydrogen of glycine by a heteroatom.
M228T119_NEG	N-Succinyl-L-glutamate	Organic acids and derivatives	Carboxylic acids and derivatives	Amino acids, peptides, and analogues	This compound belongs to the class of organic compounds known as glutamic acid and derivatives. These are compounds containing glutamic acid or a derivative thereof resulting from reaction of glutamic acid at the amino group or the carboxy group, or from the replacement of any hydrogen of glycine by a heteroatom.
M257T114_NEG	N6-(L-1,3-Dicarboxypropyl)-L-lysine	Organic acids and derivatives	Carboxylic acids and derivatives	Amino acids, peptides, and analogues	This compound belongs to the class of organic compounds known as glutamic acid and derivatives. These are compounds containing glutamic acid or a derivative thereof resulting from reaction of glutamic acid at the amino group or the carboxy group, or from the replacement of any hydrogen of glycine by a heteroatom.
M318T169_NEG	(indol-3-yl)acetyl-L-glutamate	Organic acids and derivatives	Carboxylic acids and derivatives	Amino acids, peptides, and analogues	This compound belongs to the class of organic compounds known as glutamic acid and derivatives. These are compounds containing glutamic acid or a derivative thereof resulting from reaction of glutamic acid at the amino group or the carboxy group, or from the replacement of any hydrogen of glycine by a heteroatom.
M377T916_NEG	N-Amidino-L-glutamate	Organic acids and derivatives	Carboxylic acids and derivatives	Amino acids, peptides, and analogues	This compound belongs to the class of organic compounds known as glutamic acid and derivatives. These are compounds containing glutamic acid or a derivative thereof resulting from reaction of glutamic acid at the amino group or the carboxy group, or from the replacement of any hydrogen of glycine by a heteroatom.
M453T216_NEG	L-Glutamyl 5-phosphate	Organic acids and derivatives	Carboxylic acids and derivatives	Amino acids, peptides, and analogues	This compound belongs to the class of organic compounds known as glutamic acid and derivatives. These are compounds containing glutamic acid or a derivative thereof resulting from reaction of glutamic acid at the amino group or the carboxy group, or from the replacement of any hydrogen of glycine by a heteroatom.
M221T202_NEG	N5-Phenyl-L-glutamine	Organic acids and derivatives	Carboxylic acids and derivatives	Amino acids, peptides, and analogues	This compound belongs to the class of organic compounds known as glutamine and derivatives. These are compounds containing glutamine or a derivative thereof resulting from reaction of glutamine at the amino group or the carboxy group, or from the replacement of any hydrogen of glycine by a heteroatom.
M284T114_POS	gamma-Glutamyltyramine	Organic acids and derivatives	Carboxylic acids and derivatives	Amino acids, peptides, and analogues	This compound belongs to the class of organic compounds known as glutamine and derivatives. These are compounds containing glutamine or a derivative thereof resulting from reaction of glutamine at the amino group or the carboxy group, or from the replacement of any hydrogen of glycine by a heteroatom.
M403T115_NEG	Coprine	Organic acids and derivatives	Carboxylic acids and derivatives	Amino acids, peptides, and analogues	This compound belongs to the class of organic compounds known as glutamine and derivatives. These are compounds containing glutamine or a derivative thereof resulting from reaction of glutamine at the amino group or the carboxy group, or from the replacement of any hydrogen of glycine by a heteroatom.
M154T62_NEG	L-Histidine	Organic acids and derivatives	Carboxylic acids and derivatives	Amino acids, peptides, and analogues	This compound belongs to the class of organic compounds known as histidine and derivatives. These are compounds containing cysteine or a derivative thereof resulting from reaction of cysteine at the amino group or the carboxy group, or from the replacement of any hydrogen of glycine by a heteroatom.
M156T61_POS	Histidine	Organic acids and derivatives	Carboxylic acids and derivatives	Amino acids, peptides, and analogues	This compound belongs to the class of organic compounds known as histidine and derivatives. These are compounds containing cysteine or a derivative thereof resulting from reaction of cysteine at the amino group or the carboxy group, or from the replacement of any hydrogen of glycine by a heteroatom.
M248T905_2_POS	Ergothioneine	Organic acids and derivatives	Carboxylic acids and derivatives	Amino acids, peptides, and analogues	This compound belongs to the class of organic compounds known as histidine and derivatives. These are compounds containing cysteine or a derivative thereof resulting from reaction of cysteine at the amino group or the carboxy group, or from the replacement of any hydrogen of glycine by a heteroatom.
M132T99_1_POS	Isoleucine	Organic acids and derivatives	Carboxylic acids and derivatives	Amino acids, peptides, and analogues	This compound belongs to the class of organic compounds known as isoleucine and derivatives. These are compounds containing isoleucine or a derivative thereof resulting from reaction of isoleucine at the amino group or the carboxy group, or from the replacement of any hydrogen of glycine by a heteroatom.
M340T897_POS	(+)-7-epi-jasmonoyl-L-isoleucine	Organic acids and derivatives	Carboxylic acids and derivatives	Amino acids, peptides, and analogues	This compound belongs to the class of organic compounds known as isoleucine and derivatives. These are compounds containing isoleucine or a derivative thereof resulting from reaction of isoleucine at the amino group or the carboxy group, or from the replacement of any hydrogen of glycine by a heteroatom.
M354T852_NEG	(+)-7-epi-12-hydroxyjasmonoyl-L-isoleucine	Organic acids and derivatives	Carboxylic acids and derivatives	Amino acids, peptides, and analogues	This compound belongs to the class of organic compounds known as isoleucine and derivatives. These are compounds containing isoleucine or a derivative thereof resulting from reaction of isoleucine at the amino group or the carboxy group, or from the replacement of any hydrogen of glycine by a heteroatom.
M115T64_POS	L-Ornithine	Organic acids and derivatives	Carboxylic acids and derivatives	Amino acids, peptides, and analogues	This compound belongs to the class of organic compounds known as l-alpha-amino acids. These are alpha amino acids which have the L-configuration of the alpha-carbon atom.
M116T99_NEG	L-Aspartate 4-semialdehyde	Organic acids and derivatives	Carboxylic acids and derivatives	Amino acids, peptides, and analogues	This compound belongs to the class of organic compounds known as l-alpha-amino acids. These are alpha amino acids which have the L-configuration of the alpha-carbon atom.
M132T150_POS	Norleucine	Organic acids and derivatives	Carboxylic acids and derivatives	Amino acids, peptides, and analogues	This compound belongs to the class of organic compounds known as l-alpha-amino acids. These are alpha amino acids which have the L-configuration of the alpha-carbon atom.
M144T165_NEG	O-Ureido-L-serine	Organic acids and derivatives	Carboxylic acids and derivatives	Amino acids, peptides, and analogues	This compound belongs to the class of organic compounds known as l-alpha-amino acids. These are alpha amino acids which have the L-configuration of the alpha-carbon atom.
M145T64_NEG	L-Glutamine	Organic acids and derivatives	Carboxylic acids and derivatives	Amino acids, peptides, and analogues	This compound belongs to the class of organic compounds known as l-alpha-amino acids. These are alpha amino acids which have the L-configuration of the alpha-carbon atom.
M147T60_POS	Lysine	Organic acids and derivatives	Carboxylic acids and derivatives	Amino acids, peptides, and analogues	This compound belongs to the class of organic compounds known as l-alpha-amino acids. These are alpha amino acids which have the L-configuration of the alpha-carbon atom.
M147T65_POS	Glutamine	Organic acids and derivatives	Carboxylic acids and derivatives	Amino acids, peptides, and analogues	This compound belongs to the class of organic compounds known as l-alpha-amino acids. These are alpha amino acids which have the L-configuration of the alpha-carbon atom.
M164T62_POS	Ethionine	Organic acids and derivatives	Carboxylic acids and derivatives	Amino acids, peptides, and analogues	This compound belongs to the class of organic compounds known as l-alpha-amino acids. These are alpha amino acids which have the L-configuration of the alpha-carbon atom.
M175T62_POS	Arginine	Organic acids and derivatives	Carboxylic acids and derivatives	Amino acids, peptides, and analogues	This compound belongs to the class of organic compounds known as l-alpha-amino acids. These are alpha amino acids which have the L-configuration of the alpha-carbon atom.
M185T115_POS	L-2,5-Dihydrophenylalanine	Organic acids and derivatives	Carboxylic acids and derivatives	Amino acids, peptides, and analogues	This compound belongs to the class of organic compounds known as l-alpha-amino acids. These are alpha amino acids which have the L-configuration of the alpha-carbon atom.
M210T200_NEG	5-(L-Alanin-3-yl)-2-hydroxy-cis,cis-muconate 6-semialdehyde	Organic acids and derivatives	Carboxylic acids and derivatives	Amino acids, peptides, and analogues	This compound belongs to the class of organic compounds known as l-alpha-amino acids. These are alpha amino acids which have the L-configuration of the alpha-carbon atom.
M217T99_POS	L-Anticapsin	Organic acids and derivatives	Carboxylic acids and derivatives	Amino acids, peptides, and analogues	This compound belongs to the class of organic compounds known as l-alpha-amino acids. These are alpha amino acids which have the L-configuration of the alpha-carbon atom.
M233T130_POS	2-Amino-9,10-epoxy-8-oxodecanoic acid	Organic acids and derivatives	Carboxylic acids and derivatives	Amino acids, peptides, and analogues	This compound belongs to the class of organic compounds known as l-alpha-amino acids. These are alpha amino acids which have the L-configuration of the alpha-carbon atom.
M233T602_POS	(-)-Monascumic acid	Organic acids and derivatives	Carboxylic acids and derivatives	Amino acids, peptides, and analogues	This compound belongs to the class of organic compounds known as l-alpha-amino acids. These are alpha amino acids which have the L-configuration of the alpha-carbon atom.
M246T138_POS	(S)-ATPA	Organic acids and derivatives	Carboxylic acids and derivatives	Amino acids, peptides, and analogues	This compound belongs to the class of organic compounds known as l-alpha-amino acids. These are alpha amino acids which have the L-configuration of the alpha-carbon atom.
M273T744_NEG	L-Arginine phosphate	Organic acids and derivatives	Carboxylic acids and derivatives	Amino acids, peptides, and analogues	This compound belongs to the class of organic compounds known as l-alpha-amino acids. These are alpha amino acids which have the L-configuration of the alpha-carbon atom.
M345T655_NEG	L-Indospicine	Organic acids and derivatives	Carboxylic acids and derivatives	Amino acids, peptides, and analogues	This compound belongs to the class of organic compounds known as l-alpha-amino acids. These are alpha amino acids which have the L-configuration of the alpha-carbon atom.
M351T320_NEG	L-Canavanine	Organic acids and derivatives	Carboxylic acids and derivatives	Amino acids, peptides, and analogues	This compound belongs to the class of organic compounds known as l-alpha-amino acids. These are alpha amino acids which have the L-configuration of the alpha-carbon atom.
M369T81_NEG	L-Serine O-sulfate	Organic acids and derivatives	Carboxylic acids and derivatives	Amino acids, peptides, and analogues	This compound belongs to the class of organic compounds known as l-alpha-amino acids. These are alpha amino acids which have the L-configuration of the alpha-carbon atom.
M565T507_NEG	Cucumopine	Organic acids and derivatives	Carboxylic acids and derivatives	Amino acids, peptides, and analogues	This compound belongs to the class of organic compounds known as l-alpha-amino acids. These are alpha amino acids which have the L-configuration of the alpha-carbon atom.
M259T68_NEG	L-Cystine	Organic acids and derivatives	Carboxylic acids and derivatives	Amino acids, peptides, and analogues	This compound belongs to the class of organic compounds known as l-cysteine-s-conjugates. These are compounds containing L-cysteine where the thio-group is conjugated.
M172T358_NEG	N-Acetylleucine	Organic acids and derivatives	Carboxylic acids and derivatives	Amino acids, peptides, and analogues	This compound belongs to the class of organic compounds known as leucine and derivatives. These are compounds containing leucine or a derivative thereof resulting from reaction of leucine at the amino group or the carboxy group, or from the replacement of any hydrogen of glycine by a heteroatom.
M177T822_POS	Ethyl leucinate	Organic acids and derivatives	Carboxylic acids and derivatives	Amino acids, peptides, and analogues	This compound belongs to the class of organic compounds known as leucine and derivatives. These are compounds containing leucine or a derivative thereof resulting from reaction of leucine at the amino group or the carboxy group, or from the replacement of any hydrogen of glycine by a heteroatom.
M269T564_NEG	Antibiotic FR 900137	Organic acids and derivatives	Carboxylic acids and derivatives	Amino acids, peptides, and analogues	This compound belongs to the class of organic compounds known as leucine and derivatives. These are compounds containing leucine or a derivative thereof resulting from reaction of leucine at the amino group or the carboxy group, or from the replacement of any hydrogen of glycine by a heteroatom.
M192T256_POS	N-Acetylmethionine	Organic acids and derivatives	Carboxylic acids and derivatives	Amino acids, peptides, and analogues	This compound belongs to the class of organic compounds known as methionine and derivatives. These are compounds containing methionine or a derivative thereof resulting from reaction of methionine at the amino group or the carboxy group, or from the replacement of any hydrogen of glycine by a heteroatom.
M101T75_POS	Allophanic acid methyl ester	Organic acids and derivatives	Carboxylic acids and derivatives	Amino acids, peptides, and analogues	This compound belongs to the class of organic compounds known as methylcarbamates. These are methyl esters of carbamic acid.
M231T175_POS	N-Heptanoylhomoserine lactone	Organic acids and derivatives	Carboxylic acids and derivatives	Amino acids, peptides, and analogues	This compound belongs to the class of organic compounds known as n-acyl-alpha amino acids and derivatives. These are compounds containing an alpha amino acid (or a derivative thereof) which bears an acyl group at its terminal nitrogen atom.
M240T593_NEG	N-(3-Oxooctanoyl)homoserine lactone	Organic acids and derivatives	Carboxylic acids and derivatives	Amino acids, peptides, and analogues	This compound belongs to the class of organic compounds known as n-acyl-alpha amino acids and derivatives. These are compounds containing an alpha amino acid (or a derivative thereof) which bears an acyl group at its terminal nitrogen atom.
M336T444_POS	Ampicillin sodium	Organic acids and derivatives	Carboxylic acids and derivatives	Amino acids, peptides, and analogues	This compound belongs to the class of organic compounds known as n-acyl-alpha amino acids and derivatives. These are compounds containing an alpha amino acid (or a derivative thereof) which bears an acyl group at its terminal nitrogen atom.
M379T326_POS	TMC 86B	Organic acids and derivatives	Carboxylic acids and derivatives	Amino acids, peptides, and analogues	This compound belongs to the class of organic compounds known as n-acyl-alpha amino acids and derivatives. These are compounds containing an alpha amino acid (or a derivative thereof) which bears an acyl group at its terminal nitrogen atom.
M394T202_NEG	AK-toxin I	Organic acids and derivatives	Carboxylic acids and derivatives	Amino acids, peptides, and analogues	This compound belongs to the class of organic compounds known as n-acyl-alpha amino acids and derivatives. These are compounds containing an alpha amino acid (or a derivative thereof) which bears an acyl group at its terminal nitrogen atom.
M432T421_NEG	Propicillin potassium	Organic acids and derivatives	Carboxylic acids and derivatives	Amino acids, peptides, and analogues	This compound belongs to the class of organic compounds known as n-acyl-alpha amino acids and derivatives. These are compounds containing an alpha amino acid (or a derivative thereof) which bears an acyl group at its terminal nitrogen atom.
M468T315_NEG	Cefoxitin sodium	Organic acids and derivatives	Carboxylic acids and derivatives	Amino acids, peptides, and analogues	This compound belongs to the class of organic compounds known as n-acyl-alpha amino acids and derivatives. These are compounds containing an alpha amino acid (or a derivative thereof) which bears an acyl group at its terminal nitrogen atom.
M491T464_NEG	Sodium cloxacillin monohydrate	Organic acids and derivatives	Carboxylic acids and derivatives	Amino acids, peptides, and analogues	This compound belongs to the class of organic compounds known as n-acyl-alpha amino acids and derivatives. These are compounds containing an alpha amino acid (or a derivative thereof) which bears an acyl group at its terminal nitrogen atom.
M512T316_NEG	Cefmetazole sodium	Organic acids and derivatives	Carboxylic acids and derivatives	Amino acids, peptides, and analogues	This compound belongs to the class of organic compounds known as n-acyl-alpha amino acids and derivatives. These are compounds containing an alpha amino acid (or a derivative thereof) which bears an acyl group at its terminal nitrogen atom.
M532T504_NEG	Carindacillin sodium	Organic acids and derivatives	Carboxylic acids and derivatives	Amino acids, peptides, and analogues	This compound belongs to the class of organic compounds known as n-acyl-alpha amino acids and derivatives. These are compounds containing an alpha amino acid (or a derivative thereof) which bears an acyl group at its terminal nitrogen atom.
M589T553_NEG	Cefepime hydrochloride	Organic acids and derivatives	Carboxylic acids and derivatives	Amino acids, peptides, and analogues	This compound belongs to the class of organic compounds known as n-acyl-alpha amino acids and derivatives. These are compounds containing an alpha amino acid (or a derivative thereof) which bears an acyl group at its terminal nitrogen atom.
M236T618_NEG	N-Acetyl-D-glucosaminate	Organic acids and derivatives	Carboxylic acids and derivatives	Amino acids, peptides, and analogues	This compound belongs to the class of organic compounds known as n-acyl-alpha amino acids. These are compounds containing an alpha amino acid which bears an acyl group at its terminal nitrogen atom.
M433T342_NEG	N-Acetyl-L-citrulline	Organic acids and derivatives	Carboxylic acids and derivatives	Amino acids, peptides, and analogues	This compound belongs to the class of organic compounds known as n-acyl-alpha amino acids. These are compounds containing an alpha amino acid which bears an acyl group at its terminal nitrogen atom.
M598T397_POS	N2-Malonyl-D-tryptophan	Organic acids and derivatives	Carboxylic acids and derivatives	Amino acids, peptides, and analogues	This compound belongs to the class of organic compounds known as n-acyl-alpha amino acids. These are compounds containing an alpha amino acid which bears an acyl group at its terminal nitrogen atom.
M184T106_NEG	N2-Acetyl-L-aminoadipate	Organic acids and derivatives	Carboxylic acids and derivatives	Amino acids, peptides, and analogues	This compound belongs to the class of organic compounds known as n-acyl-l-alpha-amino acids. These are n-acylated alpha amino acids which have the L-configuration of the alpha-carbon atom.
M290T417_POS	N-Succinyl-2-L-amino-6-oxoheptanedioate	Organic acids and derivatives	Carboxylic acids and derivatives	Amino acids, peptides, and analogues	This compound belongs to the class of organic compounds known as n-acyl-l-alpha-amino acids. These are n-acylated alpha amino acids which have the L-configuration of the alpha-carbon atom.
M309T119_NEG	N-Succinyl-LL-2,6-diaminoheptanedioate	Organic acids and derivatives	Carboxylic acids and derivatives	Amino acids, peptides, and analogues	This compound belongs to the class of organic compounds known as n-acyl-l-alpha-amino acids. These are n-acylated alpha amino acids which have the L-configuration of the alpha-carbon atom.
M704T698_POS	Coenzyme B	Organic acids and derivatives	Carboxylic acids and derivatives	Amino acids, peptides, and analogues	This compound belongs to the class of organic compounds known as n-acyl-l-alpha-amino acids. These are n-acylated alpha amino acids which have the L-configuration of the alpha-carbon atom.
M159T68_POS	Allantoate	Organic acids and derivatives	Carboxylic acids and derivatives	Amino acids, peptides, and analogues	This compound belongs to the class of organic compounds known as n-carbamoyl-alpha amino acids. These are compounds containing an alpha amino acid which bears an carbamoyl group at its terminal nitrogen atom.
M236T104_POS	N-hydroxypentahomomethionine	Organic acids and derivatives	Carboxylic acids and derivatives	Amino acids, peptides, and analogues	This compound belongs to the class of organic compounds known as n-hydroxyl-alpha-amino acids. These are alpha amino acids that carry a hydroxyl group at the N-terminal.
M471T434_NEG	N, N-dihydroxy-tetrahomomethionine	Organic acids and derivatives	Carboxylic acids and derivatives	Amino acids, peptides, and analogues	This compound belongs to the class of organic compounds known as n-hydroxyl-alpha-amino acids. These are alpha amino acids that carry a hydroxyl group at the N-terminal.
M246T100_POS	Leu-Gly-Gly	Organic acids and derivatives	Carboxylic acids and derivatives	Amino acids, peptides, and analogues	This compound belongs to the class of organic compounds known as oligopeptides. These are organic compounds containing a sequence of between three and ten alpha-amino acids joined by peptide bonds.
M306T288_NEG	N-Acetyl-ala-ala-ala-methylester	Organic acids and derivatives	Carboxylic acids and derivatives	Amino acids, peptides, and analogues	This compound belongs to the class of organic compounds known as oligopeptides. These are organic compounds containing a sequence of between three and ten alpha-amino acids joined by peptide bonds.
M364T207_NEG	2-S-Glutathionyl acetate	Organic acids and derivatives	Carboxylic acids and derivatives	Amino acids, peptides, and analogues	This compound belongs to the class of organic compounds known as oligopeptides. These are organic compounds containing a sequence of between three and ten alpha-amino acids joined by peptide bonds.
M382T463_NEG	S-(1,2-Dichlorovinyl)glutathione	Organic acids and derivatives	Carboxylic acids and derivatives	Amino acids, peptides, and analogues	This compound belongs to the class of organic compounds known as oligopeptides. These are organic compounds containing a sequence of between three and ten alpha-amino acids joined by peptide bonds.
M392T155_POS	S-Hexyl-glutathione	Organic acids and derivatives	Carboxylic acids and derivatives	Amino acids, peptides, and analogues	This compound belongs to the class of organic compounds known as oligopeptides. These are organic compounds containing a sequence of between three and ten alpha-amino acids joined by peptide bonds.
M432T117_NEG	(1R)-Hydroxy-(2R)-glutathionyl-1,2-dihydronaphthalene	Organic acids and derivatives	Carboxylic acids and derivatives	Amino acids, peptides, and analogues	This compound belongs to the class of organic compounds known as oligopeptides. These are organic compounds containing a sequence of between three and ten alpha-amino acids joined by peptide bonds.
M438T327_NEG	S-p-Coumarylglutathione	Organic acids and derivatives	Carboxylic acids and derivatives	Amino acids, peptides, and analogues	This compound belongs to the class of organic compounds known as oligopeptides. These are organic compounds containing a sequence of between three and ten alpha-amino acids joined by peptide bonds.
M449T593_NEG	N-Formyl-norleucyl-leucyl-phenylalanyl-methylester	Organic acids and derivatives	Carboxylic acids and derivatives	Amino acids, peptides, and analogues	This compound belongs to the class of organic compounds known as oligopeptides. These are organic compounds containing a sequence of between three and ten alpha-amino acids joined by peptide bonds.
M476T274_NEG	(glutathion-S-yl)(1H-indol-3-yl)acetonitrile	Organic acids and derivatives	Carboxylic acids and derivatives	Amino acids, peptides, and analogues	This compound belongs to the class of organic compounds known as oligopeptides. These are organic compounds containing a sequence of between three and ten alpha-amino acids joined by peptide bonds.
M497T546_POS	S-[(E)-N-Hydroxy(indol-3-yl)acetimidoyl]-L-glutathione	Organic acids and derivatives	Carboxylic acids and derivatives	Amino acids, peptides, and analogues	This compound belongs to the class of organic compounds known as oligopeptides. These are organic compounds containing a sequence of between three and ten alpha-amino acids joined by peptide bonds.
M507T806_NEG	Glutathionylspermine	Organic acids and derivatives	Carboxylic acids and derivatives	Amino acids, peptides, and analogues	This compound belongs to the class of organic compounds known as oligopeptides. These are organic compounds containing a sequence of between three and ten alpha-amino acids joined by peptide bonds.
M574T381_NEG	Monochloro-monoglutathionyl melphalan	Organic acids and derivatives	Carboxylic acids and derivatives	Amino acids, peptides, and analogues	This compound belongs to the class of organic compounds known as oligopeptides. These are organic compounds containing a sequence of between three and ten alpha-amino acids joined by peptide bonds.
M577T771_POS	Spumigin C	Organic acids and derivatives	Carboxylic acids and derivatives	Amino acids, peptides, and analogues	This compound belongs to the class of organic compounds known as oligopeptides. These are organic compounds containing a sequence of between three and ten alpha-amino acids joined by peptide bonds.
M594T362_NEG	4,5-Dihydro-4-hydroxy-5-S-glutathionyl-benzo[a]pyrene	Organic acids and derivatives	Carboxylic acids and derivatives	Amino acids, peptides, and analogues	This compound belongs to the class of organic compounds known as oligopeptides. These are organic compounds containing a sequence of between three and ten alpha-amino acids joined by peptide bonds.
M635T176_NEG	2-(S-Glutathionyl)acetyl glutathione	Organic acids and derivatives	Carboxylic acids and derivatives	Amino acids, peptides, and analogues	This compound belongs to the class of organic compounds known as oligopeptides. These are organic compounds containing a sequence of between three and ten alpha-amino acids joined by peptide bonds.
M673T462_NEG	Argadin	Organic acids and derivatives	Carboxylic acids and derivatives	Amino acids, peptides, and analogues	This compound belongs to the class of organic compounds known as oligopeptides. These are organic compounds containing a sequence of between three and ten alpha-amino acids joined by peptide bonds.
M834T403_POS	Arylomycin B2	Organic acids and derivatives	Carboxylic acids and derivatives	Amino acids, peptides, and analogues	This compound belongs to the class of organic compounds known as oligopeptides. These are organic compounds containing a sequence of between three and ten alpha-amino acids joined by peptide bonds.
M991T558_NEG	1-Nitro-7-glutathionyl-8-hydroxy-7,8-dihydronaphthalene	Organic acids and derivatives	Carboxylic acids and derivatives	Amino acids, peptides, and analogues	This compound belongs to the class of organic compounds known as oligopeptides. These are organic compounds containing a sequence of between three and ten alpha-amino acids joined by peptide bonds.
M189T150_POS	Gly-Leu	Organic acids and derivatives	Carboxylic acids and derivatives	Amino acids, peptides, and analogues	This compound belongs to the class of organic compounds known as peptides. These are compounds containing an amide derived from two or more amino carboxylic acid molecules (the same or different) by formation of a covalent bond from the carbonyl carbon of one to the nitrogen atom of another.
M201T148_NEG	Ala-Leu	Organic acids and derivatives	Carboxylic acids and derivatives	Amino acids, peptides, and analogues	This compound belongs to the class of organic compounds known as peptides. These are compounds containing an amide derived from two or more amino carboxylic acid molecules (the same or different) by formation of a covalent bond from the carbonyl carbon of one to the nitrogen atom of another.
M279T227_NEG	Asp-Phe	Organic acids and derivatives	Carboxylic acids and derivatives	Amino acids, peptides, and analogues	This compound belongs to the class of organic compounds known as peptides. These are compounds containing an amide derived from two or more amino carboxylic acid molecules (the same or different) by formation of a covalent bond from the carbonyl carbon of one to the nitrogen atom of another.
M295T121_POS	Aspartame	Organic acids and derivatives	Carboxylic acids and derivatives	Amino acids, peptides, and analogues	This compound belongs to the class of organic compounds known as peptides. These are compounds containing an amide derived from two or more amino carboxylic acid molecules (the same or different) by formation of a covalent bond from the carbonyl carbon of one to the nitrogen atom of another.
M390T176_NEG	2-(Glutathion-S-yl)-2-methylbut-3-en-1-ol	Organic acids and derivatives	Carboxylic acids and derivatives	Amino acids, peptides, and analogues	This compound belongs to the class of organic compounds known as peptides. These are compounds containing an amide derived from two or more amino carboxylic acid molecules (the same or different) by formation of a covalent bond from the carbonyl carbon of one to the nitrogen atom of another.
M462T332_NEG	Nikkomycin Ox	Organic acids and derivatives	Carboxylic acids and derivatives	Amino acids, peptides, and analogues	This compound belongs to the class of organic compounds known as peptides. These are compounds containing an amide derived from two or more amino carboxylic acid molecules (the same or different) by formation of a covalent bond from the carbonyl carbon of one to the nitrogen atom of another.
M499T734_POS	Hemiasterlin B	Organic acids and derivatives	Carboxylic acids and derivatives	Amino acids, peptides, and analogues	This compound belongs to the class of organic compounds known as peptides. These are compounds containing an amide derived from two or more amino carboxylic acid molecules (the same or different) by formation of a covalent bond from the carbonyl carbon of one to the nitrogen atom of another.
M502T383_NEG	(S)-N-[3-(3,4-Methylenedioxyphenyl)-2-(acetylthio)methyl-1-oxoprolyl]glycine benzyl ester	Organic acids and derivatives	Carboxylic acids and derivatives	Amino acids, peptides, and analogues	This compound belongs to the class of organic compounds known as peptides. These are compounds containing an amide derived from two or more amino carboxylic acid molecules (the same or different) by formation of a covalent bond from the carbonyl carbon of one to the nitrogen atom of another.
M605T411_NEG	Nikkomycin pseudo-J	Organic acids and derivatives	Carboxylic acids and derivatives	Amino acids, peptides, and analogues	This compound belongs to the class of organic compounds known as peptides. These are compounds containing an amide derived from two or more amino carboxylic acid molecules (the same or different) by formation of a covalent bond from the carbonyl carbon of one to the nitrogen atom of another.
M615T466_NEG	Nikkomycin Qx	Organic acids and derivatives	Carboxylic acids and derivatives	Amino acids, peptides, and analogues	This compound belongs to the class of organic compounds known as peptides. These are compounds containing an amide derived from two or more amino carboxylic acid molecules (the same or different) by formation of a covalent bond from the carbonyl carbon of one to the nitrogen atom of another.
M631T130_NEG	Glutathione disulfide	Organic acids and derivatives	Carboxylic acids and derivatives	Amino acids, peptides, and analogues	This compound belongs to the class of organic compounds known as peptides. These are compounds containing an amide derived from two or more amino carboxylic acid molecules (the same or different) by formation of a covalent bond from the carbonyl carbon of one to the nitrogen atom of another.
M164T121_NEG	Phenylalanine	Organic acids and derivatives	Carboxylic acids and derivatives	Amino acids, peptides, and analogues	This compound belongs to the class of organic compounds known as phenylalanine and derivatives. These are compounds containing phenylalanine or a derivative thereof resulting from reaction of phenylalanine at the amino group or the carboxy group, or from the replacement of any hydrogen of glycine by a heteroatom.
M166T123_3_POS	L-Phenylalanine	Organic acids and derivatives	Carboxylic acids and derivatives	Amino acids, peptides, and analogues	This compound belongs to the class of organic compounds known as phenylalanine and derivatives. These are compounds containing phenylalanine or a derivative thereof resulting from reaction of phenylalanine at the amino group or the carboxy group, or from the replacement of any hydrogen of glycine by a heteroatom.
M206T412_NEG	N-acetylphenylalanine	Organic acids and derivatives	Carboxylic acids and derivatives	Amino acids, peptides, and analogues	This compound belongs to the class of organic compounds known as phenylalanine and derivatives. These are compounds containing phenylalanine or a derivative thereof resulting from reaction of phenylalanine at the amino group or the carboxy group, or from the replacement of any hydrogen of glycine by a heteroatom.
M277T109_NEG	Phosphotyrosine	Organic acids and derivatives	Carboxylic acids and derivatives	Amino acids, peptides, and analogues	This compound belongs to the class of organic compounds known as phenylalanine and derivatives. These are compounds containing phenylalanine or a derivative thereof resulting from reaction of phenylalanine at the amino group or the carboxy group, or from the replacement of any hydrogen of glycine by a heteroatom.
M413T742_NEG	N-Acetyl-L-phenylalanine	Organic acids and derivatives	Carboxylic acids and derivatives	Amino acids, peptides, and analogues	This compound belongs to the class of organic compounds known as phenylalanine and derivatives. These are compounds containing phenylalanine or a derivative thereof resulting from reaction of phenylalanine at the amino group or the carboxy group, or from the replacement of any hydrogen of glycine by a heteroatom.
M514T122_NEG	GW 1929	Organic acids and derivatives	Carboxylic acids and derivatives	Amino acids, peptides, and analogues	This compound belongs to the class of organic compounds known as phenylalanine and derivatives. These are compounds containing phenylalanine or a derivative thereof resulting from reaction of phenylalanine at the amino group or the carboxy group, or from the replacement of any hydrogen of glycine by a heteroatom.
M116T67_POS	Proline	Organic acids and derivatives	Carboxylic acids and derivatives	Amino acids, peptides, and analogues	This compound belongs to the class of organic compounds known as proline and derivatives. These are compounds containing proline or a derivative thereof resulting from reaction of proline at the amino group or the carboxy group, or from the replacement of any hydrogen of glycine by a heteroatom.
M196T530_NEG	Succinylproline	Organic acids and derivatives	Carboxylic acids and derivatives	Amino acids, peptides, and analogues	This compound belongs to the class of organic compounds known as proline and derivatives. These are compounds containing proline or a derivative thereof resulting from reaction of proline at the amino group or the carboxy group, or from the replacement of any hydrogen of glycine by a heteroatom.
M229T300_NEG	L-Proline	Organic acids and derivatives	Carboxylic acids and derivatives	Amino acids, peptides, and analogues	This compound belongs to the class of organic compounds known as proline and derivatives. These are compounds containing proline or a derivative thereof resulting from reaction of proline at the amino group or the carboxy group, or from the replacement of any hydrogen of glycine by a heteroatom.
M523T339_NEG	Clindamycin phosphate	Organic acids and derivatives	Carboxylic acids and derivatives	Amino acids, peptides, and analogues	This compound belongs to the class of organic compounds known as proline and derivatives. These are compounds containing proline or a derivative thereof resulting from reaction of proline at the amino group or the carboxy group, or from the replacement of any hydrogen of glycine by a heteroatom.
M562T513_NEG	Fosinopril	Organic acids and derivatives	Carboxylic acids and derivatives	Amino acids, peptides, and analogues	This compound belongs to the class of organic compounds known as proline and derivatives. These are compounds containing proline or a derivative thereof resulting from reaction of proline at the amino group or the carboxy group, or from the replacement of any hydrogen of glycine by a heteroatom.
M678T613_NEG	Clindamycin palmitate	Organic acids and derivatives	Carboxylic acids and derivatives	Amino acids, peptides, and analogues	This compound belongs to the class of organic compounds known as proline and derivatives. These are compounds containing proline or a derivative thereof resulting from reaction of proline at the amino group or the carboxy group, or from the replacement of any hydrogen of glycine by a heteroatom.
M104T64_NEG	D-serine	Organic acids and derivatives	Carboxylic acids and derivatives	Amino acids, peptides, and analogues	This compound belongs to the class of organic compounds known as serine and derivatives. These are compounds containing serine or a derivative thereof resulting from reaction of serine at the amino group or the carboxy group, or from the replacement of any hydrogen of glycine by a heteroatom.
M106T65_POS	Serine	Organic acids and derivatives	Carboxylic acids and derivatives	Amino acids, peptides, and analogues	This compound belongs to the class of organic compounds known as serine and derivatives. These are compounds containing serine or a derivative thereof resulting from reaction of serine at the amino group or the carboxy group, or from the replacement of any hydrogen of glycine by a heteroatom.
M182T100_POS	L-Tyrosine	Organic acids and derivatives	Carboxylic acids and derivatives	Amino acids, peptides, and analogues	This compound belongs to the class of organic compounds known as tyrosine and derivatives. These are compounds containing tyrosine or a derivative thereof resulting from reaction of tyrosine at the amino group or the carboxy group, or from the replacement of any hydrogen of glycine by a heteroatom.
M231T70_POS	N,N-Dihydroxy-L-tyrosine	Organic acids and derivatives	Carboxylic acids and derivatives	Amino acids, peptides, and analogues	This compound belongs to the class of organic compounds known as tyrosine and derivatives. These are compounds containing tyrosine or a derivative thereof resulting from reaction of tyrosine at the amino group or the carboxy group, or from the replacement of any hydrogen of glycine by a heteroatom.
M270T397_NEG	3,5-Dinitro-L-tyrosine	Organic acids and derivatives	Carboxylic acids and derivatives	Amino acids, peptides, and analogues	This compound belongs to the class of organic compounds known as tyrosine and derivatives. These are compounds containing tyrosine or a derivative thereof resulting from reaction of tyrosine at the amino group or the carboxy group, or from the replacement of any hydrogen of glycine by a heteroatom.
M328T458_POS	(2S)-3-(4-hydroxyphenyl)-2-[[(Z)-3-(4-hydroxyphenyl)prop-2-enoyl]amino]propanoic acid	Organic acids and derivatives	Carboxylic acids and derivatives	Amino acids, peptides, and analogues	This compound belongs to the class of organic compounds known as tyrosine and derivatives. These are compounds containing tyrosine or a derivative thereof resulting from reaction of tyrosine at the amino group or the carboxy group, or from the replacement of any hydrogen of glycine by a heteroatom.
M373T383_NEG	Portulacaxanthin II	Organic acids and derivatives	Carboxylic acids and derivatives	Amino acids, peptides, and analogues	This compound belongs to the class of organic compounds known as tyrosine and derivatives. These are compounds containing tyrosine or a derivative thereof resulting from reaction of tyrosine at the amino group or the carboxy group, or from the replacement of any hydrogen of glycine by a heteroatom.
M390T301_POS	Estatin B	Organic acids and derivatives	Carboxylic acids and derivatives	Amino acids, peptides, and analogues	This compound belongs to the class of organic compounds known as tyrosine and derivatives. These are compounds containing tyrosine or a derivative thereof resulting from reaction of tyrosine at the amino group or the carboxy group, or from the replacement of any hydrogen of glycine by a heteroatom.
M408T318_POS	L-Tyrosine methyl ester	Organic acids and derivatives	Carboxylic acids and derivatives	Amino acids, peptides, and analogues	This compound belongs to the class of organic compounds known as tyrosine and derivatives. These are compounds containing tyrosine or a derivative thereof resulting from reaction of tyrosine at the amino group or the carboxy group, or from the replacement of any hydrogen of glycine by a heteroatom.
M294T66_POS	Proximicin A	Organic acids and derivatives	Carboxylic acids and derivatives	Carboxylic acid derivatives	This compound belongs to the class of organic compounds known as 2-heteroaryl carboxamides. These are compounds containing a heteroaromatic ring that carries a carboxamide group.
M331T75_NEG	Longamide B	Organic acids and derivatives	Carboxylic acids and derivatives	Carboxylic acid derivatives	This compound belongs to the class of organic compounds known as 2-heteroaryl carboxamides. These are compounds containing a heteroaromatic ring that carries a carboxamide group.
M363T679_NEG	Dacarbazine	Organic acids and derivatives	Carboxylic acids and derivatives	Carboxylic acid derivatives	This compound belongs to the class of organic compounds known as 2-heteroaryl carboxamides. These are compounds containing a heteroaromatic ring that carries a carboxamide group.
M365T783_NEG	Laninamivir	Organic acids and derivatives	Carboxylic acids and derivatives	Carboxylic acid derivatives	This compound belongs to the class of organic compounds known as acetamides. These are organic compounds with the general formula RNHC(=O)CH3, where R= organyl group.
M231T226_NEG	butyl acetate	Organic acids and derivatives	Carboxylic acids and derivatives	Carboxylic acid derivatives	This compound belongs to the class of organic compounds known as carboxylic acid esters. These are carboxylic acid derivatives in which the carbon atom from the carbonyl group is attached to an alkyl or an aryl moiety through an oxygen atom (forming an ester group).
M419T681_NEG	beta-Isocyclolavandulyl propionate	Organic acids and derivatives	Carboxylic acids and derivatives	Carboxylic acid derivatives	This compound belongs to the class of organic compounds known as carboxylic acid esters. These are carboxylic acid derivatives in which the carbon atom from the carbonyl group is attached to an alkyl or an aryl moiety through an oxygen atom (forming an ester group).
M135T65_POS	S,S-Dimethyl-beta-propiothetin	Organic acids and derivatives	Carboxylic acids and derivatives	Carboxylic acid derivatives	This compound belongs to the class of organic compounds known as carboxylic acid salts. These are ionic derivatives of carboxylic acid.
M425T404_NEG	Omethoate	Organic acids and derivatives	Carboxylic acids and derivatives	Carboxylic acid derivatives	This compound belongs to the class of organic compounds known as secondary carboxylic acid amides. These are compounds containing a secondary carboxylic acid amide functional group, with the general structure RC(=O)N(R')H (R,R'=alkyl, aryl).
M127T440_NEG	Cyclohexane-1-carboxylate	Organic acids and derivatives	Carboxylic acids and derivatives	Carboxylic acids	This compound belongs to the class of organic compounds known as carboxylic acids. These are compounds containing a carboxylic acid group with the formula -C(=O)OH.
M253T596_POS	1-Cyclohexenylcarboxylic acid	Organic acids and derivatives	Carboxylic acids and derivatives	Carboxylic acids	This compound belongs to the class of organic compounds known as carboxylic acids. These are compounds containing a carboxylic acid group with the formula -C(=O)OH.
M209T935_POS	(1S,3R)-3-(2,2-Dichloroethenyl)-2,2-dimethylcyclopropanecarboxylate	Organic acids and derivatives	Carboxylic acids and derivatives	Cyclopropanecarboxylic acids and derivatives	This compound belongs to the class of organic compounds known as cyclopropanecarboxylic acids. These are organic compounds containing a carboxyl group attached to a cyclopropane ring.
M322T730_POS	Cladocroic acid	Organic acids and derivatives	Carboxylic acids and derivatives	Cyclopropanecarboxylic acids and derivatives	This compound belongs to the class of organic compounds known as cyclopropanecarboxylic acids. These are organic compounds containing a carboxyl group attached to a cyclopropane ring.
M115T72_NEG	Maleic acid	Organic acids and derivatives	Carboxylic acids and derivatives	Dicarboxylic acids and derivatives	This compound belongs to the class of organic compounds known as dicarboxylic acids and derivatives. These are organic compounds containing exactly two carboxylic acid groups.
M115T799_POS	Glutarate	Organic acids and derivatives	Carboxylic acids and derivatives	Dicarboxylic acids and derivatives	This compound belongs to the class of organic compounds known as dicarboxylic acids and derivatives. These are organic compounds containing exactly two carboxylic acid groups.
M117T98_NEG	Succinic acid	Organic acids and derivatives	Carboxylic acids and derivatives	Dicarboxylic acids and derivatives	This compound belongs to the class of organic compounds known as dicarboxylic acids and derivatives. These are organic compounds containing exactly two carboxylic acid groups.
M148T66_POS	(E)-glutaconate	Organic acids and derivatives	Carboxylic acids and derivatives	Dicarboxylic acids and derivatives	This compound belongs to the class of organic compounds known as dicarboxylic acids and derivatives. These are organic compounds containing exactly two carboxylic acid groups.
M206T312_NEG	2-Amino-2-deoxyisochorismate	Organic acids and derivatives	Carboxylic acids and derivatives	Dicarboxylic acids and derivatives	This compound belongs to the class of organic compounds known as dicarboxylic acids and derivatives. These are organic compounds containing exactly two carboxylic acid groups.
M235T71_NEG	Succinate	Organic acids and derivatives	Carboxylic acids and derivatives	Dicarboxylic acids and derivatives	This compound belongs to the class of organic compounds known as dicarboxylic acids and derivatives. These are organic compounds containing exactly two carboxylic acid groups.
M563T429_NEG	Asperuloside tetraacetate	Organic acids and derivatives	Carboxylic acids and derivatives	Hexacarboxylic acids and derivatives	This compound belongs to the class of organic compounds known as hexacarboxylic acids and derivatives. These are carboxylic acids containing exactly six carboxyl groups.
M479T541_NEG	Staphyloferrin A	Organic acids and derivatives	Carboxylic acids and derivatives	Pentacarboxylic acids and derivatives	This compound belongs to the class of organic compounds known as pentacarboxylic acids and derivatives. These are carboxylic acids containing exactly five carboxyl groups.
M529T635_NEG	Piperenol A triacetate	Organic acids and derivatives	Carboxylic acids and derivatives	Pentacarboxylic acids and derivatives	This compound belongs to the class of organic compounds known as pentacarboxylic acids and derivatives. These are carboxylic acids containing exactly five carboxyl groups.
M706T554_POS	Triptregeline D	Organic acids and derivatives	Carboxylic acids and derivatives	Pentacarboxylic acids and derivatives	This compound belongs to the class of organic compounds known as pentacarboxylic acids and derivatives. These are carboxylic acids containing exactly five carboxyl groups.
M799T407_NEG	F 10863B	Organic acids and derivatives	Carboxylic acids and derivatives	Pentacarboxylic acids and derivatives	This compound belongs to the class of organic compounds known as pentacarboxylic acids and derivatives. These are carboxylic acids containing exactly five carboxyl groups.
M605T457_NEG	Clerodendrin A	Organic acids and derivatives	Carboxylic acids and derivatives	Tetracarboxylic acids and derivatives	This compound belongs to the class of organic compounds known as tetracarboxylic acids and derivatives. These are carboxylic acids containing exactly four carboxyl groups.
M629T545_NEG	Lustromycin	Organic acids and derivatives	Carboxylic acids and derivatives	Tetracarboxylic acids and derivatives	This compound belongs to the class of organic compounds known as tetracarboxylic acids and derivatives. These are carboxylic acids containing exactly four carboxyl groups.
M785T697_NEG	Paulomycin A2	Organic acids and derivatives	Carboxylic acids and derivatives	Tetracarboxylic acids and derivatives	This compound belongs to the class of organic compounds known as tetracarboxylic acids and derivatives. These are carboxylic acids containing exactly four carboxyl groups.
M787T624_NEG	U 77803	Organic acids and derivatives	Carboxylic acids and derivatives	Tetracarboxylic acids and derivatives	This compound belongs to the class of organic compounds known as tetracarboxylic acids and derivatives. These are carboxylic acids containing exactly four carboxyl groups.
M173T101_2_NEG	cis-Aconitic acid	Organic acids and derivatives	Carboxylic acids and derivatives	Tricarboxylic acids and derivatives	This compound belongs to the class of organic compounds known as tricarboxylic acids and derivatives. These are carboxylic acids containing exactly three carboxyl groups.
M173T433_NEG	Isocitric acid	Organic acids and derivatives	Carboxylic acids and derivatives	Tricarboxylic acids and derivatives	This compound belongs to the class of organic compounds known as tricarboxylic acids and derivatives. These are carboxylic acids containing exactly three carboxyl groups.
M185T101_POS	(1E,3E)-4-Hydroxybuta-1,3-diene-1,2,4-tricarboxylate	Organic acids and derivatives	Carboxylic acids and derivatives	Tricarboxylic acids and derivatives	This compound belongs to the class of organic compounds known as tricarboxylic acids and derivatives. These are carboxylic acids containing exactly three carboxyl groups.
M189T361_NEG	Oxalosuccinate	Organic acids and derivatives	Carboxylic acids and derivatives	Tricarboxylic acids and derivatives	This compound belongs to the class of organic compounds known as tricarboxylic acids and derivatives. These are carboxylic acids containing exactly three carboxyl groups.
M191T72_2_NEG	Citric acid	Organic acids and derivatives	Carboxylic acids and derivatives	Tricarboxylic acids and derivatives	This compound belongs to the class of organic compounds known as tricarboxylic acids and derivatives. These are carboxylic acids containing exactly three carboxyl groups.
M205T72_NEG	2-Methylcitrate	Organic acids and derivatives	Carboxylic acids and derivatives	Tricarboxylic acids and derivatives	This compound belongs to the class of organic compounds known as tricarboxylic acids and derivatives. These are carboxylic acids containing exactly three carboxyl groups.
M232T70_NEG	5-Carboxy-2-oxohept-3-enedioate	Organic acids and derivatives	Carboxylic acids and derivatives	Tricarboxylic acids and derivatives	This compound belongs to the class of organic compounds known as tricarboxylic acids and derivatives. These are carboxylic acids containing exactly three carboxyl groups.
M279T554_NEG	D-Prephenyllactate	Organic acids and derivatives	Carboxylic acids and derivatives	Tricarboxylic acids and derivatives	This compound belongs to the class of organic compounds known as tricarboxylic acids and derivatives. These are carboxylic acids containing exactly three carboxyl groups.
M348T750_NEG	(2S,3S)-2-Hydroxytridecane-1,2,3-tricarboxylate	Organic acids and derivatives	Carboxylic acids and derivatives	Tricarboxylic acids and derivatives	This compound belongs to the class of organic compounds known as tricarboxylic acids and derivatives. These are carboxylic acids containing exactly three carboxyl groups.
M388T115_NEG	Acetylsenkirkine	Organic acids and derivatives	Carboxylic acids and derivatives	Tricarboxylic acids and derivatives	This compound belongs to the class of organic compounds known as tricarboxylic acids and derivatives. These are carboxylic acids containing exactly three carboxyl groups.
M405T483_NEG	Senaetnine	Organic acids and derivatives	Carboxylic acids and derivatives	Tricarboxylic acids and derivatives	This compound belongs to the class of organic compounds known as tricarboxylic acids and derivatives. These are carboxylic acids containing exactly three carboxyl groups.
M421T448_NEG	Clivorine	Organic acids and derivatives	Carboxylic acids and derivatives	Tricarboxylic acids and derivatives	This compound belongs to the class of organic compounds known as tricarboxylic acids and derivatives. These are carboxylic acids containing exactly three carboxyl groups.
M440T549_NEG	[4R-(4R*,5S*,6S*,7S*,10R*,11E)]- 3-[(Acetyloxy)methyl]-5,6,7,8,9,10-hexahydro-6,7-dihydroxy-5,6,10-trimethyl-4-(1-oxopropoxy)-7,10-epoxycyclodeca[b]furan-2(4H)-one	Organic acids and derivatives	Carboxylic acids and derivatives	Tricarboxylic acids and derivatives	This compound belongs to the class of organic compounds known as tricarboxylic acids and derivatives. These are carboxylic acids containing exactly three carboxyl groups.
M450T399_POS	cis-(Homo)3-aconitate	Organic acids and derivatives	Carboxylic acids and derivatives	Tricarboxylic acids and derivatives	This compound belongs to the class of organic compounds known as tricarboxylic acids and derivatives. These are carboxylic acids containing exactly three carboxyl groups.
M486T303_POS	(R)-(Homo)3-citrate	Organic acids and derivatives	Carboxylic acids and derivatives	Tricarboxylic acids and derivatives	This compound belongs to the class of organic compounds known as tricarboxylic acids and derivatives. These are carboxylic acids containing exactly three carboxyl groups.
M519T808_NEG	Colossolactone G	Organic acids and derivatives	Carboxylic acids and derivatives	Tricarboxylic acids and derivatives	This compound belongs to the class of organic compounds known as tricarboxylic acids and derivatives. These are carboxylic acids containing exactly three carboxyl groups.
M322T546_NEG	Nedaplatin	Organic acids and derivatives	Hydroxy acids and derivatives	Alpha hydroxy acids and derivatives	This compound belongs to the class of organic compounds known as alpha hydroxy acids and derivatives. These are organic compounds containing a carboxylic acid substituted with a hydroxyl group on the adjacent carbon.
M89T73_NEG	DL-Lactic acid	Organic acids and derivatives	Hydroxy acids and derivatives	Alpha hydroxy acids and derivatives	This compound belongs to the class of organic compounds known as alpha hydroxy acids and derivatives. These are organic compounds containing a carboxylic acid substituted with a hydroxyl group on the adjacent carbon.
M94T61_POS	glycolate	Organic acids and derivatives	Hydroxy acids and derivatives	Alpha hydroxy acids and derivatives	This compound belongs to the class of organic compounds known as alpha hydroxy acids and derivatives. These are organic compounds containing a carboxylic acid substituted with a hydroxyl group on the adjacent carbon.
M133T119_NEG	D-(+)-Malic acid	Organic acids and derivatives	Hydroxy acids and derivatives	Beta hydroxy acids and derivatives	This compound belongs to the class of organic compounds known as beta hydroxy acids and derivatives. These are compounds containing a carboxylic acid substituted with a hydroxyl group on the C3 carbon atom.
M133T72_2_NEG	L-Malic acid	Organic acids and derivatives	Hydroxy acids and derivatives	Beta hydroxy acids and derivatives	This compound belongs to the class of organic compounds known as beta hydroxy acids and derivatives. These are compounds containing a carboxylic acid substituted with a hydroxyl group on the C3 carbon atom.
M207T70_NEG	hydroxypyruvate	Organic acids and derivatives	Hydroxy acids and derivatives	Beta hydroxy acids and derivatives	This compound belongs to the class of organic compounds known as beta hydroxy acids and derivatives. These are compounds containing a carboxylic acid substituted with a hydroxyl group on the C3 carbon atom.
M237T723_NEG	3-hydroxy-5,5,8a-trimethyl-3,4,4a,6,7,8-hexahydronaphthalene-2-carboxylic acid	Organic acids and derivatives	Hydroxy acids and derivatives	Beta hydroxy acids and derivatives	This compound belongs to the class of organic compounds known as beta hydroxy acids and derivatives. These are compounds containing a carboxylic acid substituted with a hydroxyl group on the C3 carbon atom.
M319T567_NEG	scopolamine	Organic acids and derivatives	Hydroxy acids and derivatives	Beta hydroxy acids and derivatives	This compound belongs to the class of organic compounds known as beta hydroxy acids and derivatives. These are compounds containing a carboxylic acid substituted with a hydroxyl group on the C3 carbon atom.
M379T489_NEG	(R)-3-((R)-3-Hydroxybutanoyloxy)butanoate	Organic acids and derivatives	Hydroxy acids and derivatives	Beta hydroxy acids and derivatives	This compound belongs to the class of organic compounds known as beta hydroxy acids and derivatives. These are compounds containing a carboxylic acid substituted with a hydroxyl group on the C3 carbon atom.
M229T503_NEG	2-(6-hydroxyhexyl)-3-methylidenebutanedioic acid	Organic acids and derivatives	Hydroxy acids and derivatives	Medium-chain hydroxy acids and derivatives	This compound belongs to the class of organic compounds known as medium-chain hydroxy acids and derivatives. These are hydroxy acids with a 6 to 12 carbon atoms long side chain.
M234T512_POS	Omega-Hydroxydodecanoic acid	Organic acids and derivatives	Hydroxy acids and derivatives	Medium-chain hydroxy acids and derivatives	This compound belongs to the class of organic compounds known as medium-chain hydroxy acids and derivatives. These are hydroxy acids with a 6 to 12 carbon atoms long side chain.
M235T301_NEG	2-(4'-Methylthio)butylmalic acid	Organic acids and derivatives	Hydroxy acids and derivatives	Medium-chain hydroxy acids and derivatives	This compound belongs to the class of organic compounds known as medium-chain hydroxy acids and derivatives. These are hydroxy acids with a 6 to 12 carbon atoms long side chain.
M247T497_POS	2-(6'-Methylthio)hexylmalic acid	Organic acids and derivatives	Hydroxy acids and derivatives	Medium-chain hydroxy acids and derivatives	This compound belongs to the class of organic compounds known as medium-chain hydroxy acids and derivatives. These are hydroxy acids with a 6 to 12 carbon atoms long side chain.
M370T358_POS	3-Propylmalate	Organic acids and derivatives	Hydroxy acids and derivatives	Medium-chain hydroxy acids and derivatives	This compound belongs to the class of organic compounds known as medium-chain hydroxy acids and derivatives. These are hydroxy acids with a 6 to 12 carbon atoms long side chain.
M405T707_POS	Lovastatin acid	Organic acids and derivatives	Hydroxy acids and derivatives	Medium-chain hydroxy acids and derivatives	This compound belongs to the class of organic compounds known as medium-chain hydroxy acids and derivatives. These are hydroxy acids with a 6 to 12 carbon atoms long side chain.
M417T766_NEG	Simvastatin acid	Organic acids and derivatives	Hydroxy acids and derivatives	Medium-chain hydroxy acids and derivatives	This compound belongs to the class of organic compounds known as medium-chain hydroxy acids and derivatives. These are hydroxy acids with a 6 to 12 carbon atoms long side chain.
M525T307_POS	2-[(6'-methylsulfanyl)hexyl]malate	Organic acids and derivatives	Hydroxy acids and derivatives	Medium-chain hydroxy acids and derivatives	This compound belongs to the class of organic compounds known as medium-chain hydroxy acids and derivatives. These are hydroxy acids with a 6 to 12 carbon atoms long side chain.
M117T935_POS	3-Sulfinylpyruvate	Organic acids and derivatives	Keto acids and derivatives	Alpha-keto acids and derivatives	This compound belongs to the class of organic compounds known as alpha-keto acids and derivatives. These are organic compounds containing an aldehyde substituted with a keto group on the adjacent carbon.
M175T104_NEG	Pyruvate	Organic acids and derivatives	Keto acids and derivatives	Alpha-keto acids and derivatives	This compound belongs to the class of organic compounds known as alpha-keto acids and derivatives. These are organic compounds containing an aldehyde substituted with a keto group on the adjacent carbon.
M249T337_NEG	2-oxohexa-4,5-cyclopropyl-5-enoate	Organic acids and derivatives	Keto acids and derivatives	Alpha-keto acids and derivatives	This compound belongs to the class of organic compounds known as alpha-keto acids and derivatives. These are organic compounds containing an aldehyde substituted with a keto group on the adjacent carbon.
M87T74_NEG	Pyruvic acid	Organic acids and derivatives	Keto acids and derivatives	Alpha-keto acids and derivatives	This compound belongs to the class of organic compounds known as alpha-keto acids and derivatives. These are organic compounds containing an aldehyde substituted with a keto group on the adjacent carbon.
M159T358_POS	Ethyl 3-oxohexanoate	Organic acids and derivatives	Keto acids and derivatives	Beta-keto acids and derivatives	This compound belongs to the class of organic compounds known as beta-keto acids and derivatives. These are organic compounds containing an aldehyde substituted with a keto group on the C3 carbon atom.
M403T392_NEG	Diethyl 2-methyl-3-oxosuccinate	Organic acids and derivatives	Keto acids and derivatives	Beta-keto acids and derivatives	This compound belongs to the class of organic compounds known as beta-keto acids and derivatives. These are organic compounds containing an aldehyde substituted with a keto group on the C3 carbon atom.
M143T72_NEG	4-Hydroxy-2-oxoglutarate	Organic acids and derivatives	Keto acids and derivatives	Gamma-keto acids and derivatives	This compound belongs to the class of organic compounds known as gamma-keto acids and derivatives. These are organic compounds containing an aldehyde substituted with a keto group on the C4 carbon atom.
M145T72_NEG	2-Oxoglutarate	Organic acids and derivatives	Keto acids and derivatives	Gamma-keto acids and derivatives	This compound belongs to the class of organic compounds known as gamma-keto acids and derivatives. These are organic compounds containing an aldehyde substituted with a keto group on the C4 carbon atom.
M206T100_POS	2-Oxosuberate	Organic acids and derivatives	Keto acids and derivatives	Medium-chain keto acids and derivatives	This compound belongs to the class of organic compounds known as medium-chain keto acids and derivatives. These are keto acids with a 6 to 12 carbon atoms long side chain.
M232T505_POS	3-Oxododecanoic acid	Organic acids and derivatives	Keto acids and derivatives	Medium-chain keto acids and derivatives	This compound belongs to the class of organic compounds known as medium-chain keto acids and derivatives. These are keto acids with a 6 to 12 carbon atoms long side chain.
M233T202_NEG	2-Hydroxy-6-oxo-6-(2-hydroxyphenyl)-hexa-2,4-dienoate	Organic acids and derivatives	Keto acids and derivatives	Medium-chain keto acids and derivatives	This compound belongs to the class of organic compounds known as medium-chain keto acids and derivatives. These are keto acids with a 6 to 12 carbon atoms long side chain.
M409T136_POS	2-Oxo-8-methylthiooctanoic acid	Organic acids and derivatives	Keto acids and derivatives	Medium-chain keto acids and derivatives	This compound belongs to the class of organic compounds known as medium-chain keto acids and derivatives. These are keto acids with a 6 to 12 carbon atoms long side chain.
M429T367_POS	2-Hydroxy-6-oxonona-2,4-diene-1,9-dioate	Organic acids and derivatives	Keto acids and derivatives	Medium-chain keto acids and derivatives	This compound belongs to the class of organic compounds known as medium-chain keto acids and derivatives. These are keto acids with a 6 to 12 carbon atoms long side chain.
M435T517_NEG	2-Oxo-9-methylthiononanoic acid	Organic acids and derivatives	Keto acids and derivatives	Medium-chain keto acids and derivatives	This compound belongs to the class of organic compounds known as medium-chain keto acids and derivatives. These are keto acids with a 6 to 12 carbon atoms long side chain.
M455T445_NEG	2-Hydroxy-3-carboxy-6-oxo-7-methylocta-2,4-dienoate	Organic acids and derivatives	Keto acids and derivatives	Medium-chain keto acids and derivatives	This compound belongs to the class of organic compounds known as medium-chain keto acids and derivatives. These are keto acids with a 6 to 12 carbon atoms long side chain.
M515T66_NEG	2-keto-3-Deoxy-6-phosphogluconic acid	Organic acids and derivatives	Keto acids and derivatives	Medium-chain keto acids and derivatives	This compound belongs to the class of organic compounds known as medium-chain keto acids and derivatives. These are keto acids with a 6 to 12 carbon atoms long side chain.
M120T65_POS	2-Oxobutanoate	Organic acids and derivatives	Keto acids and derivatives	Short-chain keto acids and derivatives	This compound belongs to the class of organic compounds known as short-chain keto acids and derivatives. These are keto acids with an alkyl chain the contains less than 6 carbon atoms.
M178T613_POS	3-Dehydrocarnitine	Organic acids and derivatives	Keto acids and derivatives	Short-chain keto acids and derivatives	This compound belongs to the class of organic compounds known as short-chain keto acids and derivatives. These are keto acids with an alkyl chain the contains less than 6 carbon atoms.
M259T497_NEG	(S)-3-methyl-2-oxopentanoate	Organic acids and derivatives	Keto acids and derivatives	Short-chain keto acids and derivatives	This compound belongs to the class of organic compounds known as short-chain keto acids and derivatives. These are keto acids with an alkyl chain the contains less than 6 carbon atoms.
M289T97_NEG	2-oxoglutaramate	Organic acids and derivatives	Keto acids and derivatives	Short-chain keto acids and derivatives	This compound belongs to the class of organic compounds known as short-chain keto acids and derivatives. These are keto acids with an alkyl chain the contains less than 6 carbon atoms.
M291T119_NEG	2-Aceto-2-hydroxybutanoate	Organic acids and derivatives	Keto acids and derivatives	Short-chain keto acids and derivatives	This compound belongs to the class of organic compounds known as short-chain keto acids and derivatives. These are keto acids with an alkyl chain the contains less than 6 carbon atoms.
M83T71_NEG	Acetoacetic acid	Organic acids and derivatives	Keto acids and derivatives	Short-chain keto acids and derivatives	This compound belongs to the class of organic compounds known as short-chain keto acids and derivatives. These are keto acids with an alkyl chain the contains less than 6 carbon atoms.
M119T68_NEG	urea-1-carboxylate	Organic acids and derivatives	Organic carbonic acids and derivatives	Ureas	This compound belongs to the class of organic compounds known as ureas. These are compounds containing two amine groups joined by a carbonyl (C=O) functional group.
M196T779_POS	N-(Aminomethyl)urea	Organic acids and derivatives	Organic carbonic acids and derivatives	Ureas	This compound belongs to the class of organic compounds known as ureas. These are compounds containing two amine groups joined by a carbonyl (C=O) functional group.
M123T60_POS	Carbamate	Organic acids and derivatives	Organic carbonic acids and derivatives		This compound belongs to the class of organic compounds known as organic carbonic acids and derivatives. These are compounds comprising the organic carbonic acid or a derivative thereof.
M226T935_POS	Ethoate-methyl	Organic acids and derivatives	Organic dithiophosphoric acids and derivatives	Dithiophosphate O-esters	This compound belongs to the class of organic compounds known as dithiophosphate o-esters. These are o-ester derivatives of dithiophosphates, with the general structure RSP(O)(O)=S (R = organyl group).
M232T77_POS	Alendronic acid	Organic acids and derivatives	Organic phosphonic acids and derivatives	Bisphosphonates	This compound belongs to the class of organic compounds known as bisphosphonates. These are organic compounds containing two phosphonate groups linked together through a carbon atoms.
M162T60_POS	Ethephon	Organic acids and derivatives	Organic phosphonic acids and derivatives	Organic phosphonic acids	This compound belongs to the class of organic compounds known as organic phosphonic acids. These are organic compounds containing phosphonic acid.
M194T949_POS	Fosfomycin calcium	Organic acids and derivatives	Organic phosphonic acids and derivatives	Organic phosphonic acids	This compound belongs to the class of organic compounds known as organic phosphonic acids. These are organic compounds containing phosphonic acid.
M365T127_POS	Soman	Organic acids and derivatives	Organic phosphonic acids and derivatives	Phosphonic acid esters	This compound belongs to the class of organic compounds known as phosphonic acid esters. These are organic compounds containing phosphonic acid ester functional group, with the general structure ROP(=O)OH (R = organyl group).
M170T676_NEG	Dimefox	Organic acids and derivatives	Organic phosphoric acids and derivatives	Organic phosphoramides	This compound belongs to the class of organic compounds known as organic phosphoramides. These are organic compounds containing the phosphoric acid amide functional group.
M302T361_NEG	Schradan	Organic acids and derivatives	Organic phosphoric acids and derivatives	Organic phosphoramides	This compound belongs to the class of organic compounds known as organic phosphoramides. These are organic compounds containing the phosphoric acid amide functional group.
M499T321_NEG	Heptenophos	Organic acids and derivatives	Organic phosphoric acids and derivatives	Phosphate esters	This compound belongs to the class of organic compounds known as dialkyl phosphates. These are organic compounds containing a phosphate group that is linked to exactly two alkyl chain.
M437T394_NEG	4-Nitrophenyl phosphate	Organic acids and derivatives	Organic phosphoric acids and derivatives	Phosphate esters	This compound belongs to the class of organic compounds known as phenyl phosphates. These are aromatic organooxygen compounds containing a phosphate group, which is O-esterified with a phenyl group.
M337T396_NEG	Phosphodimethylethanolamine	Organic acids and derivatives	Organic phosphoric acids and derivatives	Phosphate esters	This compound belongs to the class of organic compounds known as phosphoethanolamines. These are compounds containing a phosphate linked to the second carbon of an ethanolamine.
M183T514_POS	Triethylphosphate	Organic acids and derivatives	Organic phosphoric acids and derivatives	Phosphate esters	This compound belongs to the class of organic compounds known as trialkyl phosphates. These are organic compounds containing a phosphate group that is linked to exactly three alkyl chains.
M267T783_POS	Tri-isobutyl phosphate	Organic acids and derivatives	Organic phosphoric acids and derivatives	Phosphate esters	This compound belongs to the class of organic compounds known as trialkyl phosphates. These are organic compounds containing a phosphate group that is linked to exactly three alkyl chains.
M291T374_NEG	Phosphophosphinate	Organic acids and derivatives	Organic phosphoric acids and derivatives		This compound belongs to the class of organic compounds known as organic phosphoric acids and derivatives. These are organic compounds containing phosphoric acid or a derivative thereof.
M112T165_NEG	Methanesulfonic acid	Organic acids and derivatives	Organic sulfonic acids and derivatives	Organosulfonic acids and derivatives	This compound belongs to the class of organic compounds known as organosulfonic acids. These are compounds containing the sulfonic acid group, which has the general structure RS(=O)2OH (R is not a hydrogen atom).
M457T342_NEG	TES	Organic acids and derivatives	Organic sulfonic acids and derivatives	Organosulfonic acids and derivatives	This compound belongs to the class of organic compounds known as organosulfonic acids. These are compounds containing the sulfonic acid group, which has the general structure RS(=O)2OH (R is not a hydrogen atom).
M290T97_1_NEG	Ancorinolate B	Organic acids and derivatives	Organic sulfuric acids and derivatives	Arylsulfates	This compound belongs to the class of organic compounds known as arylsulfates. These are organic compounds containing a sulfate group that carries an aryl group through an ether group.
M470T539_POS	Luciferyl sulfate	Organic acids and derivatives	Organic sulfuric acids and derivatives	Arylsulfates	This compound belongs to the class of organic compounds known as arylsulfates. These are organic compounds containing a sulfate group that carries an aryl group through an ether group.
M230T139_NEG	Acetaminophen sulfate	Organic acids and derivatives	Organic sulfuric acids and derivatives	Arylsulfates	This compound belongs to the class of organic compounds known as phenylsulfates. These are compounds containing a sulfuric acid group conjugated to a phenyl group.
M588T772_NEG	SNF 4794-12	Organic acids and derivatives	Organic sulfuric acids and derivatives	Arylsulfates	This compound belongs to the class of organic compounds known as phenylsulfates. These are compounds containing a sulfuric acid group conjugated to a phenyl group.
M309T921_NEG	C12-AE1S (TENTATIVE)	Organic acids and derivatives	Organic sulfuric acids and derivatives	Sulfuric acid esters	This compound belongs to the class of organic compounds known as sulfuric acid monoesters. These are organic compounds containing the sulfuric acid monoester functional group, with the generic structure ROS(O)(=O)=O, (R=organyl group).
M249T66_POS	Thionazin	Organic acids and derivatives	Organic thiophosphoric acids and derivatives	Thiophosphoric acid esters	This compound belongs to the class of organic compounds known as aryl thiophosphates. These are organic compounds containing the thiophosphoric acid functional group or a derivative thereof, with the general structure ROP(OR')(OR'')=S, where at least one R-group is an aryl group.
M383T934_NEG	Bromofos	Organic acids and derivatives	Organic thiophosphoric acids and derivatives	Thiophosphoric acid esters	This compound belongs to the class of organic compounds known as phenyl thiophosphates. These are organothiophosphorus compounds that contain a thiophosphoric acid O-esterified with a phenyl group.
M635T806_NEG	Tebupirimfos	Organic acids and derivatives	Organic thiophosphoric acids and derivatives	Thiophosphoric acid esters	This compound belongs to the class of organic compounds known as pyrimidinyl phosphorothioates. These are organic compounds containing the thiophosphoric acid functional group or a derivative thereof, with the general structure ROP(OR')(OR'')=S, where R= pyrimidine, R' = organyl group , and R\" = any atom.
M146T60_POS	methanesulfenate	Organic acids and derivatives	Organosulfenic acids and derivatives	Organosulfenic acids	This compound belongs to the class of organic compounds known as s-alkylsulfenates. These are organosulfur compounds containing a sulfenic acid, where the sulfur atom is linked to an alkyl group. They have the general formula RSOH, where R is an alkyl group.
M157T73_POS	ethylsulfenate	Organic acids and derivatives	Organosulfenic acids and derivatives	Organosulfenic acids	This compound belongs to the class of organic compounds known as s-alkylsulfenates. These are organosulfur compounds containing a sulfenic acid, where the sulfur atom is linked to an alkyl group. They have the general formula RSOH, where R is an alkyl group.
M608T413_POS	Enniatin B2	Organic acids and derivatives	Peptidomimetics	Depsipeptides	This compound belongs to the class of organic compounds known as cyclic depsipeptides. These are natural or synthetic compounds having sequences of amino and hydroxy carboxylic acid residues (usually α-amino and α-hydroxy acids) connected in a ring. The residues are commonly but not necessarily regularly alternating.
M652T679_NEG	Enniatin B4	Organic acids and derivatives	Peptidomimetics	Depsipeptides	This compound belongs to the class of organic compounds known as cyclic depsipeptides. These are natural or synthetic compounds having sequences of amino and hydroxy carboxylic acid residues (usually α-amino and α-hydroxy acids) connected in a ring. The residues are commonly but not necessarily regularly alternating.
M218T60_POS	beta-Alanyl-L-lysine	Organic acids and derivatives	Peptidomimetics	Hybrid peptides	This compound belongs to the class of organic compounds known as hybrid peptides. These are compounds containing at least two different types of amino acids (alpha, beta, gamma, delta) linked to each other through a peptide bond.
M326T156_POS	Ubenimex	Organic acids and derivatives	Peptidomimetics	Hybrid peptides	This compound belongs to the class of organic compounds known as hybrid peptides. These are compounds containing at least two different types of amino acids (alpha, beta, gamma, delta) linked to each other through a peptide bond.
M351T288_NEG	S-Methylhomoglutathione	Organic acids and derivatives	Peptidomimetics	Hybrid peptides	This compound belongs to the class of organic compounds known as hybrid peptides. These are compounds containing at least two different types of amino acids (alpha, beta, gamma, delta) linked to each other through a peptide bond.
M383T417_NEG	(R)-4'-Phosphopantothenoyl-L-cysteine	Organic acids and derivatives	Peptidomimetics	Hybrid peptides	This compound belongs to the class of organic compounds known as hybrid peptides. These are compounds containing at least two different types of amino acids (alpha, beta, gamma, delta) linked to each other through a peptide bond.
M455T350_NEG	Amastatin	Organic acids and derivatives	Peptidomimetics	Hybrid peptides	This compound belongs to the class of organic compounds known as hybrid peptides. These are compounds containing at least two different types of amino acids (alpha, beta, gamma, delta) linked to each other through a peptide bond.
M552T468_NEG	Cyclochlorotine	Organic acids and derivatives	Peptidomimetics	Hybrid peptides	This compound belongs to the class of organic compounds known as hybrid peptides. These are compounds containing at least two different types of amino acids (alpha, beta, gamma, delta) linked to each other through a peptide bond.
M596T804_POS	L-Asp(4-L-Arg)	Organic acids and derivatives	Peptidomimetics	Hybrid peptides	This compound belongs to the class of organic compounds known as hybrid peptides. These are compounds containing at least two different types of amino acids (alpha, beta, gamma, delta) linked to each other through a peptide bond.
M635T341_NEG	Cryptophycin 1	Organic acids and derivatives	Peptidomimetics	Hybrid peptides	This compound belongs to the class of organic compounds known as hybrid peptides. These are compounds containing at least two different types of amino acids (alpha, beta, gamma, delta) linked to each other through a peptide bond.
M251T595_NEG	S-(Hydroxyphenylacetothiohydroximoyl)-L-cysteine	Organic acids and derivatives	Thiohydroximic acids and derivatives	Thiohydroximic acids	This compound belongs to the class of organic compounds known as s-alkyl-thiohydroximates. These are organosulfur compounds with the general structure RC(S)=NOH, where R =alkyl group.
M312T394_NEG	S-(Indolylmethylthiohydroximoyl)-L-cysteine	Organic acids and derivatives	Thiohydroximic acids and derivatives	Thiohydroximic acids	This compound belongs to the class of organic compounds known as s-alkyl-thiohydroximates. These are organosulfur compounds with the general structure RC(S)=NOH, where R =alkyl group.
M165T153_POS	S-1-Propenyl 1-propanesulfinothioate	Organic acids and derivatives	Thiosulfinic acid esters		This compound belongs to the class of organic compounds known as thiosulfinic acid esters. These are organic compounds containing an ester of thiosulfinic acid with the general structure RS(=S)OR' (R, R'=alkyl, aryl).
M130T158_NEG	Triethanolamine	Organic nitrogen compounds	Organonitrogen compounds	Amines	This compound belongs to the class of organic compounds known as 1,2-aminoalcohols. These are organic compounds containing an alkyl chain with an amine group bound to the C1 atom and an alcohol group bound to the C2 atom.
M230T600_POS	Xestoaminol C	Organic nitrogen compounds	Organonitrogen compounds	Amines	This compound belongs to the class of organic compounds known as 1,2-aminoalcohols. These are organic compounds containing an alkyl chain with an amine group bound to the C1 atom and an alcohol group bound to the C2 atom.
M282T785_POS	Sphingosine	Organic nitrogen compounds	Organonitrogen compounds	Amines	This compound belongs to the class of organic compounds known as 1,2-aminoalcohols. These are organic compounds containing an alkyl chain with an amine group bound to the C1 atom and an alcohol group bound to the C2 atom.
M310T820_POS	N,N-Dimethylsphing-4-enine	Organic nitrogen compounds	Organonitrogen compounds	Amines	This compound belongs to the class of organic compounds known as 1,2-aminoalcohols. These are organic compounds containing an alkyl chain with an amine group bound to the C1 atom and an alcohol group bound to the C2 atom.
M406T696_POS	Aminopentol	Organic nitrogen compounds	Organonitrogen compounds	Amines	This compound belongs to the class of organic compounds known as 1,2-aminoalcohols. These are organic compounds containing an alkyl chain with an amine group bound to the C1 atom and an alcohol group bound to the C2 atom.
M301T912_POS	phytosphingosine (C18)	Organic nitrogen compounds	Organonitrogen compounds	Amines	This compound belongs to the class of organic compounds known as 1,3-aminoalcohols. These are organic compounds containing an alkyl chain with an amine group bound to the C1 atom and an alcohol group bound to the C3 atom.
M377T80_POS	Mannomustine dihydrochloride	Organic nitrogen compounds	Organonitrogen compounds	Amines	This compound belongs to the class of organic compounds known as 1,3-aminoalcohols. These are organic compounds containing an alkyl chain with an amine group bound to the C1 atom and an alcohol group bound to the C3 atom.
M202T935_POS	Potassium bis(2-hydroxyethyl)dithiocarbamate	Organic nitrogen compounds	Organonitrogen compounds	Amines	This compound belongs to the class of organic compounds known as alkanolamines. These are organic compounds that carry a hydroxy and an amino functional groups on an alkane backbone.
M244T99_POS	Porphobilinogen	Organic nitrogen compounds	Organonitrogen compounds	Amines	This compound belongs to the class of organic compounds known as aralkylamines. These are alkylamines in which the alkyl group is substituted at one carbon atom by an aromatic hydrocarbyl group.
M413T502_NEG	Tridihexethyl bromide	Organic nitrogen compounds	Organonitrogen compounds	Amines	This compound belongs to the class of organic compounds known as aralkylamines. These are alkylamines in which the alkyl group is substituted at one carbon atom by an aromatic hydrocarbyl group.
M504T328_POS	Phencyclidine	Organic nitrogen compounds	Organonitrogen compounds	Amines	This compound belongs to the class of organic compounds known as aralkylamines. These are alkylamines in which the alkyl group is substituted at one carbon atom by an aromatic hydrocarbyl group.
M203T610_POS	Spermine	Organic nitrogen compounds	Organonitrogen compounds	Amines	This compound belongs to the class of organic compounds known as dialkylamines. These are organic compounds containing a dialkylamine group, characterized by two alkyl groups bonded to the amino nitrogen.
M239T159_POS	Pirimicarb	Organic nitrogen compounds	Organonitrogen compounds	Amines	This compound belongs to the class of organic compounds known as dialkylarylamines. These are aliphatic aromatic amines in which the amino group is linked to two aliphatic chains and one aromatic group.
M257T171_POS	Heteromine F	Organic nitrogen compounds	Organonitrogen compounds	Amines	This compound belongs to the class of organic compounds known as dialkylarylamines. These are aliphatic aromatic amines in which the amino group is linked to two aliphatic chains and one aromatic group.
M130T287_POS	Octylamine	Organic nitrogen compounds	Organonitrogen compounds	Amines	This compound belongs to the class of organic compounds known as monoalkylamines. These are organic compounds containing an primary aliphatic amine group.
M320T695_POS	Amantadine	Organic nitrogen compounds	Organonitrogen compounds	Amines	This compound belongs to the class of organic compounds known as monoalkylamines. These are organic compounds containing an primary aliphatic amine group.
M375T182_POS	Amantadine hydrochloride	Organic nitrogen compounds	Organonitrogen compounds	Amines	This compound belongs to the class of organic compounds known as monoalkylamines. These are organic compounds containing an primary aliphatic amine group.
M376T716_POS	Rimantadine	Organic nitrogen compounds	Organonitrogen compounds	Amines	This compound belongs to the class of organic compounds known as monoalkylamines. These are organic compounds containing an primary aliphatic amine group.
M75T60_2_POS	1,3-Diaminopropane	Organic nitrogen compounds	Organonitrogen compounds	Amines	This compound belongs to the class of organic compounds known as monoalkylamines. These are organic compounds containing an primary aliphatic amine group.
M322T916_POS	alpha-Linolenoyl Ethanolamide	Organic nitrogen compounds	Organonitrogen compounds	Amines	This compound belongs to the class of organic compounds known as n-acylethanolamines. These are compounds containing an N-acyethanolamine moiety, which is characterized by an acyl group is linked to the nitrogen atom of ethanolamine.
M366T729_POS	Semiplenamide A	Organic nitrogen compounds	Organonitrogen compounds	Amines	This compound belongs to the class of organic compounds known as n-acylethanolamines. These are compounds containing an N-acyethanolamine moiety, which is characterized by an acyl group is linked to the nitrogen atom of ethanolamine.
M376T826_POS	7,10,13,16-Docosatetraenoylethanolamine	Organic nitrogen compounds	Organonitrogen compounds	Amines	This compound belongs to the class of organic compounds known as n-acylethanolamines. These are compounds containing an N-acyethanolamine moiety, which is characterized by an acyl group is linked to the nitrogen atom of ethanolamine.
M203T149_POS	Otonecine	Organic nitrogen compounds	Organonitrogen compounds	Amines	This compound belongs to the class of organic compounds known as trialkylamines. These are organic compounds containing a trialkylamine group, characterized by exactly three alkyl groups bonded to the amino nitrogen.
M319T695_POS	Clathculin A	Organic nitrogen compounds	Organonitrogen compounds	Amines	This compound belongs to the class of organic compounds known as trialkylamines. These are organic compounds containing a trialkylamine group, characterized by exactly three alkyl groups bonded to the amino nitrogen.
M405T394_NEG	4,4',6,6'-Tetranitro-2,2'-azoxytoluene	Organic nitrogen compounds	Organonitrogen compounds	Amines	This compound belongs to the class of organic compounds known as triarylamines. These are organic compounds containing a trialkylamine group, characterized by exactly three aryl groups bonded to the amino nitrogen.
M230T695_POS	N,N-Dimethyldodecylamine N-oxide	Organic nitrogen compounds	Organonitrogen compounds	Aminoxides	This compound belongs to the class of organic compounds known as long-chain alkyl amine oxides. These are aminoxides that carry an alkyl chain ranging from C10 to C24.
M315T927_POS	Buformin	Organic nitrogen compounds	Organonitrogen compounds	Guanidines	This compound belongs to the class of organic compounds known as biguanides. These are organic compounds containing two N-linked guanidines.
M131T61_POS	Agmatine	Organic nitrogen compounds	Organonitrogen compounds	Guanidines	This compound belongs to the class of organic compounds known as guanidines. These are compounds containing a guanidine moiety, with the general structure (R1R2N)(R3R4N)C=N-R5.
M150T644_POS	(3-Aminopropoxy)guanidine	Organic nitrogen compounds	Organonitrogen compounds	Guanidines	This compound belongs to the class of organic compounds known as guanidines. These are compounds containing a guanidine moiety, with the general structure (R1R2N)(R3R4N)C=N-R5.
M375T717_POS	N1-(3-Aminopropyl)agmatine	Organic nitrogen compounds	Organonitrogen compounds	Guanidines	This compound belongs to the class of organic compounds known as guanidines. These are compounds containing a guanidine moiety, with the general structure (R1R2N)(R3R4N)C=N-R5.
M261T69_NEG	Aureothricin	Organic nitrogen compounds	Organonitrogen compounds	N-arylamides	This compound belongs to the class of organic compounds known as n-arylamides. These are organic compounds that contain a carboxamide group that is N-linked to a aryl group. They have the generic structure RC(=O)N(R')H, R = organyl group and R'= aryl group.
M657T446_NEG	Thiomarinol F	Organic nitrogen compounds	Organonitrogen compounds	N-arylamides	This compound belongs to the class of organic compounds known as n-arylamides. These are organic compounds that contain a carboxamide group that is N-linked to a aryl group. They have the generic structure RC(=O)N(R')H, R = organyl group and R'= aryl group.
M624T378_POS	Chlorambucil	Organic nitrogen compounds	Organonitrogen compounds	Nitrogen mustard compounds	This compound belongs to the class of organic compounds known as nitrogen mustard compounds. These are compounds having two beta-haloalkyl groups bound to a nitrogen atom.
M124T929_POS	Acrylonitrile	Organic nitrogen compounds	Organonitrogen compounds	Organic cyanides	This compound belongs to the class of organic compounds known as nitriles. These are compounds having the structure RC#N; thus C-substituted derivatives of hydrocyanic acid, HC#N.
[truncated: 1,066 more rows]
