# Supplementary material for: Modulation of lignin and anthocyanin homeostasis by GTP cyclohydrolase1 in maize
Source: Plant Biotechnol J. 2025 Mar 28;23(7):2449–63. doi: 10.1111/pbi.70061 (PMC12205856; doi:10.1111/pbi.70061)
Supplement: Supplementary file 13 — Table S1. Differentially expressed gene. Table S2. GO enrichment result. Table S3. KEGG enrichment result. Table S4. Compound annotation. Table S5. Compound classification. Table S6. Different accumulated metabolites (DAMs) between bm6 and B73. Table S7. Accumulation profile of non‐redundant compounds. Table S8. IP‐MS result. Table S9. Primer Sequences Used in the Study. [file PBI-23-2449-s007.zip › supplied data/supplied data/Supporting tables. Table S6 Different accumulated metabolites (DAMs) between bm6 and B73.xlsx]

## Sheet: Table S6
Supplement Table 6. Different accumulated metabolites (DAMs) between bm6 and B73
CompoundID	bm6	B73	P-value	VIP	FDR	log2fc
M675T394_NEG	5.52728e+06	138604	0.00201	1.2469	0.013305	5.31753
M505T139_NEG	2.66231e+06	144981	0.000899	1.24766	0.00904622	4.19874
M295T394_NEG	3.02966e+06	190544	0.00141	1.24772	0.0111533	3.99096
M315T469_NEG	4.7511e+06	309059	0.000876	1.24962	0.00902905	3.94231
M335T514_NEG	1.36312e+06	101147	0.000462	1.25037	0.00683622	3.7524
M293T394_3_NEG	1.9916e+08	1.60711e+07	0.000143	1.25134	0.00398202	3.63139
M295T474_POS	6.64685e+06	551632	0.0036	1.24271	0.0183622	3.59089
M294T394_NEG	2.68073e+07	2.23816e+06	0.000423	1.25037	0.00664487	3.58224
M437T394_NEG	1.6457e+06	151168	2.42e-05	1.24848	0.00238156	3.44448
M435T394_NEG	3.49388e+06	334541	0.00187	1.24512	0.0129011	3.38457
M312T394_NEG	1.52613e+06	155665	0.000146	1.24533	0.00400423	3.29336
M404T68_NEG	1.54232e+07	1.68066e+06	0.000586	1.24819	0.00731393	3.198
M362T280_POS	2.58349e+06	321873	0.000335	1.25018	0.00614646	3.00476
M339T394_NEG	5.29739e+06	692995	0.000381	1.25071	0.00627993	2.93437
M303T470_NEG	309120	59391.4	0.00136	1.23441	0.011045	2.37984
M370T354_NEG	1.04525e+07	2.04062e+06	0.0132	1.21935	0.0392597	2.35677
M299T517_NEG	1.42071e+06	318319	0.00113	1.24683	0.0100291	2.15807
M291T374_NEG	510017	123873	0.00327	1.2383	0.0173398	2.04168
M608T462_NEG	1.27319e+06	310403	0.00319	1.24196	0.017078	2.03624
M411T444_NEG	5.80874e+06	1.47469e+06	7.62e-05	1.25024	0.00339201	1.97781
M353T341_NEG	1.56495e+06	402889	0.00177	1.24387	0.0125741	1.95766
M299T647_NEG	3.03747e+06	793577	0.00449	1.23409	0.020895	1.93643
M237T130_NEG	5.53143e+06	1.45169e+06	3.53e-05	1.24989	0.00263316	1.92992
M341T64_NEG	7.18273e+06	1.97536e+06	0.0093	1.19026	0.0316882	1.86241
M392T787_NEG	217287	62101.2	0.0184	1.19489	0.0490569	1.80691
M443T553_NEG	369612	106429	2.9e-05	1.24811	0.00248805	1.79612
M249T66_POS	1.73926e+07	5.03386e+06	0.0111	1.17787	0.035171	1.78874
M677T394_NEG	530003	162346	0.00876	1.2277	0.0305005	1.70693
M247T530_NEG	272769	84211.5	0.000127	1.24116	0.00386077	1.69559
M579T110_NEG	577120	181781	0.000621	1.22995	0.00761123	1.66667
M440T67_NEG	5.52992e+06	1.7459e+06	0.000445	1.24264	0.00683622	1.66329
M589T386_NEG	734078	232561	0.00111	1.24563	0.00993064	1.65833
M292T335_NEG	421767	134080	0.000134	1.24532	0.00386077	1.65335
M206T312_NEG	1.13209e+06	361044	0.000107	1.24463	0.00375994	1.64874
M651T414_NEG	9.91789e+06	3.23019e+06	3.2e-05	1.24915	0.0026051	1.61841
M271T633_NEG	2.00902e+06	659431	0.00114	1.24303	0.0100645	1.6072
M379T66_NEG	5.8069e+07	1.93118e+07	0.000359	1.24949	0.00622391	1.58829
M527T64_NEG	3.09424e+06	1.05593e+06	0.000836	1.23063	0.00888018	1.55107
M652T414_NEG	3.01735e+06	1.03419e+06	5.1e-06	1.24984	0.00114645	1.54478
M327T313_NEG	317668	109024	0.000178	1.23841	0.00451203	1.54288
M598T397_POS	1.05135e+06	372022	1.86e-05	1.24908	0.00214606	1.49878
M377T169_POS	1.22661e+06	435391	0.0194	1.20199	0.0506732	1.49429
M439T66_NEG	4.59054e+07	1.63415e+07	0.00139	1.24817	0.0111268	1.49013
M595T445_POS	1.31958e+07	4.70206e+06	7.17e-05	1.24931	0.00338217	1.48871
M235T158_POS	3.74797e+07	1.34575e+07	1.56e-06	1.251	0.000823953	1.4777
M827T354_NEG	1.68789e+06	617136	4.73e-05	1.24508	0.00290798	1.45156
M677T539_NEG	416018	153138	0.00479	1.2393	0.0216586	1.44181
M494T314_NEG	247644	91881.4	0.0289	1.18161	0.0653428	1.43042
M451T65_1_NEG	1.8057e+07	6.70703e+06	0.00224	1.24517	0.0140357	1.42882
M300T647_NEG	414358	153919	0.00441	1.1862	0.0206955	1.42871
M236T158_POS	4.8539e+06	1.81954e+06	4.52e-05	1.24774	0.00287251	1.41557
M395T873_NEG	84421.6	31836	0.0014	1.21452	0.0111268	1.40695
M431T116_NEG	665127	251834	0.00213	1.24204	0.0136011	1.40116
M429T367_POS	859313	325678	0.000503	1.24524	0.00686325	1.39974
M452T65_NEG	2.50273e+06	951991	0.000902	1.22329	0.00904622	1.39448
M511T354_NEG	1.53055e+06	582905	6.92e-06	1.24936	0.00114981	1.39271
M281T66_POS	8.04726e+06	3.06588e+06	0.00843	1.23053	0.0298169	1.3922
M330T128_NEG	566458	215820	0.0114	1.1983	0.0355493	1.39214
M721T338_NEG	1.83137e+06	701150	4.13e-05	1.24701	0.0028441	1.38513
M141T64_NEG	3.67119e+06	1.42167e+06	0.000861	1.22523	0.00897479	1.36866
M513T66_NEG	6.50364e+06	2.52649e+06	0.00474	1.22708	0.0215197	1.36411
M517T701_NEG	688567	268279	0.017	1.16373	0.0463208	1.35986
M455T445_NEG	3.34876e+06	1.31712e+06	0.00179	1.2391	0.0126796	1.34624
M515T66_NEG	2.29609e+06	903393	0.00602	1.22235	0.0248066	1.34575
M518T450_NEG	327226	129733	0.000487	1.23504	0.00686325	1.33474
M609T610_NEG	743590	296707	0.00261	1.24045	0.0155393	1.32547
M383T213_POS	537902	218416	7.25e-07	1.25138	0.000606462	1.30026
M328T481_POS	1.35572e+07	5.50533e+06	0.000839	1.24955	0.00888384	1.30016
M254T72_NEG	4.09445e+06	1.66966e+06	4.55e-05	1.24707	0.00287251	1.29412
M517T450_NEG	1.4569e+06	594424	0.000903	1.24821	0.00904622	1.29334
M339T109_NEG	737516	301114	0.00657	1.19088	0.0259236	1.29237
M470T539_POS	2.09546e+06	857415	0.00431	1.24097	0.0204557	1.2892
M394T731_POS	891618	365502	0.00366	1.20836	0.018499	1.28655
M378T130_NEG	544152	223994	0.0101	1.16634	0.0329382	1.28055
M429T614_NEG	425990	175448	0.04	1.08547	0.0817094	1.27977
M493T693_NEG	692494	285382	0.0162	1.19107	0.0450584	1.27891
M404T613_NEG	1.38589e+06	572701	7.96e-05	1.24383	0.00339201	1.27496
M316T71_NEG	2.61371e+06	1.09513e+06	0.00438	1.23871	0.0206955	1.255
M403T614_NEG	6.91114e+06	2.90968e+06	0.00173	1.24559	0.0124218	1.24806
M596T397_NEG	270890	115784	0.00534	1.1805	0.0230253	1.22627
M449T354_NEG	304844	130327	0.000167	1.24934	0.00436548	1.22594
M329T481_POS	2.404e+06	1.02934e+06	0.000949	1.23361	0.00915088	1.22372
M676T539_NEG	1.58071e+06	679020	0.00141	1.23291	0.0111533	1.21905
M474T445_POS	2.4994e+06	1.08532e+06	0.00213	1.239	0.0136011	1.20346
M675T539_NEG	4.70809e+06	2.05354e+06	0.00161	1.23974	0.0118137	1.19703
M658T675_NEG	176702	77421.1	0.00211	1.2126	0.013525	1.19052
M296T473_POS	737468	323524	0.00252	1.23421	0.0151167	1.18871
M208T313_POS	683370	305645	0.00207	1.20609	0.0133969	1.16081
M243T639_NEG	1.42732e+06	639997	0.00121	1.24718	0.0102498	1.15717
M699T519_NEG	166021	75116.1	0.00374	1.20389	0.0187898	1.14417
M318T113_1_NEG	514158	233288	0.0246	1.14674	0.0590047	1.1401
M328T480_NEG	246041	111986	0.000106	1.24151	0.00375994	1.13558
M398T355_POS	9.19917e+06	4.24018e+06	0.000921	1.24966	0.0091102	1.11738
M340T435_NEG	193493	89457.7	0.00457	1.23562	0.0210913	1.113
M242T68_NEG	4.48238e+07	2.08007e+07	0.000359	1.24868	0.00622391	1.10763
M337T396_NEG	1.34002e+06	622082	0.000937	1.23804	0.00915088	1.10708
M443T203_NEG	1.29537e+06	602358	0.000765	1.22728	0.00845305	1.10467
M413T354_NEG	689674	324627	0.0141	1.20943	0.0410249	1.08713
M294T230_POS	3.61755e+06	1.71153e+06	9.44e-08	1.25176	0.000233105	1.07973
M298T109_NEG	1.30162e+06	618031	0.00075	1.22422	0.00838731	1.07456
M363T597_POS	784735	376210	0.0023	1.22422	0.0142779	1.06067
M277T831_NEG	113014	54559.6	0.00197	1.2221	0.0131569	1.05059
M145T509_NEG	2.14258e+06	1.03466e+06	0.00874	1.22885	0.0304943	1.05019
M206T412_NEG	3.31379e+06	1.60195e+06	0.00944	1.22055	0.0319376	1.04865
M385T673_NEG	1.41034e+06	685336	3.59e-05	1.24704	0.00263316	1.04116
M405T394_NEG	168506	82552.4	0.000144	1.23973	0.00398202	1.02942
M457T523_POS	377901	186881	0.00497	1.1844	0.0221728	1.01589
M358T595_NEG	358146	177239	0.0467	1.02398	0.0912723	1.01485
M101T60_2_POS	3.143e+07	1.55949e+07	0.0174	1.12273	0.0469898	1.01107
M571T338_NEG	237560	117940	0.000227	1.24082	0.00499699	1.01024
M429T363_NEG	730444	363062	0.0014	1.23971	0.0111268	1.00856
M345T110_NEG	3.16601e+06	1.57941e+06	0.00191	1.24084	0.0130311	1.00328
M439T497_POS	804158	402902	0.004	1.22839	0.0195387	0.997052
M238T129_NEG	364157	182721	0.00253	1.2444	0.0151167	0.994918
M273T467_NEG	747120	375477	0.000781	1.22953	0.00852304	0.992615
M167T137_NEG	1.08618e+07	5.46548e+06	0.000651	1.24428	0.00787578	0.990846
M94T61_POS	3.92985e+08	1.98262e+08	0.00208	1.23186	0.0134357	0.987067
M71T60_POS	2.95953e+07	1.49394e+07	0.00719	1.17536	0.0273694	0.98625
M293T395_POS	982814	496216	0.0136	1.19831	0.0401284	0.985949
M386T673_NEG	270069	136494	0.00151	1.22179	0.0114309	0.984487
M405T847_POS	184781	93600.4	0.0352	1.16673	0.0752583	0.981227
M228T584_NEG	2.82052e+06	1.43125e+06	0.0108	1.22406	0.0345807	0.978683
M244T640_POS	8.27946e+06	4.20466e+06	0.000877	1.2425	0.00902905	0.977548
M399T354_POS	1.48673e+06	755070	0.000108	1.24809	0.00375994	0.97746
M557T427_NEG	732824	373661	0.0186	1.18973	0.0493933	0.971738
M578T455_NEG	325583	166360	0.0146	1.20073	0.0420048	0.96872
M549T103_NEG	1.32611e+06	678132	0.0212	1.15255	0.0534151	0.967562
M101T75_POS	2.68617e+07	1.37761e+07	0.00481	1.23184	0.0216904	0.963385
M388T296_NEG	99209.8	50929.9	0.0363	1.09285	0.0766792	0.96197
M92T60_POS	5.19412e+07	2.68889e+07	0.0249	1.11827	0.0593837	0.949869
M338T747_NEG	153161	79300.1	0.00579	1.189	0.0240962	0.94965
M480T439_NEG	633849	329673	0.000346	1.24544	0.00619099	0.943102
M338T414_NEG	1.71622e+06	894313	0.00961	1.15115	0.0321551	0.940386
M448T363_POS	1.25319e+06	653048	8.59e-05	1.24961	0.00346291	0.940339
M422T303_POS	773650	403832	0.00784	1.2211	0.028329	0.937925
M524T141_POS	1.24795e+06	651606	0.00547	1.23117	0.0233154	0.937492
M703T523_NEG	704362	370522	0.000723	1.2493	0.00830771	0.926755
M216T690_POS	890312	471684	0.00741	1.21756	0.0277336	0.91649
M455T64_POS	6.36319e+06	3.37299e+06	0.000279	1.23576	0.00559002	0.915722
M598T111_POS	794332	421653	0.00302	1.20454	0.0166203	0.913685
M637T373_NEG	205835	109305	0.0253	1.17415	0.0600382	0.913134
M277T109_NEG	2.11944e+06	1.12652e+06	0.00317	1.22486	0.0169981	0.911806
M495T667_NEG	1.20741e+06	646739	0.000785	1.24676	0.00852795	0.900656
M83T60_POS	8.71567e+07	4.69803e+07	0.0381	1.11385	0.0792802	0.891557
M385T653_POS	5.97413e+06	3.23304e+06	0.0455	1.07084	0.0896602	0.885838
M337T414_NEG	1.01394e+07	5.50069e+06	0.000152	1.24226	0.00406874	0.882292
M416T592_NEG	219095	119625	0.00982	1.1779	0.0325664	0.873033
M216T598_POS	1.46159e+06	798253	0.00531	1.23165	0.0229255	0.872622
M741T567_NEG	529674	290551	0.000869	1.22562	0.00900209	0.86631
M146T60_POS	4.39796e+07	2.41298e+07	0.0311	1.10074	0.0683261	0.86602
M350T443_NEG	453486	249506	0.00686	1.21851	0.0266283	0.861981
M456T444_1_NEG	722639	398247	0.00302	1.23476	0.0166203	0.85961
M123T60_POS	1.95643e+08	1.07823e+08	0.0198	1.12774	0.0513971	0.859556
M422T159_NEG	131848	72936.2	0.0202	1.10437	0.051872	0.854173
M230T584_POS	1.59216e+06	882006	0.000576	1.24255	0.00728544	0.852124
M177T68_NEG	2.39314e+07	1.33024e+07	0.0149	1.21344	0.0424663	0.847216
M369T399_NEG	539462	303952	0.00423	1.21396	0.0201618	0.827675
M195T68_NEG	2.69643e+07	1.52691e+07	0.000128	1.24521	0.00386077	0.820435
M103T60_POS	4.40984e+07	2.50029e+07	0.0117	1.19855	0.0361479	0.818632
M519T511_NEG	308462	174925	0.000947	1.22066	0.00915088	0.818351
M301T256_NEG	132277	75136.9	0.044	1.04077	0.0873215	0.815971
M504T640_POS	271442	154971	0.00294	1.19639	0.0164778	0.808642
M477T619_NEG	242350	138363	0.000227	1.23791	0.00499699	0.80863
M726T405_POS	1.68816e+06	966770	0.00963	1.16718	0.0321577	0.804208
M361T567_NEG	331134	190080	0.00127	1.22639	0.0105184	0.800809
M510T423_NEG	518580	298102	0.0116	1.1581	0.0360052	0.79876
M339T436_NEG	1.14584e+06	661777	0.000367	1.23381	0.0062504	0.791986
M554T417_POS	1.0079e+06	584568	0.00629	1.21341	0.0252961	0.785913
M431T416_NEG	2.16066e+06	1.25651e+06	0.0032	1.21015	0.0171042	0.782042
M622T407_NEG	261343	153226	0.0239	1.15179	0.0580751	0.770285
M839T604_NEG	149142	87751.6	0.0194	1.14996	0.0506732	0.765193
M139T60_POS	8.66649e+06	5.11069e+06	0.029	1.10747	0.0653428	0.761928
M237T409_NEG	5.09423e+06	3.00509e+06	3.25e-05	1.24821	0.0026051	0.761456
M742T567_NEG	195122	115691	0.00452	1.20637	0.0209473	0.754099
M120T430_NEG	621132	369268	0.00154	1.22505	0.0115276	0.750229
M240T593_NEG	211592	126572	0.00593	1.18898	0.0245263	0.741326
M164T429_NEG	3.92176e+06	2.34738e+06	0.000948	1.23514	0.00915088	0.740453
M300T256_NEG	1.12059e+06	672735	0.00447	1.23741	0.0208309	0.736147
M280T110_NEG	203412	122503	0.0489	1.11149	0.094742	0.731593
M488T638_NEG	302968	182575	0.0345	1.12039	0.0740931	0.730672
M552T468_NEG	211652	128548	0.0069	1.20403	0.0266906	0.719393
M299T256_NEG	8.25308e+06	5.02505e+06	0.00134	1.24571	0.0109357	0.715793
M169T60_POS	5.25967e+07	3.2039e+07	0.0218	1.10115	0.0544756	0.715143
M278T109_NEG	227218	139051	0.0208	1.182	0.0528049	0.708467
M254T422_NEG	1.52044e+06	932710	0.00204	1.23291	0.0133057	0.704987
M95T60_2_POS	4.92095e+07	3.02453e+07	0.0391	1.0919	0.0803122	0.702224
M249T725_NEG	2.82183e+06	1.74268e+06	0.0263	1.1244	0.0613239	0.695327
M239T395_NEG	484934	299594	0.0113	1.192	0.0355355	0.694781
M388T274_POS	233096	144220	0.0465	1.11533	0.0910943	0.692649
M505T599_NEG	555103	343765	0.00851	1.22496	0.0299731	0.691331
M724T404_NEG	704100	436495	0.0025	1.23306	0.0150721	0.689816
M763T392_NEG	446803	277526	0.00278	1.22546	0.0159552	0.687013
M610T415_NEG	258131	160461	0.0172	1.13496	0.0467136	0.685884
M497T523_POS	651068	405657	0.0117	1.17824	0.0361479	0.682549
M235T301_NEG	1.42544e+06	888985	0.000472	1.23048	0.00683622	0.681177
M329T682_POS	1.0757e+06	672899	0.00477	1.18121	0.0215973	0.676815
M399T677_NEG	475184	297485	0.00126	1.23701	0.0104614	0.675671
M121T99_POS	1.91001e+08	1.19965e+08	5.19e-05	1.24543	0.00305178	0.670968
M465T415_NEG	254615	160055	0.0093	1.18841	0.0316882	0.669751
M276T902_POS	511856	322972	0.0399	1.12762	0.0816547	0.664327
M119T429_NEG	6.70257e+06	4.2366e+06	0.000199	1.23977	0.00465632	0.661808
M247T560_POS	638937	407156	0.0167	1.15711	0.0459147	0.650094
M401T677_POS	1.04101e+06	665439	0.0302	1.15017	0.0668757	0.645599
M318T169_NEG	199829	128700	0.0116	1.14022	0.0360052	0.634753
M352T330_NEG	4.70797e+06	3.03577e+06	0.000144	1.24013	0.00398202	0.633043
M514T173_NEG	1.22635e+06	791032	0.00609	1.23225	0.0249109	0.632565
M646T478_NEG	301938	196573	0.024	1.09512	0.0581492	0.619188
M142T74_NEG	5.03696e+06	3.30565e+06	0.0215	1.10658	0.0540083	0.607622
M645T479_NEG	1.77191e+06	1.16413e+06	0.0119	1.1851	0.0363962	0.606046
M354T520_POS	492069	323526	0.0233	1.14891	0.0574093	0.604978
M423T297_NEG	303251	201872	0.034	1.15822	0.0731131	0.587072
M757T494_NEG	2.77394e+06	1.84938e+06	0.00553	1.17525	0.0235113	0.584897
M150T307_NEG	788991	526479	0.0143	1.1362	0.0412837	0.583634
M255T330_NEG	585718	391370	0.00644	1.23057	0.0255917	0.581671
M621T407_NEG	941418	630088	0.00315	1.19419	0.0169452	0.579281
M328T458_POS	5.78892e+06	3.89232e+06	0.000103	1.24418	0.00375994	0.572665
M649T410_NEG	606598	408085	0.0268	1.16162	0.0621864	0.571869
M937T630_NEG	353328	238564	0.0168	1.19459	0.0460761	0.566629
M216T107_NEG	561382	383045	0.00459	1.2005	0.0211254	0.551468
M163T430_NEG	5.13455e+07	3.50475e+07	0.000449	1.23616	0.00683622	0.550926
M162T60_POS	1.25351e+07	8.5786e+06	0.0488	1.02078	0.0946579	0.547154
M150T95_NEG	2.45286e+06	1.68263e+06	0.00175	1.23646	0.0125118	0.543751
M106T180_POS	1.06186e+06	728964	0.0238	1.14422	0.0580429	0.542676
M419T614_NEG	551275	378583	0.00264	1.19969	0.0156344	0.542163
M362T458_NEG	309581	213000	0.0402	1.10812	0.0819678	0.539459
M424T297_NEG	181925	125388	0.00615	1.23455	0.025095	0.536944
M244T346_NEG	1.7085e+06	1.17996e+06	0.00991	1.22536	0.0326688	0.533991
M346T100_POS	2.52408e+06	1.74411e+06	0.0201	1.19221	0.0517741	0.533272
M567T457_NEG	284193	196927	0.0062	1.18235	0.0251762	0.529212
M263T269_NEG	3.69363e+06	2.56039e+06	3.27e-05	1.24635	0.0026051	0.528679
M635T176_NEG	323271	224498	0.0347	1.05937	0.0744748	0.526044
M461T402_NEG	182359	126894	0.0349	1.07268	0.0748081	0.523159
M253T720_NEG	5.15542e+06	3.59601e+06	0.0166	1.15429	0.0457149	0.51969
M506T482_NEG	367722	257901	0.000338	1.23373	0.00614646	0.511801
M267T109_POS	9.86768e+06	6.92923e+06	0.00273	1.22085	0.0158038	0.510016
M115T64_POS	1.94489e+07	1.36852e+07	0.00193	1.24501	0.0130724	0.507079
M415T394_NEG	356345	250881	0.0359	1.1328	0.076316	0.506273
M129T278_NEG	5.16697e+06	3.64515e+06	5.43e-05	1.24656	0.00307945	0.503342
M495T527_NEG	80342.3	56933.4	0.0165	1.11871	0.0455144	0.496883
M304T157_NEG	182304	129750	0.0341	1.07609	0.0732811	0.490607
M505T482_NEG	1.39439e+06	992809	0.000163	1.24261	0.00429447	0.490043
M209T635_NEG	7.73389e+06	5.50908e+06	0.00303	1.23058	0.0166203	0.489383
M432T65_POS	1.05799e+07	7.55026e+06	0.0418	1.10611	0.0839513	0.486731
M243T346_NEG	1.35242e+07	9.67031e+06	0.00145	1.22014	0.0113093	0.483907
M506T599_POS	1.63667e+06	1.17243e+06	0.00726	1.22939	0.0273867	0.481266
M341T535_POS	1.71161e+07	1.22644e+07	0.00877	1.2003	0.0305036	0.480883
M465T627_NEG	772582	554497	0.0364	1.11863	0.0767934	0.478509
M243T493_NEG	2.24608e+07	1.61215e+07	0.0192	1.17464	0.0505454	0.478425
M460T402_NEG	915823	658776	0.000588	1.23128	0.00731393	0.475282
M198T525_POS	962870	694335	0.0269	1.16081	0.0623752	0.47171
M368T213_NEG	517413	374401	0.000941	1.22676	0.00915088	0.466732
M172T358_NEG	2.46378e+06	1.78456e+06	0.00139	1.21502	0.0111268	0.465304
M214T600_NEG	524765	380732	0.0369	1.14598	0.0772637	0.462894
M251T841_NEG	325671	236565	0.0406	1.09342	0.0824818	0.461179
M113T64_NEG	1.33672e+07	9.72249e+06	0.000821	1.2242	0.00885453	0.459301
M229T530_NEG	1.64032e+06	1.19412e+06	0.00185	1.23503	0.0127895	0.458023
M530T174_NEG	168343	122888	0.00901	1.21972	0.030984	0.45406
M280T71_NEG	1.65961e+06	1.21232e+06	0.021	1.10678	0.053071	0.453077
M203T98_NEG	4.27839e+06	3.14206e+06	0.00638	1.17924	0.0254743	0.445355
M347T108_NEG	2.03629e+06	1.4975e+06	0.0173	1.18233	0.0469091	0.443382
M395T407_POS	392881	289242	0.0195	1.19951	0.0508154	0.441819
M165T431_POS	1.2571e+07	9.26103e+06	0.000483	1.23331	0.00686325	0.440851
M360T158_NEG	1.29723e+06	957690	0.00515	1.18654	0.0227019	0.437803
M363T452_NEG	124226	92203	0.0263	1.15659	0.0613239	0.430078
M530T543_NEG	245389	182464	0.0138	1.1299	0.0405398	0.42746
M266T97_NEG	4.21884e+06	3.1478e+06	0.00623	1.17113	0.0252368	0.422499
M882T630_NEG	1.01121e+06	754879	0.035	1.07353	0.0748785	0.421766
M459T599_NEG	4.5578e+06	3.40608e+06	0.000367	1.23238	0.0062504	0.420227
M427T699_NEG	2.11382e+06	1.57975e+06	0.0271	1.11546	0.062622	0.420158
M436T210_POS	4.20963e+06	3.15945e+06	0.00563	1.23461	0.0237853	0.414019
M503T518_NEG	185345	139146	0.0327	1.08243	0.0711406	0.41361
M624T378_POS	1.24738e+06	941420	0.0174	1.19938	0.0469898	0.405995
M412T349_POS	396901	300000	0.0442	1.04488	0.0876145	0.403816
M638T461_POS	287373	217546	0.00164	1.21053	0.0119033	0.401601
M365T700_NEG	1.18562e+06	898782	0.0263	1.13259	0.0613239	0.399601
M439T549_NEG	924487	701441	0.00297	1.2365	0.0165627	0.398331
M213T600_NEG	5.54927e+06	4.21895e+06	0.00271	1.22725	0.0158038	0.395414
M346T181_POS	415583	317124	0.039	1.05304	0.0803122	0.390087
M230T530_NEG	183766	140238	0.00499	1.19866	0.0222028	0.389992
M345T299_POS	1.01625e+06	776507	0.0234	1.14114	0.0574863	0.388181
M215T107_NEG	5.4635e+06	4.18183e+06	0.00488	1.1844	0.021888	0.385692
M339T128_NEG	1.23439e+06	944875	0.0101	1.17745	0.0329382	0.385608
M479T439_NEG	1.77511e+06	1.36634e+06	0.000735	1.24418	0.00830848	0.377588
M622T377_NEG	604313	465504	0.0441	1.05497	0.087468	0.376504
M158T706_POS	3.46743e+07	2.67728e+07	0.00759	1.16741	0.0280002	0.373096
M421T444_NEG	210029	162359	0.00746	1.19471	0.0277718	0.371404
M280T740_NEG	487992	377542	0.00874	1.16087	0.0304943	0.370219
M304T314_NEG	579209	449017	0.0107	1.1629	0.0342933	0.367315
M589T104_POS	1.5285e+06	1.18565e+06	0.016	1.14244	0.0445762	0.366432
M255T713_NEG	2.10717e+06	1.63892e+06	0.0137	1.13796	0.0403523	0.362562
M132T65_POS	4.42642e+07	3.4532e+07	5.29e-05	1.24693	0.00305178	0.358208
M192T67_NEG	9.26799e+06	7.23473e+06	0.029	1.10628	0.0653428	0.357318
M595T130_NEG	146654	114496	0.0178	1.12604	0.0478768	0.357117
M73T98_NEG	3.63103e+06	2.83902e+06	0.00452	1.19513	0.0209473	0.354986
M549T514_NEG	323681	253796	0.019	1.16268	0.0502164	0.350907
M695T429_NEG	146607	115074	0.0414	1.10818	0.0832478	0.349401
M121T71_POS	5.98375e+07	4.70488e+07	0.00465	1.21891	0.0212844	0.346892
M694T436_NEG	111173	88328.9	0.0334	1.08338	0.0723342	0.331854
M251T404_NEG	1.69585e+06	1.35177e+06	0.024	1.08996	0.0581492	0.327159
M183T64_NEG	9.49273e+06	7.57008e+06	0.0203	1.11219	0.0520888	0.326514
M534T382_NEG	656462	525064	0.0136	1.19438	0.0401284	0.322216
M440T549_NEG	232094	186031	0.0267	1.08277	0.0620404	0.319166
M343T222_NEG	6.18283e+06	4.98162e+06	0.0116	1.15709	0.0360052	0.311652
M535T382_NEG	147553	118887	0.0458	1.03055	0.0901452	0.311638
M460T599_NEG	984466	796460	0.00496	1.20737	0.0221578	0.305739
M254T713_NEG	2.76193e+07	2.23765e+07	0.0284	1.07573	0.0649087	0.303695
M287T110_NEG	1.73151e+07	1.40954e+07	0.0138	1.19747	0.0405398	0.29681
M326T704_POS	6.03831e+06	4.92786e+06	0.0147	1.12634	0.0421115	0.293184
M399T313_NEG	186895	152902	0.0137	1.16798	0.0403523	0.289622
M385T379_POS	1.39587e+06	1.14473e+06	0.021	1.10127	0.053071	0.286164
M529T71_NEG	893887	736245	0.00249	1.20433	0.0150661	0.279907
M295T121_POS	9.68932e+06	7.99484e+06	0.00227	1.2039	0.014197	0.277327
M242T559_NEG	1.8486e+06	1.52846e+06	0.0193	1.10866	0.0506096	0.274359
M503T599_NEG	235997	195374	0.00571	1.17577	0.023912	0.272529
M567T343_NEG	91651.2	76353.7	0.0414	1.09287	0.0832478	0.263456
M647T861_NEG	35966.8	29986.6	0.0292	1.08186	0.0655726	0.262351
M462T68_POS	1.16561e+06	972610	0.0152	1.12486	0.0430281	0.261158
M491T464_NEG	237442	198240	0.0486	1.09369	0.0943246	0.260325
M491T479_NEG	1.60813e+06	1.92722e+06	0.0295	1.07447	0.0657608	-0.261133
M615T571_POS	758213	909774	0.0464	1.09076	0.0910583	-0.262905
M597T395_NEG	7.11609e+06	8.55592e+06	0.046	1.07994	0.0904324	-0.265839
M195T66_NEG	9.01616e+07	1.08431e+08	0.0465	1.05396	0.0910943	-0.26619
M267T540_NEG	3.27866e+06	3.9438e+06	0.0173	1.16168	0.0469091	-0.266479
M278T644_POS	4.56887e+06	5.49968e+06	0.00422	1.21061	0.0201428	-0.26751
M237T544_NEG	6.07234e+06	7.31164e+06	0.000707	1.24295	0.00818554	-0.267943
M489T644_POS	739156	890625	0.0233	1.15758	0.0574093	-0.268941
M583T381_NEG	1.199e+07	1.44495e+07	0.0103	1.18496	0.0333952	-0.269192
M402T658_NEG	1.29053e+06	1.55569e+06	0.033	1.11177	0.0717	-0.269586
M205T215_2_POS	1.54377e+08	1.8613e+08	0.000115	1.24419	0.00386077	-0.269853
M368T860_NEG	341279	411501	0.0398	1.06512	0.0814999	-0.269947
M669T502_NEG	880156	1.06155e+06	0.0216	1.12953	0.0541781	-0.270343
M352T174_POS	1.86635e+06	2.25269e+06	0.014	1.15117	0.0409118	-0.271425
M297T109_POS	7.56877e+06	9.13926e+06	0.0251	1.09326	0.059733	-0.272019
M170T389_POS	980567	1.18527e+06	0.00764	1.23255	0.0281226	-0.273534
M76T65_POS	7.03422e+06	8.51192e+06	0.0124	1.16771	0.0374124	-0.275095
M111T72_NEG	4.18615e+07	5.07072e+07	0.0121	1.21651	0.0367392	-0.276568
M171T323_POS	1.08109e+06	1.31184e+06	0.0265	1.09234	0.0616613	-0.279106
M419T681_NEG	6.60342e+06	8.01949e+06	0.000326	1.24784	0.00605998	-0.280296
M130T287_POS	1.10806e+06	1.34569e+06	0.00501	1.17926	0.0222327	-0.280305
M148T66_POS	5.35002e+07	6.49857e+07	0.0285	1.07538	0.0649156	-0.28058
M605T411_NEG	374264	455074	0.0314	1.06684	0.0688947	-0.282045
M283T806_NEG	6.18476e+06	7.52086e+06	0.000977	1.24277	0.00923458	-0.282181
M311T735_POS	1.65061e+07	2.00741e+07	0.000358	1.23975	0.00622391	-0.282343
M195T644_POS	6.10193e+07	7.42366e+07	0.00195	1.23497	0.0131282	-0.282866
M395T614_NEG	2.78947e+06	3.39603e+06	0.00719	1.20512	0.0273694	-0.28386
M413T742_NEG	153932	187405	0.00892	1.15427	0.0308968	-0.283865
M350T130_POS	1.66755e+06	2.03033e+06	0.00444	1.19809	0.020778	-0.283986
M263T807_POS	5.54658e+06	6.75611e+06	0.0223	1.16908	0.0555177	-0.284592
M371T526_POS	4.69758e+06	5.73725e+06	0.0211	1.12933	0.0532032	-0.288441
M358T657_NEG	922254	1.12743e+06	0.00159	1.21101	0.0116926	-0.289802
M84T66_POS	2.01908e+07	2.47285e+07	0.00472	1.20747	0.0214872	-0.292482
M240T103_POS	1.09924e+06	1.34716e+06	0.00711	1.18948	0.0272197	-0.293421
M232T227_POS	1.52555e+07	1.8732e+07	0.00274	1.21562	0.0158343	-0.296181
M317T62_POS	1.71533e+07	2.10794e+07	0.00438	1.20713	0.0206955	-0.297348
M584T549_NEG	2.8093e+06	3.45371e+06	0.0243	1.15844	0.0586213	-0.297936
M230T742_POS	3.09418e+06	3.80505e+06	0.00942	1.18307	0.0319345	-0.298357
M258T138_NEG	9.13263e+06	1.12311e+07	0.0247	1.09292	0.0591175	-0.298398
M330T392_NEG	2.64173e+06	3.2529e+06	0.00824	1.16052	0.0294248	-0.300245
M226T121_POS	3.18947e+06	3.93673e+06	0.0428	1.09491	0.0855489	-0.30368
M229T503_NEG	961748	1.1875e+06	0.00215	1.20464	0.0137027	-0.304195
M294T66_POS	9.11473e+06	1.1255e+07	0.00473	1.19839	0.0215035	-0.304291
M349T644_POS	7.61533e+06	9.40459e+06	0.00396	1.22821	0.0194284	-0.304458
M148T216_POS	3.10306e+06	3.83612e+06	0.0349	1.05781	0.0748081	-0.305956
M377T364_NEG	642486	794664	0.0233	1.11232	0.0574093	-0.30668
M274T641_POS	322959	399571	0.0439	1.12081	0.0871747	-0.307097
M773T290_NEG	6.38872e+06	7.90507e+06	0.00463	1.23941	0.021251	-0.307252
M366T116_NEG	679431	840937	0.0385	1.04581	0.0798147	-0.307672
M629T545_NEG	865277	1.07152e+06	0.0211	1.19572	0.0532032	-0.308428
M204T97_NEG	1.36141e+06	1.6877e+06	0.0271	1.15607	0.062622	-0.309957
M182T700_POS	1.43958e+06	1.78464e+06	0.00201	1.2188	0.013305	-0.309982
M279T917_2_POS	5.45961e+07	6.76886e+07	0.00106	1.24417	0.0096642	-0.310115
M246T138_POS	2.45004e+07	3.03978e+07	0.00385	1.19119	0.0190282	-0.311163
M591T553_NEG	238435	295842	0.0361	1.118	0.0763531	-0.311227
M639T747_NEG	88574.8	109958	0.0201	1.11591	0.0517741	-0.311987
M149T94_NEG	6.02295e+06	7.48072e+06	0.026	1.08344	0.0610498	-0.312707
M154T62_NEG	5.32337e+06	6.61776e+06	0.015	1.18592	0.0427149	-0.314003
M511T821_POS	211067	262707	0.0181	1.14483	0.0485666	-0.315759
M380T640_POS	2.77698e+06	3.45643e+06	0.013	1.20237	0.0387337	-0.315764
M230T600_POS	975999	1.21561e+06	0.00129	1.22181	0.0106314	-0.316723
M277T644_POS	2.50951e+07	3.12702e+07	0.00052	1.23604	0.00686325	-0.317385
M272T816_POS	2.90577e+06	3.62546e+06	0.00126	1.21633	0.0104614	-0.319244
M436T934_NEG	186476	232705	0.0411	1.1036	0.0829937	-0.319518
M586T548_NEG	94610.9	118077	0.0164	1.13812	0.0453507	-0.319645
M628T526_NEG	46518.3	58115.4	0.0359	1.05292	0.076316	-0.321122
M355T330_NEG	1.0962e+07	1.36951e+07	0.000216	1.23779	0.00488335	-0.321155
M318T178_POS	8.03182e+06	1.00348e+07	0.00177	1.20872	0.0125741	-0.32121
M520T676_NEG	97902.3	122363	0.0239	1.13341	0.0580751	-0.321753
M253T385_NEG	467714	585137	0.0155	1.1239	0.0435824	-0.323148
M556T381_POS	6.09107e+06	7.62332e+06	0.00314	1.20001	0.0169452	-0.323726
M356T721_POS	2.86874e+07	3.59158e+07	0.0115	1.21716	0.0358277	-0.324202
M437T344_NEG	1.3912e+06	1.74224e+06	0.00693	1.1715	0.0267526	-0.324614
M502T314_POS	246822	309320	0.0174	1.13252	0.0469898	-0.325631
M474T346_1_NEG	128464	161064	0.00655	1.16835	0.0258752	-0.326271
M449T440_NEG	2.89573e+06	3.63114e+06	0.0165	1.19122	0.0455144	-0.326497
M319T807_POS	456520	572561	0.0231	1.12161	0.0572114	-0.326753
M613T348_NEG	782394	981438	0.0291	1.0749	0.0654359	-0.327003
M670T501_NEG	318364	399367	0.0246	1.09317	0.0590047	-0.327037
M327T366_NEG	620462	778487	0.0154	1.15884	0.0433741	-0.32733
M170T295_NEG	133264	167416	0.0194	1.10671	0.0506732	-0.329149
M577T410_NEG	1.13532e+07	1.42662e+07	0.0361	1.09754	0.0763531	-0.329505
M131T732_POS	3.09118e+06	3.88594e+06	0.0406	1.11241	0.0824818	-0.330104
M568T412_NEG	916853	1.15443e+06	0.0382	1.13744	0.0792911	-0.332422
M273T744_NEG	187636	236320	0.0191	1.11343	0.0503614	-0.332803
M722T554_NEG	288976	364028	0.025	1.08856	0.0595798	-0.3331
M203T808_POS	2.49072e+06	3.13768e+06	0.0118	1.15783	0.036256	-0.333135
M500T834_POS	519058	653968	0.0171	1.12033	0.0464798	-0.333326
M386T147_NEG	280343	353386	0.0358	1.12218	0.0762003	-0.334051
M341T102_NEG	1.35699e+06	1.71239e+06	0.00289	1.20648	0.0163068	-0.335602
M133T935_2_POS	7.69026e+06	9.70674e+06	0.0195	1.1076	0.0508154	-0.335955
M201T148_NEG	1.56124e+07	1.97189e+07	0.00303	1.20231	0.0166203	-0.336882
M415T744_NEG	1.40889e+06	1.77976e+06	0.00428	1.19298	0.0203422	-0.337126
M549T549_POS	2.37783e+06	3.00521e+06	0.0236	1.15817	0.0578079	-0.337822
M127T440_NEG	466332	589963	0.0121	1.1398	0.0367392	-0.339269
M517T695_POS	6.5679e+06	8.31639e+06	0.0142	1.1286	0.0411014	-0.340525
M364T201_POS	1.49684e+06	1.89547e+06	0.00335	1.20484	0.0175967	-0.340641
M358T343_NEG	1.67136e+06	2.11746e+06	0.000887	1.22488	0.00904622	-0.34131
M380T224_POS	1.37148e+06	1.73841e+06	0.000456	1.23751	0.00683622	-0.342032
M269T71_POS	2.15113e+07	2.72737e+07	0.00185	1.2139	0.0127895	-0.342417
M319T325_NEG	250986	318313	0.0194	1.12028	0.0506732	-0.342839
M596T433_NEG	244042	309589	0.039	1.08532	0.0803122	-0.343225
M197T762_POS	1.98786e+06	2.52189e+06	0.0461	1.11357	0.0905758	-0.343291
M595T403_POS	1.00568e+07	1.27728e+07	0.0199	1.10566	0.0514968	-0.344896
M555T589_NEG	98834.1	125639	0.0408	1.124	0.0825873	-0.346199
M400T102_NEG	3.25276e+06	4.13572e+06	0.0237	1.15501	0.0580104	-0.346477
M515T581_POS	1.37122e+07	1.74357e+07	0.00198	1.2071	0.0131974	-0.346578
M330T346_POS	7.16511e+06	9.11218e+06	0.0264	1.14043	0.0614714	-0.346808
M576T530_NEG	358819	456831	0.04	1.04377	0.0817094	-0.348402
M295T643_POS	8.74345e+07	1.11345e+08	0.000399	1.24522	0.00644954	-0.348763
M279T377_NEG	113332	144355	0.00596	1.17224	0.02462	-0.349068
M137T653_POS	1.95556e+07	2.49119e+07	0.0218	1.12465	0.0544756	-0.349257
M223T540_NEG	684039	871423	0.00235	1.22009	0.014375	-0.349295
M581T411_POS	1.05667e+06	1.34806e+06	0.0186	1.11236	0.0493933	-0.35136
M274T170_POS	4.73829e+06	6.04982e+06	0.00102	1.22653	0.00942796	-0.352526
M323T834_NEG	204807	261571	0.038	1.10405	0.0791213	-0.352939
M448T536_NEG	939535	1.2001e+06	0.0149	1.14057	0.0424663	-0.35313
M525T351_NEG	184032	235235	0.0298	1.08581	0.0661651	-0.35415
M479T337_NEG	267078	341685	0.0467	1.03136	0.0912723	-0.355406
M189T150_POS	2.78601e+07	3.5649e+07	0.00845	1.20382	0.0298561	-0.355661
M488T359_NEG	416965	533697	0.0361	1.05855	0.0763531	-0.356095
M267T67_NEG	4.73395e+07	6.06035e+07	0.00358	1.19815	0.0183622	-0.356357
M296T159_POS	398341	509970	0.0483	1.04954	0.094015	-0.356406
M464T545_NEG	318057	407515	0.0202	1.11298	0.051872	-0.357567
M297T866_NEG	6.54992e+06	8.3958e+06	0.000408	1.23567	0.00656331	-0.358191
M320T916_POS	579378	743420	0.0145	1.19725	0.041753	-0.359672
M364T207_NEG	38769.1	49755.6	0.0126	1.15577	0.0378113	-0.35995
M350T644_POS	854987	1.09749e+06	0.00568	1.1872	0.023846	-0.360227
M613T593_NEG	654093	840326	0.000238	1.23867	0.00510479	-0.361453
M202T148_NEG	1.46135e+06	1.87966e+06	0.0238	1.14543	0.0580429	-0.363176
M176T65_NEG	1.29515e+06	1.66649e+06	0.00901	1.19419	0.030984	-0.363698
M232T505_POS	7.86739e+06	1.01332e+07	0.000851	1.22222	0.00893665	-0.365127
M500T425_NEG	146860	189191	0.0304	1.12315	0.0671852	-0.365403
M104T64_NEG	7.07321e+06	9.13042e+06	0.00391	1.23257	0.0192678	-0.368315
M481T302_POS	2.41639e+06	3.12014e+06	0.0012	1.21795	0.0102168	-0.368755
M218T440_NEG	1.25458e+06	1.62018e+06	0.00998	1.19797	0.0327711	-0.368951
M654T446_NEG	467452	604273	0.0241	1.17277	0.0582649	-0.370382
M483T348_NEG	93127	120436	0.0491	1.096	0.0950194	-0.370998
M546T504_NEG	1.20966e+06	1.56458e+06	0.0114	1.15856	0.0355493	-0.37117
M384T464_3_POS	1.52365e+06	1.97404e+06	0.0264	1.18273	0.0614714	-0.373621
M475T553_POS	1.25053e+07	1.62103e+07	0.00607	1.22943	0.0249005	-0.374377
M549T425_NEG	1.08088e+06	1.40216e+06	0.0221	1.12932	0.0550608	-0.375447
M337T833_NEG	3.33058e+06	4.32059e+06	0.00694	1.17978	0.0267526	-0.375455
M628T123_POS	3.04077e+06	3.94603e+06	0.00641	1.20488	0.0255028	-0.375965
M464T574_NEG	76830.5	99785.8	0.0312	1.11072	0.0685008	-0.377155
M212T112_POS	1.78699e+06	2.32189e+06	0.000431	1.23477	0.00667651	-0.377772
M550T425_NEG	268945	349762	0.0239	1.11605	0.0580751	-0.379063
M273T817_POS	348020	452710	0.0105	1.21712	0.0338468	-0.379416
M522T381_POS	283825	369348	0.0293	1.07498	0.065621	-0.379981
M441T379_NEG	638990	831744	0.0047	1.18139	0.0214546	-0.380347
M595T347_POS	4.63837e+07	6.03755e+07	0.0274	1.15006	0.0631408	-0.380348
M308T803_POS	146103	190187	0.0063	1.21816	0.0253059	-0.380433
M567T522_1_POS	9.89333e+06	1.28831e+07	0.00495	1.18409	0.0221578	-0.380948
M200T774_POS	4.03823e+07	5.25946e+07	0.0486	1.10233	0.0943246	-0.381192
M581T602_NEG	9.75279e+06	1.27025e+07	0.00713	1.20372	0.0272651	-0.381228
M384T226_NEG	324745	423325	0.0202	1.19526	0.051872	-0.382455
M132T65_NEG	4.11929e+07	5.37043e+07	0.00323	1.21398	0.017237	-0.382642
M382T251_POS	900901	1.17491e+06	0.0249	1.11784	0.0593837	-0.383105
M308T573_POS	2.37914e+06	3.10475e+06	0.00868	1.22386	0.03038	-0.384038
M345T331_NEG	835146	1.0902e+06	0.0408	1.08149	0.0825873	-0.384492
M205T72_NEG	1.10673e+07	1.44506e+07	0.0116	1.14086	0.0360052	-0.384828
M567T522_2_POS	3.51652e+06	4.59197e+06	0.00638	1.17388	0.0254743	-0.384964
M463T574_NEG	354918	463828	0.0128	1.17429	0.0382742	-0.386105
M465T828_NEG	6.24207e+06	8.15803e+06	0.00192	1.23059	0.0130311	-0.386197
M319T423_NEG	117963	154227	0.0141	1.13189	0.0410249	-0.386721
M655T524_NEG	314173	411341	0.000993	1.23272	0.00928094	-0.388777
M429T304_NEG	53958.5	70670.8	0.00542	1.17886	0.0231909	-0.389263
M333T567_NEG	347351	454961	0.0289	1.09278	0.0653428	-0.389347
M230T139_NEG	3.22783e+06	4.22919e+06	0.0469	1.09189	0.0916097	-0.389814
M358T721_POS	720905	944556	0.0361	1.1514	0.0763531	-0.389827
M425T456_NEG	1.13329e+06	1.48516e+06	0.0041	1.1942	0.0198533	-0.390105
M184T548_POS	2.05563e+06	2.69502e+06	0.00967	1.16238	0.0322281	-0.390713
M277T232_POS	4.1119e+06	5.39103e+06	0.000527	1.2415	0.00688729	-0.390754
M120T123_3_POS	7.56928e+08	9.9247e+08	0.000427	1.23529	0.00667636	-0.390868
M393T643_NEG	314254	412334	0.00159	1.22209	0.0116926	-0.391884
M388T890_POS	78537.5	103137	0.0353	1.05615	0.0753757	-0.39311
M86T65_POS	6.51885e+07	8.5642e+07	0.000118	1.24095	0.00386077	-0.393701
M246T70_POS	2.40065e+07	3.15405e+07	0.00778	1.2116	0.0282955	-0.393784
M311T680_POS	1.3157e+06	1.72864e+06	0.0481	1.05655	0.0936802	-0.393811
M202T611_POS	2.50406e+07	3.29123e+07	0.000188	1.24204	0.00464044	-0.394356
M452T769_NEG	462228	607624	0.0408	1.05398	0.0825873	-0.394574
M103T123_POS	5.84979e+07	7.6926e+07	0.00266	1.23241	0.0156973	-0.395085
M413T471_NEG	434312	571356	0.00253	1.20026	0.0151167	-0.395661
M419T389_NEG	321172	423108	0.00375	1.19399	0.0188118	-0.397682
M166T123_3_POS	9.54079e+08	1.25707e+09	0.000516	1.24162	0.00686325	-0.397889
M193T454_NEG	2.20386e+07	2.90404e+07	0.0193	1.2026	0.0506096	-0.398027
M625T414_NEG	485561	640339	0.0118	1.13928	0.036256	-0.399183
M334T307_POS	1.04994e+06	1.38462e+06	0.00999	1.22019	0.0327711	-0.399186
M319T158_NEG	94903.2	125200	0.0338	1.13672	0.0728234	-0.399707
M199T247_NEG	1.01762e+06	1.34281e+06	0.00769	1.16127	0.0281942	-0.400049
M309T921_NEG	1.13673e+06	1.50019e+06	0.00842	1.16072	0.029813	-0.400255
M284T72_POS	2.53397e+07	3.35258e+07	0.00296	1.23174	0.0165621	-0.403871
M177T65_POS	2.70335e+06	3.57717e+06	0.0389	1.14972	0.0802462	-0.404068
M529T549_2_POS	811573	1.07444e+06	0.00954	1.17516	0.0319848	-0.404789
M149T405_NEG	976804	1.29322e+06	0.0183	1.12455	0.0489854	-0.404822
M619T506_NEG	440393	583187	0.00681	1.16941	0.0265265	-0.405165
M274T67_NEG	1.3969e+06	1.84996e+06	0.0414	1.11015	0.0832478	-0.405263
M265T97_NEG	933365	1.237e+06	0.0397	1.13835	0.0813449	-0.406329
M306T334_NEG	165060	218761	0.0378	1.10416	0.078803	-0.40636
M373T549_POS	2.28946e+06	3.03786e+06	0.00685	1.17258	0.0266203	-0.408045
M575T458_NEG	4.8359e+06	6.41744e+06	0.0183	1.20067	0.0489854	-0.408214
M313T514_NEG	255269	338753	0.0447	1.10206	0.0883439	-0.408216
M305T205_NEG	45653.1	60595.3	0.0196	1.16767	0.0510363	-0.408494
M579T426_NEG	190026	252424	0.031	1.06946	0.0682857	-0.409656
M104T65_2_POS	2.39107e+09	3.17729e+09	0.00456	1.23952	0.0210743	-0.410143
M621T544_NEG	54092.4	71910.5	0.0427	1.03868	0.0855022	-0.410776
M373T383_NEG	514544	684428	0.0204	1.14833	0.0522252	-0.411605
M807T605_NEG	499313	664396	0.0453	1.13513	0.0894241	-0.412098
M377T123_POS	659500	877811	0.0484	1.12677	0.0941002	-0.412539
M172T720_POS	6.36605e+06	8.47435e+06	0.00567	1.17591	0.023846	-0.412704
M260T181_POS	811025	1.08009e+06	0.00827	1.16483	0.0294377	-0.413336
M316T274_POS	4.56616e+06	6.08305e+06	0.00682	1.22112	0.0265346	-0.413813
M196T779_POS	9.46466e+06	1.26206e+07	0.0355	1.15002	0.0757062	-0.415157
M703T538_NEG	200040	266782	0.0406	1.0649	0.0824818	-0.415371
M381T640_POS	571744	763046	0.0169	1.20299	0.0462745	-0.416401
M185T101_POS	1.48658e+07	1.98473e+07	0.00694	1.17764	0.0267526	-0.416943
M458T553_POS	985544	1.31631e+06	0.0251	1.17871	0.059733	-0.417507
M385T249_NEG	1.73491e+06	2.3172e+06	0.000755	1.24026	0.00839279	-0.417522
M186T696_POS	1.37439e+07	1.8361e+07	0.00995	1.15184	0.0327362	-0.417859
M604T411_NEG	342061	457081	0.0074	1.16311	0.0277272	-0.418197
M466T572_NEG	444345	593959	0.0431	1.06833	0.0858408	-0.418683
M435T358_POS	491957	658282	0.0201	1.14195	0.0517741	-0.420175
M537T381_NEG	1.92125e+06	2.57213e+06	0.00951	1.17038	0.0319804	-0.420912
M490T614_NEG	1.0992e+06	1.47292e+06	0.0141	1.21321	0.0410249	-0.422222
M233T130_POS	1.43719e+07	1.92797e+07	2.28e-05	1.24728	0.00238156	-0.423827
M563T509_NEG	145994	195870	0.0307	1.07395	0.067714	-0.423985
M240T367_NEG	224159	300772	0.00774	1.19139	0.0282114	-0.424145
M295T275_POS	328419	440760	0.0102	1.14779	0.0331351	-0.424457
M238T215_POS	2.00853e+06	2.69561e+06	0.000982	1.23395	0.0092557	-0.424471
M385T102_NEG	1.64049e+07	2.2041e+07	0.00991	1.22354	0.0326688	-0.426058
M347T180_NEG	458833	616574	0.00661	1.18599	0.0259895	-0.426304
M218T493_2_POS	6.03675e+08	8.11765e+08	0.00756	1.21813	0.0279572	-0.427291
M499T370_POS	2.24167e+06	3.01484e+06	0.00724	1.18782	0.0273867	-0.427507
M379T378_NEG	164520	221403	0.00897	1.18195	0.0309738	-0.428409
M229T678_NEG	1.49559e+06	2.01318e+06	0.0095	1.16519	0.0319789	-0.428759
M339T553_NEG	1.90615e+07	2.56584e+07	0.0214	1.18927	0.0537974	-0.428768
M604T455_NEG	561622	756193	0.0174	1.19573	0.0469898	-0.429156
M233T202_NEG	644295	867668	0.00544	1.21706	0.0232171	-0.429422
M411T114_POS	219573	295713	0.0367	1.08348	0.0770861	-0.429495
M327T679_NEG	2.13941e+06	2.88224e+06	0.0216	1.10088	0.0541781	-0.42998
M178T400_POS	6.01938e+06	8.1126e+06	0.000467	1.23051	0.00683622	-0.430548
M349T436_NEG	158495	213695	0.000823	1.22261	0.00885453	-0.431112
M249T337_NEG	246937	333055	0.00454	1.19896	0.0210108	-0.431616
M189T61_POS	1.06042e+07	1.43069e+07	0.0446	1.12329	0.0881983	-0.432079
M442T332_NEG	150417	203001	0.036	1.07359	0.0763531	-0.432517
M377T441_NEG	261728	353292	0.0091	1.15993	0.0311654	-0.432794
M134T92_NEG	1.56165e+07	2.10849e+07	0.00608	1.17267	0.0249005	-0.433136
M313T644_POS	5.63316e+06	7.60595e+06	0.00355	1.20526	0.0182462	-0.433183
M479T419_NEG	143717	194278	0.0428	1.05044	0.0855489	-0.434889
M588T635_NEG	3.23565e+06	4.37418e+06	0.0234	1.12275	0.0574863	-0.434955
M219T71_POS	3.39437e+07	4.59012e+07	0.00518	1.23227	0.022716	-0.435388
M301T561_NEG	253272	342612	0.0207	1.17741	0.0525909	-0.435889
M402T303_NEG	96278.4	130294	0.00568	1.17982	0.023846	-0.436488
M372T383_NEG	3.0008e+06	4.06917e+06	0.000949	1.22379	0.00915088	-0.439387
M557T658_POS	1.27571e+07	1.73198e+07	0.0394	1.10427	0.0808788	-0.44112
M524T362_NEG	108660	147608	0.00365	1.21353	0.0184764	-0.441945
M407T392_POS	317543	431469	0.00297	1.20447	0.0165627	-0.442305
M245T325_POS	9.72945e+07	1.32236e+08	0.0163	1.14662	0.0452237	-0.442681
M474T797_NEG	2.54921e+06	3.4656e+06	0.000321	1.23562	0.00600037	-0.443052
M219T493_POS	7.6169e+07	1.03589e+08	0.00273	1.22386	0.0158038	-0.443589
M203T149_POS	5.93328e+07	8.0694e+07	0.000619	1.227	0.00761123	-0.443632
M365T117_POS	445470	606363	0.0207	1.10622	0.0525909	-0.444853
M203T610_POS	2.84639e+06	3.87652e+06	0.0114	1.19576	0.0355493	-0.445626
M333T127_POS	2.8269e+06	3.85283e+06	0.00948	1.20854	0.0319759	-0.446695
M426T455_NEG	175017	238792	0.00784	1.19284	0.028329	-0.44826
M309T392_NEG	350043	477645	0.0176	1.11372	0.0474151	-0.448409
M465T685_POS	265616	362613	0.0477	1.05418	0.0930094	-0.449087
M130T65_POS	4.16255e+07	5.68701e+07	0.00131	1.22257	0.0107433	-0.450203
M604T557_2_POS	417354	570525	0.0107	1.15709	0.0342933	-0.451017
M729T305_NEG	817983	1.11884e+06	0.0119	1.21136	0.0363962	-0.45186
M638T381_NEG	87960.6	120325	0.00334	1.19382	0.0175718	-0.452001
M394T318_POS	3.57021e+06	4.88415e+06	0.00019	1.24512	0.00464044	-0.452101
M330T69_POS	1.21441e+06	1.66226e+06	0.047	1.1012	0.0917515	-0.452894
M545T344_POS	151579	207492	0.000545	1.2316	0.00704081	-0.452986
M599T622_POS	1.07137e+06	1.46762e+06	0.00346	1.19539	0.0178936	-0.454025
M105T70_NEG	5.76357e+07	7.89782e+07	0.012	1.19992	0.036635	-0.454491
M423T358_NEG	269199	368935	0.00735	1.19537	0.0275707	-0.454694
M406T509_NEG	378089	518184	0.0235	1.12418	0.0576051	-0.454738
M198T575_NEG	274658	376558	0.00774	1.16135	0.0282114	-0.455236
M312T514_NEG	1.55508e+06	2.13344e+06	0.00275	1.23332	0.0158647	-0.456198
M153T368_2_NEG	6.18684e+07	8.49646e+07	0.000423	1.23545	0.00664487	-0.457658
M278T518_POS	1.57008e+07	2.157e+07	0.00567	1.18816	0.023846	-0.458185
M560T671_NEG	151379	208039	0.0261	1.09298	0.0611131	-0.458688
M638T376_2_POS	955869	1.31374e+06	0.0228	1.14829	0.0565521	-0.458794
M244T163_NEG	1.53607e+06	2.114e+06	0.0386	1.15651	0.0798736	-0.46073
M550T445_POS	5.59264e+06	7.70034e+06	0.000568	1.2414	0.00722634	-0.461393
M329T634_POS	2.94116e+06	4.05031e+06	0.00414	1.22493	0.0199316	-0.461647
M311T490_POS	1.80425e+06	2.48502e+06	0.0157	1.12886	0.0440337	-0.461859
M342T573_NEG	3.94021e+06	5.43418e+06	0.00231	1.21334	0.014287	-0.46379
M225T599_NEG	4.51008e+06	6.22094e+06	0.00673	1.21512	0.0263375	-0.463978
M788T489_NEG	1.74767e+06	2.41108e+06	0.014	1.13472	0.0409118	-0.464242
M145T64_NEG	9.27575e+06	1.27973e+07	0.000192	1.24424	0.0046553	-0.464301
M491T341_NEG	791759	1.09267e+06	0.00542	1.18284	0.0231909	-0.464722
M133T93_NEG	3.83449e+08	5.29727e+08	0.0107	1.17961	0.0342933	-0.466217
M221T202_NEG	7.38444e+06	1.02023e+07	0.00768	1.22685	0.0281942	-0.466331
M730T305_NEG	278986	385572	0.0289	1.1626	0.0653428	-0.466806
M174T494_POS	1.88156e+07	2.60191e+07	0.0164	1.20719	0.0453507	-0.467641
M387T102_NEG	1.11671e+06	1.54481e+06	0.0382	1.07534	0.0792911	-0.468173
M438T327_NEG	241871	334630	0.0166	1.11914	0.0457149	-0.46833
M303T146_POS	1.02662e+06	1.42048e+06	0.0241	1.12757	0.0582649	-0.468478
M316T209_NEG	1.26758e+06	1.75457e+06	0.00707	1.21195	0.0270976	-0.46905
M523T449_NEG	200037	277247	0.00792	1.1959	0.0285256	-0.470906
M405T509_NEG	1.76571e+06	2.44883e+06	0.0106	1.21084	0.0341363	-0.471844
M268T66_NEG	3.69802e+06	5.13033e+06	0.0291	1.1747	0.0654359	-0.4723
M261T69_NEG	2.34655e+06	3.25894e+06	0.00336	1.1937	0.0176188	-0.47386
M639T451_NEG	158950	220810	0.00837	1.21231	0.0296989	-0.474231
M231T70_POS	2.86292e+06	3.97744e+06	0.028	1.09027	0.0642138	-0.474352
M322T521_POS	2.02643e+06	2.81734e+06	0.0243	1.10536	0.0586213	-0.475394
M579T421_2_POS	295349	410653	0.00865	1.18217	0.0303067	-0.475499
M449T404_NEG	830002	1.15413e+06	0.011	1.14409	0.0349867	-0.475618
M835T401_NEG	60212.7	83745.8	0.0333	1.07891	0.0721644	-0.475948
M787T489_NEG	4.21902e+06	5.86878e+06	0.0204	1.11712	0.0522252	-0.476153
M634T423_NEG	138254	192385	0.0285	1.1122	0.0649156	-0.476672
M320T566_NEG	121074	168520	0.0148	1.19105	0.0422893	-0.477034
M313T731_NEG	8.98608e+06	1.2523e+07	0.00622	1.18873	0.0252268	-0.478819
M349T180_POS	1.45321e+06	2.02549e+06	0.0191	1.14063	0.0503614	-0.479029
M194T453_NEG	1.89035e+06	2.63488e+06	0.00394	1.1876	0.0193871	-0.479087
M703T441_POS	259358	361603	0.0414	1.0829	0.0832478	-0.479465
M314T514_POS	3.08671e+06	4.30367e+06	0.00151	1.24157	0.0114309	-0.479499
M463T301_NEG	43958.7	61321.2	0.0414	1.03817	0.0832478	-0.480238
M368T644_NEG	369539	515731	0.0387	1.15837	0.0799322	-0.480893
M349T833_NEG	1.59908e+06	2.23345e+06	0.00548	1.19002	0.0233283	-0.482039
M548T444_NEG	3.33757e+06	4.66263e+06	0.0022	1.20484	0.0139153	-0.482348
M330T644_NEG	5.43642e+07	7.60429e+07	0.0184	1.11218	0.0490569	-0.484157
M655T446_NEG	3.6781e+06	5.14808e+06	0.00232	1.22264	0.014296	-0.485075
M131T123_POS	1.11033e+07	1.55444e+07	0.00306	1.24277	0.0166484	-0.485403
M371T384_NEG	1.80963e+07	2.53375e+07	0.00148	1.21344	0.0114103	-0.485583
M380T903_POS	394699	552662	0.0414	1.04955	0.0832478	-0.485642
M507T897_NEG	49890.6	69864.9	0.00728	1.1644	0.0274003	-0.4858
M247T792_NEG	3.0256e+06	4.23725e+06	0.0101	1.21905	0.0329382	-0.485906
M264T507_POS	1.78606e+06	2.50175e+06	0.000628	1.22641	0.00766893	-0.486159
M398T114_POS	1.7873e+06	2.50388e+06	0.00674	1.20879	0.0263458	-0.486387
M497T344_NEG	62719	87892.3	0.0261	1.09047	0.0611131	-0.486834
M350T112_POS	1.26059e+06	1.7679e+06	0.0114	1.2091	0.0355493	-0.487941
M819T473_POS	573359	804238	0.0254	1.11088	0.0601901	-0.488184
M301T833_NEG	3.72901e+06	5.23336e+06	0.00619	1.21997	0.0251661	-0.488943
M252T202_NEG	804772	1.12978e+06	0.00234	1.20318	0.01434	-0.489393
M410T289_POS	717350	1.00714e+06	0.0105	1.14828	0.0338468	-0.48952
M351T194_POS	713867	1.00229e+06	0.000473	1.23228	0.00683622	-0.489572
M233T540_POS	784675	1.10185e+06	0.00166	1.23123	0.0119706	-0.48976
M564T650_NEG	351909	494159	0.00467	1.18682	0.0213467	-0.489773
M205T830_NEG	428405	601771	0.00446	1.22728	0.0208309	-0.490239
M297T852_NEG	1.40608e+06	1.97528e+06	0.0107	1.17913	0.0342933	-0.490377
M175T494_POS	1.69889e+06	2.38778e+06	0.00879	1.17095	0.0305414	-0.491081
M357T548_NEG	2.18994e+06	3.07838e+06	0.00342	1.19549	0.0177968	-0.491279
M517T407_POS	246767	346891	0.0428	1.03427	0.0855489	-0.491329
M304T698_POS	464999	653780	0.0258	1.12361	0.0607935	-0.491577
M322T700_NEG	1.75612e+06	2.46935e+06	0.0405	1.05975	0.0824288	-0.491746
M443T380_POS	3.46185e+06	4.86999e+06	0.0041	1.18756	0.0198533	-0.492377
M283T133_POS	293696	413365	0.0286	1.10695	0.0650106	-0.493095
M380T297_POS	184916	260480	0.0142	1.13134	0.0411014	-0.494298
M386T102_NEG	2.07984e+06	2.93117e+06	0.00281	1.20062	0.0160448	-0.495002
M169T166_NEG	700024	987005	0.0113	1.21629	0.0355355	-0.495652
M369T517_POS	194934	274994	0.00103	1.22449	0.00946808	-0.496414
M261T697_POS	1.16791e+06	1.64811e+06	0.0232	1.09306	0.0573741	-0.496886
M341T573_NEG	2.01262e+07	2.84157e+07	0.00543	1.22991	0.0232041	-0.497615
M392T110_NEG	109625	155071	0.0322	1.14815	0.0702813	-0.500359
M920T426_NEG	163700	231638	0.0182	1.16408	0.0487958	-0.500812
M554T97_NEG	574963	813715	0.008	1.18289	0.0287828	-0.501056
M390T905_NEG	37935.2	53750.7	0.00665	1.17923	0.0261161	-0.502747
M261T777_POS	3.56951e+06	5.061e+06	0.00555	1.1947	0.0235664	-0.503697
M469T383_NEG	161517	229047	0.0121	1.21226	0.0367392	-0.503956
M133T72_2_NEG	1.53209e+09	2.17324e+09	0.000417	1.2475	0.00664487	-0.504345
M657T446_NEG	261686	371279	0.00162	1.21475	0.0118352	-0.504665
M556T331_NEG	170191	241567	0.00987	1.21214	0.0326334	-0.505266
M133T596_POS	1.25076e+06	1.77646e+06	0.043	1.08109	0.0857437	-0.506201
M259T497_NEG	790393	1.12283e+06	0.0263	1.12592	0.0613239	-0.506498
M239T730_NEG	5.46372e+06	7.7642e+06	0.0446	1.0597	0.0881983	-0.506952
M379T326_POS	403377	573577	0.0232	1.14727	0.0573741	-0.507857
M514T122_NEG	129264	183815	0.0391	1.0937	0.0803122	-0.507925
M369T389_POS	6.68091e+06	9.50848e+06	0.00101	1.23291	0.00938739	-0.509171
M342T729_POS	1.33429e+07	1.89903e+07	0.0276	1.1028	0.0635579	-0.509194
M331T105_NEG	1.10771e+07	1.57771e+07	0.0244	1.16554	0.0587355	-0.510257
M415T353_NEG	2.37272e+07	3.37967e+07	0.00332	1.19956	0.0175216	-0.510339
M298T776_NEG	233287	332335	0.000163	1.23893	0.00429447	-0.510535
M277T267_NEG	105197	149882	0.0245	1.14872	0.0589339	-0.510726
M506T350_POS	202523	288677	0.00582	1.17942	0.0241609	-0.511375
M319T567_NEG	728701	1.03921e+06	0.000108	1.24198	0.00375994	-0.512087
M617T424_POS	617202	880247	0.00281	1.20474	0.0160448	-0.512167
M386T294_NEG	1.01834e+06	1.45367e+06	0.0365	1.12474	0.0768107	-0.513477
M202T697_POS	2.2408e+06	3.20376e+06	0.00103	1.23549	0.00946808	-0.515752
M556T354_NEG	326374	466684	0.0126	1.18254	0.0378113	-0.515919
M789T489_NEG	482041	689505	0.00946	1.15191	0.0319406	-0.516405
M816T508_NEG	76871	109975	0.011	1.14994	0.0349867	-0.516665
M919T426_NEG	287876	412302	0.0255	1.11864	0.0603416	-0.518254
M249T658_NEG	240285	345191	0.00397	1.23493	0.0194489	-0.522649
M250T726_POS	744375	1.07039e+06	0.0371	1.11762	0.0775854	-0.524039
M569T672_NEG	1.04745e+06	1.50733e+06	2.04e-05	1.24762	0.00220188	-0.525111
M374T195_NEG	333709	480281	0.0495	1.10795	0.0957382	-0.525289
M652T372_NEG	60363.2	86906.8	0.0152	1.12462	0.0430281	-0.525799
M615T466_NEG	507106	730425	0.000521	1.23138	0.00686325	-0.526448
M116T67_POS	1.03591e+08	1.49285e+08	0.000258	1.2382	0.00532881	-0.527175
M562T635_NEG	1.41847e+06	2.04423e+06	0.000696	1.22781	0.00814426	-0.52722
M697T339_NEG	181471	261637	0.000186	1.24079	0.00464044	-0.527829
M307T402_NEG	966994	1.3948e+06	0.0154	1.16114	0.0433741	-0.528483
M386T728_POS	748927	1.08039e+06	0.0484	1.05931	0.0941002	-0.528656
M175T104_NEG	6.04752e+06	8.72434e+06	0.0409	1.06303	0.0826397	-0.528704
M229T657_POS	3.94989e+06	5.70277e+06	0.00231	1.22541	0.014287	-0.529852
M498T407_NEG	187500	270772	0.0207	1.20004	0.0525909	-0.530191
M535T626_POS	1.26859e+06	1.83263e+06	9.49e-05	1.24372	0.00369227	-0.530689
M298T852_NEG	221733	320328	0.0169	1.14449	0.0462745	-0.530725
M489T358_NEG	97184.5	140503	0.0387	1.15679	0.0799322	-0.531801
M115T72_NEG	1.20922e+08	1.74979e+08	1.01e-05	1.24895	0.00146933	-0.533103
M579T873_NEG	937357	1.35645e+06	0.00526	1.1939	0.0228868	-0.533164
M835T555_NEG	176241	255039	0.00627	1.21356	0.0252764	-0.533169
M559T671_NEG	550111	796220	0.0408	1.14731	0.0825873	-0.533444
M229T475_NEG	8.99424e+06	1.30204e+07	0.000961	1.23681	0.00918716	-0.533706
M150T568_POS	2.42315e+07	3.50943e+07	0.000177	1.24806	0.00451203	-0.534351
M416T744_NEG	273980	396844	0.00939	1.15953	0.0318974	-0.534504
M489T542_NEG	108341	156957	0.00858	1.20156	0.0301245	-0.534796
M324T379_POS	520920	754869	0.0188	1.13641	0.0497665	-0.535163
M547T504_NEG	180634	261787	0.0224	1.18655	0.0556425	-0.535326
M563T635_NEG	1.43565e+06	2.08278e+06	0.00485	1.19076	0.0217827	-0.536808
M458T856_POS	132987	192964	0.0158	1.14219	0.044203	-0.53705
M370T896_NEG	128491	186610	0.0267	1.13964	0.0620404	-0.538357
M218T127_NEG	7.42672e+06	1.07862e+07	0.00192	1.24471	0.0130311	-0.538384
M219T65_POS	4.98266e+07	7.24086e+07	0.00638	1.23156	0.0254743	-0.539245
M277T315_POS	629235	914552	0.00722	1.19377	0.0273867	-0.539466
M234T512_POS	4.44082e+07	6.45643e+07	0.000813	1.22384	0.00880355	-0.539912
M673T699_NEG	311333	452714	0.00377	1.20426	0.0188556	-0.540143
M586T671_NEG	256254	372911	0.0015	1.21215	0.0114309	-0.541259
M390T614_NEG	2.73777e+06	3.99288e+06	0.0219	1.19624	0.0546846	-0.544432
M705T624_NEG	343223	501618	0.00279	1.21598	0.0159852	-0.547444
M271T497_NEG	671432	981317	0.00864	1.22599	0.0303034	-0.547478
M178T613_POS	738708	1.08018e+06	0.000288	1.24479	0.0056026	-0.548198
M686T554_NEG	6.06707e+06	8.8721e+06	0.00952	1.22543	0.0319818	-0.548274
M254T881_POS	233729	341841	0.00773	1.16116	0.0282114	-0.548491
M562T651_NEG	1.329e+06	1.94723e+06	0.0121	1.13796	0.0367392	-0.551082
M815T508_NEG	341810	501470	0.00197	1.21158	0.0131569	-0.552968
M620T548_NEG	138227	203164	0.017	1.18084	0.0463208	-0.555608
M668T405_NEG	263762	387861	0.0431	1.13266	0.0858408	-0.556302
M475T498_NEG	309288	454884	0.0357	1.08959	0.0760358	-0.55655
M353T613_POS	281482	414190	0.00498	1.18135	0.0221879	-0.557246
M165T153_POS	2.05982e+06	3.03194e+06	0.00511	1.22366	0.0225866	-0.557723
M369T896_NEG	546947	805168	0.00939	1.15267	0.0318974	-0.557888
M378T552_POS	517914	762442	0.000285	1.23617	0.0056026	-0.557915
M349T565_POS	776444	1.14422e+06	0.00182	1.20925	0.0127134	-0.559416
M161T808_POS	1.51894e+06	2.23893e+06	0.0374	1.05465	0.0781151	-0.559741
M516T370_NEG	5.70107e+06	8.40501e+06	0.00114	1.2326	0.0100645	-0.560018
M858T687_NEG	100792	148614	0.0094	1.15265	0.031899	-0.56019
M540T351_NEG	77833.9	114764	0.0148	1.21261	0.0422893	-0.560199
M343T916_POS	56666	83571	0.0233	1.09302	0.0574093	-0.56052
M479T250_NEG	58360.5	86090.8	0.0256	1.11843	0.0605354	-0.560866
M706T554_POS	1.22529e+06	1.80828e+06	0.00195	1.21628	0.0131282	-0.561497
M370T318_NEG	2.31261e+06	3.41419e+06	0.00259	1.23324	0.0154477	-0.56202
M215T427_NEG	3.11129e+06	4.60097e+06	0.0279	1.16901	0.0641163	-0.564428
M656T446_NEG	1.13673e+06	1.68194e+06	0.00983	1.22201	0.0325664	-0.565244
M209T636_POS	4.60721e+06	6.82963e+06	0.000588	1.22715	0.00731393	-0.567915
M515T370_NEG	2.29362e+07	3.40079e+07	0.00148	1.23207	0.0114103	-0.568246
M375T717_POS	4.21583e+06	6.25184e+06	0.0114	1.14257	0.0355493	-0.568464
M200T699_POS	4.29233e+06	6.36883e+06	0.0186	1.19508	0.0493933	-0.569266
M151T103_POS	2.29363e+06	3.40436e+06	0.0207	1.1186	0.0525909	-0.569748
M881T557_NEG	786353	1.16721e+06	0.000529	1.23653	0.00688729	-0.569812
M555T925_NEG	459748	683080	0.00984	1.17416	0.0325664	-0.571212
M366T643_NEG	1.40628e+06	2.08945e+06	0.0104	1.19066	0.0336542	-0.571234
M401T832_NEG	57137.7	85097	0.0424	1.14915	0.0850032	-0.574666
M565T420_NEG	3.38154e+06	5.03697e+06	0.00182	1.231	0.0127134	-0.574877
M402T327_NEG	240795	358840	0.0238	1.18609	0.0580429	-0.575533
M143T72_NEG	1.05195e+07	1.56833e+07	0.00452	1.22771	0.0209473	-0.576164
M301T912_POS	103793	154766	0.0218	1.10941	0.0544756	-0.576377
M279T576_NEG	123301	183890	0.0277	1.16049	0.0637443	-0.57666
M177T203_POS	635377	947861	0.0324	1.06835	0.0706257	-0.577062
M346T732_NEG	1.2357e+06	1.84495e+06	0.00189	1.21112	0.0129589	-0.578255
M814T508_NEG	1.20733e+06	1.80278e+06	0.0046	1.19501	0.0211423	-0.578411
M561T513_NEG	320229	478258	0.0124	1.18201	0.0374124	-0.578683
M527T515_NEG	117193	175271	0.00354	1.1922	0.0182228	-0.580705
M813T508_NEG	2.92837e+06	4.38053e+06	0.0119	1.22276	0.0363962	-0.581007
M281T103_POS	1.73384e+06	2.59838e+06	0.0056	1.18739	0.0236885	-0.583642
M456T459_POS	237474	356363	0.0319	1.12435	0.069763	-0.585574
M230T69_POS	3.11749e+06	4.68019e+06	0.0109	1.15052	0.0347347	-0.58618
M647T624_NEG	76912.6	115559	0.0147	1.19767	0.0421115	-0.587333
M387T455_NEG	1.15075e+06	1.73123e+06	0.000376	1.23213	0.00626133	-0.589226
M333T776_NEG	908894	1.36823e+06	0.0271	1.16524	0.062622	-0.59013
M362T518_POS	3.31386e+06	4.98924e+06	0.0389	1.15407	0.0802462	-0.590309
M366T110_NEG	1.27147e+06	1.91877e+06	0.00116	1.24214	0.0101606	-0.593683
M88T65_NEG	4.49109e+06	6.77882e+06	7.96e-05	1.24383	0.00339201	-0.59397
M414T130_NEG	836722	1.26318e+06	0.00754	1.21934	0.0279572	-0.594234
M834T403_POS	260350	393073	0.00527	1.18532	0.0229005	-0.594344
M407T576_NEG	65283.4	98583.8	0.0194	1.17369	0.0506732	-0.594635
M259T419_NEG	770139	1.16575e+06	0.0337	1.13532	0.0726548	-0.598064
M174T433_NEG	411553	624333	0.0497	1.0294	0.096014	-0.601235
M303T833_NEG	171031	259510	0.000909	1.22186	0.00907915	-0.60153
M127T782_NEG	2.7431e+07	4.16502e+07	0.00913	1.20446	0.0312362	-0.602516
M596T437_POS	116861	177455	0.0247	1.09993	0.0591175	-0.60266
M518T696_POS	1.46183e+06	2.2203e+06	0.0288	1.08178	0.0653321	-0.602974
M308T228_NEG	585477	889301	0.00944	1.21016	0.0319376	-0.603059
M342T632_POS	605926	920486	0.000701	1.22793	0.00814426	-0.603255
M378T112_NEG	63323.3	96219.8	0.0205	1.18454	0.0523611	-0.603598
M456T644_NEG	488727	743849	0.0248	1.12532	0.0592297	-0.605979
M471T434_NEG	153828	234310	0.0366	1.08538	0.0769244	-0.607098
M393T437_NEG	826201	1.25906e+06	0.000768	1.24241	0.00845305	-0.607779
M628T391_NEG	530508	808756	0.00139	1.21363	0.0111268	-0.60833
M570T671_NEG	278167	424258	0.00301	1.2132	0.0166203	-0.608988
M439T333_NEG	694275	1.06093e+06	0.00517	1.22082	0.0227019	-0.611749
M671T320_NEG	87931	134423	0.0151	1.1455	0.0428902	-0.612339
M323T614_NEG	1.74168e+06	2.66585e+06	0.0193	1.20436	0.0506096	-0.614119
M277T776_NEG	633566	970369	0.0167	1.20308	0.0459147	-0.615038
M275T91_NEG	4.10779e+06	6.29191e+06	0.0077	1.21333	0.0281942	-0.615135
M352T278_POS	456157	698995	0.0147	1.13924	0.0421115	-0.615751
M451T130_NEG	492742	755174	0.0295	1.0975	0.0657608	-0.615977
M524T671_NEG	2.96864e+06	4.55096e+06	0.0051	1.21478	0.0225722	-0.616367
M224T708_NEG	3.64909e+06	5.59714e+06	0.0103	1.14716	0.0333952	-0.617152
M277T936_NEG	4.46655e+06	6.85437e+06	0.00334	1.24259	0.0175718	-0.617862
M312T779_NEG	2.61929e+06	4.0222e+06	0.0147	1.12655	0.0421115	-0.618809
M760T312_NEG	114376	175780	0.00611	1.1882	0.0249622	-0.619986
M356T463_NEG	81523.8	125305	0.0114	1.14243	0.0355493	-0.620151
M691T604_NEG	334312	514016	0.0463	1.12766	0.0909154	-0.62062
M257T613_POS	5.1375e+06	7.90163e+06	0.000233	1.23893	0.00502979	-0.621083
M575T506_NEG	714885	1.09951e+06	0.00617	1.21241	0.0251154	-0.621084
M767T397_NEG	417608	643145	0.0271	1.13697	0.062622	-0.622992
M839T530_NEG	401470	618694	0.00122	1.22104	0.0102824	-0.623934
M259T224_NEG	1.56222e+06	2.4105e+06	0.00581	1.21939	0.0241494	-0.625741
M161T67_POS	5.38775e+06	8.31608e+06	0.0238	1.19031	0.0580429	-0.626221
M403T585_NEG	1.75276e+07	2.71157e+07	0.0021	1.23553	0.0134868	-0.629497
M147T65_POS	3.31652e+07	5.13209e+07	0.00416	1.23795	0.0199418	-0.629874
M573T635_NEG	917573	1.42077e+06	0.00115	1.23897	0.0100995	-0.630775
M495T546_NEG	114074	176851	0.0395	1.09574	0.0810343	-0.632559
M132T150_POS	1.60705e+07	2.49231e+07	0.0126	1.13571	0.0378113	-0.633068
M229T125_POS	1.46907e+06	2.27911e+06	0.000458	1.23106	0.00683622	-0.633564
M554T667_NEG	962257	1.49314e+06	0.0142	1.18355	0.0411014	-0.633851
M383T370_POS	142293	220835	0.00984	1.1625	0.0325664	-0.634103
M187T628_POS	779255	1.20939e+06	0.0124	1.15527	0.0374124	-0.634111
M479T289_POS	158731	246483	0.0281	1.10464	0.064355	-0.634903
M199T732_POS	831793	1.29228e+06	0.00304	1.22577	0.0166207	-0.635622
M529T775_NEG	904079	1.40468e+06	0.00746	1.21598	0.0277718	-0.635721
M538T392_NEG	3.89325e+06	6.05018e+06	0.00743	1.22077	0.0277464	-0.636004
M477T623_NEG	125384	194868	0.00218	1.21744	0.0138675	-0.636145
M572T635_NEG	4.52351e+06	7.0309e+06	0.000504	1.24089	0.00686325	-0.636267
M404T256_NEG	50819	78988.7	0.00152	1.22065	0.0114806	-0.636279
M266T62_POS	9.67128e+06	1.50496e+07	0.000195	1.23845	0.00465632	-0.637945
M645T444_NEG	100240	156047	0.0356	1.11723	0.0758711	-0.638523
M589T651_NEG	826260	1.2871e+06	0.0118	1.14051	0.036256	-0.639461
M180T152_1_NEG	3.95099e+07	6.15496e+07	0.000384	1.24015	0.00629835	-0.639536
M257T834_NEG	99105.8	154595	0.00747	1.19877	0.0277718	-0.641457
M599T494_NEG	619094	966066	0.0336	1.05982	0.0725795	-0.641964
M176T67_POS	984286	1.537e+06	0.0278	1.15367	0.0639304	-0.642966
M496T389_2_POS	913436	1.42641e+06	0.0114	1.19646	0.0355493	-0.643014
M666T437_NEG	83693.9	130748	0.00896	1.18371	0.0309738	-0.643589
M637T501_NEG	316587	494685	7.37e-05	1.24428	0.00338217	-0.643906
M427T644_NEG	988803	1.54509e+06	0.0397	1.07339	0.0813449	-0.643937
M1010T504_NEG	562379	878926	0.000103	1.2423	0.00375994	-0.644198
M336T444_POS	175725	274743	0.0263	1.08568	0.0613239	-0.644761
M713T639_POS	611420	956497	0.00407	1.18958	0.0197652	-0.645596
M294T613_POS	2.06352e+07	3.22958e+07	0.00395	1.23586	0.0194078	-0.646235
M361T389_POS	821977	1.28817e+06	0.0281	1.17846	0.064355	-0.648159
M395T263_NEG	374987	587776	0.00122	1.21836	0.0102824	-0.648427
M331T644_NEG	7.06853e+06	1.11057e+07	0.0185	1.16954	0.0492842	-0.651818
M241T71_POS	4.09813e+06	6.43884e+06	0.0324	1.13174	0.0706257	-0.651836
M484T421_NEG	241290	379231	0.0067	1.21664	0.0262508	-0.652308
M704T624_NEG	1.40826e+06	2.21382e+06	0.000262	1.24042	0.00537823	-0.652621
M537T696_NEG	147017	231259	0.0259	1.14117	0.0609433	-0.653525
M245T347_NEG	160961	253291	0.0198	1.1061	0.0513971	-0.654085
M364T613_NEG	1.86848e+06	2.94052e+06	0.00204	1.21123	0.0133057	-0.654207
M543T464_NEG	396480	624088	0.00118	1.21701	0.0101835	-0.654502
M327T729_POS	1.34505e+06	2.11787e+06	0.0168	1.13611	0.0460761	-0.654947
M317T700_POS	4.23221e+06	6.67165e+06	0.000498	1.24692	0.00686325	-0.656631
M449T564_POS	168588	265779	0.0202	1.15511	0.051872	-0.656729
M348T68_POS	1.04624e+06	1.64986e+06	0.024	1.16482	0.0581492	-0.657133
M588T651_NEG	3.03734e+06	4.79078e+06	0.00633	1.20921	0.0253655	-0.657452
M394T274_POS	128025	202024	0.0311	1.09364	0.0683261	-0.658107
M307T315_POS	322295	508859	0.00204	1.21947	0.0133057	-0.658884
M751T446_NEG	118812	187913	0.00689	1.16987	0.0266828	-0.66139
M381T728_NEG	325519	515003	0.0217	1.09824	0.0543475	-0.661838
M379T520_NEG	699291	1.1066e+06	0.0432	1.14623	0.0858866	-0.662167
M492T270_NEG	228868	362418	0.00315	1.1946	0.0169452	-0.663138
M677T613_NEG	749659	1.18751e+06	0.000601	1.23103	0.00744795	-0.663629
M164T153_POS	3.28827e+07	5.22209e+07	0.000109	1.24808	0.00375994	-0.667299
M295T274_NEG	104265	165598	0.00779	1.16724	0.0283011	-0.667432
M556T909_NEG	255605	406301	0.0163	1.16443	0.0452237	-0.66863
M442T821_POS	143365	228061	0.00577	1.17411	0.0240429	-0.669727
M797T412_NEG	71149.3	113205	0.0129	1.16062	0.0385387	-0.67001
M116T83_NEG	1.24503e+06	1.98172e+06	0.00954	1.1707	0.0319848	-0.670573
M211T681_NEG	1.35636e+06	2.15961e+06	0.0459	1.11825	0.0902889	-0.671025
M282T424_NEG	249282	396918	0.0111	1.18973	0.035171	-0.671062
M577T840_NEG	97738.7	155710	0.0432	1.05896	0.0858866	-0.671861
M183T70_NEG	7.04657e+06	1.12309e+07	0.00328	1.19764	0.0173653	-0.672487
M812T530_POS	215265	343263	0.0113	1.18263	0.0355355	-0.673199
M561T811_NEG	37075.6	59148.2	0.0144	1.14181	0.0415366	-0.673862
M187T71_POS	1.702e+07	2.71602e+07	0.000714	1.22534	0.00823808	-0.674263
M399T122_NEG	125708	200691	0.0445	1.0398	0.0881047	-0.674899
M385T407_POS	160116	255731	0.00897	1.16172	0.0309738	-0.675513
M550T657_NEG	137863	220191	0.00154	1.21231	0.0115276	-0.675515
M695T395_NEG	91355.1	145927	0.0174	1.1776	0.0469898	-0.67569
M346T612_POS	5.1921e+07	8.2942e+07	1.15e-05	1.25062	0.00160329	-0.675785
M510T368_NEG	111064	177621	0.0368	1.15809	0.0771509	-0.677418
M383T819_POS	876400	1.40272e+06	0.0143	1.15783	0.0412837	-0.678571
M712T613_POS	614365	985223	0.0114	1.1502	0.0355493	-0.681353
M246T433_NEG	1.1831e+06	1.89793e+06	0.0018	1.24042	0.0126796	-0.681858
M159T358_POS	1.60086e+06	2.56898e+06	0.00829	1.22926	0.0294775	-0.682346
M388T455_NEG	182834	293521	0.0304	1.09605	0.0671852	-0.682934
M210T200_NEG	410683	660694	0.01	1.18653	0.0327718	-0.685957
M621T505_NEG	391482	629837	0.000585	1.23849	0.00731393	-0.686034
M324T355_POS	684454	1.10123e+06	0.00771	1.21308	0.0281942	-0.686087
M492T332_NEG	486084	782261	0.00526	1.17868	0.0228868	-0.686445
M181T152_NEG	2.89659e+06	4.66218e+06	0.00033	1.23745	0.00610044	-0.686649
M364T281_NEG	208097	335027	0.000688	1.24619	0.00811758	-0.68702
M457T342_NEG	55895.6	90122.2	0.0192	1.11408	0.0505454	-0.689148
M559T754_NEG	945793	1.52551e+06	0.0299	1.09026	0.0663431	-0.689693
M397T841_NEG	41625.7	67155.1	0.000198	1.23865	0.00465632	-0.690023
M294T484_NEG	122866	198660	0.00305	1.23955	0.0166481	-0.693216
M621T505_POS	347790	562431	0.0176	1.12295	0.0474151	-0.693458
M589T447_NEG	138700	224508	0.03	1.14926	0.0664768	-0.694803
M463T866_NEG	401441	649820	0.00441	1.19786	0.0206955	-0.69485
M655T456_NEG	199731	323497	0.00734	1.16526	0.0275641	-0.695694
M429T174_POS	361970	586296	0.0117	1.1605	0.0361479	-0.69576
M284T509_NEG	85426.3	138399	0.0057	1.22794	0.0239	-0.696083
M324T860_POS	4.82406e+06	7.82024e+06	0.00777	1.23176	0.0282899	-0.696965
M231T487_NEG	481414	780468	6.2e-05	1.24477	0.00323447	-0.697061
M352T357_NEG	773734	1.2547e+06	0.000848	1.2311	0.00893665	-0.697437
M367T643_NEG	1.95151e+06	3.1679e+06	0.0224	1.15144	0.0556425	-0.698934
M189T707_POS	4.22056e+06	6.85471e+06	0.000467	1.23855	0.00683622	-0.699662
M405T745_NEG	125449	203760	0.00508	1.18189	0.0225135	-0.699771
M357T340_POS	157541	256082	0.0207	1.12098	0.0525909	-0.700881
M259T791_POS	3.57157e+06	5.81382e+06	0.00757	1.16248	0.0279572	-0.702928
M355T841_POS	146397	238402	0.0127	1.21165	0.0380091	-0.703507
M661T468_NEG	421543	686751	0.00253	1.24502	0.0151167	-0.704109
M638T505_POS	481436	786746	0.034	1.15684	0.0731131	-0.708555
M390T301_POS	606992	993024	0.00443	1.22029	0.0207602	-0.710152
M464T271_POS	927198	1.51713e+06	0.000196	1.24668	0.00465632	-0.710393
M528T635_NEG	1.36478e+06	2.23402e+06	0.00124	1.23051	0.0103726	-0.710976
M400T905_NEG	40169.2	65868.6	0.0239	1.10014	0.0580751	-0.713501
M127T61_POS	1.22347e+07	2.00728e+07	0.000882	1.22285	0.00903522	-0.714259
M332T643_NEG	736038	1.20965e+06	0.0263	1.10036	0.0613239	-0.716736
M523T504_NEG	1.6523e+06	2.71665e+06	0.000151	1.24374	0.00406874	-0.71735
M255T280_NEG	97133.5	159907	0.0365	1.08036	0.0768107	-0.719196
M365T396_NEG	591514	975270	0.00342	1.22571	0.0177968	-0.72139
M245T434_NEG	8.95332e+06	1.47648e+07	0.00379	1.23338	0.0188647	-0.721671
M342T476_POS	845363	1.39577e+06	0.0311	1.11229	0.0683261	-0.723416
M331T172_POS	4.47818e+06	7.40801e+06	0.0011	1.23555	0.00992075	-0.726173
M421T448_NEG	210532	348318	0.00471	1.18214	0.0214709	-0.726369
M489T529_NEG	1.38521e+06	2.2918e+06	0.000133	1.24696	0.00386077	-0.726376
M644T406_NEG	2.06162e+06	3.41095e+06	0.014	1.21533	0.0409118	-0.726396
M492T202_NEG	156558	259288	0.0199	1.11952	0.0514968	-0.727862
M398T819_POS	194314	321936	0.0465	1.04152	0.0910943	-0.728382
M480T635_POS	559765	927963	0.0391	1.15804	0.0803122	-0.729246
M361T159_NEG	172616	286194	0.00303	1.20187	0.0166203	-0.729424
M457T351_POS	500144	829565	0.00584	1.19689	0.0242139	-0.730012
M670T444_NEG	205391	340934	0.00531	1.20672	0.0229255	-0.731123
M427T320_POS	555082	921409	0.0132	1.20356	0.0392597	-0.731141
M329T614_NEG	1.02636e+07	1.70513e+07	0.000494	1.24179	0.00686325	-0.732341
M526T515_NEG	81738.4	135874	0.0206	1.15603	0.0525764	-0.733184
M163T72_NEG	1.6777e+06	2.78934e+06	0.0243	1.1655	0.0586213	-0.733443
M90T65_POS	2.99147e+08	4.97495e+08	4.15e-05	1.24738	0.0028441	-0.733824
M507T381_NEG	857329	1.42801e+06	0.00447	1.21888	0.0208309	-0.736085
M453T852_NEG	111557	185924	0.0109	1.17109	0.0347347	-0.736929
M704T434_NEG	80609.9	134565	0.0188	1.15512	0.0497665	-0.739273
M515T705_POS	632906	1.05771e+06	0.00484	1.18911	0.021767	-0.74088
M129T101_3_NEG	1.28177e+09	2144444408	0.00124	1.24291	0.0103726	-0.742472
M519T264_NEG	99764.3	166955	0.00647	1.19849	0.0256805	-0.742868
M206T100_POS	2.24531e+06	3.76062e+06	0.00283	1.19792	0.0160767	-0.744053
M185T708_POS	818045	1.37028e+06	0.0138	1.2138	0.0405398	-0.744222
M173T101_2_NEG	6.2415e+08	1046100989	0.000149	1.24805	0.00405328	-0.745057
M240T452_NEG	141410	237059	0.000639	1.2264	0.00777489	-0.745362
M423T432_NEG	175981	295076	0.00189	1.2074	0.0129589	-0.745662
M531T505_NEG	995239	1.67041e+06	9.1e-05	1.24632	0.00358219	-0.747091
M407T585_POS	726893	1.22042e+06	0.0148	1.20999	0.0422893	-0.747563
M157T102_NEG	2.11082e+06	3.54463e+06	0.00105	1.22465	0.00962548	-0.747827
M553T888_NEG	54410.6	91412	0.0188	1.15912	0.0497665	-0.748496
M399T905_NEG	208506	350481	0.0161	1.20646	0.0448175	-0.749245
M311T779_NEG	1.33343e+07	2.24165e+07	0.00782	1.16363	0.0283179	-0.749422
M513T775_POS	205714	345923	0.0293	1.14379	0.065621	-0.749816
M537T755_POS	303529	510815	0.000467	1.2358	0.00683622	-0.750968
M135T65_POS	3.56204e+06	6.00088e+06	0.00923	1.19914	0.0315139	-0.752468
M211T201_POS	1.16973e+06	1.97406e+06	0.00723	1.21229	0.0273867	-0.754993
M613T300_NEG	338371	571428	5.97e-05	1.24409	0.00323447	-0.755967
M228T433_NEG	561301	948330	0.00202	1.22774	0.013305	-0.756615
M277T917_NEG	5.23066e+06	8.83749e+06	0.0382	1.09522	0.0792911	-0.756643
M249T793_POS	1.6576e+07	2.80143e+07	0.0102	1.21486	0.0331351	-0.757067
M253T673_NEG	1.2007e+06	2.02968e+06	0.018	1.19585	0.0483759	-0.757379
M508T467_NEG	798277	1.35017e+06	0.000395	1.24702	0.00641587	-0.758183
M781T534_NEG	172126	291128	0.0121	1.15479	0.0367392	-0.758191
M708T613_NEG	549217	929104	0.0184	1.20131	0.0490569	-0.758464
M85T101_2_NEG	5.02069e+08	8.49386e+08	0.000831	1.24877	0.00888018	-0.758535
M560T549_NEG	230857	390571	0.0405	1.15273	0.0824288	-0.758583
M882T556_NEG	288546	488647	0.0235	1.18588	0.0576051	-0.759994
M527T129_NEG	146915	249144	0.0391	1.10059	0.0803122	-0.761994
M402T121_NEG	134075	227380	0.000363	1.2341	0.0062504	-0.762066
M401T120_NEG	835481	1.41978e+06	0.0239	1.18665	0.0580751	-0.764986
M318T565_POS	729741	1.24128e+06	9.78e-05	1.24388	0.00375994	-0.766376
M364T684_POS	1.23854e+06	2.10885e+06	0.000519	1.24122	0.00686325	-0.767809
M453T769_NEG	76748.1	130710	0.0252	1.14795	0.0599284	-0.768169
M120T317_POS	1.92493e+06	3.2793e+06	0.0213	1.19495	0.0535863	-0.768587
M428T115_NEG	242180	412703	0.000777	1.23245	0.00852304	-0.769024
M524T342_POS	389698	665653	0.0337	1.15994	0.0726548	-0.772413
M280T122_NEG	396194	676863	0.00968	1.21555	0.0322281	-0.772656
M975T426_NEG	229567	392451	0.04	1.10324	0.0817094	-0.773601
M636T454_NEG	132113	225863	0.00839	1.18392	0.0297383	-0.773676
M129T61_NEG	2.76644e+07	4.73188e+07	0.0014	1.22107	0.0111268	-0.774381
M492T645_NEG	447217	765682	0.035	1.08064	0.0748785	-0.77577
M231T602_POS	386293	661626	0.0217	1.13216	0.0543475	-0.77632
M637T434_NEG	106594	182682	0.0316	1.17034	0.0692427	-0.777209
M508T484_NEG	117901	202235	0.0073	1.18294	0.0274447	-0.778457
M594T372_NEG	1.04782e+06	1.79975e+06	0.0113	1.22183	0.0355355	-0.780396
M303T445_NEG	74730.2	128397	0.00525	1.21992	0.0228868	-0.780849
M287T507_POS	668668	1.14903e+06	0.000104	1.24171	0.00375994	-0.78106
M507T467_NEG	3.11081e+06	5.36344e+06	0.000124	1.24081	0.00386077	-0.785871
M735T697_POS	602916	1.03988e+06	0.0117	1.19101	0.0361479	-0.786394
M257T464_NEG	1.55806e+07	2.689e+07	0.00197	1.23643	0.0131569	-0.787323
M235T71_NEG	1.04787e+06	1.81268e+06	0.0118	1.15908	0.036256	-0.790669
M705T454_NEG	125654	217388	0.000725	1.22738	0.00830771	-0.79082
M434T508_NEG	565395	978918	0.0072	1.20014	0.0273764	-0.791929
M407T364_NEG	360956	625045	0.0112	1.19598	0.0354208	-0.792138
M346T143_NEG	42947.1	74409.6	0.00209	1.20496	0.0134743	-0.792928
M370T358_POS	792855	1.37393e+06	0.000418	1.2484	0.00664487	-0.793175
M463T444_NEG	242283	419980	0.00102	1.22174	0.00942796	-0.79363
M562T513_NEG	70148.1	121653	0.0291	1.16791	0.0654359	-0.794301
M394T462_NEG	89299.3	154912	0.000311	1.24072	0.00594632	-0.794732
M490T333_NEG	391282	679769	0.00628	1.23101	0.0252863	-0.796836
M335T71_POS	2.95452e+06	5.14097e+06	0.000899	1.22617	0.00904622	-0.799118
M320T463_NEG	288212	501834	0.0306	1.11203	0.067538	-0.800082
M728T366_POS	250489	436369	0.0361	1.14911	0.0763531	-0.800803
M393T288_NEG	39284.4	68461	0.00962	1.17308	0.0321564	-0.801327
M471T425_NEG	216958	378314	0.00289	1.19667	0.0163068	-0.802172
M555T666_NEG	176699	308264	0.0142	1.20637	0.0411014	-0.802874
M461T336_NEG	65972.2	115137	0.0372	1.0669	0.0777459	-0.803416
M498T744_POS	133898	233792	0.0473	1.05146	0.0922833	-0.80409
M341T694_NEG	8.35857e+06	1.4601e+07	0.0414	1.1471	0.0832478	-0.804736
M619T490_NEG	93543.4	163405	0.00566	1.18106	0.023846	-0.804742
M579T372_NEG	212945	372093	0.000733	1.23967	0.00830848	-0.805179
M487T688_POS	1.60519e+06	2.80632e+06	0.00277	1.21664	0.0159525	-0.805936
M674T462_NEG	255522	447648	0.00389	1.21103	0.0191976	-0.808917
M130T101_2_NEG	6.78398e+07	1.18992e+08	0.000346	1.24833	0.00619099	-0.810658
M432T841_POS	129217	226950	0.017	1.13763	0.0463208	-0.812578
M601T863_NEG	270178	474700	0.0134	1.18556	0.0397486	-0.813104
M976T426_NEG	104286	183318	0.0336	1.14041	0.0725795	-0.813803
M493T340_NEG	3.07214e+06	5.40339e+06	0.00283	1.23839	0.0160767	-0.814622
M329T643_NEG	3.43176e+08	6.03765e+08	0.000386	1.23209	0.00630027	-0.815037
M336T791_POS	1.57491e+06	2.77157e+06	0.00413	1.21146	0.0199316	-0.81543
M368T112_POS	4.18467e+06	7.36459e+06	7.48e-05	1.24372	0.00338217	-0.815491
M342T105_POS	1.23572e+06	2.17519e+06	0.0111	1.20474	0.035171	-0.815795
M432T482_NEG	234499	413286	0.00262	1.23819	0.0155711	-0.81756
M926T673_NEG	102283	180324	0.028	1.10313	0.0642138	-0.818028
M673T462_NEG	767595	1.35483e+06	0.00974	1.21955	0.0323957	-0.819697
M501T331_NEG	429854	760315	0.00154	1.22351	0.0115276	-0.822751
M574T395_NEG	110331	195170	0.0329	1.12892	0.0715292	-0.822891
M532T504_NEG	255045	451225	0.000565	1.23717	0.00721561	-0.823092
M167T408_POS	2.22089e+06	3.93056e+06	0.00202	1.22683	0.013305	-0.823594
M509T381_POS	547788	969745	0.000356	1.24216	0.00622391	-0.823987
M102T66_POS	2.15873e+07	3.82179e+07	0.028	1.15691	0.0642138	-0.824066
M429T390_NEG	247446	438320	0.000119	1.24586	0.00386077	-0.824869
M721T585_NEG	5.14986e+06	9.13616e+06	0.000255	1.23981	0.00529957	-0.827056
M506T336_NEG	61370.1	108959	0.0305	1.07725	0.0673617	-0.82818
M485T414_NEG	4.51344e+06	8.0136e+06	2.42e-05	1.24705	0.00238156	-0.828224
M144T165_NEG	4.18137e+06	7.42408e+06	0.00351	1.24063	0.0180962	-0.828235
M599T406_NEG	115533	205250	0.00959	1.15283	0.0321203	-0.82908
M539T353_NEG	343713	611098	0.0085	1.16029	0.0299694	-0.830199
M165T67_NEG	4.44242e+07	7.9107e+07	0.000698	1.22516	0.00814426	-0.832461
M706T652_NEG	95124.1	169542	0.00189	1.22771	0.0129589	-0.833764
M425T914_POS	37329.2	66551.3	0.0136	1.18767	0.0401284	-0.83416
M541T697_POS	2.61911e+06	4.67123e+06	0.00815	1.21813	0.0291969	-0.834727
M344T728_NEG	434480	776024	0.0335	1.09067	0.072457	-0.83681
M282T540_NEG	223679	399713	0.0158	1.19077	0.044203	-0.837533
M308T304_NEG	139205	248760	0.00337	1.21282	0.0176188	-0.837537
M235T702_NEG	679961	1.21665e+06	0.00268	1.20247	0.0157321	-0.83939
M629T390_NEG	145231	260056	0.00241	1.21307	0.014635	-0.840474
M403T408_POS	579994	1.03872e+06	0.00592	1.21466	0.0245152	-0.840698
M704T698_POS	913573	1.6373e+06	0.000117	1.24616	0.00386077	-0.841723
M255T201_POS	836332	1.4998e+06	0.00151	1.21442	0.0114309	-0.842617
M719T662_NEG	74588.1	133817	0.0033	1.22547	0.0174436	-0.843243
M183T658_NEG	1.18532e+06	2.12926e+06	0.0191	1.18534	0.0503614	-0.845075
M258T464_NEG	1.98806e+06	3.57338e+06	0.0111	1.21271	0.035171	-0.845931
M476T274_NEG	72226	129922	0.0197	1.18961	0.0512169	-0.847051
M447T384_NEG	1.19371e+06	2.14814e+06	0.000562	1.23583	0.0072048	-0.847633
M342T436_NEG	58488.1	105384	0.0387	1.12344	0.0799322	-0.849438
M197T663_POS	1.63767e+06	2.9511e+06	0.0013	1.23219	0.0106875	-0.849613
M699T362_NEG	74051.9	133541	0.00163	1.21528	0.0118565	-0.850677
M447T379_NEG	93628.2	168963	0.0141	1.13923	0.0410249	-0.85169
M512T316_NEG	542046	981855	0.0134	1.21522	0.0397486	-0.857094
M550T407_POS	429986	779430	0.0268	1.18404	0.0621864	-0.858129
M693T600_POS	337054	611374	0.0315	1.14933	0.0690688	-0.859074
M277T613_POS	888070	1.6111e+06	0.0195	1.16309	0.0508154	-0.8593
M148T541_NEG	351353	638989	0.00167	1.22233	0.0120168	-0.862872
M609T530_NEG	318976	580199	0.000212	1.23764	0.00482552	-0.863101
M399T459_NEG	391723	713721	0.000378	1.24247	0.00626133	-0.865525
M112T165_NEG	3.70115e+06	6.75389e+06	0.00157	1.24211	0.0116738	-0.867746
M469T817_NEG	45268.7	82649.2	0.000748	1.22667	0.00838731	-0.868487
M323T917_NEG	39257.4	71815.4	0.0178	1.12332	0.0478768	-0.871329
M640T441_2_NEG	90532.8	165698	0.0382	1.15506	0.0792911	-0.872042
M444T455_NEG	72176.6	132121	0.00046	1.23011	0.00683622	-0.872252
M485T789_NEG	520829	954869	0.00252	1.20258	0.0151167	-0.874494
M391T81_NEG	429686	787933	0.0273	1.18066	0.0629971	-0.874789
M624T635_NEG	192012	352199	0.00315	1.22111	0.0169452	-0.875196
M529T635_NEG	144905	266006	0.00206	1.20595	0.013384	-0.876357
M293T751_2_NEG	1.73098e+08	3.17827e+08	0.00291	1.2051	0.0163645	-0.87665
M509T467_POS	2.59303e+06	4.76881e+06	0.00134	1.24163	0.0109357	-0.878988
M757T696_NEG	232720	428070	0.016	1.12136	0.0445762	-0.879253
M673T635_NEG	90003.4	165631	0.00441	1.23089	0.0206955	-0.879922
M217T732_POS	1.98569e+06	3.66011e+06	2.76e-05	1.24664	0.00245667	-0.882245
M379T214_POS	192527	354913	0.00424	1.19294	0.0201807	-0.882408
M864T444_NEG	125049	230800	0.00999	1.21011	0.0327711	-0.884148
M518T289_NEG	67707.9	124984	0.00991	1.17786	0.0326688	-0.884349
M476T321_2_POS	290166	536472	0.0109	1.18256	0.0347347	-0.886627
M763T414_NEG	220133	407195	0.00149	1.21457	0.0114309	-0.887344
M239T613_POS	747427	1.3826e+06	0.00304	1.24299	0.0166207	-0.887375
M557T777_POS	1.86326e+06	3.44671e+06	0.0238	1.15795	0.0580429	-0.88739
M343T390_NEG	293188	543108	0.0113	1.191	0.0355355	-0.889414
M458T113_NEG	101080	187369	0.00659	1.21249	0.0259719	-0.890381
M282T652_POS	403220	749229	0.00115	1.22801	0.0100995	-0.893842
M647T666_POS	278568	518318	0.00249	1.20062	0.0150661	-0.895808
M353T65_POS	2.66836e+06	4.96573e+06	7.48e-05	1.24342	0.00338217	-0.896049
M191T728_POS	338075	629685	0.0234	1.09684	0.0574863	-0.897288
M156T143_NEG	2.97437e+06	5.541e+06	0.00695	1.1844	0.0267603	-0.897562
M678T613_NEG	246818	460027	0.0333	1.1721	0.0721644	-0.898272
M377T80_POS	7.07056e+06	1.31823e+07	3.62e-05	1.24949	0.00263316	-0.898704
M559T671_POS	185497	348007	0.00316	1.20268	0.0169717	-0.907721
M1015T599_NEG	191078	358830	0.00119	1.21701	0.0101835	-0.909135
M279T81_POS	2.42286e+06	4.55022e+06	0.00994	1.21346	0.0327355	-0.909226
M329T464_NEG	97497.9	183170	0.00301	1.19575	0.0166203	-0.909737
M228T119_NEG	141288	265489	0.00968	1.20993	0.0322281	-0.910011
M549T407_POS	1.51764e+06	2.85253e+06	0.00234	1.24246	0.01434	-0.91041
M179T663_POS	2.11228e+06	3.97064e+06	0.000368	1.24736	0.0062504	-0.910572
M275T68_NEG	823038	1.54855e+06	0.014	1.18243	0.0409118	-0.911891
M527T462_POS	2.55153e+06	4.80117e+06	0.00232	1.2208	0.014296	-0.912025
M672T699_NEG	917539	1.72895e+06	0.0233	1.17831	0.0574093	-0.914055
M404T463_NEG	95253.9	179507	0.0353	1.13644	0.0753757	-0.914189
M506T425_NEG	310188	584613	0.0056	1.22735	0.0236885	-0.914338
M335T511_POS	725852	1.36864e+06	0.0005	1.23403	0.00686325	-0.914993
M699T706_NEG	394093	744095	0.0107	1.1477	0.0342933	-0.916953
M449T384_POS	1.60839e+06	3.03703e+06	0.00291	1.24161	0.0163645	-0.917048
M238T715_POS	612836	1.15722e+06	0.0186	1.13347	0.0493933	-0.917091
M257T75_NEG	359658	679682	0.0122	1.20266	0.0369423	-0.918233
M264T429_NEG	147419	279092	0.00641	1.21604	0.0255028	-0.920815
M793T440_NEG	747918	1.41764e+06	0.000345	1.24735	0.00619099	-0.922541
M532T755_POS	1.2595e+06	2.3896e+06	0.017	1.17811	0.0463208	-0.923915
M265T468_NEG	180055	341727	0.00294	1.23849	0.0164778	-0.924408
M425T935_NEG	220746	419737	0.001	1.22666	0.00932033	-0.927099
M428T459_NEG	499591	950220	0.000201	1.2414	0.00467046	-0.927514
M323T805_POS	171197	325770	0.0048	1.19677	0.0216745	-0.928195
M506T486_NEG	230139	438416	0.0199	1.15277	0.0514968	-0.929794
M351T280_NEG	142030	270583	0.0193	1.19981	0.0506096	-0.929878
M478T579_NEG	97627.2	186138	0.0126	1.19787	0.0378113	-0.931016
M467T334_NEG	132122	252143	0.0415	1.13151	0.0833988	-0.932375
M164T62_POS	7.27583e+06	1.38883e+07	0.0489	1.11775	0.094742	-0.932689
M758T696_NEG	85535.3	163847	0.0386	1.0518	0.0798736	-0.937754
M337T283_NEG	1.94319e+06	3.72804e+06	0.0053	1.23851	0.0229255	-0.93999
M445T332_NEG	1.24658e+06	2.39308e+06	0.000466	1.23664	0.00683622	-0.940894
M347T466_POS	811999	1.55953e+06	0.00099	1.23321	0.00928094	-0.941559
M295T439_NEG	86780.7	166840	0.000112	1.2412	0.003824	-0.943023
M446T422_NEG	51619.7	99274.3	0.00905	1.16005	0.0310259	-0.943498
M625T382_POS	1.06801e+06	2.05494e+06	0.00123	1.24533	0.0103407	-0.94417
M273T158_POS	331801	638436	0.00204	1.20829	0.0133057	-0.944225
M283T510_NEG	652833	1.25625e+06	0.0294	1.17966	0.065713	-0.944336
M802T516_NEG	52571.8	101344	0.00438	1.21591	0.0206955	-0.946893
M509T595_NEG	310806	599835	0.00194	1.22526	0.0131136	-0.948551
M563T677_NEG	139490	269218	0.00536	1.21606	0.0230818	-0.948616
M229T300_NEG	162333	313916	0.0053	1.20871	0.0229255	-0.951426
M829T542_POS	2.45266e+06	4.74581e+06	0.000245	1.24629	0.00522146	-0.952307
M542T697_POS	575259	1.11362e+06	0.000269	1.23605	0.00544229	-0.952976
M188T567_POS	8.94616e+06	1.73198e+07	5.91e-06	1.25133	0.00114645	-0.953079
M373T633_NEG	272280	527639	0.0272	1.17741	0.0628097	-0.954461
M818T473_NEG	137015	265570	0.00096	1.22328	0.00918716	-0.95476
M419T407_POS	417849	810066	8.98e-05	1.24256	0.00357703	-0.955058
M213T663_NEG	3.41977e+06	6.63005e+06	0.00025	1.24776	0.00526101	-0.95512
M526T521_POS	401464	778424	0.0158	1.20932	0.044203	-0.955285
M707T441_POS	291464	567012	0.00524	1.23197	0.0228868	-0.960059
M639T441_NEG	286976	558902	0.00326	1.22606	0.0173398	-0.961663
M264T359_NEG	61369.7	119983	0.000472	1.23958	0.00683622	-0.96723
M855T410_NEG	124596	243693	0.03	1.17649	0.0664768	-0.967808
M686T441_NEG	117399	229949	0.000349	1.24159	0.00621146	-0.969894
M445T306_POS	960203	1.881e+06	0.00121	1.22344	0.0102498	-0.970088
M640T409_NEG	69214.5	135754	0.0197	1.11055	0.0512169	-0.971843
M508T459_NEG	78766.8	154682	0.00818	1.21786	0.029273	-0.973648
M226T459_POS	1.24366e+06	2.44402e+06	0.00068	1.23195	0.00809708	-0.974671
M726T365_NEG	122957	241648	0.00165	1.21042	0.01195	-0.97475
M291T788_NEG	2.21164e+06	4.34802e+06	0.006	1.21738	0.0247546	-0.975244
M905T698_POS	231767	456062	0.0143	1.16533	0.0412837	-0.976552
M653T368_NEG	635318	1.25052e+06	0.000314	1.23421	0.00596957	-0.976979
M899T697_NEG	141049	277665	0.0261	1.15903	0.0611131	-0.977154
M897T697_NEG	966286	1.90261e+06	0.000249	1.24328	0.00526101	-0.977454
M491T332_NEG	2.07201e+06	4.08183e+06	0.00181	1.24512	0.0126966	-0.978186
M356T590_NEG	279131	551048	0.021	1.10956	0.053071	-0.981236
M476T796_NEG	59567	117661	0.000226	1.24684	0.00499699	-0.982058
M331T751_NEG	435079	859747	0.00825	1.21909	0.0294291	-0.982636
M313T537_NEG	65243.1	128943	0.0248	1.11436	0.0592297	-0.982831
M898T696_NEG	465461	919948	0.00557	1.21944	0.0236213	-0.982892
M703T435_NEG	211884	419099	0.0152	1.21186	0.0430281	-0.984016
M387T494_NEG	2.84687e+06	5.63105e+06	0.000687	1.23905	0.00811758	-0.984028
M527T384_NEG	630830	1.24871e+06	0.0181	1.19705	0.0485666	-0.985118
M138T67_POS	2.67535e+08	5.3025e+08	1.97e-06	1.25107	0.000823953	-0.986944
M683T441_NEG	180548	358238	7.84e-05	1.24299	0.00339201	-0.988538
M382T282_POS	136237	270806	0.00608	1.2224	0.0249005	-0.991141
M226T359_NEG	309598	615687	0.00265	1.22952	0.0156659	-0.991802
M477T496_NEG	164922	328068	0.0205	1.19838	0.0523611	-0.99221
M72T72_POS	1.27954e+08	2.54586e+08	0.00541	1.23517	0.0231909	-0.992526
M395T776_NEG	319080	634929	0.0227	1.17083	0.0563458	-0.992678
M401T407_NEG	949840	1.89038e+06	0.0119	1.20862	0.0363962	-0.992918
M621T613_POS	503948	1.00371e+06	0.00067	1.24015	0.0080065	-0.994001
M299T835_NEG	553486	1.10284e+06	0.0066	1.20738	0.0259807	-0.994606
M435T332_POS	764373	1.52317e+06	0.019	1.20165	0.0502164	-0.994732
M465T600_POS	107593	214881	0.00519	1.19021	0.02273	-0.997957
M366T613_NEG	460559	921133	0.0204	1.15631	0.0522252	-1.00002
M410T845_POS	95287	190593	0.021	1.16006	0.053071	-1.00015
M503T289_NEG	73216.7	146497	0.00191	1.21824	0.0130311	-1.00063
M683T638_POS	358340	717205	0.00147	1.22043	0.0114103	-1.00106
M471T399_NEG	74558.7	149283	0.00027	1.23915	0.00544229	-1.0016
M542T640_NEG	157114	314801	0.00652	1.22905	0.0258177	-1.00263
M240T213_NEG	71491.2	143375	0.00681	1.23406	0.0265265	-1.00395
M652T679_NEG	169697	341501	0.000732	1.22997	0.00830848	-1.00893
M166T66_NEG	1.9417e+06	3.91097e+06	0.000943	1.24062	0.00915088	-1.01021
M315T768_POS	6.5057e+06	1.31199e+07	0.00177	1.23291	0.0125741	-1.01198
M119T67_POS	1.52337e+08	3.07268e+08	5.92e-06	1.2499	0.00114645	-1.01223
M745T674_NEG	1.00847e+06	2.03439e+06	0.000515	1.23797	0.00686325	-1.01243
M522T339_NEG	1.18314e+06	2.3873e+06	0.00765	1.2326	0.0281285	-1.01276
M120T65_POS	4.38724e+07	8.85843e+07	0.00309	1.23488	0.01673	-1.01374
M323T479_POS	2.38549e+06	4.82413e+06	1.5e-05	1.2486	0.00188367	-1.01599
M258T274_NEG	82109.2	166192	0.00632	1.19526	0.0253558	-1.01724
M308T335_NEG	77840	157771	0.00021	1.23941	0.00481274	-1.01925
M645T666_NEG	173890	352667	0.0104	1.20758	0.0336542	-1.02013
M477T926_NEG	30121.5	61164.7	0.0466	1.09657	0.0911834	-1.02191
M594T362_NEG	152333	309406	0.00624	1.23485	0.0252467	-1.02227
M681T643_NEG	419400	852954	0.00234	1.20689	0.01434	-1.02414
M267T265_NEG	130594	265814	0.0151	1.18223	0.0428902	-1.02533
M230T102_NEG	1.20817e+06	2.46145e+06	0.0155	1.12705	0.0435824	-1.02669
M207T350_POS	4.10601e+06	8.37168e+06	3.09e-06	1.25104	0.000988591	-1.02778
M164T540_POS	2.86111e+07	5.83859e+07	0.00516	1.23871	0.0227019	-1.02904
M727T366_POS	637370	1.30104e+06	0.000495	1.23235	0.00686325	-1.02946
M306T75_NEG	454826	928654	0.000472	1.23775	0.00683622	-1.02983
M557T826_NEG	31343.5	64039.6	0.00268	1.19874	0.0157321	-1.0308
M216T427_NEG	235711	481608	0.0429	1.13087	0.0856464	-1.03084
M297T596_POS	493228	1.00795e+06	0.000477	1.24852	0.00684997	-1.0311
M585T613_POS	415089	848598	0.00229	1.21803	0.0142688	-1.03166
M379T489_NEG	155998	318988	0.000883	1.22806	0.00903522	-1.03197
M323T354_NEG	87141.4	178207	0.00531	1.2261	0.0229255	-1.03212
M316T655_POS	412585	845620	0.00023	1.24443	0.005019	-1.03532
M186T389_NEG	1.07235e+06	2.19979e+06	2.79e-05	1.24673	0.00245667	-1.03659
M558T777_POS	647723	1.32957e+06	0.00854	1.18142	0.0300472	-1.03751
M295T596_NEG	559703	1.15025e+06	3.51e-05	1.24933	0.00263316	-1.03921
M353T205_NEG	144354	296973	0.0136	1.19704	0.0401284	-1.04073
M471T388_NEG	98231.5	202313	0.00271	1.22301	0.0158038	-1.04233
M724T604_NEG	230992	476523	0.000508	1.23313	0.00686325	-1.0447
M675T524_NEG	140024	289146	0.00752	1.22089	0.0279267	-1.04612
M603T717_POS	914466	1.89373e+06	0.000357	1.23283	0.00622391	-1.05023
M475T788_NEG	82437.6	171057	0.0294	1.16163	0.065713	-1.0531
M590T339_NEG	334664	695066	0.0037	1.20523	0.0186168	-1.05444
M415T331_NEG	4.5472e+07	9.45543e+07	1.65e-05	1.24784	0.00197175	-1.05616
M507T295_NEG	49425.5	102909	0.0234	1.16687	0.0574863	-1.05804
M367T389_NEG	1.45477e+07	3.02984e+07	0.00111	1.24439	0.00993064	-1.05845
M239T66_NEG	1.09468e+06	2.28142e+06	0.00192	1.22205	0.0130311	-1.05943
M879T694_NEG	545728	1.13739e+06	0.00325	1.22672	0.0173161	-1.05947
M486T789_NEG	118977	248065	0.0127	1.1825	0.0380091	-1.06003
M350T862_POS	117553	245287	0.022	1.15946	0.0548934	-1.06115
M225T349_POS	3.18453e+06	6.66127e+06	0.000125	1.24784	0.00386077	-1.06471
M867T685_NEG	99189.4	207727	0.00422	1.19401	0.0201428	-1.06643
M120T393_NEG	1.75385e+06	3.67582e+06	0.0199	1.19741	0.0514968	-1.06754
M343T718_NEG	207022	433955	0.0391	1.14849	0.0803122	-1.06776
M422T339_NEG	80962.8	169763	0.000117	1.24229	0.00386077	-1.06819
M715T482_NEG	71946.4	150860	0.00411	1.18696	0.0198729	-1.06821
M478T590_NEG	177207	372080	0.00139	1.24446	0.0111268	-1.07017
M505T336_NEG	204140	429075	0.0326	1.16414	0.0709692	-1.07167
M417T331_NEG	1.35909e+06	2.85734e+06	8.51e-05	1.24367	0.00346291	-1.07203
M310T304_POS	486008	1.02274e+06	0.0081	1.22831	0.0290489	-1.07339
M495T339_NEG	71173.7	149865	0.0164	1.12453	0.0453507	-1.07425
M414T599_POS	352135	742023	0.0325	1.1604	0.0707975	-1.07534
M473T482_NEG	219366	462341	0.00145	1.24809	0.0113093	-1.07562
M399T344_NEG	2.29371e+06	4.83909e+06	0.00834	1.22802	0.0296238	-1.07706
M467T258_NEG	312145	658599	0.00901	1.19311	0.030984	-1.07718
M385T115_POS	225846	476981	0.00094	1.23199	0.00915088	-1.07859
M332T655_NEG	299913	633412	8.02e-05	1.24888	0.00339201	-1.0786
M653T567_NEG	258120	545192	0.013	1.21526	0.0387337	-1.07872
M261T144_NEG	98227.3	207474	0.0201	1.10698	0.0517741	-1.07874
M348T157_NEG	51758.4	109405	6.62e-05	1.24834	0.00330605	-1.07981
M442T347_POS	178759	377898	0.0244	1.17513	0.0587355	-1.07998
M409T504_NEG	143671	304440	0.00415	1.18608	0.0199418	-1.08339
M495T468_NEG	130895	277548	0.000916	1.22099	0.0091102	-1.08433
M564T314_2_POS	291530	618409	0.00197	1.207	0.0131569	-1.08492
M549T474_NEG	291923	619309	0.0012	1.23837	0.0102168	-1.08507
M238T66_NEG	835279	1.77722e+06	0.00365	1.2249	0.0184764	-1.0893
M437T479_NEG	5.75615e+07	122578897	0.00108	1.24097	0.00979317	-1.09053
M407T472_NEG	189139	402868	0.0018	1.2243	0.0126796	-1.09086
M400T408_NEG	6.13658e+06	1.308e+07	0.0079	1.22746	0.0284843	-1.09185
M585T580_POS	158845	338576	0.0298	1.15424	0.0661651	-1.09186
M261T124_NEG	112114	239069	0.035	1.11795	0.0748785	-1.09246
M300T269_NEG	267226	570323	0.00156	1.23053	0.0116513	-1.09372
M345T718_POS	901941	1.92923e+06	0.0124	1.21942	0.0374124	-1.09692
M221T65_2_POS	1.11276e+07	2.381e+07	0.0211	1.12546	0.0532032	-1.09742
M591T553_POS	114196	244548	0.0118	1.14419	0.036256	-1.0986
M271T340_POS	531045	1.13791e+06	0.00119	1.24317	0.0101835	-1.09948
M273T435_NEG	499759	1.07135e+06	0.000834	1.23506	0.00888018	-1.10013
M442T238_NEG	62880.9	135029	0.00117	1.21754	0.0101684	-1.10258
M591T776_NEG	279887	601623	0.00764	1.18041	0.0281226	-1.10401
M268T914_POS	25371.5	54547.8	0.0296	1.15164	0.0658959	-1.10431
M667T446_NEG	140243	301851	0.00917	1.22147	0.031341	-1.1059
M327T73_NEG	1.00888e+06	2.17196e+06	0.00514	1.19438	0.0226892	-1.10624
M767T417_NEG	611447	1.31746e+06	0.00401	1.22099	0.019559	-1.10746
M597T601_POS	147421	317741	0.00219	1.22076	0.0139046	-1.1079
M481T468_POS	158256	341669	0.0292	1.07315	0.0655726	-1.11034
M477T579_NEG	369035	796997	0.00159	1.24692	0.0116926	-1.11082
M251T595_NEG	107423	232427	0.000306	1.23541	0.00591836	-1.11348
M346T441_NEG	309521	674009	0.000474	1.24249	0.00683622	-1.12273
M377T227_NEG	73529.4	160271	0.0322	1.17053	0.0702813	-1.12413
M497T407_NEG	333213	727249	0.0403	1.15233	0.0821217	-1.126
M752T439_NEG	63989.1	139811	0.000231	1.23766	0.005019	-1.12758
M482T842_POS	385319	841947	0.000767	1.22386	0.00845305	-1.12768
M351T846_POS	254008	555700	0.0224	1.1821	0.0556425	-1.12943
M943T614_NEG	199925	437830	0.00221	1.23732	0.0139259	-1.13091
M193T332_POS	1.03043e+07	2.257e+07	0.00043	1.24774	0.00667651	-1.13117
M621T817_NEG	212841	466282	0.00272	1.20329	0.0158038	-1.13143
M477T258_NEG	4.40467e+06	9.64994e+06	0.00306	1.24065	0.0166484	-1.13149
M495T444_NEG	172115	377568	0.00378	1.19277	0.0188647	-1.13336
M307T459_NEG	68469.7	150418	0.0295	1.17788	0.0657608	-1.13543
M523T339_NEG	303168	666668	0.00782	1.20956	0.0283179	-1.13685
M681T416_NEG	417201	917471	0.000287	1.23471	0.0056026	-1.13692
M279T664_NEG	78476	172597	0.000373	1.23576	0.00626133	-1.13709
M129T258_NEG	1.37957e+07	3.04168e+07	0.0421	1.12648	0.0845031	-1.14065
M570T459_NEG	118886	262191	0.00202	1.22054	0.013305	-1.14104
M263T429_NEG	1.42004e+06	3.13209e+06	0.00782	1.22836	0.0283179	-1.14119
M111T166_POS	6.79287e+06	1.49935e+07	0.000199	1.2386	0.00465632	-1.14224
M687T462_NEG	5.24963e+06	1.15915e+07	0.000135	1.24589	0.00386077	-1.14278
M319T404_NEG	127466	282406	0.00538	1.2165	0.0231084	-1.14765
M939T693_NEG	104130	230747	0.0331	1.1449	0.0718706	-1.14793
M365T846_NEG	1.3269e+06	2.949e+06	0.00345	1.19226	0.0178695	-1.15216
M755T519_NEG	89122.1	198150	0.00221	1.21022	0.0139259	-1.15274
M385T339_POS	1.24683e+06	2.77601e+06	0.00653	1.23301	0.0258267	-1.15475
M441T767_NEG	96731.6	215527	0.017	1.20612	0.0463208	-1.15581
M472T122_NEG	137775	307332	0.0432	1.14839	0.0858866	-1.15749
M330T99_POS	656332	1.46488e+06	0.0253	1.0858	0.0600382	-1.15828
M271T102_NEG	7.99918e+06	1.78646e+07	0.00524	1.23807	0.0228868	-1.15918
M136T153_POS	6.03797e+06	1.34899e+07	0.0021	1.22131	0.0134868	-1.15974
M688T462_NEG	1.87415e+06	4.18763e+06	5.21e-05	1.24477	0.00305178	-1.1599
M629T413_NEG	214741	480285	0.00308	1.24373	0.0167029	-1.1613
M366T729_POS	563654	1.2621e+06	0.00142	1.22053	0.0111796	-1.16295
M579T396_NEG	226742	507748	0.000178	1.24828	0.00451203	-1.16306
M349T141_NEG	317392	711010	0.000337	1.23501	0.00614646	-1.1636
M547T367_NEG	157497	353031	0.000901	1.22121	0.00904622	-1.16447
M237T484_NEG	999612	2.24084e+06	0.00577	1.23145	0.0240429	-1.1646
M345T441_NEG	1.73439e+06	3.89582e+06	0.000189	1.24929	0.00464044	-1.1675
M419T338_NEG	78559.8	176722	0.00806	1.16374	0.0289675	-1.16962
M171T165_POS	1.27536e+06	2.86999e+06	0.00707	1.20661	0.0270976	-1.17014
M139T103_POS	2.23178e+07	5.03237e+07	0.00282	1.22318	0.0160745	-1.17304
M477T810_NEG	50098.6	113053	0.026	1.12247	0.0610498	-1.17415
M131T101_NEG	5.73956e+06	1.29974e+07	6.51e-06	1.24943	0.00114645	-1.17922
M589T448_NEG	72975.3	165344	0.0085	1.19784	0.0299694	-1.17999
M605T566_NEG	129930	294798	0.00327	1.19386	0.0173398	-1.18199
M405T483_NEG	112868	256207	0.0254	1.10466	0.0601901	-1.18268
M669T454_NEG	2.25817e+06	5.15146e+06	0.00184	1.24246	0.0127895	-1.18983
M247T66_NEG	2.29505e+06	5.24741e+06	0.0098	1.15043	0.0325629	-1.19308
M269T642_POS	1.62876e+06	3.7302e+06	0.029	1.16619	0.0653428	-1.19548
M501T368_NEG	81067.7	186135	0.0105	1.20728	0.0338468	-1.19915
M529T308_NEG	142682	328286	0.000181	1.24088	0.00455358	-1.20215
M435T541_POS	603446	1.39036e+06	0.000495	1.23508	0.00686325	-1.20416
M589T459_NEG	83274.7	192266	0.0153	1.15736	0.043238	-1.20715
M653T702_NEG	729148	1.68577e+06	0.0113	1.21831	0.0355355	-1.20912
M672T501_NEG	92214.9	213316	0.00032	1.23508	0.00600037	-1.20992
M265T874_POS	713231	1.65156e+06	0.00377	1.22375	0.0188556	-1.21139
M612T507_NEG	100232	232099	0.000218	1.24092	0.00489549	-1.21139
M337T69_NEG	7.41342e+06	17171873	0.0007	1.23787	0.00814426	-1.21184
M348T368_NEG	287356	666184	0.00205	1.22855	0.0133449	-1.21308
M790T316_POS	194613	451469	0.0109	1.19405	0.0347347	-1.21402
M160T75_NEG	1.71971e+06	3.99457e+06	0.000964	1.22035	0.00918958	-1.21588
M435T316_NEG	219578	510304	0.0121	1.20426	0.0367392	-1.21662
M341T381_NEG	850610	1.98364e+06	0.00482	1.18045	0.0217062	-1.22158
M654T701_NEG	267568	625506	0.0259	1.18458	0.0609433	-1.22512
M893T697_NEG	284229	664871	0.00726	1.17479	0.0273867	-1.22602
M373T344_NEG	159772	374395	0.000311	1.23613	0.00594632	-1.22855
M263T363_NEG	470652	1.10786e+06	0.00136	1.2395	0.011045	-1.23504
M758T604_NEG	229502	540574	0.0497	1.10331	0.096014	-1.23598
M565T530_NEG	38100.2	89841.3	0.000453	1.23525	0.00683622	-1.23758
M649T429_NEG	78884	186203	0.000972	1.22885	0.00923231	-1.23907
M692T604_NEG	82767.4	195473	0.0286	1.13695	0.0650106	-1.23984
M246T369_NEG	98391.6	232771	0.0014	1.23334	0.0111268	-1.2423
M193T315_NEG	2.94133e+06	6.97082e+06	0.00285	1.24419	0.0161629	-1.24486
M272T779_POS	90940.7	215848	0.0241	1.10699	0.0582649	-1.24702
M590T801_NEG	52650.8	125459	0.00398	1.20108	0.0194694	-1.25269
M560T754_NEG	178415	425757	0.00714	1.19145	0.0272722	-1.2548
M296T752_NEG	183145	438353	0.00874	1.22508	0.0304943	-1.25911
M403T115_NEG	338991	812444	0.0036	1.19526	0.0183622	-1.26102
M297T947_NEG	180906	433632	0.0337	1.16152	0.0726548	-1.26123
M489T201_NEG	100167	241584	0.00771	1.22113	0.0281942	-1.27011
M455T364_NEG	1.70414e+06	4.11691e+06	4.25e-05	1.25089	0.0028441	-1.27252
M567T304_NEG	76409.6	184707	0.000133	1.24249	0.00386077	-1.27341
M453T354_NEG	127314	308494	6.38e-05	1.24384	0.00323447	-1.27685
M481T156_NEG	1.87646e+06	4.55451e+06	0.00158	1.2478	0.0116926	-1.27928
M655T542_NEG	113738	276488	0.000496	1.23181	0.00686325	-1.28151
M358T390_NEG	2.46378e+06	5.99046e+06	0.0188	1.11313	0.0497665	-1.28179
M144T71_NEG	1.18098e+06	2.88523e+06	0.0368	1.15807	0.0771509	-1.28871
M853T404_NEG	164332	402795	0.0274	1.18258	0.0631408	-1.29343
M469T346_NEG	427622	1.04955e+06	0.0101	1.22592	0.0329382	-1.29536
M685T561_NEG	91024.7	224728	0.00345	1.23025	0.0178695	-1.30385
M413T165_NEG	99138.5	244778	0.0184	1.18327	0.0490569	-1.30396
M597T299_NEG	197836	489215	0.00272	1.2363	0.0158038	-1.30616
M565T507_NEG	164497	407724	6.29e-05	1.24544	0.00323447	-1.30953
M513T331_NEG	626722	1.55402e+06	0.00239	1.22137	0.0145399	-1.31011
M660T643_2_NEG	955300	2.38006e+06	0.029	1.16724	0.0653428	-1.31697
M561T499_NEG	805117	2.0132e+06	0.000101	1.24894	0.00375994	-1.32222
M567T508_POS	655107	1.64084e+06	7.36e-05	1.24482	0.00338217	-1.32463
M329T386_NEG	261116	655847	0.00949	1.21491	0.0319774	-1.32867
M459T347_NEG	210900	529859	0.00158	1.24419	0.0116926	-1.32905
M838T462_NEG	113662	285619	0.00119	1.23434	0.0101835	-1.32935
M158T145_POS	1.24263e+07	3.12599e+07	0.00606	1.23159	0.0249005	-1.33091
M493T390_POS	260123	654821	0.00125	1.24142	0.0104302	-1.3319
M723T540_NEG	618512	1.55862e+06	0.00363	1.22789	0.0184309	-1.3334
M751T439_NEG	167391	422610	0.0018	1.24003	0.0126796	-1.33611
M322T916_POS	988713	2.4967e+06	0.00359	1.24141	0.0183622	-1.3364
M902T466_NEG	90395.4	228314	0.00117	1.22093	0.0101684	-1.3367
M580T453_NEG	297878	753540	0.000172	1.24992	0.00446133	-1.33896
M445T806_NEG	58370.9	148006	0.0221	1.18068	0.0550608	-1.34234
M257T114_NEG	98955	253427	0.000745	1.22742	0.00838731	-1.35673
M359T685_POS	138566	355202	2.67e-06	1.25039	0.000988591	-1.35807
M188T164_NEG	341555	876272	0.00146	1.22263	0.0113608	-1.35926
M360T81_NEG	442780	1.13824e+06	0.00137	1.22774	0.0110993	-1.36214
M338T68_NEG	719601	1.8509e+06	1.93e-06	1.2512	0.000823953	-1.36296
M579T453_NEG	938999	2.41561e+06	5.58e-06	1.24961	0.00114645	-1.36319
M515T358_NEG	91001.5	234371	0.00183	1.23687	0.0127566	-1.36483
M360T166_NEG	171010	441265	0.00278	1.24256	0.0159552	-1.36757
M316T295_NEG	314316	811907	0.000484	1.2409	0.00686325	-1.3691
M364T716_POS	1.14493e+06	2.96031e+06	0.000253	1.24706	0.00529086	-1.37048
M309T80_NEG	6.86512e+06	1.77841e+07	0.000126	1.24868	0.00386077	-1.37323
M523T303_NEG	94007.8	243749	0.0176	1.18427	0.0474151	-1.37454
M484T794_POS	221412	579537	0.0139	1.132	0.040762	-1.38817
M314T368_POS	375051	982081	7.56e-06	1.24937	0.00114981	-1.38876
M419T449_NEG	8.40839e+06	2.20475e+07	6.26e-05	1.2446	0.00323447	-1.39072
M496T927_POS	13198.7	34661.3	0.0112	1.21095	0.0354208	-1.39293
M275T751_NEG	5.76031e+06	1.51761e+07	0.0038	1.22446	0.0188647	-1.39758
M622T384_NEG	98117.1	258642	0.00202	1.22911	0.013305	-1.39838
M497T445_POS	197201	520265	0.0126	1.19536	0.0378113	-1.39958
M276T802_POS	109384	289463	8.11e-05	1.24291	0.00339201	-1.40398
M386T314_POS	358449	950302	0.000528	1.23973	0.00688729	-1.40662
M536T389_NEG	64002.2	170023	0.00857	1.22996	0.030121	-1.40954
M304T909_POS	212943	566754	0.00341	1.23667	0.0177968	-1.41226
M311T919_POS	197586	527356	0.0364	1.16272	0.0767934	-1.41629
M737T317_NEG	140330	374921	0.0368	1.12561	0.0771509	-1.41776
M383T417_NEG	2.72443e+06	7.28514e+06	0.000543	1.2468	0.00704081	-1.419
M453T417_NEG	302541	815455	0.0201	1.20074	0.0517741	-1.43047
M248T780_POS	206949	558208	0.027	1.14059	0.0625637	-1.43153
M403T392_NEG	107931	291329	0.00639	1.2284	0.0254838	-1.43254
M685T532_NEG	110860	301142	0.0171	1.1946	0.0464798	-1.4417
M216T203_NEG	213297	579780	0.00459	1.23968	0.0211254	-1.44264
M491T440_NEG	149395	406170	0.00106	1.2344	0.0096642	-1.44295
M581T393_NEG	600122	1.63429e+06	0.000923	1.23304	0.0091102	-1.44533
M887T462_NEG	108061	294804	0.00903	1.22626	0.0310209	-1.4479
M253T697_NEG	3.02216e+06	8.24632e+06	7.37e-05	1.24645	0.00338217	-1.44817
M236T202_POS	201515	550643	2.75e-05	1.25129	0.00245667	-1.45023
M351T375_NEG	273062	748678	0.00576	1.22471	0.0240429	-1.45512
M439T341_NEG	49553.7	136129	0.0165	1.18513	0.0455144	-1.45791
M280T909_POS	1.19973e+06	3.31695e+06	0.000127	1.24468	0.00386077	-1.46715
M661T329_NEG	158255	439018	0.00538	1.23479	0.0231084	-1.47203
M235T78_NEG	947847	2.63626e+06	0.0205	1.17329	0.0523611	-1.47577
M755T340_NEG	382516	1.0679e+06	4.2e-05	1.2487	0.0028441	-1.48119
M367T315_2_NEG	1.09682e+08	307807597	0.00108	1.24798	0.00979317	-1.48871
M476T447_NEG	643641	1.80953e+06	0.000131	1.24949	0.00386077	-1.49129
M353T852_NEG	488555	1.37926e+06	0.000422	1.23437	0.00664487	-1.4973
M717T673_POS	595271	1.68129e+06	0.00129	1.22378	0.0106314	-1.49795
M481T685_NEG	737820	2.08514e+06	0.0152	1.20116	0.0430281	-1.4988
M401T453_POS	1.66561e+06	4.72699e+06	0.0134	1.20921	0.0397486	-1.50487
M499T703_NEG	87161.9	247778	0.00224	1.22537	0.0140357	-1.50728
M470T471_NEG	80119	227799	0.00419	1.20498	0.0200569	-1.50755
M485T717_POS	811998	2.32875e+06	0.0171	1.181	0.0464798	-1.52001
M482T935_NEG	55672	159780	0.00154	1.2131	0.0115276	-1.52106
M498T559_NEG	223012	641780	0.000661	1.24807	0.00795578	-1.52496
M638T384_POS	353727	1.02e+06	0.000993	1.24283	0.00928094	-1.52786
M425T713_NEG	881446	2.54305e+06	0.0285	1.17594	0.0649156	-1.52862
M635T341_NEG	356923	1.0325e+06	0.00465	1.23541	0.0212844	-1.53246
M451T472_POS	3.04171e+06	8.80426e+06	0.00416	1.23869	0.0199418	-1.53332
M689T540_POS	5.71215e+06	1.65872e+07	0.000288	1.24833	0.0056026	-1.53797
M671T502_NEG	225746	655550	0.000782	1.24725	0.00852304	-1.538
M236T67_POS	3.05023e+06	8.85941e+06	0.0193	1.18293	0.0506096	-1.53829
M639T399_NEG	221246	645209	3.9e-06	1.25031	0.00108745	-1.54411
M159T68_POS	1.56469e+06	4.5632e+06	0.000952	1.24462	0.00915343	-1.54417
M443T282_NEG	121576	355019	0.00181	1.24489	0.0126966	-1.54604
M235T67_POS	3.41486e+07	9.99162e+07	0.000282	1.24249	0.0056026	-1.54889
M275T388_NEG	428851	1.25637e+06	0.00307	1.22757	0.0166757	-1.55072
M355T853_POS	291844	857807	4.54e-05	1.24613	0.00287251	-1.55545
M450T399_POS	405765	1.19307e+06	6.09e-05	1.24488	0.00323447	-1.55597
M349T80_POS	873280	2.59649e+06	0.0261	1.16105	0.0611131	-1.57205
M499T559_POS	1.3495e+06	4.02834e+06	0.000621	1.25003	0.00761123	-1.57776
M844T494_NEG	270158	806895	0.00576	1.21876	0.0240429	-1.57858
M695T456_NEG	67058.8	200796	0.00298	1.23153	0.0165908	-1.58223
M377T165_NEG	116179	348816	0.021	1.19067	0.053071	-1.58612
M210T769_POS	410135	1.23256e+06	0.00203	1.22611	0.0133057	-1.58749
M485T816_NEG	547022	1.66637e+06	0.0298	1.15154	0.0661651	-1.60704
M532T644_NEG	164550	501567	0.00704	1.1655	0.0270446	-1.60792
M405T118_NEG	364379	1.11542e+06	1.94e-05	1.24827	0.00216375	-1.61408
M729T379_NEG	92350.4	282929	0.000577	1.23285	0.00728544	-1.61525
M328T767_NEG	85429.5	262057	0.017	1.15835	0.0463208	-1.61707
M733T543_NEG	1.94118e+06	5.96224e+06	1.7e-07	1.25163	0.000233105	-1.61892
M734T543_NEG	710301	2.19208e+06	0.000515	1.24611	0.00686325	-1.6258
M756T339_NEG	130476	402791	0.00142	1.24335	0.0111796	-1.62624
M649T592_NEG	58182.1	179631	2.64e-05	1.24751	0.00245667	-1.62639
M267T507_POS	802293	2.48342e+06	0.000316	1.24721	0.00597365	-1.63013
M129T80_2_NEG	3.52237e+08	1097226661	0.00144	1.24781	0.0112839	-1.63925
M212T703_NEG	267040	831904	0.00362	1.23025	0.0184081	-1.63936
M741T448_NEG	616936	1.92281e+06	7.37e-05	1.24657	0.00338217	-1.64002
M85T80_NEG	1.35921e+08	4.23976e+08	0.00166	1.24776	0.0119706	-1.64121
M195T80_NEG	6.5612e+06	2.05421e+07	0.000858	1.24361	0.00897146	-1.64655
M315T676_POS	1.38807e+06	4.35046e+06	0.00264	1.21282	0.0156344	-1.64809
M611T337_NEG	65720.9	206347	0.0141	1.19629	0.0410249	-1.65065
M406T707_POS	386096	1.21944e+06	0.00148	1.21651	0.0114103	-1.65919
M453T557_NEG	84482.6	266952	0.000517	1.22907	0.00686325	-1.65985
M354T852_NEG	110549	349382	0.00151	1.23777	0.0114309	-1.66012
M760T448_POS	309579	981818	0.000129	1.24115	0.00386077	-1.66515
M114T67_NEG	841244	2.69995e+06	0.0498	1.09326	0.0960962	-1.68234
M278T764_NEG	118449	380611	0.000902	1.24932	0.00904622	-1.68404
M245T126_POS	1.3234e+06	4.25904e+06	0.00272	1.24268	0.0158038	-1.68628
M467T472_NEG	1.05553e+07	3.40627e+07	0.000668	1.24546	0.0080065	-1.69022
M447T246_NEG	386837	1.2495e+06	0.0297	1.17249	0.0660746	-1.69155
M211T174_POS	3.52725e+06	1.15106e+07	2.09e-07	1.25153	0.000233105	-1.70635
M249T542_NEG	995642	3.25924e+06	0.0022	1.231	0.0139153	-1.71083
M693T429_NEG	130376	427712	0.00162	1.21152	0.0118352	-1.71396
M267T907_NEG	32009.3	105085	0.00688	1.22677	0.0266749	-1.71499
M544T473_NEG	120603	397242	0.000735	1.2253	0.00830848	-1.71975
M270T397_NEG	187354	618339	0.00369	1.23854	0.0185945	-1.72263
M483T691_NEG	454616	1.50117e+06	0.00517	1.23609	0.0227019	-1.72337
M509T489_NEG	1.10049e+06	3.64002e+06	0.000827	1.24464	0.00886904	-1.7258
M631T301_NEG	116189	384863	0.00726	1.2285	0.0273867	-1.72787
M483T637_NEG	641950	2.14149e+06	0.0153	1.15222	0.043238	-1.73808
M435T517_NEG	75666.4	253429	0.00881	1.18599	0.0305791	-1.74385
M507T519_NEG	109648	367503	0.000377	1.2338	0.00626133	-1.74488
M444T714_POS	323465	1.09095e+06	0.0109	1.19432	0.0347347	-1.7539
M291T768_2_NEG	3.87649e+07	1.31714e+08	0.0122	1.21782	0.0369423	-1.76459
M218T204_POS	592454	2.03779e+06	0.00385	1.23444	0.0190282	-1.78223
M582T393_NEG	132363	457307	7.52e-06	1.2492	0.00114981	-1.78867
M557T659_NEG	102460	354194	0.000267	1.243	0.00544229	-1.78947
M177T469_POS	4.9099e+06	1.71715e+07	0.000521	1.23019	0.00686325	-1.80625
M409T491_NEG	85920.6	301418	4.78e-05	1.24548	0.00290798	-1.81069
M494T372_NEG	479022	1.68291e+06	0.0294	1.18033	0.065713	-1.8128
M621T384_NEG	261019	929679	0.00822	1.22639	0.0293847	-1.83258
M510T489_NEG	274087	979970	0.000144	1.24654	0.00398202	-1.8381
M465T714_NEG	9.39078e+06	3.36148e+07	0.00605	1.23244	0.0248995	-1.83978
M799T407_NEG	255586	917765	0.0365	1.16336	0.0768107	-1.84431
M494T456_POS	197858	716904	0.00299	1.20048	0.0166188	-1.85732
M232T227_NEG	73220.7	265450	0.00222	1.23847	0.0139626	-1.85812
M292T768_NEG	6.43863e+06	2.33451e+07	0.0139	1.21553	0.040762	-1.8583
M599T419_NEG	403387	1.46848e+06	0.00946	1.21411	0.0319406	-1.86409
M427T468_NEG	97130.1	358241	0.000689	1.24731	0.00811758	-1.88294
M678T401_NEG	84813.3	314448	0.00185	1.22747	0.0127895	-1.89046
M777T398_NEG	78710.3	292340	0.0025	1.23238	0.0150721	-1.89302
M367T541_NEG	247774	924389	1.52e-05	1.24897	0.00188367	-1.89948
M133T65_POS	1.48662e+07	5.56556e+07	0.000204	1.25069	0.00470748	-1.90449
M445T469_NEG	105859	398538	0.00163	1.22919	0.0118565	-1.91257
M466T453_NEG	67873.5	258841	0.00402	1.21299	0.0195792	-1.93115
M285T702_POS	2.40206e+06	9.28601e+06	0.00501	1.23667	0.0222327	-1.95079
M588T772_NEG	53169.1	205545	0.00722	1.20055	0.0273867	-1.9508
M413T541_NEG	3.99034e+06	1.55807e+07	0.0015	1.2481	0.0114309	-1.96517
M432T435_POS	266196	1.04685e+06	0.00237	1.23942	0.0144445	-1.9755
M666T444_NEG	128564	506220	0.00273	1.24271	0.0158038	-1.97728
M464T478_POS	433183	1.72448e+06	0.0159	1.1346	0.0444085	-1.99311
M422T706_NEG	184882	754809	1.22e-05	1.24981	0.00163285	-2.02951
M831T330_NEG	110191	457874	0.00379	1.22884	0.0188647	-2.05495
M519T676_NEG	97722.8	409248	0.00935	1.22103	0.0318261	-2.06621
M334T466_POS	513246	2.15508e+06	5.83e-06	1.25099	0.00114645	-2.07002
M409T294_NEG	44978	192367	0.00359	1.23554	0.0183622	-2.09657
M456T327_NEG	38817.8	166137	0.0125	1.21613	0.0376802	-2.09758
M443T469_NEG	2.90831e+06	1.26093e+07	8.54e-05	1.2495	0.00346291	-2.11623
M282T476_POS	758264	3.34597e+06	0.00118	1.22164	0.0101835	-2.14165
M469T721_NEG	82840.6	368254	0.049	1.11497	0.0948808	-2.15229
M461T469_POS	229878	1.02479e+06	0.00303	1.24015	0.0166203	-2.15638
M391T767_NEG	59450.5	266244	0.012	1.20805	0.036635	-2.16299
M710T547_NEG	133200	596740	3.25e-06	1.25018	0.000988591	-2.16351
M939T704_NEG	112258	514550	0.00157	1.2353	0.0116738	-2.1965
M272T80_NEG	446118	2.05181e+06	0.0136	1.19366	0.0401284	-2.2014
M370T545_POS	173213	802267	0.00228	1.23774	0.014233	-2.21154
M519T808_NEG	67720.3	313728	0.0114	1.17649	0.0355493	-2.21185
M435T916_POS	170494	789911	0.00414	1.19354	0.0199316	-2.21197
M421T718_NEG	844597	4.05049e+06	0.00475	1.22423	0.0215359	-2.26176
M643T689_NEG	109359	529715	0.000752	1.24628	0.00838731	-2.27615
M789T679_NEG	382702	1.86e+06	0.00119	1.22989	0.0101835	-2.28101
M614T698_NEG	95537.3	470231	0.000378	1.24402	0.00626133	-2.29923
M333T186_NEG	109087	541267	0.00344	1.23581	0.0178695	-2.31087
M449T578_NEG	282356	1.42076e+06	0.000133	1.25124	0.00386077	-2.33107
M405T707_POS	967371	4.88432e+06	0.00381	1.2378	0.0188863	-2.33602
M315T927_POS	47609.8	243702	0.000974	1.2473	0.00923231	-2.35579
M463T478_POS	1.70098e+06	8.81993e+06	0.00112	1.24873	0.00996681	-2.3744
M421T706_NEG	567356	3.00771e+06	6.32e-06	1.25033	0.00114645	-2.40634
M567T698_NEG	3.73214e+06	1.99301e+07	0.00268	1.24404	0.0157321	-2.41688
M709T547_NEG	324844	1.74989e+06	6.36e-05	1.25127	0.00323447	-2.42944
M585T487_NEG	424316	2.56365e+06	0.0296	1.18025	0.0658959	-2.59499
M595T460_NEG	372686	2.26569e+06	0.00347	1.24169	0.0179176	-2.60392
M339T420_NEG	69645.4	435877	0.00742	1.23122	0.02774	-2.64582
M540T477_NEG	164037	1.05227e+06	0.000125	1.24285	0.00386077	-2.68141
M531T404_NEG	219095	1.41554e+06	0.00337	1.23679	0.0176188	-2.69172
M808T680_POS	155758	1.0348e+06	0.000553	1.23356	0.00711668	-2.73197
M436T917_POS	39695.1	264694	0.00616	1.18431	0.0251052	-2.73729
M469T539_NEG	106862	744080	0.000492	1.22997	0.00686325	-2.79971
M422T718_NEG	191141	1.39502e+06	0.0122	1.21927	0.0369423	-2.86758
M458T675_POS	236980	1.82103e+06	0.00117	1.2472	0.0101684	-2.94192
M465T453_NEG	156815	1.20607e+06	1.21e-06	1.25129	0.000809732	-2.94317
M417T766_NEG	54761.2	427298	0.000107	1.24973	0.00375994	-2.96402
M405T759_NEG	620378	4.98204e+06	0.00439	1.23706	0.0206955	-3.00552
M677T399_NEG	142721	1.29844e+06	0.0366	1.16403	0.0769244	-3.18551
