# Supplementary material for: Modulation of lignin and anthocyanin homeostasis by GTP cyclohydrolase1 in maize
Source: Plant Biotechnol J. 2025 Mar 28;23(7):2449–63. doi: 10.1111/pbi.70061 (PMC12205856; doi:10.1111/pbi.70061)
Supplement: Supplementary file 13 — Table S1. Differentially expressed gene. Table S2. GO enrichment result. Table S3. KEGG enrichment result. Table S4. Compound annotation. Table S5. Compound classification. Table S6. Different accumulated metabolites (DAMs) between bm6 and B73. Table S7. Accumulation profile of non‐redundant compounds. Table S8. IP‐MS result. Table S9. Primer Sequences Used in the Study. [file PBI-23-2449-s007.zip › supplied data/supplied data/Supporting tables. Table S7. Accumulation profile of non-redundant compounds..xlsx]

## Sheet: Table S7
Supplement Table 7. Accumulation profile of non-redundant compounds.
variable_id	B73_01	B73_02	B73_03	bm6_01	bm6_02	bm6_03
M71T70_NEG	5.22856e+07	4.87865e+07	4.98824e+07	5.72088e+07	5.45897e+07	5.53479e+07
M73T98_NEG	2.98092e+06	2.64185e+06	2.89431e+06	3.55972e+06	3.5619e+06	3.77149e+06
M79T78_NEG	1.06868e+08	3.2588e+08	1.9162e+08	3.57301e+08	3.63257e+08	3.5834e+08
M83T71_NEG	3.4252e+06	3.82248e+06	2.88191e+06	1.47454e+06	2.61549e+06	3.01228e+06
M84T1070_NEG	1.78695e+06	4.2721e+06	2.21978e+06	1.18686e+06	2.26604e+06	2.42705e+06
M85T101_2_NEG	8.37504e+08	8.36799e+08	8.73856e+08	4.98489e+08	5.0687e+08	5.00849e+08
M85T80_NEG	4.28002e+08	4.42203e+08	4.01722e+08	1.3655e+08	1.36338e+08	1.34876e+08
M87T74_NEG	1.17968e+08	1.17617e+08	1.2e+08	1.04564e+08	9.29117e+07	1.08768e+08
M88T65_NEG	6.85259e+06	6.57945e+06	6.90443e+06	4.63496e+06	4.34385e+06	4.49445e+06
M89T73_NEG	2.50349e+08	2.45624e+08	2.43371e+08	2.23603e+08	2.18605e+08	2.11671e+08
M91T935_NEG	1.83225e+07	1.72184e+07	1.63556e+07	1.61654e+07	1.60757e+07	1.62887e+07
M94T927_NEG	84709.2	105525	226277	156714	146709	32811.1
M102T65_NEG	1.6898e+06	1.48397e+06	1.6797e+06	1.59844e+06	1.012e+06	1.24638e+06
M104T64_NEG	9.42667e+06	9.14238e+06	8.82221e+06	7.11978e+06	6.96189e+06	7.13797e+06
M105T70_NEG	8.47489e+07	7.75265e+07	7.46591e+07	5.92377e+07	5.56788e+07	5.79906e+07
M106T983_NEG	1.40067e+06	2.95997e+06	1.87654e+06	807557	1.53664e+06	1.04757e+06
M108T130_NEG	1.5799e+06	1.47572e+06	1.46652e+06	1.95139e+06	1.56207e+06	1.51611e+06
M111T99_NEG	4.018e+07	3.83773e+07	3.77082e+07	3.79268e+07	3.48797e+07	3.80215e+07
M111T72_NEG	4.87349e+07	5.23639e+07	5.1023e+07	4.20351e+07	4.20631e+07	4.14862e+07
M112T165_NEG	7.0824e+06	6.72825e+06	6.45101e+06	3.61698e+06	3.66438e+06	3.82207e+06
M113T64_NEG	1.02353e+07	9.72487e+06	9.20729e+06	1.32874e+07	1.29728e+07	1.38414e+07
M113T954_NEG	5.63788e+07	6.25828e+07	6.23477e+07	6.51895e+07	6.95447e+07	5.97486e+07
M114T923_NEG	1.0474e+06	827178	939841	1.55366e+06	888445	864343
M114T67_NEG	2.12964e+06	3.67268e+06	2.29753e+06	1.18784e+06	653263	682624
M115T72_NEG	1.76451e+08	1.75997e+08	1.72489e+08	1.21608e+08	1.18207e+08	1.22952e+08
M115T93_NEG	4.80609e+07	4.79764e+07	3.92897e+07	3.74919e+07	3.65421e+07	3.90454e+07
M115T136_NEG	1.58462e+07	1.65249e+07	1.68947e+07	1.67029e+07	1.45593e+07	1.39127e+07
M116T99_NEG	2.3647e+06	3.05047e+06	2.91659e+06	2.15414e+06	2.20212e+06	2.0475e+06
M116T83_NEG	1.8308e+06	2.05484e+06	2.05953e+06	1.45542e+06	1.04923e+06	1.23045e+06
M117T98_NEG	5.39877e+07	5.61308e+07	5.63946e+07	6.50393e+07	6.60473e+07	6.42898e+07
M119T937_NEG	3.45947e+06	3.83912e+06	3.8751e+06	3.16225e+06	4.69027e+06	3.27956e+06
M119T68_NEG	4.03945e+07	3.76799e+07	3.86044e+07	3.75509e+07	3.43618e+07	3.49003e+07
M119T429_NEG	4.47593e+06	4.23031e+06	4.00355e+06	6.89571e+06	6.52486e+06	6.68715e+06
M120T393_NEG	3.76682e+06	3.62713e+06	3.63351e+06	2.11712e+06	1.1809e+06	1.96352e+06
M120T430_NEG	364638	410372	332795	614867	648047	600481
M121T63_NEG	5.53618e+06	5.14763e+06	5.13359e+06	6.31241e+06	5.64622e+06	6.23299e+06
M121T390_NEG	2.14472e+07	2.04542e+07	1.74295e+07	2.46582e+07	1.79726e+07	1.88105e+07
M127T782_NEG	4.29407e+07	4.16371e+07	4.03727e+07	2.41293e+07	2.75388e+07	3.06248e+07
M127T440_NEG	606561	552942	610386	507299	437034	454662
M128T72_NEG	1.31373e+07	1.24048e+07	1.22961e+07	8.85375e+06	1.06565e+07	1.55308e+07
M129T61_NEG	4.73222e+07	5.0449e+07	4.41852e+07	2.86352e+07	2.50943e+07	2.92638e+07
M129T101_3_NEG	2.08834e+09	2.10266e+09	2.24233e+09	1.267e+09	1.31728e+09	1.26101e+09
M129T80_2_NEG	1.12143e+09	1.13323e+09	1.03702e+09	3.59527e+08	3.49852e+08	3.47331e+08
M129T258_NEG	2.67182e+07	3.81801e+07	2.63521e+07	1.55357e+07	1.18137e+07	1.40378e+07
M129T278_NEG	3.57511e+06	3.72084e+06	3.63948e+06	5.27929e+06	5.09121e+06	5.1304e+06
M130T101_2_NEG	1.19065e+08	1.15783e+08	1.22127e+08	6.78973e+07	6.90212e+07	6.6601e+07
M130T158_NEG	1.4577e+06	1.74985e+06	1.52056e+06	1.28088e+06	1.34096e+06	1.02319e+06
M131T101_NEG	1.32077e+07	1.31225e+07	1.26621e+07	5.96246e+06	5.82532e+06	5.43088e+06
M132T65_NEG	5.41567e+07	5.58058e+07	5.11504e+07	4.04267e+07	4.27822e+07	4.03698e+07
M133T119_NEG	1.13087e+08	6.64499e+07	7.8602e+07	3.27498e+07	4.08496e+07	4.29587e+07
M133T72_2_NEG	2.1704e+09	2.19175e+09	2.15758e+09	1.53249e+09	1.488e+09	1.57579e+09
M133T93_NEG	5.2871e+08	4.90445e+08	5.70028e+08	4.0341e+08	3.61341e+08	3.85595e+08
M134T92_NEG	2.19377e+07	2.17476e+07	1.95692e+07	1.47871e+07	1.69741e+07	1.50883e+07
M134T315_NEG	1.08916e+06	895483	865082	798255	803940	785144
M134T97_NEG	6.44701e+06	7.3792e+06	7.30223e+06	7.66165e+06	7.65633e+06	9.84353e+06
M135T68_NEG	1.45811e+07	1.3682e+07	1.36201e+07	7.48353e+06	7.87195e+06	1.2699e+07
M136T429_NEG	1.848e+06	2.08135e+06	1.35024e+06	1.44761e+06	1.66822e+06	1.51289e+06
M137T527_2_NEG	5.5332e+07	5.41071e+07	6.38168e+07	5.22841e+07	4.70514e+07	4.56629e+07
M138T935_NEG	470045	257783	266491	293251	378311	399576
M139T99_NEG	1.9017e+07	1.91897e+07	1.88864e+07	1.71066e+07	1.81023e+07	2.13768e+07
M141T64_NEG	1.59647e+06	1.53934e+06	1.1292e+06	3.91352e+06	3.79216e+06	3.30789e+06
M142T935_NEG	511774	493549	497007	539847	438822	457094
M142T74_NEG	2.96819e+06	3.86764e+06	3.08111e+06	5.60286e+06	5.14057e+06	4.36746e+06
M143T72_NEG	1.64428e+07	1.4776e+07	1.58311e+07	1.03506e+07	1.03461e+07	1.08617e+07
M144T71_NEG	2.9359e+06	3.45895e+06	2.26085e+06	1.09406e+06	1.18947e+06	1.2594e+06
M144T165_NEG	7.64983e+06	7.63113e+06	6.99126e+06	4.16979e+06	4.25399e+06	4.12034e+06
M145T65_NEG	645731	517823	558292	627400	441570	665441
M145T72_NEG	1.28406e+07	1.16757e+07	9.88649e+06	1.3065e+07	1.4617e+07	1.52086e+07
M145T64_NEG	1.28418e+07	1.29513e+07	1.25986e+07	9.44941e+06	9.43613e+06	8.9417e+06
M145T509_NEG	1.02719e+06	1.02059e+06	1.0562e+06	2.21077e+06	1.93196e+06	2.28501e+06
M146T66_NEG	2.30594e+07	2.12277e+07	2.08666e+07	1.72599e+07	2.17975e+07	1.79063e+07
M147T935_NEG	9.03525e+06	7.4653e+06	8.17924e+06	7.80041e+06	8.22929e+06	7.7627e+06
M147T97_NEG	1.21358e+07	1.17283e+07	1.22292e+07	1.12287e+07	8.74616e+06	1.03972e+07
M148T935_NEG	4.00667e+06	3.25274e+06	4.48965e+06	4.30397e+06	4.04724e+06	3.60539e+06
M148T541_NEG	672593	615016	629358	390054	299959	364044
M149T405_NEG	1.41536e+06	1.25852e+06	1.20577e+06	1.06196e+06	908541	959911
M149T94_NEG	6.89205e+06	7.85473e+06	7.69537e+06	5.42575e+06	6.34886e+06	6.29425e+06
M150T307_NEG	609601	527042	442793	714927	826977	825070
M150T95_NEG	1.71259e+06	1.57368e+06	1.76161e+06	2.43207e+06	2.42549e+06	2.50102e+06
M151T429_NEG	9.99481e+06	1.51286e+07	8.86031e+06	1.4511e+07	1.12429e+07	1.3697e+07
M153T368_2_NEG	8.29752e+07	8.68564e+07	8.50621e+07	6.36926e+07	5.88312e+07	6.30813e+07
M154T62_NEG	6.22175e+06	6.90855e+06	6.72297e+06	5.17529e+06	5.36196e+06	5.43287e+06
M155T73_NEG	3.36474e+06	2.91922e+06	4.08713e+06	3.40116e+06	3.42701e+06	3.57833e+06
M156T143_NEG	5.32111e+06	6.01583e+06	5.28604e+06	3.10949e+06	3.53679e+06	2.27682e+06
M157T102_NEG	3.78931e+06	3.43754e+06	3.40703e+06	1.9989e+06	2.28961e+06	2.04396e+06
M157T943_NEG	1.99288e+06	814793	1.71912e+06	1.37658e+06	1.58545e+06	958316
M160T75_NEG	4.36984e+06	3.85214e+06	3.76174e+06	1.36166e+06	1.90864e+06	1.88883e+06
M161T828_NEG	1.58671e+07	9.10805e+06	1.67713e+07	8.409e+06	8.62148e+06	9.95747e+06
M161T69_NEG	8.6604e+07	6.895e+07	7.00683e+07	5.61044e+07	5.53317e+07	5.29943e+07
M163T430_NEG	3.29437e+07	3.64631e+07	3.57357e+07	5.28381e+07	5.04767e+07	5.07217e+07
M163T704_NEG	2.42587e+06	2.63476e+06	4.14111e+06	5.37076e+06	3.88689e+06	5.42173e+06
M163T72_NEG	2.92746e+06	3.05923e+06	2.38133e+06	1.68221e+06	1.79144e+06	1.55943e+06
M164T429_NEG	2.30344e+06	2.56233e+06	2.17636e+06	4.0503e+06	3.85753e+06	3.85746e+06
M164T121_NEG	1.99644e+07	2.03664e+07	1.83217e+07	1.78316e+07	1.56802e+07	1.63397e+07
M165T67_NEG	8.33273e+07	7.98083e+07	7.41854e+07	4.17362e+07	4.94116e+07	4.21247e+07
M165T121_NEG	1.52047e+06	1.80942e+06	1.19137e+06	1.53269e+06	1.44113e+06	1.34987e+06
M166T66_NEG	3.75955e+06	4.15085e+06	3.82251e+06	1.851e+06	2.04423e+06	1.92987e+06
M167T933_NEG	272841	162480	172162	264805	204213	190119
M167T137_NEG	5.2511e+06	5.47903e+06	5.66632e+06	1.04416e+07	1.13819e+07	1.0762e+07
M169T166_NEG	994214	972614	994186	637508	755628	706937
M169T544_NEG	3.49401e+06	1.89089e+06	2.61845e+06	3.07907e+06	2.21749e+06	3.19752e+06
M169T677_NEG	4.47323e+06	3.94259e+06	4.40515e+06	5.11808e+06	4.52009e+06	4.42826e+06
M170T676_NEG	275489	260938	268990	314912	297059	331112
M170T295_NEG	179993	160742	161512	144171	121751	133869
M172T358_NEG	1.75753e+06	1.89149e+06	1.70467e+06	2.59066e+06	2.39449e+06	2.4062e+06
M173T65_NEG	1.00544e+07	9.88489e+06	9.47835e+06	9.65358e+06	1.04955e+07	9.18749e+06
M173T101_2_NEG	1.05151e+09	1.01791e+09	1.06887e+09	6.09435e+08	6.28228e+08	6.34787e+08
M173T433_NEG	9.18732e+06	8.98932e+06	1.31906e+07	8.04017e+06	7.33347e+06	6.62905e+06
M173T464_NEG	8.03574e+06	9.38825e+06	1.25971e+07	1.09251e+07	8.35627e+06	8.00044e+06
M174T433_NEG	575329	554878	742792	432134	474244	328282
M175T973_NEG	2.34728e+06	2.68042e+06	3.58965e+06	2.80213e+06	2.77517e+06	3.8236e+06
M175T104_NEG	9.02167e+06	7.38781e+06	9.76355e+06	6.93094e+06	5.47258e+06	5.73902e+06
M175T279_NEG	4.31744e+06	4.4415e+06	3.91239e+06	4.84356e+06	4.889e+06	4.85102e+06
M175T65_NEG	1.27526e+06	1.64022e+06	1.60162e+06	1.27332e+06	1.52673e+06	1.2283e+06
M176T65_NEG	1.67726e+06	1.70378e+06	1.61843e+06	1.30618e+06	1.38048e+06	1.19877e+06
M176T279_NEG	204968	269826	169772	262084	258657	252109
M177T68_NEG	1.47674e+07	1.45205e+07	1.06193e+07	2.38978e+07	2.3715e+07	2.41814e+07
M178T453_NEG	622752	608076	483367	409646	430800	417712
M178T554_NEG	507125	503916	570740	685520	478725	466518
M179T68_NEG	4.57674e+08	4.45571e+08	4.03425e+08	4.36763e+08	3.39577e+08	3.58146e+08
M180T960_NEG	3.45248e+06	4.95817e+06	4.70333e+06	6.81448e+06	5.42757e+06	8.04797e+06
M180T152_1_NEG	6.31713e+07	6.24837e+07	5.89937e+07	4.0857e+07	3.9619e+07	3.80536e+07
M180T68_NEG	3.25142e+07	2.81815e+07	2.83127e+07	2.31736e+07	2.60022e+07	2.7494e+07
M181T944_NEG	1.96152e+06	1.92967e+06	1.35817e+06	2.20918e+06	1.51652e+06	1.39556e+06
M181T152_NEG	4.79185e+06	4.74976e+06	4.44491e+06	3.057e+06	2.82865e+06	2.80411e+06
M181T68_NEG	4.24695e+06	3.33412e+06	3.08815e+06	3.1115e+06	2.97835e+06	2.88978e+06
M183T64_NEG	7.04985e+06	8.34188e+06	7.31851e+06	9.07732e+06	1.00833e+07	9.31757e+06
M183T937_NEG	755651	520068	468530	666489	526511	741024
M183T70_NEG	1.02549e+07	1.15483e+07	1.18897e+07	7.84229e+06	6.62713e+06	6.67028e+06
M183T658_NEG	1.92916e+06	2.43238e+06	2.02624e+06	1.19379e+06	1.10398e+06	1.25818e+06
M184T106_NEG	858513	891491	2.08325e+06	1.53942e+06	1.97738e+06	1.48393e+06
M186T389_NEG	2.13756e+06	2.26904e+06	2.19277e+06	1.09599e+06	1.00321e+06	1.11786e+06
M187T494_NEG	8.92739e+07	8.67307e+07	9.35002e+07	8.47124e+07	7.98114e+07	7.71355e+07
M187T97_NEG	5.84427e+06	5.61913e+06	5.41619e+06	6.17306e+06	5.61204e+06	5.82427e+06
M188T164_NEG	906548	941484	780784	339701	399732	285233
M188T494_NEG	8.11529e+06	8.14905e+06	9.13768e+06	7.6001e+06	7.75545e+06	7.67362e+06
M188T149_NEG	1.0439e+06	1.12921e+06	907656	852291	810486	604200
M189T361_NEG	2.45562e+06	2.20713e+06	4.20068e+06	3.1496e+06	4.92314e+06	5.76215e+06
M189T723_NEG	1.0101e+06	1.07666e+06	924589	1.26196e+06	1.11841e+06	1.15914e+06
M190T256_NEG	3.43915e+06	3.09702e+06	2.74887e+06	2.7514e+06	2.72813e+06	2.91876e+06
M191T694_NEG	1.57726e+07	1.76774e+07	1.89141e+07	1.51964e+07	1.36464e+07	2.20536e+07
M191T98_NEG	3.45434e+08	3.1646e+08	3.21228e+08	3.5725e+08	3.62479e+08	3.7116e+08
M191T72_2_NEG	5.02088e+08	5.13683e+08	4.7968e+08	4.89348e+08	4.84426e+08	5.08615e+08
M191T67_NEG	1.01734e+08	1.15156e+08	9.63784e+07	1.20594e+08	1.38188e+08	1.19387e+08
M191T723_NEG	1.06582e+06	1.15228e+06	1.02609e+06	1.13853e+06	880896	1.15049e+06
M192T72_NEG	3.0939e+07	3.17729e+07	3.19367e+07	3.18132e+07	3.13345e+07	3.18718e+07
M192T67_NEG	7.26097e+06	7.68836e+06	6.75487e+06	8.56352e+06	1.01494e+07	9.09108e+06
M193T97_NEG	2.99701e+06	6.16448e+06	3.77376e+06	3.06806e+06	2.99062e+06	3.19259e+06
M193T454_NEG	3.09535e+07	2.86381e+07	2.75296e+07	2.19892e+07	2.22326e+07	2.1894e+07
M193T315_NEG	7.23994e+06	7.14838e+06	6.52416e+06	2.94494e+06	2.89981e+06	2.97924e+06
M193T65_NEG	8.0824e+06	7.36203e+06	7.51507e+06	6.81361e+06	6.33328e+06	6.33085e+06
M194T453_NEG	2.80041e+06	2.58764e+06	2.51658e+06	1.98862e+06	1.97255e+06	1.70987e+06
M195T916_NEG	331811	355763	427922	259751	323941	244524
M195T80_NEG	2.05027e+07	2.18653e+07	1.92583e+07	6.43517e+06	6.10262e+06	7.1458e+06
M195T68_NEG	1.56894e+07	1.46087e+07	1.55092e+07	2.68032e+07	2.79198e+07	2.61698e+07
M195T66_NEG	1.0896e+08	1.13379e+08	1.02953e+08	8.37313e+07	1.00048e+08	8.67052e+07
M196T530_NEG	485957	821637	732880	449294	701527	519395
M197T935_NEG	334202	406687	344011	387530	331285	354368
M197T65_NEG	2.48673e+06	3.99495e+06	3.31622e+06	3.93771e+06	3.65416e+06	4.23236e+06
M198T575_NEG	404739	361703	363231	269995	251482	302496
M199T247_NEG	1.34237e+06	1.42377e+06	1.26228e+06	997892	949616	1.10536e+06
M199T538_NEG	2.19778e+06	2.49936e+06	2.12254e+06	2.16701e+06	1.7597e+06	2.38344e+06
M201T459_NEG	3.02077e+06	3.07592e+06	3.63293e+06	2.91364e+06	2.99051e+06	2.862e+06
M201T560_NEG	1.40691e+07	1.86166e+07	1.37085e+07	1.11782e+07	9.80728e+06	9.60924e+06
M201T148_NEG	2.04782e+07	1.98368e+07	1.88416e+07	1.61766e+07	1.57152e+07	1.49455e+07
M202T309_NEG	65749.3	111248	57133	123901	97908.4	84553.3
M202T385_NEG	270668	281246	277572	335540	288111	288674
M202T65_NEG	904015	1.40251e+06	1.17462e+06	909047	818836	743387
M202T148_NEG	2.03753e+06	1.8516e+06	1.74985e+06	1.53285e+06	1.40458e+06	1.4466e+06
M203T98_NEG	3.35832e+06	2.94359e+06	3.12428e+06	4.58487e+06	4.22261e+06	4.02768e+06
M203T215_NEG	4.71647e+06	4.81804e+06	4.31172e+06	4.13468e+06	4.02405e+06	3.95519e+06
M203T68_NEG	4.23884e+06	3.52418e+06	3.48066e+06	2.88818e+06	3.18158e+06	3.05041e+06
M203T366_NEG	152174	168705	114472	139883	149848	177119
M203T450_NEG	1.76893e+06	1.98396e+06	1.75908e+06	2.03023e+06	1.92794e+06	1.88418e+06
M204T215_NEG	435760	516307	372123	435061	404242	365613
M204T97_NEG	1.70908e+06	1.70907e+06	1.64494e+06	1.4728e+06	1.24982e+06	1.36161e+06
M205T72_NEG	1.52276e+07	1.34626e+07	1.46616e+07	1.01047e+07	1.20456e+07	1.10515e+07
M205T65_NEG	746234	825059	743212	703074	667554	634481
M205T830_NEG	618406	568871	618037	421234	440160	423822
M206T312_NEG	428805	335333	318994	1.18074e+06	1.10568e+06	1.10984e+06
M206T412_NEG	1.6181e+06	1.6669e+06	1.52086e+06	3.06714e+06	3.68917e+06	3.18505e+06
M207T70_NEG	4.09345e+06	5.01124e+06	5.04206e+06	5.4554e+06	6.89415e+06	5.91629e+06
M209T65_NEG	7.98234e+06	6.28053e+06	5.85296e+06	4.64969e+06	4.80481e+06	5.37103e+06
M209T635_NEG	5.6582e+06	5.47665e+06	5.39238e+06	7.66052e+06	8.09898e+06	7.44217e+06
M209T700_NEG	3.32135e+06	3.91643e+06	3.84558e+06	8.84671e+06	4.13811e+06	3.62371e+06
M210T200_NEG	733271	641666	607145	445465	405941	380643
M211T934_NEG	431472	349604	369991	333641	324866	359014
M211T681_NEG	2.53813e+06	1.88875e+06	2.05195e+06	1.29585e+06	1.46287e+06	1.31038e+06
M212T703_NEG	930720	769146	795847	262021	237726	301374
M213T66_NEG	7.44477e+06	4.94957e+06	5.3737e+06	5.71688e+06	2.85115e+06	4.60928e+06
M213T600_NEG	4.17772e+06	4.44678e+06	4.03234e+06	5.58101e+06	5.43802e+06	5.62877e+06
M213T663_NEG	6.55401e+06	6.86617e+06	6.46995e+06	3.47064e+06	3.31054e+06	3.47813e+06
M214T600_NEG	337017	440264	364916	514580	520830	538884
M215T66_2_NEG	2.61647e+09	2.63014e+09	2.4941e+09	2.45991e+09	2.59419e+09	2.49876e+09
M215T427_NEG	4.77543e+06	4.97124e+06	4.05626e+06	3.23308e+06	3.08804e+06	3.01273e+06
M215T622_NEG	1.37639e+06	1.57184e+06	1.65162e+06	1.51497e+06	1.60718e+06	1.46495e+06
M215T107_NEG	4.42111e+06	4.27271e+06	3.85167e+06	5.72787e+06	5.26097e+06	5.40166e+06
M216T66_NEG	1.65451e+08	1.63458e+08	1.5918e+08	1.70081e+08	1.69381e+08	1.65534e+08
M216T427_NEG	486519	577408	380898	263011	223967	220154
M216T203_NEG	628181	540264	570894	210310	211320	218261
M216T107_NEG	384829	406354	357953	583622	583897	516628
M217T66_2_NEG	8.69383e+08	8.37517e+08	8.00322e+08	8.24473e+08	8.45659e+08	8.23732e+08
M217T134_NEG	1.57614e+07	1.48892e+07	1.40633e+07	1.32953e+07	1.28731e+07	1.26601e+07
M218T934_NEG	143728	134047	141345	158262	152247	95891.5
M218T66_2_NEG	5.52903e+07	5.50868e+07	5.11808e+07	5.20735e+07	5.3789e+07	5.55793e+07
M218T127_NEG	1.11054e+07	1.07626e+07	1.04905e+07	7.43449e+06	7.48941e+06	7.35625e+06
M218T440_NEG	1.65649e+06	1.58213e+06	1.62191e+06	1.35694e+06	1.20189e+06	1.2049e+06
M218T134_NEG	827800	968333	720848	933455	904144	926754
M220T193_NEG	1.60126e+06	1.59359e+06	1.28168e+06	1.33379e+06	1.21973e+06	1.304e+06
M220T715_NEG	2.65678e+06	1.94983e+06	1.6e+06	1.46955e+06	1.65611e+06	1.49108e+06
M221T68_NEG	1.82095e+07	1.45403e+07	1.70809e+07	1.28272e+07	8.02627e+06	1.34001e+07
M221T695_NEG	2.01402e+06	1.9611e+06	2.34339e+06	2.78895e+06	2.70231e+06	3.54332e+06
M221T202_NEG	1.04631e+07	1.05023e+07	9.64148e+06	7.42985e+06	7.26787e+06	7.45559e+06
M222T244_NEG	688967	614180	624760	814044	700683	759948
M223T540_NEG	882262	896747	835259	678191	668623	705301
M224T585_NEG	78823	86699	84412.3	72032.1	81551.6	83954.2
M224T708_NEG	6.03419e+06	5.03499e+06	5.72222e+06	4.25961e+06	3.39908e+06	3.28858e+06
M225T67_NEG	8.67638e+07	7.24477e+07	7.29232e+07	9.6028e+07	8.38037e+07	8.06173e+07
M225T599_NEG	6.57166e+06	6.20497e+06	5.88618e+06	4.36091e+06	4.55437e+06	4.61498e+06
M226T359_NEG	660083	619565	567413	332845	303309	292639
M227T178_NEG	2.79966e+07	2.75495e+07	2.54018e+07	2.52593e+07	2.46597e+07	2.47725e+07
M228T963_NEG	1.81837e+06	1.93883e+06	1.85384e+06	2.14604e+06	1.27469e+06	1.15322e+06
M228T119_NEG	290076	270054	236337	132378	141125	150362
M228T433_NEG	926259	1.01539e+06	903342	532052	594271	557579
M228T179_NEG	3.1631e+06	3.10439e+06	2.95278e+06	2.86527e+06	2.76947e+06	2.16564e+06
M228T584_NEG	1.40691e+06	1.45167e+06	1.43518e+06	2.84047e+06	2.55364e+06	3.06746e+06
M229T940_NEG	272012	290316	258474	262636	230109	274243
M229T72_NEG	5.83102e+06	5.25779e+06	5.4868e+06	5.80909e+06	6.02171e+06	6.589e+06
M229T530_NEG	1.17658e+06	1.18182e+06	1.22397e+06	1.63588e+06	1.58388e+06	1.70119e+06
M229T503_NEG	1.17123e+06	1.15783e+06	1.23344e+06	927196	955766	1.00228e+06
M229T300_NEG	349489	303223	289037	146118	162710	178170
M229T475_NEG	1.31632e+07	1.31755e+07	1.27227e+07	9.32154e+06	8.43873e+06	9.22244e+06
M229T678_NEG	2.02436e+06	2.10779e+06	1.90739e+06	1.50585e+06	1.3461e+06	1.63482e+06
M229T764_NEG	123658	109419	122652	147315	127637	113652
M230T938_NEG	301354	420986	463784	450066	512262	327176
M230T139_NEG	4.61219e+06	4.34513e+06	3.73024e+06	3.42333e+06	3.07093e+06	3.18924e+06
M230T102_NEG	2.89517e+06	2.09506e+06	2.3941e+06	1.39106e+06	1.41191e+06	821526
M230T530_NEG	129523	142870	148322	179270	181481	190548
M230T194_NEG	78932.7	58770.2	42089.5	52386.7	53329.2	52090.8
M231T139_NEG	318673	257608	220403	206379	182745	176320
M231T470_NEG	946512	1.06674e+06	1.03379e+06	675250	789712	1.02668e+06
M231T487_NEG	760157	794184	787063	490500	496780	456962
M231T226_NEG	170424	144502	129037	94225.3	167304	173511
M232T938_NEG	6.1277e+06	8.20806e+06	8.3213e+06	5.11528e+06	5.58434e+06	7.10946e+06
M232T70_NEG	1.63835e+06	2.17736e+06	1.68835e+06	1.11148e+06	1.27884e+06	181360
M232T227_NEG	276332	281321	238697	82530.8	69204.1	67927
M232T65_NEG	1.21582e+06	923883	871057	696529	674676	816671
M232T146_NEG	1.34205e+06	1.19847e+06	1.04983e+06	1.17137e+06	1.01803e+06	982785
M233T202_NEG	851867	916328	834810	650986	623724	658176
M233T65_NEG	1.77294e+06	2.14905e+06	1.4883e+06	1.26371e+06	1.56152e+06	1.63699e+06
M233T791_NEG	1.82468e+07	1.57334e+07	1.52435e+07	1.61037e+07	1.95988e+07	1.83446e+07
M235T78_NEG	2.04686e+06	2.99911e+06	2.86281e+06	758688	975819	1.10903e+06
M235T71_NEG	1.67312e+06	2.0742e+06	1.69072e+06	1.04074e+06	903970	1.19888e+06
M235T301_NEG	908111	942442	816401	1.49106e+06	1.38088e+06	1.40437e+06
M235T702_NEG	1.16036e+06	1.17494e+06	1.31465e+06	746493	733784	559606
M236T618_NEG	123344	134269	162476	101938	105848	104372
M236T349_NEG	206989	235611	196985	199326	188014	157979
M237T130_NEG	1.50118e+06	1.51847e+06	1.33541e+06	5.73689e+06	5.4129e+06	5.44448e+06
M237T409_NEG	3.01355e+06	3.11558e+06	2.88614e+06	5.18635e+06	5.03115e+06	5.06519e+06
M237T484_NEG	2.03667e+06	2.41812e+06	2.26772e+06	1.01278e+06	950187	1.03587e+06
M237T544_NEG	7.42683e+06	7.31707e+06	7.19103e+06	6.08117e+06	6.12125e+06	6.0146e+06
M237T723_NEG	2.79131e+06	3.2764e+06	2.91136e+06	3.17176e+06	2.69697e+06	2.72033e+06
M238T129_NEG	184284	184004	179875	383256	359340	349874
M238T66_NEG	1.66e+06	1.95715e+06	1.71453e+06	772155	825050	908632
M238T409_NEG	288487	393130	338209	684020	389607	432618
M239T916_NEG	263185	227430	386522	235328	399209	221299
M239T917_NEG	29275	21418.2	23770	20083.5	26845.2	21005.3
M239T66_NEG	2.1438e+06	2.33707e+06	2.36339e+06	985434	1.3198e+06	978797
M239T395_NEG	321749	294712	282319	539703	456026	459072
M239T730_NEG	8.94619e+06	7.50536e+06	6.84104e+06	5.67234e+06	4.74267e+06	5.97615e+06
M240T213_NEG	143577	144232	142315	82825.4	61801.3	69847
M240T367_NEG	319879	300164	282273	225115	213446	233917
M240T452_NEG	232284	227691	251200	153288	130151	140790
M240T593_NEG	125723	140303	113689	235030	199456	200288
M240T685_NEG	1.17215e+06	1.06751e+06	1.18733e+06	937249	996989	1.01608e+06
M241T447_NEG	235311	187519	255875	232959	202283	207386
M241T110_NEG	1.72284e+07	1.75065e+07	1.67067e+07	2.13217e+07	1.96908e+07	1.93983e+07
M241T503_NEG	1.52549e+06	1.48796e+06	1.55807e+06	1.37476e+06	1.0623e+06	1.09372e+06
M241T159_NEG	396828	320307	317302	242356	269462	292795
M242T68_NEG	2.24149e+07	2.02872e+07	1.96999e+07	4.52714e+07	4.42657e+07	4.49344e+07
M242T559_NEG	1.49152e+06	1.63896e+06	1.4549e+06	1.96582e+06	1.75307e+06	1.82692e+06
M243T97_NEG	3.22029e+07	3.33066e+07	3.1937e+07	3.53184e+07	3.52798e+07	3.67402e+07
M243T493_NEG	1.53418e+07	1.63938e+07	1.66288e+07	2.40972e+07	2.03689e+07	2.29161e+07
M243T346_NEG	9.77321e+06	1.02342e+07	9.00357e+06	1.39892e+07	1.34928e+07	1.30906e+07
M243T639_NEG	641636	580625	697731	1.42499e+06	1.44112e+06	1.41584e+06
M243T794_NEG	189289	276115	227059	237553	194779	227657
M244T97_NEG	2.87578e+06	2.86349e+06	2.94907e+06	3.02932e+06	3.02981e+06	3.48136e+06
M244T163_NEG	2.35187e+06	2.00725e+06	1.98287e+06	1.51095e+06	1.55203e+06	1.54523e+06
M244T362_NEG	142587	162617	134889	158668	144466	150197
M244T346_NEG	1.24549e+06	1.22379e+06	1.07061e+06	1.72116e+06	1.70355e+06	1.7008e+06
M245T467_NEG	129317	85760.7	118758	83986.8	71359	89807.8
M245T347_NEG	254009	281764	224099	125080	179607	178196
M245T159_NEG	1.13343e+07	1.12457e+07	9.98641e+06	9.31715e+06	9.23259e+06	9.58245e+06
M245T434_NEG	1.51877e+07	1.53061e+07	1.38007e+07	9.16596e+06	9.03569e+06	8.6583e+06
M245T726_NEG	107837	84754.3	83201.5	90504.6	62054.1	68036.4
M246T351_NEG	82854	59698.1	61296.6	54873.6	50274.3	37659.8
M246T369_NEG	246879	212481	238952	109076	94664.4	91434.4
M246T159_NEG	1.0752e+06	1.0504e+06	917593	885786	893306	868995
M246T433_NEG	1.90376e+06	1.97487e+06	1.81517e+06	1.21506e+06	1.16265e+06	1.17159e+06
M247T530_NEG	102711	71882	78041.6	257292	285168	275847
M247T66_NEG	5.70899e+06	5.63919e+06	4.39405e+06	2.07036e+06	3.1948e+06	1.61999e+06
M247T427_NEG	825139	848946	777503	773174	733316	778792
M247T792_NEG	4.26739e+06	4.26823e+06	4.17614e+06	3.20467e+06	3.11901e+06	2.75313e+06
M248T120_NEG	500958	482072	431831	395584	350621	435476
M249T337_NEG	354779	323155	321230	258607	247877	234327
M249T542_NEG	3.59567e+06	2.93716e+06	3.24487e+06	1.08995e+06	818221	1.07875e+06
M249T658_NEG	341584	349583	344405	252091	223957	244806
M249T725_NEG	1.50208e+06	1.89941e+06	1.82654e+06	3.28663e+06	2.53736e+06	2.64149e+06
M250T404_NEG	79919.7	48967.6	85579.4	98063.8	68599.5	74637.4
M250T841_NEG	2.07576e+06	1.99935e+06	2.04456e+06	2.84765e+06	2.31798e+06	2.55096e+06
M251T595_NEG	245468	228010	223803	93138.4	108935	120195
M251T404_NEG	1.21458e+06	1.41528e+06	1.42545e+06	1.77509e+06	1.75376e+06	1.5587e+06
M251T184_NEG	8.48212e+06	8.33788e+06	7.56882e+06	7.15042e+06	7.13355e+06	6.62328e+06
M251T841_NEG	251788	241590	216317	362643	329405	284965
M251T728_NEG	2.10655e+06	1.93566e+06	1.80391e+06	2.24043e+06	2.15585e+06	2.06224e+06
M252T202_NEG	1.17377e+06	1.1464e+06	1.06918e+06	860499	741035	812782
M252T185_NEG	1.0771e+06	1.06283e+06	967359	979434	892538	834433
M252T728_NEG	241852	178216	106980	212282	210049	231860
M253T713_NEG	1.33909e+08	1.27224e+08	1.53124e+08	1.66826e+08	1.81196e+08	1.53463e+08
M253T385_NEG	574240	554657	626516	506163	450155	446824
M253T697_NEG	8.49564e+06	8.23051e+06	8.01281e+06	3.09017e+06	3.33534e+06	2.64096e+06
M253T673_NEG	1.91613e+06	2.27986e+06	1.89305e+06	1.25054e+06	1.20005e+06	1.1515e+06
M253T720_NEG	3.77413e+06	3.72848e+06	3.28543e+06	5.67632e+06	4.68175e+06	5.10818e+06
M254T72_NEG	1.79055e+06	1.57373e+06	1.64469e+06	4.22317e+06	4.13116e+06	3.92904e+06
M254T422_NEG	916179	975323	906628	1.60343e+06	1.51807e+06	1.43981e+06
M254T713_NEG	2.15574e+07	2.09814e+07	2.45906e+07	2.75472e+07	2.95383e+07	2.57724e+07
M255T330_NEG	414436	403382	356293	579531	585204	592418
M255T280_NEG	129597	182395	167730	104882	78231.3	108287
M255T713_NEG	1.57986e+06	1.56618e+06	1.77073e+06	2.07452e+06	2.26749e+06	1.97951e+06
M255T347_NEG	397575	500709	408570	397654	362448	412406
M255T937_NEG	7.38921e+06	4.75437e+06	1.03325e+07	7.97384e+06	4.04814e+06	5.91793e+06
M256T67_NEG	1.21954e+07	1.20462e+07	1.04407e+07	1.02795e+07	1.17166e+07	9.27252e+06
M256T937_NEG	603890	1.35902e+06	693133	775865	872652	928356
M257T108_NEG	1.16298e+06	737139	1.61976e+06	951597	927967	936799
M257T75_NEG	706929	738706	593411	332676	366054	380245
M257T67_NEG	619267	766319	646557	655849	733275	302075
M257T114_NEG	268338	262686	229257	118096	87724.5	91044.7
M257T464_NEG	2.52285e+07	2.78398e+07	2.76018e+07	1.59391e+07	1.49015e+07	1.59011e+07
M257T880_NEG	106673	101547	122985	81826.7	140017	125571
M257T834_NEG	148834	145513	169439	106410	94185.8	96722
M258T274_NEG	175707	169210	153660	96728.8	89855	59743.7
M258T67_NEG	4.28345e+06	4.1626e+06	2.85318e+06	3.16595e+06	3.7876e+06	3.03206e+06
M258T464_NEG	3.19697e+06	3.86151e+06	3.66167e+06	1.96632e+06	1.91229e+06	2.08557e+06
M258T138_NEG	1.08208e+07	1.21356e+07	1.07369e+07	9.69703e+06	8.42956e+06	9.27131e+06
M259T68_NEG	1.89189e+07	2.03108e+07	1.59948e+07	1.74151e+07	1.0941e+07	1.6818e+07
M259T497_NEG	1.06955e+06	1.03374e+06	1.26519e+06	821705	832573	716900
M259T159_2_NEG	2.10595e+07	2.09529e+07	1.85503e+07	1.73384e+07	1.80151e+07	1.77447e+07
M259T224_NEG	2.52728e+06	2.47572e+06	2.22851e+06	1.6321e+06	1.5363e+06	1.51825e+06
M259T191_NEG	352674	404141	336032	320901	304341	350809
M259T419_NEG	1.00363e+06	1.30071e+06	1.19289e+06	808333	791717	710367
M259T624_NEG	363886	360049	343591	278949	304766	309515
M260T346_NEG	87676.3	120656	116513	120814	105965	103978
M261T144_NEG	244145	181121	197158	134180	101618	58883.6
M261T69_NEG	3.22364e+06	3.46125e+06	3.09194e+06	2.513e+06	2.34489e+06	2.18177e+06
M261T124_NEG	202135	297380	217692	131789	115372	89179.9
M261T444_NEG	6.15461e+06	5.86259e+06	2.16758e+06	3.28811e+06	3.02903e+06	3.00422e+06
M262T385_NEG	339785	317647	269869	385064	362512	328646
M262T97_NEG	196307	189926	182227	211448	213960	220524
M262T227_NEG	145091	155405	129020	153095	131155	113743
M263T363_NEG	1.12806e+06	1.07274e+06	1.12276e+06	426644	554174	431136
M263T429_NEG	3.11737e+06	3.42704e+06	2.85186e+06	1.47531e+06	1.4078e+06	1.37701e+06
M263T97_NEG	250637	242459	264685	225068	253242	280224
M263T127_NEG	89479.8	112090	49520.1	51810.1	62330.9	64300.8
M263T584_NEG	295771	315058	302831	307429	277029	298637
M263T269_NEG	2.51325e+06	2.52805e+06	2.63986e+06	3.73149e+06	3.62109e+06	3.72832e+06
M263T848_NEG	30801.8	40619.1	38364.7	39492.7	48127.5	73714.2
M264T429_NEG	258787	308420	270068	155318	135944	150995
M264T359_NEG	116135	123563	120251	54345.5	65882.7	63880.9
M264T534_NEG	342688	338984	298480	347752	262482	392514
M264T316_NEG	1.82023e+06	1.71503e+06	1.78464e+06	2.05096e+06	1.95574e+06	1.95347e+06
M265T468_NEG	349826	319011	356344	174758	186045	179361
M265T534_NEG	685863	718701	629566	747784	688838	769055
M265T97_NEG	1.2551e+06	1.25155e+06	1.20434e+06	892589	842200	1.06531e+06
M265T226_NEG	168052	173275	155254	164019	132761	179149
M265T697_NEG	1.36321e+06	1.39365e+06	1.85184e+06	1.69655e+06	1.56499e+06	1.17484e+06
M265T853_2_NEG	1.97098e+07	1.75973e+07	1.97652e+07	1.70969e+07	1.70828e+07	1.65247e+07
M266T195_NEG	267234	183316	193358	167276	156204	162565
M266T97_NEG	2.899e+06	3.41332e+06	3.1311e+06	4.08768e+06	4.07546e+06	4.49338e+06
M266T211_NEG	753846	711530	559036	600812	556782	567460
M266T853_NEG	2.12635e+06	2.01618e+06	2.29373e+06	1.97228e+06	1.92573e+06	1.86235e+06
M267T265_NEG	270540	301158	225743	147766	119450	124566
M267T67_NEG	6.12281e+07	6.30295e+07	5.7553e+07	4.58963e+07	4.97264e+07	4.63959e+07
M267T540_NEG	4.05463e+06	4.0739e+06	3.70286e+06	3.27242e+06	3.18209e+06	3.38146e+06
M267T907_NEG	99314.6	96492.2	119448	32982.6	34520.7	28524.6
M268T66_NEG	4.61825e+06	5.30008e+06	5.47268e+06	3.67426e+06	3.77767e+06	3.64213e+06
M268T425_NEG	320409	316403	286841	313739	299541	306265
M269T417_NEG	367363	456729	394518	425045	381925	468813
M269T564_NEG	605892	597008	665929	770724	691381	714090
M269T711_NEG	365391	247596	439045	290274	257252	293271
M269T703_NEG	2.16059e+06	1.71002e+06	2.04829e+06	2.7118e+06	2.22908e+06	2.28559e+06
M270T397_NEG	669737	562360	622920	198044	174360	189659
M270T201_NEG	96737.9	169815	157101	59741.8	76518.6	82446.3
M270T703_NEG	284186	253463	294458	405462	333015	313743
M271T102_NEG	1.89094e+07	1.6438e+07	1.82463e+07	8.09071e+06	7.86359e+06	8.04325e+06
M271T633_NEG	509686	757005	711603	1.9843e+06	1.97685e+06	2.06592e+06
M271T497_NEG	954484	945193	1.04428e+06	672661	680386	661249
M271T768_NEG	3.49759e+06	2.80934e+06	3.52869e+06	2.62962e+06	2.79199e+06	3.2538e+06
M272T80_NEG	2.48605e+06	2.00981e+06	1.65956e+06	296250	589394	452711
M272T168_NEG	2.35647e+06	1.45885e+06	1.6506e+06	1.21921e+06	2.11363e+06	1.40047e+06
M273T467_NEG	353861	417117	355453	785121	690221	766017
M273T153_NEG	159858	165821	138910	175237	164487	153953
M273T744_NEG	218669	252097	238194	200903	173522	188484
M273T435_NEG	1.15287e+06	1.03557e+06	1.02562e+06	457209	540974	501093
M274T67_NEG	1.86518e+06	1.77188e+06	1.91282e+06	1.20277e+06	1.58589e+06	1.40205e+06
M274T314_NEG	1.74694e+06	1.7074e+06	1.54717e+06	1.75714e+06	1.63847e+06	1.72846e+06
M275T91_NEG	5.81242e+06	6.35343e+06	6.70989e+06	3.9255e+06	4.14855e+06	4.24934e+06
M275T68_NEG	1.32144e+06	1.70571e+06	1.61851e+06	900561	836443	732109
M275T314_NEG	250182	205889	188879	227483	203374	225953
M275T388_NEG	1.24032e+06	1.20811e+06	1.3207e+06	380412	577649	328492
M275T137_NEG	110386	78091.9	100573	73725.4	87620.1	66400.2
M275T876_NEG	155459	329710	444197	73267.1	74942.1	117104
M275T751_NEG	1.61402e+07	1.60553e+07	1.33329e+07	5.92039e+06	6.35427e+06	5.00628e+06
M276T842_NEG	50985.2	53781.1	39444.3	47885.3	51397.9	50515.4
M276T875_NEG	152989	23508	57851.4	215406	227537	207032
M277T67_NEG	1.39662e+08	1.23169e+08	1.21162e+08	1.02496e+08	1.07593e+08	1.12122e+08
M277T109_NEG	1.17893e+06	1.16248e+06	1.03815e+06	2.30425e+06	2.06677e+06	1.9873e+06
M277T126_NEG	2.45917e+06	2.72087e+06	2.4657e+06	2.64566e+06	2.37126e+06	2.61645e+06
M277T144_NEG	217645	224498	201208	286261	196581	200761
M277T267_NEG	156507	143595	149544	121912	91357.2	102323
M277T377_NEG	1.30621e+07	1.26351e+07	1.21579e+07	1.12561e+07	1.10849e+07	1.08613e+07
M277T831_NEG	65675.2	48928.2	49075.4	110962	119614	108465
M277T776_NEG	1.06151e+06	900650	948948	623513	651628	625557
M277T917_NEG	1.06293e+07	7.96178e+06	7.92138e+06	4.61616e+06	6.08714e+06	4.98868e+06
M277T936_NEG	7.14514e+06	6.68419e+06	6.73376e+06	4.49519e+06	4.46984e+06	4.43462e+06
M278T67_NEG	8.22612e+06	7.59577e+06	8.58335e+06	6.46654e+06	6.97882e+06	6.95481e+06
M278T109_NEG	132390	146590	138172	252647	201276	227732
M278T420_NEG	96157.3	94893.7	53861.4	227677	130598	206440
M278T126_NEG	358834	345367	261974	357459	338457	310720
M278T764_NEG	382624	379076	380132	116740	133969	104639
M278T378_NEG	1.86943e+06	1.84812e+06	1.71117e+06	1.64277e+06	1.66802e+06	1.57183e+06
M279T554_NEG	183126	192540	142774	151512	140427	121508
M279T439_NEG	88871.6	75782	91422.2	126690	107973	96743.5
M279T227_NEG	4.51596e+06	4.45594e+06	3.78145e+06	3.41075e+06	3.32676e+06	3.37652e+06
M279T719_NEG	616846	626095	704696	620162	770124	683981
M279T190_NEG	469135	478315	394543	450683	354095	373175
M279T576_NEG	193733	197478	160457	130194	119247	120461
M279T324_NEG	280639	246736	182631	193768	195184	196459
M279T664_NEG	177238	180039	160516	77492.4	70996.8	86938.7
M279T377_NEG	137002	151363	144701	121123	111531	107343
M280T740_NEG	360811	366585	405232	471835	469359	522782
M280T71_NEG	1.34224e+06	1.08476e+06	1.20995e+06	1.57317e+06	1.5622e+06	1.84346e+06
M280T110_NEG	111535	127446	128526	215022	231195	164019
M280T122_NEG	718431	701306	610852	387847	414573	386163
M280T132_NEG	893356	946840	813072	909069	723602	807320
M281T584_NEG	325746	362221	315531	410776	298614	256613
M281T938_NEG	509689	542002	455128	479906	408962	537092
M282T424_NEG	398006	434616	358130	252379	230849	264618
M282T97_NEG	1.04175e+07	1.0507e+07	9.6789e+06	1.16684e+07	1.13235e+07	1.15376e+07
M282T71_NEG	3.50715e+06	3.38824e+06	3.26147e+06	2.97786e+06	3.12514e+06	3.38086e+06
M282T540_NEG	439833	411498	347808	212438	217680	240920
M283T806_NEG	7.6417e+06	7.53883e+06	7.38207e+06	6.20666e+06	6.22366e+06	6.12396e+06
M283T510_NEG	1.04421e+06	1.38686e+06	1.33768e+06	656879	637494	664126
M284T286_NEG	2.86015e+06	3.45202e+06	3.28351e+06	2.67948e+06	2.59196e+06	1.73681e+06
M284T509_NEG	139760	139958	135480	77149.6	84516.1	94613.3
M284T808_NEG	562514	497058	493446	485516	563347	545748
M285T165_NEG	4.87567e+06	4.53991e+06	3.61491e+06	3.21846e+06	3.1216e+06	3.12374e+06
M285T648_NEG	441218	462726	434303	539741	468526	730512
M285T245_NEG	182158	172442	159541	161357	164995	148091
M285T783_NEG	304897	290643	294554	245201	325464	315152
M285T283_NEG	86821.1	141904	141497	102647	81145	90991.9
M285T605_NEG	5.39686e+06	5.27949e+06	5.40525e+06	5.43847e+06	4.70735e+06	5.14739e+06
M286T123_NEG	1.23942e+06	1.17441e+06	1.0921e+06	1.09902e+06	1.1488e+06	1.06898e+06
M287T110_NEG	1.43904e+07	1.39936e+07	1.39021e+07	1.82497e+07	1.68069e+07	1.68887e+07
M287T469_NEG	664089	766793	671764	783564	751142	737968
M287T172_NEG	273085	215150	180170	176818	202033	155487
M288T69_NEG	2.18673e+06	2.19165e+06	1.798e+06	1.33197e+06	1.83612e+06	1.87812e+06
M288T469_NEG	81477.1	68567.3	88275.6	95005.5	84189.5	96957.7
M288T119_NEG	3.31814e+06	3.28309e+06	2.98355e+06	3.16428e+06	3.1787e+06	3.27753e+06
M289T97_NEG	6.25558e+06	5.93043e+06	5.64902e+06	7.11062e+06	6.34056e+06	6.56388e+06
M289T66_NEG	3.15031e+07	3.36728e+07	3.00262e+07	2.95258e+07	3.08772e+07	3.03226e+07
M289T109_NEG	183978	205414	175603	183635	176838	202376
M289T831_NEG	245689	320761	316321	236717	231767	260935
M289T709_NEG	4.11825e+06	3.65577e+06	5.10075e+06	4.04645e+06	4.63232e+06	3.56017e+06
M290T97_1_NEG	547352	611037	355725	774304	778759	759503
M290T97_2_NEG	681784	624798	648852	764202	693708	717200
M290T298_NEG	1.51482e+06	1.46762e+06	1.34858e+06	1.40879e+06	1.47328e+06	1.42664e+06
M290T534_NEG	148768	168007	103993	164247	117655	135635
M291T374_NEG	138414	115560	117646	454448	541227	534375
M291T66_NEG	9.16413e+06	9.01844e+06	8.96016e+06	8.21832e+06	8.90355e+06	8.24862e+06
M291T119_NEG	216641	159060	200478	141870	147144	146101
M291T298_NEG	219494	188246	194444	172391	185028	169963
M291T768_2_NEG	1.28896e+08	1.14292e+08	1.51955e+08	3.69136e+07	3.73134e+07	4.20678e+07
M291T788_NEG	4.37448e+06	4.74743e+06	3.92216e+06	2.1655e+06	2.39301e+06	2.07641e+06
M292T335_NEG	147232	135528	119480	402364	417668	445270
M292T194_NEG	3.18736e+06	3.20149e+06	2.76524e+06	2.76996e+06	2.70996e+06	2.71152e+06
M292T768_NEG	2.33314e+07	1.97608e+07	2.69432e+07	6.23532e+06	6.18187e+06	6.89869e+06
M293T394_3_NEG	1.63127e+07	1.69708e+07	1.49297e+07	2.04614e+08	1.98075e+08	1.94792e+08
M293T263_NEG	1.36144e+06	1.47133e+06	1.33834e+06	1.63671e+06	1.56878e+06	1.58786e+06
M293T715_NEG	1.23881e+08	5.10394e+06	8.30635e+07	7.87912e+07	8.40097e+07	7.29724e+07
M293T751_2_NEG	3.269e+08	3.40747e+08	2.85834e+08	1.9648e+08	1.65971e+08	1.56844e+08
M294T394_NEG	2.22033e+06	2.4485e+06	2.04563e+06	2.80215e+07	2.60219e+07	2.63786e+07
M294T484_NEG	201199	197996	196787	132914	115385	120300
M295T596_NEG	1.16474e+06	1.13092e+06	1.15509e+06	528886	585044	565180
M295T394_NEG	206805	206673	158155	3.26255e+06	2.91821e+06	2.90823e+06
M295T439_NEG	169783	171191	159547	84602.3	94199.5	81540.3
M295T365_NEG	542107	547050	524741	477560	447131	482558
M295T534_NEG	626479	700374	696942	740705	771352	804738
M295T274_NEG	167355	180857	148583	118166	93200.3	101429
M295T668_NEG	222365	225205	225978	165189	226270	214295
M295T714_NEG	1.72443e+06	1.08756e+06	967053	974096	1.13617e+06	879102
M295T776_2_NEG	3.26575e+08	2.5945e+08	2.56928e+08	1.91355e+08	1.99821e+08	1.87866e+08
M295T835_NEG	6.34251e+06	9.23284e+06	6.86506e+06	5.39999e+06	5.12681e+06	5.67926e+06
M296T752_NEG	438452	484088	392518	178072	193029	178333
M297T934_NEG	137733	107317	97950.3	101251	93324.3	106299
M297T947_NEG	381446	385712	533737	197625	167746	177347
M297T159_NEG	91753.8	102908	85041.8	71770.1	88460.7	82717.7
M297T852_NEG	1.82573e+06	1.96443e+06	2.13567e+06	1.42175e+06	1.31658e+06	1.47991e+06
M297T866_NEG	8.56386e+06	8.46303e+06	8.16051e+06	6.6959e+06	6.56596e+06	6.3879e+06
M297T776_NEG	5.80047e+06	3.87804e+06	4.42925e+06	3.36552e+06	3.12435e+06	3.12563e+06
M297T941_NEG	841984	1.10058e+06	696274	1.50341e+06	667660	1.31393e+06
M298T109_NEG	559902	717396	576796	1.39167e+06	1.30682e+06	1.20637e+06
M298T852_NEG	291089	314578	355317	240755	222543	201902
M298T776_NEG	332704	323299	341003	242391	232655	224814
M299T641_NEG	200889	335673	298252	317095	286891	373421
M299T647_NEG	751573	889555	739604	2.88099e+06	2.82408e+06	3.40733e+06
M299T517_NEG	340531	315954	298472	1.51389e+06	1.34961e+06	1.39864e+06
M299T256_NEG	5.30653e+06	5.0047e+06	4.76393e+06	8.32805e+06	8.24509e+06	8.1861e+06
M299T68_NEG	2.49164e+06	2.08168e+06	2.53238e+06	2.03283e+06	1.99668e+06	2.20159e+06
M299T852_NEG	140401	57291.5	78470.8	35131.9	21622.4	22239
M299T522_NEG	184726	212072	211183	132723	160724	181066
M299T835_NEG	1.14169e+06	1.04037e+06	1.12647e+06	599786	641881	418790
M300T269_NEG	604655	584590	521722	284544	240476	276657
M300T647_NEG	150805	213432	97519	451092	358289	433694
M300T256_NEG	728536	678125	611545	1.12331e+06	1.13014e+06	1.10833e+06
M300T381_NEG	5.58868e+06	5.56425e+06	5.1645e+06	5.20356e+06	5.35482e+06	5.11487e+06
M300T836_NEG	96161.2	137056	205987	64888.4	73184.1	81108.8
M301T83_NEG	1.14827e+06	1.64143e+06	1.42421e+06	1.05007e+06	1.04739e+06	966802
M301T256_NEG	91382.8	44759.5	89268.5	155314	122656	118862
M301T150_NEG	125918	82824.6	101863	62948.7	73395.9	77264
M301T369_NEG	306840	210859	345821	239293	243715	170142
M301T833_NEG	5.16753e+06	5.18171e+06	5.35084e+06	4.05416e+06	3.59054e+06	3.54234e+06
M301T561_NEG	353492	362157	312188	260938	244402	254477
M302T361_NEG	4.16495e+06	4.07628e+06	3.86381e+06	3.56165e+06	3.54479e+06	3.78928e+06
M303T470_NEG	37876.1	96940.7	43357.6	307393	326557	293410
M303T584_NEG	80702.1	83027.4	138313	156555	118547	160688
M303T445_NEG	118094	129146	137951	79216.9	71485.5	73488.2
M303T833_NEG	248198	271073	259258	184865	159779	168449
M304T314_NEG	470143	455125	421782	611464	537992	588170
M304T157_NEG	114396	144937	129917	186401	202317	158193
M304T205_NEG	716773	676156	625790	701239	660289	653124
M304T139_NEG	360546	361636	280429	328348	288839	39444.8
M305T334_NEG	2.01958e+06	3.0235e+06	2.75108e+06	2.59937e+06	1.56375e+06	1.71424e+06
M305T184_NEG	407216	454435	369123	499993	551613	447918
M305T205_NEG	65968.8	57788.8	58028.2	45127	44133.1	47699.1
M305T713_NEG	1.41153e+07	1.88038e+07	1.75929e+07	1.46857e+07	1.70955e+07	1.38023e+07
M306T75_NEG	967328	914821	903814	515286	426566	422624
M306T334_NEG	244475	210055	201753	174684	166192	154305
M306T288_NEG	675519	682189	528023	495535	469334	518664
M306T712_NEG	3.07688e+06	2.85725e+06	3.1105e+06	2.58116e+06	3.19796e+06	2.64747e+06
M307T459_NEG	150246	153115	147891	86482.5	79551.5	39375.2
M307T402_NEG	1.53979e+06	1.36379e+06	1.28083e+06	1.03902e+06	961690	900277
M307T287_NEG	88446.2	94857.8	53484.7	53789.6	55770.7	80112.3
M307T707_NEG	5.63254e+07	5.2651e+07	6.22704e+07	5.51041e+07	5.2395e+07	5.35043e+07
M307T737_NEG	9.79399e+06	1.05878e+07	2.02873e+07	2.66918e+07	1.36238e+07	2.71033e+07
M308T304_NEG	248578	261123	236578	161111	119284	137220
M308T335_NEG	156923	164273	152118	79916.4	84357.1	69246.5
M308T228_NEG	930826	924035	813043	598920	597743	559769
M308T402_NEG	273903	188547	183399	164020	153346	133381
M309T80_NEG	1.79163e+07	1.83252e+07	1.71109e+07	6.52829e+06	6.93794e+06	7.12914e+06
M309T392_NEG	520187	473627	439121	384146	359322	306660
M309T119_NEG	1.47704e+06	1.38027e+06	1.24505e+06	1.1332e+06	1.24725e+06	1.08243e+06
M309T921_NEG	1.5295e+06	1.39129e+06	1.57979e+06	1.04322e+06	1.19391e+06	1.17308e+06
M310T122_NEG	274195	326908	1.22576e+06	394461	438146	395385
M310T118_NEG	228697	205768	227989	177206	109957	179047
M310T732_NEG	4.2491e+07	5.26018e+07	3.7482e+07	3.63567e+07	4.2333e+07	3.67386e+07
M311T148_NEG	370623	334942	278981	230236	281368	264231
M311T175_NEG	285822	246535	235889	315383	314476	284737
M311T915_NEG	1.78523e+06	1.28632e+06	1.5913e+06	1.60326e+06	1.83627e+06	1.57222e+06
M311T779_NEG	2.03561e+07	2.18678e+07	2.50256e+07	1.37508e+07	1.11395e+07	1.51125e+07
M312T394_NEG	110236	274820	81938.8	1.59515e+06	1.51789e+06	1.46535e+06
M312T915_NEG	313922	211267	457837	128649	214269	93494.8
M312T514_NEG	2.11239e+06	2.22347e+06	2.06447e+06	1.57022e+06	1.51872e+06	1.57629e+06
M312T779_NEG	3.61228e+06	4.03547e+06	4.41884e+06	2.92167e+06	2.12795e+06	2.80826e+06
M313T537_NEG	155580	108673	122574	73413.5	74103.8	48212
M313T374_NEG	1.46321e+06	1.48904e+06	1.53072e+06	1.61493e+06	1.40906e+06	1.51751e+06
M313T514_NEG	349487	298076	368695	249728	245276	270801
M313T731_NEG	1.35005e+07	1.21326e+07	1.19359e+07	8.44501e+06	8.97486e+06	9.53838e+06
M314T642_NEG	1.0583e+06	1.20325e+06	1.6402e+06	1.06515e+06	970727	938246
M314T120_NEG	95675.3	117419	91605.8	93483.9	60457.9	88267.9
M314T146_NEG	170235	173783	234261	107741	122605	145450
M314T273_NEG	1.44064e+06	1.44071e+06	1.30238e+06	1.22319e+06	1.14092e+06	1.1658e+06
M315T469_NEG	331813	301735	293630	4.89193e+06	4.478e+06	4.88338e+06
M315T579_NEG	98292.2	63251.2	109885	134429	119156	141490
M315T201_NEG	1.27413e+07	1.25114e+07	1.12183e+07	1.35887e+07	1.2809e+07	1.32641e+07
M315T753_NEG	187657	232253	281235	257033	110479	156952
M316T71_NEG	1.11036e+06	1.06004e+06	1.11497e+06	2.45952e+06	2.55464e+06	2.82697e+06
M316T295_NEG	814606	860733	760383	315485	342230	285234
M316T322_NEG	645854	657433	601789	740614	715726	756628
M316T502_NEG	75546.1	57343.7	94121.2	118102	95895.6	128608
M316T209_NEG	1.80259e+06	1.82305e+06	1.63809e+06	1.22171e+06	1.28102e+06	1.3e+06
M316T402_NEG	2.33377e+06	2.24008e+06	2.09455e+06	2.00205e+06	1.952e+06	1.87634e+06
M316T314_NEG	2.34726e+06	2.23663e+06	2.19507e+06	3.56789e+06	2.52696e+06	2.45008e+06
M317T130_NEG	2.9699e+06	3.02994e+06	2.91927e+06	3.03856e+06	3.18395e+06	3.10635e+06
M317T574_NEG	142232	146915	161662	183736	190826	159821
M317T401_NEG	432365	403615	394126	373271	365172	357523
M317T314_NEG	281056	232522	303637	292140	288896	312915
M318T113_1_NEG	178938	174437	346490	554444	516946	471084
M318T130_NEG	325202	361580	293166	321935	339968	334823
M318T169_NEG	118004	151301	116795	177031	208561	213894
M318T183_NEG	192385	245866	226828	237134	217566	260390
M318T158_NEG	1.02872e+06	1.0846e+06	904188	920983	934017	918126
M319T202_NEG	127691	111920	71745.1	77531.8	84590.1	80839.9
M319T218_NEG	905719	959888	751978	936627	785480	959098
M319T325_NEG	320723	340670	293546	262949	258404	231605
M319T404_NEG	317003	264017	266197	141685	116431	124283
M319T423_NEG	165253	147407	150022	117232	107054	129604
M319T567_NEG	1.05209e+06	1.00957e+06	1.05597e+06	754660	714249	717195
M319T158_NEG	125947	128659	120994	85101.5	92087.8	107520
M320T218_NEG	81533.5	65527	73745.2	62442.9	69138.9	79725.5
M320T463_NEG	414700	506345	584459	303374	238610	322652
M320T356_NEG	3.40461e+06	3.40924e+06	3.09785e+06	2.7837e+06	1.12359e+06	1.21663e+06
M320T566_NEG	181137	168460	155964	116191	122576	124455
M321T290_NEG	90045.1	97447.2	76255.4	95275.5	98952.4	108257
M321T708_NEG	3.28897e+06	6.80175e+06	3.27631e+06	2.72733e+06	3.15495e+06	2.07337e+06
M321T879_NEG	77331.8	79492.1	147734	20059.3	28622.6	21333.2
M322T546_NEG	215262	192443	220280	211230	201391	223932
M322T231_NEG	649237	396827	389745	351771	299978	318514
M322T418_NEG	87840.1	73874.5	112630	82839.2	71917.2	91881.8
M322T700_NEG	2.70796e+06	2.28562e+06	2.41448e+06	1.67103e+06	2.11282e+06	1.4845e+06
M323T63_NEG	910535	926485	932666	830227	788887	916671
M323T479_NEG	500691	546020	544798	451493	430547	462767
M323T354_NEG	195365	173916	165340	83377.1	92978.3	85069
M323T174_NEG	1.31356e+07	1.27326e+07	1.2016e+07	1.12855e+07	1.10288e+07	1.11907e+07
M323T614_NEG	2.67832e+06	2.66597e+06	2.65326e+06	1.89907e+06	1.84447e+06	1.48149e+06
M323T917_NEG	80647.1	75448.5	59350.5	32901.8	48679	36191.3
M323T834_NEG	261778	272239	250696	209695	178760	225965
M325T104_NEG	1.11133e+06	1.19452e+06	1.1125e+06	1.16927e+06	1.02492e+06	1.1223e+06
M325T680_2_NEG	2.8401e+08	2.63367e+08	2.86237e+08	3.19493e+08	2.87369e+08	3.15849e+08
M326T297_NEG	1.47124e+06	1.54121e+06	1.36138e+06	1.63435e+06	1.72006e+06	1.71574e+06
M326T330_NEG	155710	161552	210390	157615	176879	177957
M326T304_NEG	3.58481e+06	3.34558e+06	3.42692e+06	3.23916e+06	3.59087e+06	3.30913e+06
M326T262_NEG	844446	960033	948318	729124	831818	1.13349e+06
M327T73_NEG	1.98441e+06	2.47543e+06	2.05602e+06	992037	845067	1.18954e+06
M327T534_NEG	284116	285143	307002	341252	330061	361759
M327T366_NEG	796919	815822	722718	640010	590109	631267
M327T313_NEG	121943	118397	86731.3	338399	311983	302623
M327T226_NEG	254892	281390	202490	287854	258300	294079
M327T679_NEG	2.9155e+06	2.60484e+06	3.12639e+06	2.1648e+06	1.89847e+06	2.35495e+06
M327T662_NEG	3.69739e+07	5.51627e+07	3.87568e+07	2.4601e+07	2.30574e+07	2.52352e+07
M328T641_1_NEG	182838	382044	294996	224427	240984	163824
M328T297_NEG	81552	82141.4	86972.7	79641	65705.9	72688.7
M328T480_NEG	121393	113911	100655	255418	248591	234113
M328T338_NEG	137862	138708	111052	100442	91353.4	100490
M328T140_NEG	309813	308255	275409	298325	307903	304606
M328T767_NEG	220046	240527	325597	99155.7	104288	52844.3
M328T148_NEG	423936	405792	367352	346937	390746	378215
M329T84_NEG	537462	535819	555243	310647	494741	634441
M329T386_NEG	661349	676249	629942	312039	304501	166807
M329T514_NEG	7.12895e+06	6.66181e+06	6.63426e+06	8.04703e+06	7.49958e+06	7.97699e+06
M329T146_NEG	192703	222062	144533	232090	233878	231739
M329T464_NEG	184619	199121	165769	115216	92499.9	84778.1
M329T614_NEG	1.7566e+07	1.63022e+07	1.72855e+07	9.88395e+06	1.03068e+07	1.06e+07
M329T643_NEG	5.86866e+08	6.38113e+08	5.86315e+08	3.32337e+08	3.22406e+08	3.74785e+08
M329T687_NEG	2.0214e+07	2.01353e+07	2.01648e+07	2.05957e+07	1.93903e+07	2.01603e+07
M330T514_NEG	1.34432e+06	1.21261e+06	1.27833e+06	1.51383e+06	1.4028e+06	1.52513e+06
M330T641_NEG	2.53306e+07	2.66624e+07	2.71658e+07	3.20526e+07	2.91942e+07	2.80896e+07
M330T128_NEG	249430	213365	184665	624763	606921	467689
M330T392_NEG	3.31715e+06	3.37302e+06	3.06852e+06	2.80335e+06	2.56703e+06	2.5548e+06
M330T644_NEG	7.08294e+07	8.32812e+07	7.40183e+07	4.60598e+07	5.93133e+07	5.77196e+07
M331T75_NEG	646753	611641	662068	779641	848751	1.08009e+06
M331T105_NEG	1.61598e+07	1.70696e+07	1.4102e+07	1.14115e+07	1.05181e+07	1.13017e+07
M331T641_NEG	3.80202e+06	3.98873e+06	3.88835e+06	4.88918e+06	3.79604e+06	4.34752e+06
M331T128_NEG	3.31947e+06	3.05832e+06	3.05776e+06	2.79294e+06	2.70017e+06	2.69457e+06
M331T361_NEG	118700	107341	79875.1	62059.2	59493.9	67719.7
M331T212_NEG	407344	379095	343075	344116	306083	347169
M331T751_NEG	866999	938531	773711	457274	438095	409867
M331T169_NEG	104351	134612	118693	126879	120843	158321
M331T644_NEG	1.03872e+07	1.25347e+07	1.03951e+07	6.81919e+06	7.64713e+06	6.73926e+06
M332T91_NEG	498831	451874	633788	587054	660169	549078
M332T493_NEG	161998	133492	150289	126038	116573	156982
M332T655_NEG	620242	626134	653860	298287	291121	310332
M332T776_NEG	1.03722e+06	684883	820288	552716	530909	506132
M332T643_NEG	1.08707e+06	1.33746e+06	1.20442e+06	656365	605270	946480
M333T186_NEG	577738	571960	474104	123954	90039.6	113266
M333T567_NEG	493933	462444	408505	380024	324097	337932
M333T776_NEG	1.5365e+06	1.2454e+06	1.3228e+06	883590	956583	886511
M334T109_NEG	108994	133358	152733	185458	167445	180511
M335T514_NEG	102857	91159.4	109423	1.38033e+06	1.30166e+06	1.40739e+06
M336T188_NEG	310699	417896	253466	305474	323952	297878
M336T830_NEG	129965	150902	162492	131896	119598	152942
M337T414_NEG	5.59473e+06	5.84927e+06	5.05808e+06	1.01015e+07	9.85882e+06	1.0458e+07
M337T69_NEG	1.70849e+07	1.83251e+07	1.61057e+07	7.23394e+06	8.11817e+06	6.88815e+06
M337T396_NEG	652927	640173	573144	1.43081e+06	1.32194e+06	1.26731e+06
M337T283_NEG	3.83187e+06	3.88605e+06	3.46619e+06	1.94128e+06	1.93163e+06	1.95667e+06
M337T146_NEG	99710.4	84594.4	62961.3	68487.3	51669.1	65182.3
M337T515_NEG	220426	246904	226072	297284	249661	279228
M337T479_NEG	333851	340701	244636	354695	269651	319767
M337T833_NEG	4.16466e+06	4.29063e+06	4.50647e+06	3.60479e+06	3.27389e+06	3.11306e+06
M338T414_NEG	791691	1.13232e+06	758932	1.52622e+06	1.96232e+06	1.66014e+06
M338T68_NEG	1.86331e+06	1.82764e+06	1.86177e+06	686828	737180	734795
M338T747_NEG	73428.8	99050.8	65420.9	142690	151031	165761
M339T420_NEG	501775	413258	392599	67163	78345.4	63427.8
M339T109_NEG	384000	182989	336353	809186	689380	713982
M339T553_NEG	2.54877e+07	2.75796e+07	2.39079e+07	1.94949e+07	1.88705e+07	1.88192e+07
M339T394_NEG	724345	682120	672520	5.4741e+06	5.11691e+06	5.30116e+06
M339T436_NEG	667207	714055	604069	1.09629e+06	1.18875e+06	1.15247e+06
M339T128_NEG	893300	968536	972788	1.16628e+06	1.21617e+06	1.32073e+06
M339T818_NEG	5.79691e+06	2.42365e+06	2.91763e+06	3.64203e+06	2.83272e+06	2.82956e+06
M339T909_NEG	47964.5	50694.2	64146.5	37613.2	35698.5	37264.6
M340T546_NEG	192679	204328	196162	239070	229609	225217
M340T284_NEG	231156	266675	203799	212450	220478	207294
M340T435_NEG	93183.6	87575.8	87613.8	176986	203097	200395
M341T102_NEG	1.70676e+06	1.76432e+06	1.66609e+06	1.31785e+06	1.43736e+06	1.31576e+06
M341T381_NEG	2.02445e+06	2.20919e+06	1.71727e+06	727519	1.12928e+06	695026
M341T64_NEG	2.061e+06	1.28086e+06	2.58424e+06	8.10709e+06	7.76622e+06	5.67488e+06
M341T573_NEG	2.81498e+07	2.88271e+07	2.82703e+07	2.1536e+07	1.89255e+07	1.99171e+07
M341T694_NEG	1.47742e+07	1.42157e+07	1.4813e+07	8.93304e+06	1.03583e+07	5.7844e+06
M342T146_NEG	809205	686504	656320	670938	658211	699544
M342T436_NEG	97918.1	109017	109217	46711.1	80289.7	48463.6
M342T573_NEG	5.37585e+06	5.64253e+06	5.28415e+06	4.19317e+06	3.6534e+06	3.97405e+06
M343T390_NEG	601184	473866	554274	268351	287945	323268
M343T718_NEG	387554	383435	530876	194524	223704	202837
M343T222_NEG	5.26723e+06	5.09547e+06	4.58217e+06	6.44476e+06	5.97255e+06	6.13118e+06
M343T706_NEG	1.17455e+07	1.33198e+07	1.63478e+07	1.05906e+07	1.75733e+07	1.69418e+07
M344T728_NEG	940004	713737	674330	437962	347702	517777
M344T132_NEG	1.75205e+06	1.46022e+06	1.27063e+06	1.34979e+06	1.65681e+06	1.37033e+06
M344T165_NEG	658612	664101	510696	501116	521153	568007
M344T146_NEG	80208	99734.8	38699.7	52907.9	50662.6	62716.5
M345T110_NEG	1.52252e+06	1.57757e+06	1.63815e+06	3.35904e+06	3.12252e+06	3.01648e+06
M345T441_NEG	3.97185e+06	3.76473e+06	3.95088e+06	1.72322e+06	1.7857e+06	1.69424e+06
M345T331_NEG	1.15802e+06	1.06979e+06	1.04279e+06	964008	748107	793323
M345T655_NEG	1.76515e+06	1.72939e+06	1.96499e+06	1.80608e+06	1.62767e+06	1.74047e+06
M346T441_NEG	708657	639587	673784	317117	288584	322861
M346T179_NEG	4.46411e+06	4.47884e+06	3.96929e+06	3.61858e+06	3.50642e+06	4.06516e+06
M346T109_NEG	4.52621e+06	2.61678e+06	3.74025e+06	2.72953e+06	2.51028e+06	2.17768e+06
M346T732_NEG	1.72154e+06	1.89372e+06	1.91959e+06	1.13562e+06	1.28855e+06	1.28292e+06
M346T143_NEG	71489.2	71130.9	80608.9	36634.4	46693.7	45513.3
M346T683_NEG	1.53408e+06	1.50504e+06	1.63139e+06	1.3804e+06	1.3564e+06	1.44951e+06
M347T108_NEG	1.46566e+06	1.55951e+06	1.46733e+06	2.19985e+06	2.01336e+06	1.89565e+06
M347T180_NEG	614299	642689	592733	503485	433089	439925
M347T480_NEG	3.76478e+06	3.79864e+06	3.3161e+06	3.57387e+06	3.32141e+06	3.29575e+06
M347T683_NEG	173705	117045	157511	165037	83059.1	123707
M348T166_NEG	1.00519e+06	967761	740916	933501	966726	1.11792e+06
M348T215_NEG	318082	312458	285317	334600	343542	343921
M348T112_NEG	214968	222692	194386	252279	190316	150712
M348T368_NEG	684100	712363	602088	313501	255507	293059
M348T325_NEG	301231	321525	235607	304421	390020	283869
M348T157_NEG	109632	106017	112565	52279.2	49591.8	53404.1
M348T750_NEG	1.47901e+06	1.50019e+06	1.16946e+06	1.59633e+06	1.29441e+06	1.189e+06
M349T215_NEG	264223	234833	1.22881e+06	304664	397248	363399
M349T436_NEG	219657	215948	205479	159961	165212	150313
M349T141_NEG	760308	676664	696058	342466	276067	333644
M349T833_NEG	2.12089e+06	2.26527e+06	2.3142e+06	1.74975e+06	1.59534e+06	1.45213e+06
M349T750_NEG	2.51142e+06	2.57769e+06	1.92295e+06	2.73647e+06	2.21838e+06	2.34484e+06
M350T546_NEG	439793	456784	455023	432300	437433	428486
M350T443_NEG	264658	245940	237922	418501	496128	445829
M350T474_NEG	153687	140510	151975	125530	138129	120782
M350T321_NEG	470956	474965	398307	536445	492161	451680
M351T375_NEG	836275	670977	738781	267309	302649	249228
M351T280_NEG	267289	276146	268315	114942	178548	132600
M351T288_NEG	116571	99636.3	75131.5	82752.1	78916.2	103646
M351T541_NEG	62060.9	150854	117661	57195.7	75858.4	56527
M351T320_NEG	70394.1	69268.6	54811.6	63367.8	52123.9	53115.1
M352T166_NEG	283623	210103	83119.8	204300	270071	249865
M352T330_NEG	3.10227e+06	3.14031e+06	2.86472e+06	4.82766e+06	4.56279e+06	4.73345e+06
M352T357_NEG	1.32751e+06	1.20624e+06	1.23036e+06	822032	741317	757855
M353T1005_NEG	996584	757127	923605	782858	806720	860589
M353T341_NEG	520802	388367	299498	1.59868e+06	1.54333e+06	1.55282e+06
M353T304_NEG	105191	120428	125561	46031	91275.4	81562.5
M353T154_NEG	1.47499e+06	1.45442e+06	1.39747e+06	1.73679e+06	1.67959e+06	1.59852e+06
M353T205_NEG	333419	256755	300747	158984	136677	137400
M353T852_NEG	1.44948e+06	1.26013e+06	1.42817e+06	424630	463183	577851
M353T837_NEG	79333.1	68646.5	60614.9	67639.4	37222	39666.9
M354T388_NEG	61658	69325.2	69401.1	78529.9	71958.2	70100.8
M354T405_NEG	84804	108053	52417.7	63474.9	74183.2	41751.3
M354T154_NEG	200326	181508	188065	225778	154690	209518
M354T554_NEG	114736	99290.9	92983.5	108048	115229	111654
M354T852_NEG	372959	317228	357960	96317.2	115382	119948
M355T190_NEG	8.44013e+06	8.74434e+06	7.17641e+06	8.47993e+06	7.60446e+06	7.87436e+06
M355T330_NEG	1.35947e+07	1.40026e+07	1.3488e+07	1.10913e+07	1.06899e+07	1.11047e+07
M355T917_NEG	329604	250736	329541	287667	398294	277597
M355T134_NEG	163899	151325	141038	174766	159689	154174
M356T463_NEG	117974	118048	139893	85760.2	68639.9	90171.2
M356T289_NEG	782662	744982	537409	713018	726919	715141
M356T590_NEG	479460	544362	629321	206198	241345	389849
M356T159_NEG	383211	349338	316575	282661	267736	308129
M357T657_NEG	5.42039e+06	5.75632e+06	5.39615e+06	4.65912e+06	5.03036e+06	4.83586e+06
M357T618_NEG	138655	129401	128856	136965	129605	162932
M357T216_NEG	1.93867e+06	2.05017e+06	1.60477e+06	1.73386e+06	1.50599e+06	1.57637e+06
M357T548_NEG	2.86594e+06	3.20439e+06	3.1648e+06	2.12147e+06	2.36391e+06	2.08444e+06
M357T372_NEG	2.49891e+06	2.8326e+06	2.13525e+06	2.11688e+06	2.04797e+06	2.07676e+06
M357T597_NEG	694423	997738	1.28948e+06	1.49206e+06	2.15569e+06	1.48907e+06
M357T180_NEG	214785	257918	206685	250436	232009	262022
M357T433_NEG	173972	143821	143763	121186	136080	123783
M358T159_NEG	146173	121118	104752	134398	129968	108313
M358T657_NEG	1.13505e+06	1.15574e+06	1.0915e+06	932524	885197	949042
M358T417_NEG	3.93954e+06	3.70746e+06	3.64358e+06	4.08911e+06	3.57361e+06	4.26652e+06
M358T343_NEG	2.1637e+06	2.0631e+06	2.12556e+06	1.63001e+06	1.74512e+06	1.63895e+06
M358T390_NEG	6.7625e+06	4.84587e+06	6.36302e+06	3.85255e+06	1.71021e+06	1.82858e+06
M358T595_NEG	168287	259364	104065	293052	337019	444367
M358T860_NEG	117885	102210	114612	94815.2	68988.6	93662.2
M359T158_NEG	6.52496e+06	6.22693e+06	7.20143e+06	1.16824e+07	7.9301e+06	8.93746e+06
M359T417_NEG	544950	591761	525451	597269	538637	590148
M359T315_NEG	613488	596426	526219	517367	509929	619477
M360T81_NEG	1.25416e+06	1.10138e+06	1.05918e+06	508937	383816	435587
M360T158_NEG	1.02475e+06	935401	912925	1.2537e+06	1.38887e+06	1.24912e+06
M360T166_NEG	456913	458381	408500	177073	169347	166609
M360T705_NEG	232444	252678	247777	270912	280142	255564
M360T216_NEG	875572	826120	761756	746647	626292	692796
M361T567_NEG	198621	197338	174281	354004	312649	326749
M361T618_NEG	160727	200738	235534	261044	248396	244867
M361T491_NEG	150761	150241	155893	153376	147672	153924
M361T159_NEG	306243	275270	277070	191388	179268	147194
M361T198_NEG	130528	112862	111656	100722	80485.7	122306
M362T458_NEG	219910	224773	194319	328514	337504	262724
M362T201_NEG	729796	667630	581685	545838	542220	448037
M362T295_NEG	51936.9	55756.3	61841.5	40806.4	35399.4	58005.6
M362T577_NEG	68083.7	47901.8	60630.8	72515.8	71107.3	81783.3
M362T403_NEG	271792	340086	322369	311870	300696	297053
M362T703_NEG	961354	738183	787358	696169	509727	585925
M363T297_NEG	142037	167260	131713	173977	203224	175248
M363T368_NEG	130122	113281	110631	99823	102004	93897.5
M363T452_NEG	90615.5	96460.1	89533.6	136774	118326	117578
M363T387_NEG	192139	195416	195077	172125	159903	172151
M363T201_NEG	61045.3	57794.1	44256.2	57213.8	45670.3	55069
M363T679_NEG	1.53431e+06	1.5383e+06	1.54361e+06	1.50705e+06	1.66801e+06	1.48552e+06
M364T207_NEG	49382.1	46630.1	53254.4	41181.8	38072.3	37053.2
M364T168_NEG	242355	246333	206950	235724	213500	268117
M364T281_NEG	338942	331694	334446	205144	219211	199936
M364T679_NEG	261895	218131	281999	194952	248261	154988
M364T613_NEG	2.78115e+06	3.15469e+06	2.88571e+06	1.71779e+06	1.87435e+06	2.0133e+06
M364T700_NEG	714517	693586	655647	670050	926250	685505
M364T914_NEG	118074	57709.2	82461.4	63287.5	78686	61323.7
M365T783_NEG	121314	122475	86841.1	45863.6	86815.3	69446
M365T291_NEG	138199	152313	98948.9	99856.5	107312	67139.3
M365T396_NEG	930850	1.0478e+06	947161	623026	581309	570207
M365T914_NEG	26493	17357	20127.4	14706.5	23370.3	17949.6
M365T700_NEG	953945	886991	855409	1.15627e+06	1.30286e+06	1.09773e+06
M365T846_NEG	3.28883e+06	2.93304e+06	2.62511e+06	1.54928e+06	1.45083e+06	980608
M366T110_NEG	1.88886e+06	1.93336e+06	1.93411e+06	1.24578e+06	1.34628e+06	1.22237e+06
M366T116_NEG	897672	767739	857400	750778	658998	628516
M366T396_NEG	105316	176427	115065	67849.5	65753.3	75382.5
M366T613_NEG	929444	984267	849687	440137	320680	620861
M366T529_NEG	85166.8	79961.6	78736.2	86998.5	80268.6	104912
M366T643_NEG	1.9727e+06	2.29024e+06	2.0054e+06	1.37532e+06	1.4977e+06	1.34583e+06
M366T805_NEG	91268.7	131168	129488	70357.6	69379	66940.5
M367T433_NEG	7.04944e+07	7.15844e+07	6.33834e+07	6.27974e+07	5.68995e+07	5.47957e+07
M367T315_2_NEG	3.20732e+08	3.0891e+08	2.9378e+08	1.12228e+08	1.09919e+08	1.06898e+08
M367T389_NEG	3.12669e+07	3.09706e+07	2.86577e+07	1.51055e+07	1.41917e+07	1.4346e+07
M367T541_NEG	960453	898125	914589	227731	275749	239841
M367T643_NEG	2.98018e+06	3.34025e+06	3.18326e+06	1.98599e+06	1.52341e+06	2.34514e+06
M368T433_NEG	1.13698e+07	1.1366e+07	1.01379e+07	9.64086e+06	9.21334e+06	8.8266e+06
M368T213_NEG	373303	395360	354539	521811	500873	529555
M368T451_NEG	249452	264615	262884	266890	258473	270966
M368T644_NEG	474617	573889	498688	373506	365998	369113
M368T860_NEG	388878	417224	428402	365229	305507	353100
M369T81_NEG	1.83641e+06	1.85609e+06	1.91138e+06	1.77058e+06	1.70441e+06	1.61978e+06
M369T399_NEG	354036	293433	264388	553956	552150	512278
M369T172_NEG	225644	126076	121269	86992.3	40253.7	114485
M369T896_NEG	734491	806331	874683	477149	561327	602365
M369T860_NEG	76848.5	86944.8	94739.8	66126.6	53051.3	79822.5
M370T318_NEG	3.54869e+06	3.44914e+06	3.24472e+06	2.38402e+06	2.28419e+06	2.26962e+06
M370T354_NEG	90545.4	3.17643e+06	2.85488e+06	1.04924e+07	1.04565e+07	1.04086e+07
M370T896_NEG	173527	175439	210863	118814	136769	129889
M371T152_NEG	109073	118368	76457	64992.2	74640.7	69620.6
M371T384_NEG	2.59599e+07	2.59434e+07	2.41094e+07	1.83232e+07	1.91528e+07	1.68128e+07
M371T67_NEG	3.77638e+06	4.17561e+06	3.7314e+06	3.7443e+06	4.50381e+06	3.99049e+06
M371T607_NEG	254665	246785	299827	338995	256362	349574
M371T412_NEG	901129	867458	832955	799656	789001	828530
M371T381_NEG	1.92418e+06	2.30312e+06	1.73596e+06	2.10899e+06	1.57288e+06	1.58868e+06
M371T305_NEG	377349	326442	296066	369334	287645	361313
M372T383_NEG	4.18216e+06	4.13449e+06	3.89085e+06	3.07873e+06	3.06644e+06	2.85723e+06
M373T383_NEG	691377	737950	623958	517609	541167	484856
M373T344_NEG	351434	373763	397988	154076	180667	144572
M373T509_NEG	673477	690419	705013	725585	708384	771883
M373T633_NEG	582702	562742	437473	287701	260473	268666
M373T447_NEG	2.75287e+06	2.76441e+06	2.90265e+06	2.0693e+06	2.83039e+06	3.0362e+06
M374T289_NEG	130089	137799	121486	145046	131729	132353
M374T490_NEG	110698	118235	100135	111017	124126	104966
M374T195_NEG	553407	432835	454601	320935	325583	354608
M374T567_NEG	1.29852e+06	1.11973e+06	1.00092e+06	943493	869638	860051
M374T226_2_NEG	76438.5	125441	54761.2	109946	101394	106486
M375T347_NEG	629098	668219	569900	562129	577751	564386
M375T202_NEG	261384	291085	219314	223968	215636	214503
M376T335_NEG	91914.1	92676.2	101340	45742.7	101545	121117
M377T150_NEG	144978	136524	66983.6	118256	108825	108147
M377T165_NEG	409330	355657	281461	124445	101336	122755
M377T338_NEG	137099	136512	134572	114692	115636	131265
M377T227_NEG	188101	161205	131508	70170.9	76927.7	73489.5
M377T129_NEG	1.23326e+06	1.16494e+06	1.11944e+06	985145	996234	970709
M377T441_NEG	381591	332695	345591	239717	278410	267056
M377T916_NEG	499150	253784	275831	193244	301049	223960
M377T364_NEG	804670	826341	752982	707481	616863	603114
M378T130_NEG	311094	130430	230459	608399	532490	491566
M378T112_NEG	99072.3	94365.1	95222.1	69750.7	67712.4	52506.8
M378T393_NEG	249124	323612	270457	236072	220987	254057
M378T721_NEG	506196	574392	472273	375047	425181	707714
M379T66_NEG	1.96571e+07	1.9687e+07	1.85913e+07	5.74675e+07	6.03347e+07	5.64049e+07
M379T489_NEG	332856	301015	323093	176635	159781	131580
M379T378_NEG	223759	235018	205432	174387	159965	159208
M379T520_NEG	1.14849e+06	1.23545e+06	935857	703056	681468	713349
M380T269_NEG	949074	912274	821403	782017	755216	761573
M380T290_NEG	442144	276559	289930	292462	273729	229091
M380T707_NEG	127806	117555	206762	163563	148141	179710
M381T486_NEG	131355	81430.3	115068	92744.9	87594.4	113517
M381T728_NEG	588640	481961	474408	335305	258060	383192
M381T269_NEG	123033	126683	87491.6	74458.4	98560.6	107499
M381T916_NEG	798201	326430	376975	298360	301554	203796
M381T786_NEG	1.66318e+06	2.13523e+06	1.54323e+06	1.06986e+06	1.78792e+06	1.63515e+06
M382T463_NEG	108078	153360	187071	128702	93686.1	127025
M382T387_NEG	91753.1	62545	62248.3	70907.6	57225	58432.3
M383T934_NEG	314192	324969	278482	309799	304646	303489
M383T417_NEG	7.67333e+06	7.11798e+06	7.06411e+06	2.64589e+06	2.65437e+06	2.87303e+06
M384T226_NEG	427116	447444	395415	329488	324339	320409
M385T102_NEG	2.18816e+07	2.31575e+07	2.10838e+07	1.64339e+07	1.65522e+07	1.62286e+07
M385T249_NEG	2.3562e+06	2.3497e+06	2.24569e+06	1.76781e+06	1.73182e+06	1.70509e+06
M385T673_NEG	634538	711719	709750	1.38869e+06	1.39202e+06	1.45032e+06
M385T613_NEG	728384	655650	746514	720726	604604	692383
M385T681_NEG	942315	942375	1.01305e+06	965167	742617	895296
M386T102_NEG	2.82338e+06	3.08829e+06	2.88184e+06	2.22511e+06	2.11819e+06	1.89623e+06
M386T294_NEG	1.46515e+06	1.51022e+06	1.38564e+06	1.15976e+06	1.07012e+06	825147
M386T673_NEG	127291	153306	128885	259251	294696	256258
M386T119_NEG	150527	148638	140841	117319	141385	128116
M386T147_NEG	365878	343786	350493	290590	303008	247430
M386T680_NEG	213494	146606	162551	166001	147049	180841
M387T102_NEG	1.45682e+06	1.67442e+06	1.5032e+06	904613	1.26742e+06	1.17811e+06
M387T553_NEG	319707	365147	280221	241513	268124	234018
M387T494_NEG	5.33586e+06	5.60997e+06	5.94733e+06	3.04101e+06	2.74478e+06	2.75482e+06
M387T455_NEG	1.76754e+06	1.76937e+06	1.65679e+06	1.21791e+06	1.14311e+06	1.09122e+06
M387T334_NEG	1.15098e+06	1.29695e+06	854671	1.65578e+06	1.90709e+06	2.72579e+06
M387T178_NEG	1.66104e+06	1.49817e+06	1.37237e+06	1.31277e+06	1.27902e+06	1.30382e+06
M387T644_NEG	418300	520593	191397	343354	399064	313015
M387T841_NEG	83219.6	90504.1	81453.4	87383.7	53865.1	47057.7
M387T697_NEG	362926	379018	367114	316190	234418	275785
M388T296_NEG	27348	59841.7	65600.1	87884.2	109840	99904.8
M388T115_NEG	1.17798e+06	1.21269e+06	1.09389e+06	1.16608e+06	1.12068e+06	1.11305e+06
M388T455_NEG	300810	262773	316981	215305	131449	201747
M388T679_NEG	2.19552e+06	2.09686e+06	2.31481e+06	1.88591e+06	1.79207e+06	1.93087e+06
M389T625_NEG	54210.6	49461.5	91109.8	94111.3	85699.9	94187
M389T458_NEG	122194	170527	102901	215461	192411	172641
M389T222_NEG	1.56391e+07	1.54997e+07	1.37152e+07	1.75195e+07	1.64081e+07	1.65898e+07
M389T489_NEG	1.21919e+06	1.11918e+06	1.20764e+06	1.30331e+06	1.25527e+06	1.12095e+06
M389T606_NEG	177312	205187	168190	180228	183294	197716
M389T298_NEG	130974	148327	125761	117260	91876.4	58457.6
M389T679_NEG	276363	307150	328250	302282	209918	250625
M390T176_NEG	202681	139577	185923	166820	154700	178067
M390T614_NEG	4.03043e+06	3.9649e+06	3.98333e+06	2.44177e+06	2.67164e+06	3.09989e+06
M390T905_NEG	58087.6	50282.2	52882.4	35640.2	37053.5	41111.9
M391T81_NEG	775957	804633	783209	313205	527726	448128
M391T767_NEG	233652	244994	320087	46057.1	72032	60262.3
M391T168_NEG	159681	139325	118510	119449	98094.5	137068
M391T249_NEG	113490	80667.7	85347	110370	116540	103978
M392T641_NEG	396375	339839	311655	491945	376247	379483
M392T110_NEG	137821	170466	156928	103989	112622	112264
M392T787_NEG	58179.1	72778.8	55345.7	169983	239591	242287
M393T934_NEG	301182	197703	244922	240140	194157	233206
M393T437_NEG	1.29351e+06	1.21166e+06	1.27201e+06	811844	848230	818530
M393T288_NEG	70292.7	72241.6	62848.7	46156.8	41213.8	30482.5
M393T149_NEG	231433	164960	141973	169651	147785	164581
M393T643_NEG	402453	411274	423276	302753	332211	307798
M394T462_NEG	157361	150079	157297	85260.7	85918.2	96719.1
M394T202_NEG	2.04819e+06	2.1353e+06	1.73873e+06	1.72461e+06	1.63631e+06	1.63238e+06
M394T679_NEG	289020	333959	275036	237350	239853	339198
M395T776_NEG	745547	555748	603490	355334	300727	301177
M395T263_NEG	586265	616510	560553	336894	388758	399309
M395T614_NEG	3.48007e+06	3.24083e+06	3.46719e+06	2.73453e+06	2.85583e+06	2.77804e+06
M395T873_NEG	22318.2	34487.9	38702	91049	86070	76145.7
M396T112_NEG	471065	477086	369944	422354	410193	373264
M397T165_NEG	185929	108032	226462	91018.6	106369	43167.3
M397T643_NEG	2.29791e+06	2.50763e+06	2.34078e+06	2.28567e+06	1.68715e+06	2.18958e+06
M397T841_NEG	68348.6	64306.9	68809.8	43955.6	41078	39843.5
M397T837_NEG	56468.9	54170.8	59860.4	86257.1	57475.1	63597.7
M398T274_NEG	237927	247952	211724	196541	250415	241551
M398T644_NEG	468506	499639	444480	365938	408514	482415
M399T130_NEG	1.15223e+06	1.18107e+06	1.09004e+06	1.11326e+06	1.08298e+06	1.14204e+06
M399T677_NEG	279373	321472	291609	482641	463306	479606
M399T344_NEG	4.95211e+06	5.20409e+06	4.36108e+06	2.28484e+06	2.3634e+06	2.23287e+06
M399T459_NEG	710278	745371	685514	404089	372209	398871
M399T122_NEG	238290	169801	193981	99993.9	152504	124626
M399T905_NEG	377257	312744	361441	214891	206560	204067
M399T313_NEG	162574	153636	142495	182053	186094	192538
M400T102_NEG	3.84321e+06	4.43774e+06	4.12623e+06	3.20755e+06	3.16425e+06	3.38647e+06
M400T408_NEG	1.41369e+07	1.33082e+07	1.17949e+07	6.00513e+06	6.39343e+06	6.01118e+06
M400T905_NEG	72335.5	54811.1	70459.1	38581.5	33772.2	48153.8
M401T103_NEG	1.98348e+06	1.58716e+06	1.05859e+06	1.0327e+06	1.56835e+06	1.53743e+06
M401T321_NEG	352429	327714	296435	330889	274989	240786
M401T304_NEG	831567	780754	717135	681749	622739	652518
M401T658_NEG	7.75333e+06	8.06736e+06	7.45772e+06	6.48672e+06	6.48479e+06	7.27912e+06
M401T832_NEG	84664	86172.7	84454.2	53195.2	68963.1	49254.7
M401T120_NEG	1.52775e+06	1.50532e+06	1.22626e+06	838703	861385	806354
M401T543_NEG	214475	412746	358276	251253	243649	226620
M401T407_NEG	2.07878e+06	1.93192e+06	1.66044e+06	958833	1.0034e+06	887289
M401T423_NEG	5.25695e+06	336542	4.60336e+06	3.3509e+06	2.87406e+06	3.14152e+06
M401T241_NEG	1.0293e+06	1.11313e+06	901284	879574	1.02364e+06	882055
M401T345_NEG	482008	587247	347618	547147	497942	576118
M402T362_NEG	53359.6	54090.2	83505	69016.4	49888.7	54952.7
M402T658_NEG	1.49627e+06	1.58111e+06	1.58969e+06	1.31728e+06	1.17258e+06	1.38174e+06
M402T303_NEG	127778	139455	123650	100964	99011.5	88860.3
M402T121_NEG	235690	231008	215443	123890	139952	138384
M402T327_NEG	359164	364637	352717	279781	225552	217053
M402T407_NEG	241437	218611	180385	115476	581776	93251
M402T240_NEG	117341	167451	85600.3	149352	151704	148089
M402T345_NEG	94866.5	94767.2	91330.3	83709.1	80609.1	83285.9
M403T483_NEG	416009	394170	415411	483524	410560	434586
M403T658_NEG	210154	198533	184683	197798	186464	207348
M403T585_NEG	2.69598e+07	2.66964e+07	2.76909e+07	1.81702e+07	1.60772e+07	1.83355e+07
M403T308_NEG	175135	208913	199914	161663	156283	115163
M403T510_NEG	2.21198e+06	2.28489e+06	2.25472e+06	2.21798e+06	2.23043e+06	2.20585e+06
M403T392_NEG	314589	302411	256989	109175	114763	99854.2
M403T115_NEG	888958	818091	730283	429152	356551	231270
M403T614_NEG	2.98831e+06	2.89203e+06	2.8487e+06	6.89228e+06	6.57639e+06	7.26476e+06
M403T594_NEG	1.35564e+06	1.25712e+06	1.21812e+06	1.22592e+06	1.13291e+06	1.23237e+06
M404T68_NEG	1.55782e+06	1.99477e+06	1.4894e+06	1.49144e+07	1.64498e+07	1.49052e+07
M404T256_NEG	82092.4	73754.7	81119	53911.9	47541.9	51003.2
M404T463_NEG	142440	196589	199492	106581	92578.2	86602.8
M404T510_NEG	461565	508083	503644	535879	490195	546355
M404T613_NEG	627036	567113	523953	1.35756e+06	1.34306e+06	1.45706e+06
M404T593_NEG	195756	169989	157192	244600	167454	198078
M405T394_NEG	89777.2	74879.3	83000.6	177036	164241	164241
M405T853_NEG	30805.2	26892.3	36137.2	24563.5	43081.2	27756.5
M405T509_NEG	2.48458e+06	2.46172e+06	2.40019e+06	1.92325e+06	1.62632e+06	1.74756e+06
M405T118_NEG	1.14149e+06	1.08038e+06	1.1244e+06	409248	337081	346807
M405T483_NEG	279463	193364	295793	141873	71441.4	125288
M405T275_NEG	76347.4	82952.1	74521.3	80738.7	76863.8	85629.4
M405T745_NEG	198707	223951	188622	108460	137706	130181
M405T759_NEG	5.59805e+06	4.89297e+06	4.45508e+06	745759	510790	604585
M406T509_NEG	526779	485115	542656	390642	321452	422171
M406T113_NEG	123142	150717	135597	128441	159648	134994
M406T707_NEG	510028	453216	541354	605503	552063	524631
M406T379_NEG	169083	178216	146009	174974	183249	168389
M407T472_NEG	390696	376689	441219	201368	165617	200432
M407T576_NEG	101151	107118	87482.9	67322.8	67463.7	61063.6
M407T364_NEG	648277	596582	630277	436793	326586	319489
M407T423_NEG	161605	146538	168595	126092	151276	193400
M407T583_NEG	110351	96888.8	92916.6	65083.7	61615.8	89154.9
M409T491_NEG	292195	293943	318115	100021	76379.4	81361.3
M409T504_NEG	344173	284667	284481	133183	118128	179703
M409T294_NEG	197600	186028	193474	33370.9	33417.1	68145.9
M409T332_NEG	271323	249084	259266	249496	250905	236163
M409T936_NEG	1.21532e+06	1.59983e+06	1.25536e+06	1.86647e+06	1.12504e+06	965232
M410T934_NEG	134102	86491.4	145428	151469	124157	112368
M410T768_NEG	156442	92126	146494	35750.8	87589.2	113459
M410T479_NEG	225470	231036	224964	267606	241936	256583
M411T910_NEG	22954	19400	38074.6	17039	16355.7	52219.1
M411T339_NEG	150891	160722	203774	210869	203994	197093
M411T444_NEG	1.49662e+06	1.54288e+06	1.38458e+06	5.63349e+06	5.99581e+06	5.79691e+06
M412T174_NEG	152801	130861	113208	160005	146616	184106
M412T791_NEG	228360	221814	202326	239779	219720	160200
M413T67_NEG	1.92168e+06	2.02051e+06	1.42291e+06	1.14784e+06	1.33519e+06	1.55595e+06
M413T165_NEG	254532	280576	199225	109285	84137.9	103993
M413T464_NEG	202076	198627	231849	214325	173924	195642
M413T471_NEG	592319	577860	543890	462607	424846	415481
M413T354_NEG	242274	408279	323328	708566	680725	679731
M413T541_NEG	1.62272e+07	1.46968e+07	1.5818e+07	4.04362e+06	3.98165e+06	3.94574e+06
M413T742_NEG	197451	181672	183092	147377	150894	163526
M413T502_NEG	3.69328e+06	3.46218e+06	3.59508e+06	3.44905e+06	3.27727e+06	3.55812e+06
M414T130_NEG	1.3574e+06	1.22524e+06	1.20688e+06	858229	808258	843680
M414T292_NEG	112924	98132.6	84924.5	54337.2	85770.9	50827.7
M414T502_NEG	905116	785225	789375	742925	743956	743748
M414T303_NEG	1.15353e+06	1.11953e+06	952921	962229	937626	872501
M415T295_NEG	53276.8	42299.8	164573	58747.3	55029.7	64701.6
M415T113_NEG	203135	203606	184448	307333	174507	355793
M415T394_NEG	257644	259642	235356	395319	359811	313905
M415T533_NEG	292094	275430	242250	329257	315047	312962
M415T679_NEG	232852	271027	246409	406833	243593	353978
M415T331_NEG	9.44544e+07	9.70716e+07	9.21369e+07	4.74558e+07	4.27493e+07	4.6211e+07
M415T353_NEG	3.55876e+07	3.42829e+07	3.15196e+07	2.35459e+07	2.22511e+07	2.53847e+07
M415T452_NEG	165523	183648	213345	183300	166916	145414
M415T813_NEG	58980.6	35059.3	64245.7	62738.9	77192.7	78126.7
M415T744_NEG	1.81579e+06	1.8377e+06	1.68579e+06	1.47539e+06	1.39561e+06	1.35566e+06
M416T934_NEG	132284	108152	101650	105818	97932.7	130581
M416T158_NEG	114862	117093	71221.9	57235.1	56147.2	61425.3
M416T277_NEG	75375.1	78753.2	70248.4	65738	65886.8	70922.6
M416T592_NEG	109437	137369	112070	220648	191424	245213
M416T744_NEG	426675	376484	387373	297463	234544	289932
M416T810_NEG	117664	88596.9	86510.4	81593.6	92112.3	93763.1
M417T583_NEG	1.40744e+07	1.24458e+07	1.33385e+07	1.19044e+07	1.1528e+07	1.18828e+07
M417T286_NEG	247917	234436	142311	290669	265612	280314
M417T331_NEG	2.85986e+06	2.97211e+06	2.74004e+06	1.42045e+06	1.2489e+06	1.40791e+06
M417T766_NEG	426924	409787	445185	63963.1	50391.4	49929
M418T583_NEG	2.86682e+06	2.62059e+06	2.80755e+06	2.47089e+06	2.40053e+06	2.61765e+06
M418T417_NEG	609362	644107	551727	638920	579647	721159
M418T686_NEG	117965	119870	82939	146429	131090	132636
M419T389_NEG	440662	422608	406055	301904	316751	344861
M419T338_NEG	155818	198472	175877	56836.5	71301.9	107541
M419T449_NEG	2.09162e+07	2.26717e+07	2.25547e+07	8.99206e+06	8.78279e+06	7.45031e+06
M419T614_NEG	375757	412724	347267	585797	529353	538675
M419T367_NEG	122582	135226	105751	113948	90317.2	102599
M419T681_NEG	8.07651e+06	8.06928e+06	7.91268e+06	6.62385e+06	6.62718e+06	6.55924e+06
M420T448_NEG	2.15515e+06	3.0487e+06	2.24452e+06	1.53388e+06	1.50856e+06	1.41732e+06
M421T174_NEG	857398	827790	614621	512042	543310	542069
M421T429_NEG	1.20596e+06	1.2533e+06	1.18915e+06	1.09489e+06	1.07811e+06	1.10059e+06
M421T444_NEG	159427	169328	158320	205206	223078	201802
M421T448_NEG	337610	324287	383059	234470	179771	217354
M421T718_NEG	3.43898e+06	4.18803e+06	4.52445e+06	903578	1.02054e+06	609672
M421T706_NEG	3.10875e+06	2.94812e+06	2.96627e+06	635047	560145	506875
M422T136_NEG	157945	104510	82425.4	106642	72570.9	131015
M422T428_NEG	234313	293278	211400	203736	175559	192830
M422T346_NEG	249084	222945	223747	238858	192932	188750
M422T171_NEG	272119	256588	242576	225415	241142	349772
M422T339_NEG	172266	175652	161370	81727.8	86631.2	74529.3
M422T159_NEG	54015.4	91021.5	73771.7	112520	152436	130588
M422T718_NEG	1.67377e+06	1.25085e+06	1.26044e+06	168925	223758	180739
M422T706_NEG	769702	758265	736460	178535	164850	211262
M423T297_NEG	222064	222500	161051	304657	295659	309437
M423T432_NEG	282706	318659	283863	195111	176825	156008
M423T290_NEG	134509	107134	121735	101068	77476.4	102993
M423T358_NEG	396024	359232	351549	257851	267006	282740
M424T297_NEG	125584	126396	124184	177927	176508	191340
M425T404_NEG	144910	164645	143270	251462	211187	180025
M425T456_NEG	1.56889e+06	1.46914e+06	1.41746e+06	1.19895e+06	1.10729e+06	1.09362e+06
M425T319_NEG	304769	282718	232578	235136	230349	214907
M425T935_NEG	431958	440317	386936	199917	221708	240612
M425T713_NEG	3.10469e+06	2.44429e+06	2.08018e+06	890605	958884	794848
M425T379_NEG	96564.1	67967.5	75893.2	55953.5	56132.3	53309.4
M426T455_NEG	245679	249715	220983	168229	172618	184204
M427T356_NEG	136878	92220.1	107493	84848.9	90791.1	95782.8
M427T699_NEG	1.70977e+06	1.5378e+06	1.49168e+06	2.16742e+06	2.28754e+06	1.88651e+06
M427T614_NEG	2.2434e+06	1.97605e+06	2.18213e+06	1.76985e+06	2.0721e+06	1.69722e+06
M427T468_NEG	351345	360846	362533	95227.9	116678	79484.2
M427T644_NEG	1.38295e+06	1.5809e+06	1.67142e+06	1.1733e+06	1.08726e+06	705852
M428T227_NEG	76135.2	130526	48126.3	152122	132476	120446
M428T459_NEG	912337	994594	943727	528666	469163	500944
M428T115_NEG	396326	423946	417836	261203	217995	247340
M428T211_NEG	288517	259261	254850	185854	115052	293331
M428T169_NEG	74274.3	66882.9	80348.5	53638.9	49421.3	67788.9
M428T334_NEG	284496	319676	228964	285860	277870	279671
M429T363_NEG	341411	410935	336839	743793	711191	736348
M429T614_NEG	109526	202050	214769	349345	375729	552898
M429T390_NEG	424297	451990	438671	239814	245413	257111
M429T730_NEG	1.60732e+06	1.33959e+06	1.3423e+06	1.50556e+06	1.29676e+06	1.40637e+06
M429T304_NEG	73411.2	71666.1	66935	57584	49756.3	54535.2
M430T644_NEG	287351	388219	225695	201554	226438	306881
M431T341_NEG	109147	74010	74708.4	27740.9	69245	67431.2
M431T421_NEG	6.661e+06	6.32709e+06	6.43326e+06	7.44474e+06	6.79885e+06	7.48667e+06
M431T116_NEG	257010	260519	237972	683045	697078	615258
M431T416_NEG	1.35776e+06	1.27333e+06	1.13846e+06	2.11571e+06	2.01172e+06	2.35454e+06
M431T644_NEG	363789	381718	401178	346591	315371	274989
M431T236_NEG	424949	460454	354109	461400	438911	442973
M431T864_NEG	1.6497e+06	766248	1.57626e+06	1.25423e+06	1.31921e+06	1.27563e+06
M431T714_NEG	6.78824e+06	5.47542e+06	5.98144e+06	4.90277e+06	5.6008e+06	5.07577e+06
M432T421_NEG	1.46232e+06	1.43676e+06	1.44445e+06	1.69982e+06	1.52721e+06	1.65978e+06
M432T117_NEG	92177.3	94906.1	53097.5	100224	98164.2	139752
M432T482_NEG	437989	395370	406500	226436	237988	239072
M432T235_NEG	87882.8	74171	41531	70247.6	36728.9	41750
M432T713_NEG	1.30522e+06	1.26689e+06	1.58267e+06	1.33018e+06	1.57553e+06	1.40049e+06
M433T609_NEG	2.33896e+06	2.20653e+06	2.34662e+06	1.98865e+06	1.88308e+06	744111
M433T357_NEG	176099	178866	166517	176679	190549	190818
M433T342_NEG	1.6642e+06	1.63581e+06	975999	460226	705294	520221
M434T717_NEG	856880	1.10809e+06	708788	652095	699836	622033
M434T508_NEG	924382	1.00973e+06	1.00264e+06	660131	566471	469583
M435T394_NEG	330198	394816	278610	3.71678e+06	3.58798e+06	3.17688e+06
M435T432_NEG	90560.3	157624	143403	154512	115177	144556
M435T527_NEG	973019	910634	939073	808921	801846	816147
M435T316_NEG	573718	437845	519349	213146	243228	202362
M435T443_NEG	174502	140502	149506	134663	176971	140893
M435T97_NEG	1.22624e+06	1.19993e+06	1.18814e+06	1.07248e+06	1.13874e+06	1.1949e+06
M435T517_NEG	305698	221182	233406	50526.7	100512	75960.4
M436T934_NEG	240519	210151	247445	193356	177464	188607
M436T727_NEG	405638	237774	256652	262156	239116	146173
M437T394_NEG	97576.4	114966	240960	1.59693e+06	1.63083e+06	1.70934e+06
M437T479_NEG	1.19975e+08	1.30408e+08	1.17353e+08	6.01619e+07	5.43025e+07	5.822e+07
M437T344_NEG	1.64617e+06	1.8234e+06	1.75715e+06	1.37579e+06	1.46919e+06	1.32861e+06
M438T916_NEG	63515.3	39049.9	39178.7	27102.5	57546.6	42807
M438T327_NEG	318618	365807	319464	207842	263921	253849
M438T122_NEG	395015	332057	296255	347441	279978	295183
M439T341_NEG	141543	126500	140345	34914.5	36339.7	77406.9
M439T584_NEG	160385	169819	169185	179155	263747	271105
M439T66_NEG	1.65646e+07	1.62365e+07	1.62233e+07	4.38169e+07	4.7792e+07	4.61075e+07
M439T333_NEG	1.0573e+06	1.12978e+06	995713	705745	663775	713307
M439T549_NEG	704408	670863	729053	935292	918966	919204
M439T698_NEG	168555	165774	161667	158815	143804	137479
M440T295_NEG	66393.6	61056.4	71431.6	63723	63478.7	74133.5
M440T916_NEG	80657.9	31888.3	39205.6	23995.3	60429.7	46720.8
M440T67_NEG	1.94885e+06	1.57023e+06	1.71862e+06	5.13356e+06	5.81762e+06	5.63859e+06
M440T284_NEG	364772	308535	358321	187266	196628	29262.5
M440T549_NEG	202095	167728	188270	232408	247337	216536
M440T593_NEG	434718	410218	392057	364100	302735	552662
M441T767_NEG	208990	190990	246602	93086.4	96274.9	100834
M441T406_NEG	2.1385e+06	1.91588e+06	1.65797e+06	2.19407e+06	2.14015e+06	2.10691e+06
M441T798_NEG	322382	433144	638581	597023	375439	459824
M441T625_NEG	110716	91922.2	91705.4	104533	110702	81909.7
M441T521_NEG	189951	191151	198763	193551	146064	270349
M441T659_NEG	110555	126989	82470.4	98252.3	125157	116018
M441T363_NEG	531220	403805	416089	364571	420998	326445
M441T594_NEG	739935	683522	705749	593866	390800	681833
M441T379_NEG	872284	832064	790885	682852	598868	635249
M442T332_NEG	217547	204001	187454	128278	173805	149168
M442T367_NEG	463077	471550	429239	459500	399280	500411
M442T238_NEG	122347	142711	140029	69822.5	67503.1	51317.1
M442T148_NEG	104575	96271.1	94663.6	121217	93833.2	106794
M443T553_NEG	107287	120457	91543.1	358141	371433	379262
M443T203_NEG	522923	708076	576075	1.36308e+06	1.21543e+06	1.3076e+06
M443T282_NEG	348704	378560	337795	121723	116753	126251
M443T661_NEG	2.53285e+07	3.29036e+07	2.75472e+07	2.71887e+07	2.61804e+07	2.73022e+07
M443T521_NEG	147925	154744	197127	141054	124991	38915.8
M443T469_NEG	1.22993e+07	1.23709e+07	1.31576e+07	3.15125e+06	2.68252e+06	2.89116e+06
M444T179_NEG	601652	719431	496569	420835	383262	386441
M444T455_NEG	139986	128256	128119	72949.2	78854	64726.5
M444T148_NEG	514831	465243	416019	379613	411711	409816
M445T81_NEG	966061	732693	868035	843069	694584	799774
M445T644_NEG	1.21656e+06	1.52031e+06	1.23892e+06	905771	718709	204680
M445T661_NEG	1.02229e+06	1.35716e+06	1.24299e+06	1.09789e+06	1.10223e+06	1.14714e+06
M445T469_NEG	363114	386219	446281	108425	80959.4	128193
M445T332_NEG	2.53049e+06	2.37648e+06	2.27228e+06	1.27092e+06	1.14887e+06	1.31994e+06
M445T806_NEG	118875	154492	170652	50373.7	61956.4	62782.6
M445T296_NEG	254217	271376	203988	237048	262313	247638
M445T619_NEG	1.43142e+06	1.49887e+06	3.31913e+06	1.75708e+06	1.95938e+06	1.85749e+06
M446T422_NEG	111241	93188.1	93394.4	36532.5	57564.8	60762
M446T741_NEG	96444.2	74501	143888	87494.5	83694.8	130402
M446T660_NEG	140362	151468	146710	147208	113958	132996
M447T384_NEG	2.1435e+06	2.2625e+06	2.03842e+06	1.19208e+06	1.26814e+06	1.12091e+06
M447T246_NEG	936367	1.45786e+06	1.35428e+06	396149	426585	337776
M447T115_NEG	65359.1	94352.7	80295.5	83022.7	93062.7	83885
M447T379_NEG	184902	172149	149838	120809	83942.7	76133.2
M447T721_NEG	1.97063e+06	2.02699e+06	1.73357e+06	2.5519e+06	2.02897e+06	2.17445e+06
M448T536_NEG	1.26611e+06	1.17771e+06	1.15647e+06	1.03005e+06	924421	864134
M448T283_NEG	53653.5	59790.1	55018.1	32599.7	41607.9	50597.2
M449T354_NEG	126308	133962	130711	311928	307999	294605
M449T440_NEG	3.73143e+06	3.75806e+06	3.40395e+06	2.88425e+06	2.96024e+06	2.8427e+06
M449T394_NEG	661378	717444	674277	698849	624175	684881
M449T717_NEG	1.15828e+06	745081	909032	526101	678754	566232
M449T404_NEG	1.25668e+06	1.07943e+06	1.12628e+06	917860	749497	822647
M449T578_NEG	1.39944e+06	1.45895e+06	1.40388e+06	275459	280238	291371
M449T119_NEG	291847	291889	249286	259112	298602	311016
M449T593_NEG	1.29217e+07	1.72538e+07	1.10196e+07	9.98345e+06	8.49801e+06	9.11162e+06
M450T679_NEG	1.6794e+06	1.55943e+06	1.64298e+06	1.93643e+06	1.65099e+06	1.86501e+06
M450T653_NEG	433503	412712	466077	402181	347123	329382
M450T717_NEG	170606	109432	163910	216742	190060	199233
M451T130_NEG	718578	874314	672631	568204	466032	443989
M451T65_1_NEG	6.57056e+06	6.87056e+06	6.67996e+06	1.76722e+07	1.92129e+07	1.7286e+07
M451T679_NEG	413605	375512	456336	506474	445395	547146
M451T594_NEG	626972	592758	797628	798327	738490	739526
M452T65_NEG	1.06611e+06	693496	1.09637e+06	2.57627e+06	2.64269e+06	2.28922e+06
M452T679_NEG	1.01978e+06	970146	1.06283e+06	1.07819e+06	1.05693e+06	1.16056e+06
M452T405_NEG	219626	246650	228050	326160	265628	213071
M452T769_NEG	592690	550613	679568	486001	408287	492396
M453T216_NEG	1.00332e+07	8.96437e+06	5.59712e+06	5.8981e+06	5.11682e+06	5.61712e+06
M453T699_NEG	441211	368511	402712	545570	457144	410375
M453T417_NEG	964090	762804	719472	311378	308442	287805
M453T354_NEG	294351	318354	312776	141747	116968	123227
M453T557_NEG	267066	246111	287680	98757.8	58500.1	96190
M453T852_NEG	188347	163813	205613	105348	103582	125742
M453T769_NEG	150285	112731	129114	73537.7	71171.1	85535.4
M454T934_NEG	157073	106588	144663	129942	96578.7	104242
M454T791_NEG	164464	239006	178747	171026	186637	131350
M454T545_NEG	154444	178127	153637	174690	169307	201655
M454T614_NEG	1.71844e+06	1.65602e+06	1.75618e+06	1.3459e+06	1.32515e+06	1.67187e+06
M454T364_NEG	133857	96414.9	91025	113505	105376	72799.5
M455T216_NEG	366507	475657	992679	441945	504434	458217
M455T364_NEG	4.12241e+06	4.07896e+06	4.14936e+06	1.66435e+06	1.65151e+06	1.79654e+06
M455T445_NEG	1.32259e+06	1.40429e+06	1.22448e+06	3.32784e+06	3.59657e+06	3.12187e+06
M455T567_NEG	1.59231e+06	1.34578e+06	1.36512e+06	1.25878e+06	1.1267e+06	1.25882e+06
M455T350_NEG	296196	311349	207190	186773	197984	147122
M456T791_NEG	172523	156390	157451	144942	165972	104099
M456T327_NEG	152897	196767	148746	33833.1	42270.5	40349.8
M456T68_NEG	1.96397e+06	1.80706e+06	2.21462e+06	2.18717e+06	2.42265e+06	2.16347e+06
M456T644_NEG	699564	852516	679466	542823	440331	483029
M456T444_1_NEG	389160	416004	389578	765881	725086	676949
M456T593_NEG	103827	76557	55542.3	111975	83511.6	103270
M457T428_NEG	90234.6	111334	32961.5	76583	86665.5	97069.1
M457T342_NEG	100658	87397.6	82310.9	43484.4	67174.2	57028
M458T113_NEG	167199	194289	200618	100035	108939	94265.5
M458T288_NEG	159361	133868	114616	104503	93807.2	130239
M459T599_NEG	3.52375e+06	3.27525e+06	3.41924e+06	4.57689e+06	4.42148e+06	4.67504e+06
M459T441_NEG	393835	359580	384473	437184	459455	443892
M459T347_NEG	520581	532174	536823	197695	245050	189954
M459T269_NEG	299120	295872	271951	252871	281569	242529
M459T614_NEG	3.25657e+06	3.24052e+06	3.26498e+06	2.8243e+06	2.54221e+06	3.36762e+06
M459T226_NEG	90379.4	90170.8	63358.9	71117.1	90221	83721.2
M460T599_NEG	817402	775141	796836	1.01535e+06	997894	940149
M460T402_NEG	685346	654718	636264	912399	950059	885013
M460T508_NEG	144583	97211.4	126701	182103	166613	239399
M461T402_NEG	154353	112946	113383	199020	181907	166150
M461T125_NEG	1.87145e+06	1.63974e+06	1.60787e+06	2.02725e+06	1.94239e+06	1.97096e+06
M461T420_NEG	1.52928e+06	1.35103e+06	1.4364e+06	1.34539e+06	1.18334e+06	1.35194e+06
M461T336_NEG	122825	124506	98079.5	78321.9	41081.5	78513.3
M461T521_NEG	398208	415801	371520	711564	460188	745415
M462T332_NEG	49609.3	75235.2	69952.8	68810.3	55530.7	59236.3
M462T125_NEG	336001	315062	300975	343648	378439	360175
M463T106_NEG	342873	409928	292872	380489	395795	438467
M463T827_NEG	156277	176152	118116	152591	158820	127382
M463T444_NEG	428477	395059	436405	232590	272338	221920
M463T301_NEG	57677.8	56903	69382.8	49473.2	46771.6	35631.2
M463T574_NEG	454536	481991	454957	369360	319193	376200
M463T866_NEG	638394	709015	602050	441770	391193	371361
M464T545_NEG	383926	406319	432299	341313	281908	330949
M464T574_NEG	89960.8	101219	108177	71556.2	78216.9	80718.4
M464T824_NEG	73908.7	68304.3	84715.6	53119.2	32261.5	59294.1
M465T433_NEG	432499	488871	420182	455656	460563	391016
M465T828_NEG	8.39343e+06	8.2294e+06	7.85126e+06	6.38261e+06	6.23867e+06	6.10492e+06
M465T415_NEG	168665	178735	132764	244344	268337	251164
M465T453_NEG	1.20344e+06	1.18931e+06	1.22546e+06	146285	184832	139330
M465T714_NEG	3.32055e+07	3.01542e+07	3.74848e+07	9.81491e+06	9.79743e+06	8.56001e+06
M465T627_NEG	645697	469593	548201	732621	786933	798193
M466T433_NEG	218303	244616	204981	298943	256538	256555
M466T572_NEG	558818	636132	586928	482367	364895	485774
M466T585_NEG	384095	387906	413098	314013	214362	301567
M466T680_NEG	140983	95244.7	105070	106257	83172.4	71532.2
M466T453_NEG	280441	255133	240949	28263.8	73167.7	102189
M466T593_NEG	577954	552318	479099	504682	321910	383459
M467T315_NEG	1.45613e+06	1.31299e+06	2.94917e+06	707223	970122	956664
M467T334_NEG	287219	271353	197857	129372	145517	121475
M467T472_NEG	3.23213e+07	3.61565e+07	3.37103e+07	1.12564e+07	1.06763e+07	9.73331e+06
M467T258_NEG	735957	673544	566294	359751	281872	294810
M467T725_NEG	5.99186e+06	8.21962e+06	4.84877e+06	4.29094e+06	3.76128e+06	2.56344e+06
M468T315_NEG	202581	234995	649163	151341	138472	182914
M468T372_NEG	80569	70703	68337.4	79022.9	100555	87078.9
M468T281_NEG	64781.4	70384.6	52419.4	49555.4	54048.7	57150.5
M468T728_NEG	3.45014e+06	2.73801e+06	1.47697e+06	1.24583e+06	1.05128e+06	1.14219e+06
M468T458_NEG	135200	107765	102523	101061	83425.6	74159.6
M469T383_NEG	226486	227740	232915	163398	175192	145961
M469T539_NEG	757386	806385	668470	60421.5	62998.8	197165
M469T346_NEG	1.15111e+06	1.06698e+06	930548	432154	433314	417397
M469T721_NEG	283436	312656	508669	111396	86650.4	50475.5
M469T817_NEG	84796.4	85299.2	77852	39400.3	47455.2	48950.7
M469T355_NEG	399647	378342	334976	296260	302183	293046
M470T471_NEG	193225	237709	252465	101727	68904.5	69725.1
M471T383_NEG	150480	171886	422021	170089	207424	157571
M471T388_NEG	211244	192966	202728	108203	78030.8	108461
M471T425_NEG	411154	351298	372491	219090	185517	246265
M471T349_NEG	103534	80941.8	83442.8	84403.2	86785.2	58556.2
M471T434_NEG	237218	267564	198148	169706	131540	160239
M471T399_NEG	155592	151334	140923	80216.4	74241.7	69217.8
M472T335_NEG	209574	151453	152781	165557	142984	154850
M472T122_NEG	377494	291063	253439	140884	139807	132633
M472T883_NEG	25613.6	16853.1	31417.4	23330.7	28078.8	47666.3
M473T482_NEG	462118	445849	479057	219046	220898	218153
M473T463_NEG	1.10893e+06	994320	1.44512e+06	902101	709038	921586
M473T695_NEG	914181	905974	768753	707116	1.04539e+06	815796
M474T346_1_NEG	167419	163271	152501	119602	132755	133033
M474T797_NEG	3.44588e+06	3.39537e+06	3.55553e+06	2.50821e+06	2.47568e+06	2.66375e+06
M475T511_NEG	61572.5	8.18854e+06	74260.5	708120	731753	812981
M475T498_NEG	396240	448247	520165	306171	345672	276020
M475T771_NEG	142255	194976	299136	37323.1	32171.5	58019.6
M475T775_NEG	245561	214530	181608	203402	219006	187210
M475T788_NEG	150821	205366	156984	76387.7	91144.1	79781.1
M476T653_NEG	1.03689e+06	1.06552e+06	1.15068e+06	1.03844e+06	971506	853210
M476T274_NEG	146021	129584	114159	70639.7	69424	76614.2
M476T447_NEG	1.85414e+06	1.83107e+06	1.74339e+06	669069	644524	617330
M476T771_NEG	59026.2	59931.7	36597.5	15616.4	37266.1	36819
M476T796_NEG	113108	118868	121008	57246.5	60259.1	61195.3
M477T619_NEG	139932	146220	128938	249025	247708	230318
M477T496_NEG	282210	336069	365924	159018	168112	167636
M477T653_NEG	270269	309652	241813	288259	237321	237412
M477T623_NEG	201674	180858	202072	123669	118561	133921
M477T258_NEG	1.03058e+07	9.51842e+06	9.12557e+06	4.50333e+06	4.25243e+06	4.45824e+06
M477T289_NEG	140209	117007	105821	108547	85978	92019.2
M477T579_NEG	772048	784450	834492	366863	365241	375001
M477T810_NEG	100042	98687.9	140428	36519.9	61862.1	51913.9
M477T855_NEG	2.3999e+06	2.4603e+06	2.83144e+06	2.25355e+06	2.37395e+06	2.42129e+06
M477T926_NEG	58916.3	48570.4	76007.2	33844.6	32386	24133.9
M478T590_NEG	365991	375823	374425	193377	158101	180145
M478T273_NEG	46273.8	58664.7	47145	41850.1	42645.5	63078.9
M478T579_NEG	167196	210291	180927	101891	102177	88813
M478T855_NEG	425017	453401	421383	501166	442589	505992
M479T541_NEG	170019	152295	147821	206948	199463	160280
M479T439_NEG	1.37716e+06	1.3488e+06	1.37307e+06	1.8111e+06	1.77639e+06	1.73784e+06
M479T337_NEG	381812	324500	318742	282777	283236	235221
M479T250_NEG	87077.1	91516.6	79678.7	63203	46315.1	65563.5
M479T419_NEG	212153	190195	180486	158097	116829	156226
M479T812_NEG	718395	801680	818244	718526	440108	428489
M480T583_NEG	102373	84656	85629	81167.9	85207.3	88928
M480T427_NEG	318191	391555	309753	256209	264990	254448
M480T439_NEG	319154	327113	342752	659586	630531	611429
M481T156_NEG	4.68873e+06	4.63728e+06	4.33753e+06	1.88504e+06	1.885e+06	1.85934e+06
M481T685_NEG	2.21641e+06	1.70695e+06	2.33204e+06	677888	833836	701737
M482T362_NEG	486486	515169	378670	478553	413760	517983
M482T935_NEG	177247	151768	150324	71907.9	37429.9	57678.1
M483T269_NEG	1.89963e+06	1.7882e+06	1.2887e+06	1.07325e+06	905196	938504
M483T348_NEG	115448	122861	123000	98353	101977	79051.1
M483T156_NEG	148502	174649	123715	119617	53981.7	122324
M483T691_NEG	1.5649e+06	1.60207e+06	1.33655e+06	426671	472176	465002
M483T637_NEG	2.62222e+06	2.13103e+06	1.67121e+06	324523	746255	855071
M484T421_NEG	407312	377314	353066	252421	232561	238887
M485T414_NEG	8.17938e+06	7.81478e+06	8.04664e+06	4.42734e+06	4.37378e+06	4.73919e+06
M485T658_NEG	617283	1.73602e+06	596293	1.10925e+06	975552	950691
M485T816_NEG	1.38009e+06	1.50269e+06	2.11634e+06	568642	659289	413135
M485T287_NEG	86257.6	86409	64663.7	92284.2	89636.9	113158
M485T789_NEG	1.04736e+06	929563	887682	505129	598036	459322
M486T679_NEG	1.1784e+06	1.13687e+06	1.22067e+06	1.42508e+06	1.23053e+06	1.28058e+06
M486T223_NEG	243152	195156	158475	343182	253672	236714
M486T406_NEG	296026	293154	256531	300554	328107	330117
M486T554_NEG	342119	350581	357378	584465	388242	647116
M486T789_NEG	246433	264915	232848	114798	156281	85852.8
M487T223_NEG	348770	381853	510720	295050	338368	279210
M487T679_NEG	243454	164791	193789	227460	145131	151243
M487T330_NEG	186289	197998	165940	180291	136473	109073
M487T717_NEG	354087	194175	485347	69716.7	106703	79446.8
M487T349_NEG	856520	749884	703129	761201	568272	576279
M487T324_2_NEG	133029	141042	108731	122622	114934	91690.5
M488T359_NEG	589111	518733	493246	409287	381222	460385
M488T638_NEG	159735	196217	191774	354341	259168	295394
M489T542_NEG	157373	161661	151837	113502	116138	95382.6
M489T358_NEG	141381	141413	138715	113327	95697.4	82529.5
M489T201_NEG	271564	232554	220633	104645	104488	91367.7
M489T529_NEG	2.32745e+06	2.25728e+06	2.29067e+06	1.44913e+06	1.37949e+06	1.32701e+06
M489T868_NEG	102306	95441.1	75478.9	70334.3	59436.8	95099
M489T426_NEG	3.5682e+06	3.70961e+06	3.44781e+06	3.36679e+06	3.13074e+06	3.16919e+06
M490T679_NEG	257018	261336	200965	309232	249967	291485
M490T614_NEG	1.46661e+06	1.46585e+06	1.48629e+06	1.02472e+06	1.08636e+06	1.18653e+06
M490T333_NEG	731777	658961	648568	393815	380758	399272
M490T350_NEG	102284	88011.7	95944.7	113946	91148.4	93313.4
M490T425_NEG	897574	1.00523e+06	920610	843711	874665	766699
M491T464_NEG	181351	216751	196619	240424	229962	241940
M491T440_NEG	443969	384000	390541	145620	133209	169355
M491T479_NEG	1.86554e+06	2.05304e+06	1.86307e+06	1.7478e+06	1.50979e+06	1.56682e+06
M491T447_NEG	1.93733e+07	1.90959e+07	1.94856e+07	1.95233e+07	1.82311e+07	1.71084e+07
M491T341_NEG	1.13724e+06	1.13061e+06	1.01015e+06	735928	792895	846455
M491T332_NEG	4.16e+06	4.20856e+06	3.87692e+06	2.09322e+06	2.02752e+06	2.09529e+06
M491T553_NEG	1.3526e+06	1.97294e+06	1.76701e+06	1.41605e+06	1.52832e+06	1.41808e+06
M492T934_NEG	643333	450986	554456	502254	519231	504554
M492T645_NEG	637259	909109	750679	458034	356345	527273
M492T202_NEG	273331	286523	218010	185720	136995	146958
M492T270_NEG	383946	368022	335286	206241	222382	257981
M492T332_NEG	841581	706937	798264	427478	549123	481650
M493T693_NEG	410338	236311	209495	663688	729873	683920
M493T340_NEG	5.67374e+06	5.43552e+06	5.10092e+06	3.15154e+06	3.08272e+06	2.98215e+06
M494T314_NEG	89047.1	94297	92300.2	274030	193180	275721
M494T372_NEG	2.10129e+06	1.53909e+06	1.40836e+06	503289	465092	468684
M495T468_NEG	259799	300242	272602	147470	108602	136612
M495T667_NEG	649494	658878	631846	1.18736e+06	1.17876e+06	1.2561e+06
M495T339_NEG	164194	119884	165517	83102.2	47011.3	83407.6
M495T546_NEG	169189	207038	154325	119549	99425	123248
M495T527_NEG	48796.4	61101.3	60902.6	78254	88515.3	74257.4
M495T444_NEG	387833	337718	407154	188054	122348	205944
M496T383_NEG	79120.6	113460	63398.3	106908	97838.3	85145.3
M497T344_NEG	85971.4	98363.3	79342.2	58288	71513.4	58355.7
M497T629_NEG	954628	1.02329e+06	948706	934176	1.01004e+06	812854
M497T407_NEG	874836	719900	587012	314924	345660	339057
M497T534_NEG	436055	330133	331197	299418	286084	276972
M497T426_NEG	3.91488e+07	4.05335e+07	3.99195e+07	3.66537e+07	3.3793e+07	3.32905e+07
M498T407_NEG	260745	295324	256248	186279	186765	189455
M498T629_NEG	143509	145177	131992	149031	124024	139390
M498T559_NEG	611291	665092	648958	228204	213661	227171
M498T433_NEG	81531.2	57481	95722.8	73083.1	75723.6	78248
M499T321_NEG	112064	126876	48252.4	38284.9	48533.3	39590.6
M499T130_NEG	1.13385e+06	1.18092e+06	898648	1.31122e+06	1.25575e+06	1.23956e+06
M499T407_NEG	453358	459532	720970	229147	353442	288753
M499T703_NEG	221017	250063	272255	102587	76084.5	82814.2
M499T556_NEG	453513	534475	1.00719e+06	162232	290071	127400
M499T294_NEG	36442.6	48899.8	49356	61232.1	51304.4	55133.9
M500T503_NEG	443354	387046	461852	423131	355196	365561
M500T425_NEG	196705	189282	181586	165546	134869	140164
M501T368_NEG	193903	186176	178326	57423.1	104916	80864.1
M501T331_NEG	783695	796629	700621	453703	391155	444704
M501T221_NEG	89638.5	59527.8	81647.5	63706.8	53260	64529.7
M502T383_NEG	181773	168126	118906	173540	152097	116914
M503T599_NEG	185915	197862	202347	241516	224830	241646
M503T289_NEG	139391	160918	139183	74295.3	64345.3	81009.6
M503T270_NEG	114945	112217	110381	50406.9	76824	87707.3
M503T518_NEG	124552	148952	143935	166850	205465	183718
M503T529_NEG	866210	874095	874206	675174	576204	746297
M504T191_NEG	50214.4	125444	93728.6	156526	173972	162024
M504T491_NEG	677664	738972	699368	701561	774525	746274
M504T297_NEG	116750	114743	100369	89145.4	99973.2	117393
M505T599_NEG	382236	342620	306440	556012	547094	562201
M505T482_NEG	1.0142e+06	965471	998759	1.35494e+06	1.40726e+06	1.42096e+06
M505T139_NEG	156995	183129	94820.9	2.82118e+06	2.47302e+06	2.69272e+06
M505T336_NEG	515462	398678	373084	219360	193575	199484
M505T586_NEG	88903.8	66882.3	80853.2	95630.3	97793.5	99770
M505T472_NEG	55626.2	483004	452605	662475	562057	514297
M506T482_NEG	271936	252063	249703	373389	374719	355059
M506T486_NEG	486545	469316	359388	266972	203584	219862
M506T661_NEG	196745	247820	265117	306723	305889	289810
M506T425_NEG	563057	637245	553537	309869	296524	324172
M506T336_NEG	114645	87489.7	124743	44066.9	70049.4	69994
M507T467_NEG	5.47473e+06	5.15751e+06	5.45809e+06	3.29172e+06	2.9086e+06	3.13211e+06
M507T519_NEG	385286	383862	333361	81576.9	119734	127633
M507T381_NEG	1.52292e+06	1.31416e+06	1.44695e+06	909062	848197	814728
M507T295_NEG	114747	110679	83299.9	55950.1	46114.9	46211.3
M507T419_2_NEG	287693	283941	243276	266245	288425	347961
M507T279_NEG	113025	118246	118136	107972	79804.5	127681
M507T897_NEG	71930.4	64147.1	73517.1	52365.5	44533.9	52772.3
M507T806_NEG	65199.3	63209.5	97194.9	24463	50221.9	42347.4
M508T459_NEG	159446	166714	137886	81951.2	73531.6	80817.6
M508T467_NEG	1.35818e+06	1.33112e+06	1.36122e+06	830885	754486	809458
M508T484_NEG	195750	226071	184885	133515	111662	108527
M509T595_NEG	582774	565147	651583	336456	311557	284405
M509T406_NEG	443694	453266	391192	508403	519991	455003
M509T489_NEG	3.465e+06	3.56353e+06	3.89153e+06	1.19957e+06	1.06002e+06	1.04188e+06
M510T423_NEG	309052	335155	250099	510156	457989	587594
M510T489_NEG	923481	1.00043e+06	1.016e+06	305580	267334	249347
M510T368_NEG	199208	152670	180986	112489	113379	107323
M511T541_NEG	359837	254630	293831	210312	94885	212229
M511T354_NEG	564551	627652	556511	1.5713e+06	1.51882e+06	1.50152e+06
M512T316_NEG	1.0448e+06	1.02634e+06	874427	533934	557241	534962
M513T66_NEG	2.26178e+06	2.65483e+06	2.66286e+06	5.77181e+06	7.04919e+06	6.68992e+06
M513T316_NEG	253574	237763	536971	172393	116244	86173.2
M513T455_NEG	1.08932e+06	1.06029e+06	988279	1.06599e+06	1.02587e+06	900602
M513T331_NEG	1.57886e+06	1.69722e+06	1.38596e+06	728264	557821	594079
M514T173_NEG	867786	752420	752891	1.23009e+06	1.23717e+06	1.2118e+06
M514T122_NEG	188877	170622	191945	104360	131986	151448
M514T348_NEG	65856.1	70633.3	60130.2	57791.3	40943.9	37388.7
M514T425_NEG	4.75573e+06	5.22048e+06	5.59273e+06	5.25598e+06	5.01919e+06	4.3245e+06
M515T66_NEG	819811	992773	897595	2.50866e+06	2.36308e+06	2.01652e+06
M515T212_NEG	134820	205406	135483	244399	258325	167450
M515T370_NEG	3.4541e+07	3.51995e+07	3.22833e+07	2.38538e+07	2.2312e+07	2.26428e+07
M515T358_NEG	254802	227422	220888	83359.7	98230.1	91414.9
M516T418_NEG	244296	253348	156954	223681	174751	313968
M516T330_NEG	55738.8	84116.1	129493	80015.2	79894.5	85390.3
M516T370_NEG	8.52218e+06	8.69357e+06	7.99929e+06	5.93707e+06	5.54695e+06	5.61918e+06
M516T425_NEG	170832	232407	208834	180204	185942	156960
M517T450_NEG	599846	603617	579810	1.49078e+06	1.39131e+06	1.48862e+06
M517T506_NEG	150119	119627	158202	172726	160494	157405
M517T701_NEG	330026	268162	206650	610271	839312	616116
M518T450_NEG	139500	146453	103246	314768	345861	321049
M518T289_NEG	125573	140211	109169	77836.6	61480.1	63807.1
M518T370_NEG	801079	770827	658218	787694	761452	677982
M519T511_NEG	186677	184004	154096	303768	292053	329564
M519T676_NEG	342806	458321	426616	92484.6	87893.9	112790
M519T264_NEG	184415	161455	154996	98293.8	92228.4	108771
M519T705_NEG	175888	203971	175161	324407	146274	204246
M519T808_NEG	384651	247968	308564	105823	33399.5	63938.7
M520T676_NEG	127454	118721	120913	99460.1	105861	88385.4
M521T392_NEG	313239	397257	325894	258020	265910	242145
M522T339_NEG	2.53512e+06	2.44752e+06	2.17927e+06	1.19396e+06	1.18295e+06	1.1725e+06
M522T319_NEG	480887	460321	354652	514968	531408	510138
M523T385_NEG	111072	65474.7	81605.2	70800.6	28133.5	59353.2
M523T339_NEG	737785	679303	582916	286477	338921	284105
M523T449_NEG	261945	271978	297818	205920	204892	189298
M523T303_NEG	243830	201460	285956	83521.4	109783	88718.5
M523T319_NEG	136086	113071	85299.8	102049	127595	118355
M523T504_NEG	2.6522e+06	2.77112e+06	2.72662e+06	1.74737e+06	1.57433e+06	1.6352e+06
M524T407_NEG	214641	200384	141164	163598	160963	207679
M524T671_NEG	4.47265e+06	4.89306e+06	4.28717e+06	3.12847e+06	2.92446e+06	2.853e+06
M524T362_NEG	145805	155825	141195	106313	113464	106204
M525T527_NEG	1.92101e+06	1.6987e+06	1.86262e+06	1.52706e+06	1.59419e+06	1.64173e+06
M525T351_NEG	244281	243220	218204	207980	172074	172041
M526T340_NEG	56259.5	64207	48433.7	39695	37043	46347.4
M526T515_NEG	155538	120850	131234	82132.6	73605.5	89477
M527T64_NEG	851781	1.2132e+06	1.10281e+06	3.38306e+06	3.06061e+06	2.83906e+06
M527T129_NEG	299644	223371	224417	143167	129263	168316
M527T384_NEG	1.4066e+06	1.25354e+06	1.08599e+06	595679	632689	664122
M527T464_1_NEG	214405	247656	255878	179933	134596	203681
M527T515_NEG	188168	164221	173424	115530	128614	107434
M527T820_NEG	84779.5	95616.5	120162	62467.2	75014.3	72089.3
M528T505_NEG	67631.6	59809.7	54015.9	68595.4	59210.8	73108.7
M528T635_NEG	2.3744e+06	2.16914e+06	2.15853e+06	1.38926e+06	1.42112e+06	1.28397e+06
M529T71_NEG	712804	770161	725770	889235	872058	920369
M529T635_NEG	290898	253841	253280	165160	143914	125640
M529T308_NEG	323237	343145	318475	156773	147674	123600
M529T775_NEG	1.39383e+06	1.50997e+06	1.31025e+06	874243	895143	942852
M530T543_NEG	197428	187568	162395	266868	236672	232626
M530T174_NEG	123998	120320	124346	160823	178079	166128
M530T278_NEG	174409	237960	130885	99830.4	121621	116640
M530T775_NEG	368186	444005	280081	262103	263095	218250
M531T505_NEG	1.61715e+06	1.69005e+06	1.70404e+06	1.00413e+06	961058	1.02053e+06
M531T404_NEG	1.55421e+06	1.44686e+06	1.24554e+06	269409	203763	184113
M532T644_NEG	425960	590158	488584	254741	107385	131524
M532T504_NEG	450104	429440	474130	239047	261158	264932
M533T629_NEG	328071	333953	310347	341191	350535	333010
M534T408_NEG	2.85203e+06	3.10735e+06	2.87443e+06	2.72702e+06	2.20293e+06	2.42756e+06
M534T382_NEG	526268	536186	512740	662154	687030	620201
M534T128_NEG	181130	142415	149229	115079	114732	144681
M535T407_NEG	737292	685594	615239	541157	535581	546512
M535T382_NEG	131852	119214	105596	148709	136026	157924
M535T309_NEG	101044	79086.5	86175.6	116310	99026.5	91732.8
M536T389_NEG	177014	150207	182849	62518.8	65099	64388.7
M536T324_NEG	151779	152905	117117	108803	94182.3	97477.6
M537T696_NEG	240140	256007	197630	137182	161950	141919
M537T209_NEG	80521.7	119880	108918	74599.4	56202.3	27150.8
M537T381_NEG	2.6568e+06	2.61999e+06	2.43959e+06	2.12772e+06	1.79875e+06	1.8373e+06
M537T820_NEG	934554	934789	1.18957e+06	665455	708969	794120
M538T392_NEG	6.15389e+06	6.08191e+06	5.91475e+06	3.70311e+06	4.36062e+06	3.61601e+06
M538T820_NEG	243043	239486	338383	172411	209073	241589
M539T353_NEG	649127	528030	656138	410752	326088	294300
M539T820_NEG	41515	39874.3	53989	44496	42324	50809.3
M540T618_NEG	161109	120181	126991	129661	129190	110237
M540T65_NEG	1.12167e+06	1.30053e+06	1.09823e+06	742402	1.25949e+06	1.29392e+06
M540T477_NEG	992331	1.05922e+06	1.10524e+06	140660	247204	104246
M540T351_NEG	114528	115851	113913	80808.6	68606.4	84086.8
M541T305_NEG	62332.5	60588.5	47601.4	45971.6	36886.2	41380.2
M542T331_NEG	239452	281854	227118	178337	174248	218675
M542T640_NEG	309067	314352	320983	183485	131867	155989
M543T629_NEG	590744	543624	559447	553980	533463	521940
M543T464_NEG	641714	584155	646394	415527	358805	415107
M543T298_NEG	115086	139922	104597	114376	129406	100194
M544T473_NEG	356530	403931	431265	127226	84649.1	149934
M544T178_NEG	175378	198457	142113	187674	197729	208144
M544T392_NEG	153293	135388	115583	135938	132460	135512
M545T154_NEG	611008	572438	347370	431121	436837	402773
M545T303_NEG	90502.9	73638	80693.5	79959.1	96983.4	70428.5
M546T504_NEG	1.60156e+06	1.48358e+06	1.60858e+06	1.11176e+06	1.19753e+06	1.31969e+06
M547T367_NEG	383319	345518	330255	129429	160265	182796
M547T504_NEG	248419	248396	288547	176738	185963	179200
M547T444_NEG	1.58376e+07	2.38431e+07	1.70514e+07	1.19482e+07	1.31558e+07	1.09261e+07
M547T703_NEG	411156	375757	502957	245141	276013	430837
M547T592_NEG	103962	52533.7	100173	82387.4	91661.9	70477.9
M548T444_NEG	4.94172e+06	4.51947e+06	4.52671e+06	3.37804e+06	3.5305e+06	3.10416e+06
M549T712_NEG	2.16974e+06	2.021e+06	2.74402e+06	2.57374e+06	2.11304e+06	1.77068e+06
M549T514_NEG	261974	256306	243108	347163	303159	320722
M549T444_NEG	905912	835985	742138	731874	631771	633273
M549T103_NEG	427996	810698	795703	1.3762e+06	1.3895e+06	1.21263e+06
M549T474_NEG	630158	598781	628987	333208	257740	284822
M549T425_NEG	1.3944e+06	1.472e+06	1.34009e+06	1.21403e+06	1.00798e+06	1.02063e+06
M550T712_NEG	615384	632053	759861	719661	588820	523347
M550T657_NEG	234373	214803	211395	149164	122796	141629
M550T425_NEG	338340	339460	371485	303768	250031	253035
M551T499_NEG	99979.1	82778.5	83252.8	77782	95039.6	88750.2
M551T381_NEG	1.16747e+06	1.15136e+06	1.18666e+06	1.15865e+06	1.04267e+06	1.09556e+06
M551T608_NEG	1.63424e+06	1.55979e+06	1.43266e+06	1.73727e+06	1.44294e+06	1.55803e+06
M552T468_NEG	122875	124042	138725	233007	201900	200050
M552T589_NEG	135444	97579.6	100990	75974.1	62734.4	83149.7
M553T499_NEG	320981	421921	514048	659448	872380	561441
M553T888_NEG	87551.5	97709.1	88975.4	42093.9	55361.1	65776.8
M554T667_NEG	1.35693e+06	1.64856e+06	1.47392e+06	902835	960895	1.02304e+06
M554T97_NEG	804941	757219	878985	543332	615798	565758
M555T666_NEG	277832	339489	307471	168573	181105	180419
M555T626_NEG	2.83639e+06	2.65659e+06	2.63593e+06	2.30737e+06	2.61749e+06	2.37649e+06
M555T451_NEG	164120	189814	156401	190973	214578	189666
M555T589_NEG	131714	113079	132123	101625	99787.1	95090.4
M555T554_NEG	93813.4	93325.7	96540.7	88008.1	77601.8	91208.5
M555T925_NEG	649012	722223	678005	481967	506896	390380
M556T354_NEG	506984	430471	462596	343950	326386	308787
M556T331_NEG	239701	227296	257702	175162	165941	169470
M556T909_NEG	389771	370439	458692	274672	261337	230808
M557T427_NEG	389234	388351	343398	818614	625244	754614
M557T353_NEG	134092	104705	110396	88238.7	89097.3	96852.9
M557T659_NEG	341708	352057	368817	82111.1	126499	98771.3
M557T826_NEG	59115.3	70748.8	62254.7	37558.3	30997.2	25475
M558T287_NEG	94378.5	55260.4	59529.8	97464.3	83752	63275.2
M559T81_NEG	400963	384236	409622	352344	334412	181596
M559T671_NEG	782086	894497	712079	538495	546050	565790
M559T629_NEG	149752	174973	171520	173394	179667	134235
M559T754_NEG	1.40033e+06	1.70295e+06	1.47324e+06	1.20817e+06	753370	875835
M560T407_NEG	289219	208347	169277	173376	168741	157626
M560T671_NEG	191066	224167	208883	156247	127513	170377
M560T549_NEG	364715	349628	457369	231347	224854	236371
M560T754_NEG	466958	453468	356844	217816	155581	161848
M561T499_NEG	2.00751e+06	2.04887e+06	1.98321e+06	830180	854127	731043
M561T513_NEG	500387	473454	460932	370188	292961	297539
M561T811_NEG	66028.4	51952.3	59463.8	38035.2	31735	41456.8
M562T635_NEG	2.12418e+06	1.95627e+06	2.05224e+06	1.43061e+06	1.47932e+06	1.34548e+06
M562T651_NEG	1.80014e+06	1.89821e+06	2.14334e+06	1.37414e+06	1.14044e+06	1.47242e+06
M562T513_NEG	103338	136444	125178	68685.1	67435.6	74323.5
M563T635_NEG	2.12457e+06	1.96224e+06	2.16152e+06	1.38854e+06	1.60144e+06	1.31696e+06
M563T375_NEG	5.12516e+07	5.79329e+07	4.82806e+07	4.74768e+07	4.52024e+07	4.40791e+07
M563T429_NEG	1.49982e+06	1.78732e+06	4.30626e+06	1.54383e+06	1.83341e+06	5.39911e+06
M563T677_NEG	250333	297859	259462	141090	149600	127779
M563T509_NEG	189298	218389	179923	163858	142379	131745
M563T535_NEG	143680	167526	185793	171274	141219	162183
M564T650_NEG	520215	493505	468756	325688	341902	388137
M564T375_NEG	1.58524e+07	1.67628e+07	1.37973e+07	1.42278e+07	1.30383e+07	1.26516e+07
M564T564_NEG	73574.3	100657	77087.5	78654.2	80303.8	80388.8
M565T173_NEG	413924	336682	304398	469794	456194	489950
M565T507_NEG	402130	394159	426882	167171	150047	176274
M565T638_NEG	170710	162642	172460	132880	170782	108234
M565T451_NEG	1.75492e+06	1.84118e+06	1.96922e+06	1.68369e+06	1.63371e+06	1.65493e+06
M565T420_NEG	5.17433e+06	4.98207e+06	4.95452e+06	3.41175e+06	3.13049e+06	3.60237e+06
M565T530_NEG	96689	85482	87352.9	41031.3	40142.6	33126.7
M566T451_NEG	515065	588459	590141	557364	445493	516629
M567T698_NEG	1.9325e+07	2.1716e+07	1.87494e+07	3.89023e+06	3.82706e+06	3.47913e+06
M567T457_NEG	187737	221448	181595	301679	273727	277174
M567T304_NEG	183612	192268	178242	86136.3	75286	67806.4
M567T343_NEG	68801.8	78559.4	81699.9	91428.7	94853.3	88671.5
M568T392_NEG	423678	370005	393089	384413	368247	374029
M568T412_NEG	1.17712e+06	1.23229e+06	1.05389e+06	944096	895753	910711
M569T672_NEG	1.48622e+06	1.53481e+06	1.50096e+06	1.06303e+06	1.05728e+06	1.02205e+06
M569T416_NEG	292221	216211	320924	209222	230393	225512
M569T425_NEG	248331	267760	178013	239973	194279	236771
M570T459_NEG	277696	274411	234467	129757	101774	125127
M570T671_NEG	436729	405148	430896	303395	282299	248808
M570T698_NEG	187403	224856	195759	227703	238946	185273
M570T341_NEG	66075	76595.8	54760.8	81784.2	87613.4	88010.4
M571T338_NEG	120997	127454	105368	230750	246481	235450
M571T879_NEG	8.83719e+06	6.95515e+06	8.11602e+06	6.24625e+06	6.39758e+06	6.3093e+06
M572T635_NEG	7.29374e+06	6.78701e+06	7.01196e+06	4.43521e+06	4.68778e+06	4.44754e+06
M572T879_NEG	2.63956e+06	2.05055e+06	2.32895e+06	1.8518e+06	1.83643e+06	1.75974e+06
M573T635_NEG	1.46805e+06	1.35671e+06	1.43754e+06	897101	947567	908052
M573T464_NEG	534882	706127	642380	445400	445521	488197
M573T879_NEG	531914	376873	494831	347649	382490	373644
M574T541_NEG	369098	227075	209905	143126	106232	188486
M574T381_NEG	303937	238385	264482	265783	239457	246284
M574T303_NEG	415903	381493	393954	455070	412683	407345
M574T464_NEG	137586	154949	115673	108218	115883	108142
M574T395_NEG	168849	231895	184765	118061	117488	95444.4
M575T458_NEG	6.43079e+06	6.34451e+06	6.47702e+06	4.81582e+06	4.44721e+06	5.24467e+06
M575T506_NEG	1.09561e+06	1.02284e+06	1.18009e+06	706980	752338	685336
M576T258_NEG	100378	62783.4	75116.7	72252.2	78233	78945.1
M576T530_NEG	428202	436916	505374	397058	323021	356379
M576T856_NEG	261239	239319	248837	270616	212693	242538
M577T410_NEG	1.47271e+07	1.45222e+07	1.35494e+07	1.25591e+07	1.0094e+07	1.14065e+07
M577T840_NEG	148157	144022	174951	126026	94575.4	72614.9
M578T455_NEG	167841	176212	155026	340976	354857	280916
M578T806_NEG	3.63458e+06	3.71732e+06	4.97934e+06	2.70306e+06	3.05422e+06	3.63514e+06
M579T110_NEG	167684	226962	150698	633788	563853	533720
M579T396_NEG	497246	527328	498668	222831	235986	221408
M579T372_NEG	376960	377673	361646	231001	196629	211206
M579T453_NEG	2.47586e+06	2.40911e+06	2.36187e+06	908712	1.00198e+06	906304
M579T426_NEG	233210	280200	243862	212911	169522	187643
M579T873_NEG	1.24951e+06	1.38418e+06	1.43566e+06	1.0012e+06	934361	876512
M580T497_NEG	46861.1	95887.6	89205.1	279611	153018	189214
M580T453_NEG	761115	769986	729520	294077	307096	292461
M581T393_NEG	1.58019e+06	1.78755e+06	1.53512e+06	693769	541133	565463
M581T602_NEG	1.34549e+07	1.22144e+07	1.24383e+07	9.39389e+06	9.94564e+06	9.91884e+06
M582T393_NEG	444548	456575	470799	134577	144612	117899
M583T306_NEG	110321	111064	99880.3	137304	145654	117407
M583T338_NEG	120796	97979.6	110439	97164.3	98356.3	110814
M583T381_NEG	1.48075e+07	1.4375e+07	1.4166e+07	1.27258e+07	1.17432e+07	1.15009e+07
M583T549_NEG	1.09256e+07	9.38952e+06	1.02527e+07	8.41164e+06	9.16295e+06	8.5752e+06
M584T549_NEG	3.69506e+06	3.28337e+06	3.38269e+06	2.75728e+06	2.89973e+06	2.77088e+06
M585T487_NEG	2.10392e+06	3.31348e+06	2.27355e+06	415674	461585	395689
M586T671_NEG	368372	393376	356985	238472	255228	275061
M586T381_NEG	173304	142851	136349	119898	115255	117263
M586T548_NEG	123468	117536	113226	93671.8	102805	87355.7
M588T635_NEG	4.8028e+06	3.96482e+06	4.35492e+06	3.3769e+06	3.37932e+06	2.95075e+06
M588T651_NEG	4.97981e+06	4.65401e+06	4.73851e+06	3.38781e+06	3.07504e+06	2.64916e+06
M588T772_NEG	181875	188991	245770	53389.2	35795.6	70322.5
M589T553_NEG	371076	485344	272490	324399	304290	316048
M589T447_NEG	255135	194047	224342	141275	127741	147083
M589T651_NEG	1.35713e+06	1.13293e+06	1.37125e+06	911997	687105	879676
M589T386_NEG	239455	240418	217810	765141	686233	750860
M589T448_NEG	165832	143069	187132	64028.9	84237.9	70659
M589T459_NEG	173304	211052	192440	117533	82880.2	49410.9
M590T339_NEG	767748	697406	620045	354697	368772	280523
M590T387_NEG	59721.3	72674.2	61442.7	212006	181795	318086
M590T801_NEG	121577	142470	112329	42950.9	63435.1	51566.3
M591T553_NEG	306401	288366	292758	223819	226269	265218
M591T619_NEG	186304	157306	111427	92486.8	90794.5	89348.5
M591T776_NEG	696743	562624	545502	339382	263866	236413
M593T346_NEG	4.53689e+07	5.15467e+07	3.91631e+07	3.47516e+07	3.63835e+07	3.45859e+07
M593T401_NEG	8.40002e+06	8.45127e+06	8.19094e+06	7.87922e+06	7.55668e+06	7.71235e+06
M594T372_NEG	1.96432e+06	1.74194e+06	1.69297e+06	1.0472e+06	1.06482e+06	1.03145e+06
M594T400_NEG	2.51592e+06	1.84619e+06	1.89015e+06	1.80845e+06	1.77226e+06	1.70814e+06
M594T362_NEG	333756	289140	305321	150852	150724	155423
M595T460_NEG	2.24106e+06	2.48638e+06	2.06963e+06	390093	337516	390450
M595T346_NEG	3.17911e+06	3.58313e+06	2.69463e+06	2.30309e+06	2.45244e+06	2.32977e+06
M595T130_NEG	106081	110480	126928	147750	138259	153953
M595T773_NEG	51796.4	66763.1	64677	60845.1	79952.3	70803.3
M596T345_NEG	533324	630596	445765	379430	409700	360145
M596T397_NEG	101400	150452	95500.7	274232	305733	232706
M596T819_NEG	945038	896976	1.10344e+06	926728	1.10402e+06	1.21588e+06
M596T433_NEG	292857	342850	293061	252936	252888	226303
M597T395_NEG	8.32673e+06	9.30286e+06	8.03817e+06	7.44955e+06	7.05996e+06	6.83876e+06
M597T420_NEG	794593	736708	756405	737606	654587	753437
M597T299_NEG	532190	476097	459357	197863	184718	210928
M597T609_NEG	2.23424e+06	2.48171e+06	2.08505e+06	2.40332e+06	2.34636e+06	2.34346e+06
M597T466_NEG	2.56202e+06	2.23463e+06	2.44652e+06	2.16933e+06	1.78943e+06	2.0731e+06
M597T834_NEG	59337.7	79478	77910.6	56009.3	52107.3	67729.9
M598T395_NEG	2.35155e+06	2.66028e+06	2.25874e+06	2.18191e+06	1.93313e+06	1.87637e+06
M598T609_NEG	641643	593244	702177	764229	725438	671898
M598T465_NEG	936578	806854	885190	806490	691645	743278
M599T419_NEG	1.51953e+06	1.66103e+06	1.22488e+06	444655	326789	438716
M599T494_NEG	1.11714e+06	882436	898623	775372	555600	526309
M599T406_NEG	229769	197007	188974	130755	128956	86887.8
M600T380_NEG	219609	235022	267210	255959	234448	251336
M600T494_NEG	285302	272208	242673	246118	226344	201055
M601T67_NEG	1.27668e+06	1.32349e+06	1.25169e+06	1.04342e+06	1.04603e+06	387187
M601T469_NEG	2.13584e+06	2.26157e+06	2.44733e+06	2.46893e+06	2.21348e+06	2.26697e+06
M601T863_NEG	510802	410787	502512	281174	243640	285722
M602T470_NEG	960260	866032	539085	743623	533908	783758
M603T469_NEG	119880	101771	62945.8	173905	68746.3	184536
M604T411_NEG	448592	487981	434670	354190	309549	362443
M604T455_NEG	741965	764995	761619	620094	528375	536396
M605T393_NEG	170042	154350	170330	224635	178283	168964
M605T411_NEG	484670	426011	454540	385562	338758	398471
M605T457_NEG	243247	158735	82913.5	90571.1	97035.3	88846.7
M605T566_NEG	327904	295183	261308	159401	98658.5	131732
M608T462_NEG	300465	330624	300121	1.23797e+06	1.19061e+06	1.391e+06
M609T610_NEG	312439	290814	286868	719134	802310	709326
M609T519_NEG	112150	100249	89846.8	138026	132262	103815
M609T530_NEG	603595	584435	552566	321751	294709	340467
M610T415_NEG	140985	183948	156449	220659	281869	271864
M611T337_NEG	246460	194920	177660	78996.7	59276.1	58889.9
M611T361_NEG	914320	922013	830791	1.1656e+06	1.03079e+06	970572
M611T580_NEG	633546	764375	675990	566607	609019	668574
M612T215_NEG	90111.2	104780	101756	94246.5	36134	103687
M612T507_NEG	221462	229077	245757	100116	91375.7	109205
M613T64_NEG	481667	488518	569585	483452	825151	686391
M613T348_NEG	1.05679e+06	965605	921921	857201	785800	704180
M613T300_NEG	554115	574473	585696	341664	320763	352685
M613T571_NEG	1.25871e+06	788580	1.17728e+06	714532	708753	723558
M613T593_NEG	828675	835581	856721	675380	640424	646475
M614T316_NEG	183248	136221	127418	159965	155964	132817
M614T698_NEG	465919	504756	440018	115192	83888.3	87531.9
M614T592_NEG	309597	273817	296531	258212	199632	254349
M615T466_NEG	726635	759900	704741	498349	532310	490659
M616T412_NEG	299669	247767	257085	223366	219060	213946
M616T374_NEG	183737	201856	164132	174965	201920	164894
M617T332_NEG	116967	100352	128741	136071	108508	106231
M617T555_NEG	65242.4	54446.9	71546.6	53203.2	46940.7	49318.1
M619T506_NEG	575171	551949	622440	444920	407629	468632
M619T490_NEG	160563	181466	148185	90316.6	107888	82425.5
M620T419_NEG	576160	564972	438665	455057	393987	498791
M620T548_NEG	188815	224199	196478	133131	135619	145931
M621T407_NEG	656586	672409	561270	943590	1.00025e+06	880416
M621T505_NEG	618954	622939	647619	420580	369304	384560
M621T384_NEG	1.03298e+06	953196	802863	267589	279204	236263
M621T544_NEG	64391.5	77048.7	74291.4	46401.4	62317.4	53558.4
M621T817_NEG	510809	437645	450393	267662	199479	171382
M622T407_NEG	167026	181247	111405	276306	261704	246020
M622T377_NEG	510249	457203	429060	661565	617447	533929
M622T384_NEG	269191	275577	231156	99010.3	109874	85466.6
M624T635_NEG	369933	366705	319958	187796	207917	180323
M624T449_NEG	1.1812e+06	1.12673e+06	1.27801e+06	1.25074e+06	1.01974e+06	1.15152e+06
M624T857_NEG	34224.1	43989.9	54066.1	66117.8	45649.7	54563.3
M625T629_NEG	181978	202159	211340	182881	196810	172129
M625T414_NEG	687137	604448	629432	523924	437595	495164
M625T554_NEG	185334	194507	157412	153094	146383	140447
M628T391_NEG	828808	838424	759036	535924	485027	570574
M628T526_NEG	55088.4	63428	55829.8	43119.7	44785.3	51649.8
M629T623_NEG	355489	262555	300371	260749	223541	263052
M629T390_NEG	283767	252772	243628	138601	135536	161555
M629T505_NEG	426426	346365	447300	348417	330727	340878
M629T413_NEG	478383	454847	507625	216024	216219	211980
M629T545_NEG	1.04576e+06	1.03425e+06	1.13456e+06	862636	859196	873999
M630T299_NEG	90913.1	63803.8	88240.5	63480.8	73764.9	62606.4
M631T130_NEG	4.194e+06	4.29702e+06	3.67954e+06	4.51268e+06	4.91554e+06	4.45287e+06
M631T301_NEG	393046	336517	425026	109800	126572	112196
M633T520_NEG	67289.3	97984.5	111480	87713.3	98382.5	68958
M634T423_NEG	205217	204023	167916	149148	125825	139790
M635T176_NEG	262723	229236	181535	301087	304884	363842
M635T806_NEG	7.12973e+06	7.02508e+06	6.91452e+06	5.90145e+06	6.09358e+06	6.27224e+06
M635T341_NEG	1.14001e+06	990824	966667	332718	368836	369214
M635T424_NEG	745059	274645	574027	252654	316679	235140
M636T561_NEG	825181	968512	901661	882466	795988	784554
M636T454_NEG	228130	210863	238598	159809	115376	121154
M637T373_NEG	117711	104012	106192	235215	207140	175151
M637T501_NEG	505239	479770	499045	328875	307930	312957
M637T434_NEG	210741	173624	163680	106287	110176	103318
M638T460_NEG	1.2164e+07	1.18987e+07	1.10192e+07	1.22379e+07	1.15162e+07	1.25416e+07
M638T381_NEG	114125	127299	119549	86828.3	82727.7	94325.8
M638T737_NEG	77071.6	115504	113386	106448	121992	90363.4
M639T460_NEG	3.00702e+06	2.91738e+06	2.64418e+06	2.85346e+06	2.74298e+06	2.9897e+06
M639T451_NEG	228422	228246	205761	159267	163376	154206
M639T399_NEG	658802	641406	635418	236794	219415	207529
M639T441_NEG	587172	507662	581872	308043	268605	284282
M639T747_NEG	118585	106982	104307	89872.8	93391	82460.6
M640T409_NEG	122877	162446	121938	60807.4	91085.7	55750.5
M640T441_2_NEG	196611	146953	153529	89000.4	94720.6	87877.4
M641T334_NEG	127261	103821	99248.5	108190	102545	112670
M641T564_NEG	438889	373621	358134	319763	387088	359874
M641T717_NEG	286971	187501	343601	160126	241818	199132
M643T689_NEG	517891	504300	566955	110164	120450	97462.3
M643T347_NEG	212775	377576	236898	191720	221211	166879
M643T519_NEG	138972	183757	201938	167247	170941	164730
M644T597_NEG	240981	188046	214012	173616	191671	196545
M644T406_NEG	3.70852e+06	3.3896e+06	3.13473e+06	2.05987e+06	2.09389e+06	2.0311e+06
M644T584_NEG	286236	234583	292815	202816	193542	242316
M645T444_NEG	156792	165022	146326	103286	121138	76295.3
M645T337_NEG	98856.4	76507.9	72432.1	27601.1	68649.2	57180.3
M645T666_NEG	306404	379589	372007	171057	162261	188351
M645T479_NEG	1.21206e+06	1.29794e+06	982395	1.72407e+06	1.73396e+06	1.85768e+06
M646T478_NEG	224019	213779	151920	309927	266530	329356
M647T624_NEG	104630	123469	118576	80116.2	76125.9	74495.7
M647T861_NEG	27299.4	30781.9	31878.4	36418	37538.7	33943.9
M648T481_NEG	92258.6	84782.2	92868.6	75296.2	77239.7	75673.2
M649T410_NEG	402410	430409	391438	645815	530242	643736
M649T429_NEG	189915	199024	169670	90263.1	70827	75562
M649T592_NEG	185294	171935	181663	63558.3	58694.1	52294
M651T414_NEG	3.4644e+06	3.16925e+06	3.05692e+06	1.00011e+07	9.55461e+06	1.0198e+07
M652T414_NEG	1.09954e+06	1.05146e+06	951582	2.99741e+06	2.96276e+06	3.09188e+06
M652T531_NEG	152993	159535	143639	149044	143456	161128
M652T372_NEG	90651.1	92645.4	77423.7	64599.8	64921.1	51568.7
M652T679_NEG	338267	326727	359510	191193	145653	172247
M653T702_NEG	1.83443e+06	1.46765e+06	1.75524e+06	752380	746163	688901
M653T368_NEG	1.31222e+06	1.2599e+06	1.17944e+06	689773	647361	568821
M653T446_NEG	1.79868e+06	1.95255e+06	1.95288e+06	1.6075e+06	1.6219e+06	1.22153e+06
M653T567_NEG	607250	485640	542685	263928	247076	263356
M654T701_NEG	715771	510039	650709	258509	260770	283425
M654T120_NEG	140392	96007.4	106108	85918.4	90721.2	86017.5
M654T446_NEG	594580	600656	617585	500008	483172	419177
M655T909_NEG	27027.8	17255.8	21363.8	11735.2	21092.3	20375.5
M655T446_NEG	4.99854e+06	5.26926e+06	5.17644e+06	3.84524e+06	3.79166e+06	3.39739e+06
M655T456_NEG	350731	324644	295116	235704	176354	187135
M655T524_NEG	402661	417270	414092	299547	319553	323419
M655T542_NEG	290557	279851	259057	105009	99591.2	136613
M656T446_NEG	1.66469e+06	1.67825e+06	1.70289e+06	1.24733e+06	1.12051e+06	1.04235e+06
M657T467_NEG	196021	236788	220705	296078	253175	254817
M657T446_NEG	366674	359421	387741	271727	273060	240272
M658T675_NEG	69519.2	64867	97877.2	162888	188684	178534
M658T575_NEG	54148	79088.8	72386.5	59968	62999	60262.7
M659T641_NEG	1.74827e+06	1.62898e+06	1.4464e+06	2.24923e+06	1.47413e+06	1.59586e+06
M660T643_1_NEG	183534	271135	256532	224195	111707	205659
M660T643_2_NEG	2.02137e+06	2.90798e+06	2.21082e+06	837279	988594	1.04003e+06
M661T345_NEG	134449	132488	91810.4	102221	125244	97993.1
M661T329_NEG	431390	482315	403348	166117	157459	151188
M661T468_NEG	659838	706780	693636	422214	423674	418739
M666T437_NEG	130394	143173	118675	76000	85931.8	89150
M666T444_NEG	525794	460926	531939	130852	134695	120144
M667T425_NEG	1.44054e+07	1.55869e+07	1.32939e+07	1.39557e+07	1.30347e+07	1.2154e+07
M667T446_NEG	298952	296913	309689	124000	175683	121047
M668T427_NEG	4.85185e+06	5.37175e+06	4.41238e+06	4.63267e+06	4.2908e+06	4.0969e+06
M668T405_NEG	405343	426106	332134	276576	258744	255966
M669T130_NEG	301227	259791	212166	287360	259684	210820
M669T454_NEG	5.47504e+06	5.09144e+06	4.8879e+06	2.31698e+06	2.3014e+06	2.15613e+06
M669T502_NEG	1.12529e+06	995699	1.06366e+06	913050	888763	838656
M669T624_NEG	73161	50293.3	69732	48076.4	53155.3	57727.4
M669T699_NEG	145958	126850	108991	110765	110396	94477.7
M670T444_NEG	346842	309697	366263	205549	220388	190235
M670T501_NEG	400928	368315	428857	340077	291319	323696
M671T320_NEG	121038	150510	131722	98729.4	80212.5	84851.2
M671T879_NEG	177875	114290	154975	142971	116724	158248
M671T502_NEG	687407	625274	653970	224275	217119	235845
M672T699_NEG	1.79399e+06	1.66987e+06	1.723e+06	794635	1.19918e+06	758801
M672T501_NEG	210440	227842	201667	98872	98509.4	79263.2
M673T635_NEG	174437	169991	152466	85924.2	92991.6	91094.5
M673T699_NEG	419592	463661	474888	331568	294096	308334
M673T462_NEG	1.22878e+06	1.45457e+06	1.38114e+06	794403	742269	766114
M674T462_NEG	404647	461646	476651	233634	276585	256347
M675T514_NEG	101319	116110	91826.6	63377	77526.7	103623
M675T394_NEG	120294	154101	141417	5.97705e+06	5.4641e+06	5.14068e+06
M675T539_NEG	2.18718e+06	1.97174e+06	2.00168e+06	5.05264e+06	4.58427e+06	4.48737e+06
M675T524_NEG	278781	267673	320983	134789	149644	135640
M676T539_NEG	668542	747843	620676	1.71706e+06	1.5435e+06	1.48157e+06
M677T394_NEG	171559	155196	160281	601976	484142	503890
M677T539_NEG	153901	155637	149876	441840	426744	379468
M677T806_NEG	135810	150597	138990	103996	106141	140694
M677T520_NEG	416011	411696	424881	387248	352579	400935
M677T399_NEG	1.08661e+06	1.05364e+06	1.75507e+06	117987	153568	156610
M677T613_NEG	1.15538e+06	1.17146e+06	1.23568e+06	753387	691906	803685
M677T476_NEG	895328	831676	977734	828463	834976	940546
M678T520_NEG	125568	126806	134050	138809	131650	140688
M678T401_NEG	342311	325878	275155	98560.8	62820.7	93058.3
M678T613_NEG	539919	416453	423709	244290	249170	246994
M679T383_NEG	373507	370948	338587	592558	553483	436885
M679T861_NEG	38944.3	45689.6	42585	75203.2	53837.9	57444.4
M681T415_NEG	7.86529e+07	7.3634e+07	7.00414e+07	7.21262e+07	6.7777e+07	7.27441e+07
M681T485_NEG	91109.4	146479	73080.9	108606	159289	170878
M681T416_NEG	978097	887059	887257	409307	371268	471029
M681T643_NEG	823138	944865	790859	417377	356113	484711
M682T415_NEG	2.30715e+07	2.17073e+07	2.09523e+07	2.18317e+07	2.0728e+07	2.15538e+07
M682T643_NEG	224591	348959	262287	140141	164715	125397
M683T441_NEG	351883	349813	373018	195992	172071	173580
M684T415_NEG	1.11389e+06	1.00994e+06	1.02041e+06	989071	972401	982299
M685T414_NEG	158878	159647	172308	175680	169301	173730
M685T532_NEG	357290	284786	261349	119677	117026	95878.2
M685T561_NEG	216054	226961	231169	113884	84636.5	74553.4
M686T554_NEG	8.83108e+06	9.39504e+06	8.39017e+06	5.99208e+06	6.07875e+06	6.13039e+06
M686T441_NEG	230595	223100	236150	128456	106847	116893
M687T462_NEG	1.16333e+07	1.11088e+07	1.20324e+07	5.22456e+06	4.97732e+06	5.54702e+06
M688T462_NEG	4.10909e+06	4.09688e+06	4.35693e+06	1.93466e+06	1.69411e+06	1.99369e+06
M690T539_NEG	145418	176314	109053	78699.2	65776.1	70880.2
M691T604_NEG	520074	496592	525382	349867	254290	398778
M692T604_NEG	243446	170256	172717	66722.8	101033	80546.8
M693T429_NEG	421644	475277	386215	162334	72830.3	155963
M693T342_NEG	137223	124766	162436	171259	127426	125288
M694T436_NEG	89515.9	93844	81626.7	100067	116064	117388
M695T395_NEG	139426	164113	134242	85037.9	97043.7	91983.7
M695T641_NEG	561708	491474	496668	789721	542168	602562
M695T429_NEG	109153	118463	117605	148703	132280	158840
M695T549_NEG	200983	236495	251578	221538	55197.7	120805
M695T456_NEG	205144	217964	179279	72012.8	71118.6	58045.1
M697T339_NEG	260310	269655	254947	178862	187964	177588
M699T706_NEG	757430	652183	822673	482663	285208	414407
M699T519_NEG	61666.4	77877.6	85804.1	182894	169429	145739
M699T362_NEG	140428	135192	125003	79388.3	62444.4	80322.9
M699T378_NEG	160750	140367	165275	175147	150849	170264
M699T757_NEG	462661	295675	312220	340482	329270	390331
M700T757_NEG	156573	106920	101643	129741	136603	132229
M701T477_NEG	215342	204367	231714	398351	241084	354768
M701T405_NEG	216742	188586	161252	197704	208883	187590
M703T415_NEG	277908	284635	249090	291961	248720	327559
M703T523_NEG	366541	371606	373420	702330	686797	723958
M703T538_NEG	276901	278675	244769	234704	186112	179303
M703T435_NEG	463971	421742	371585	206112	216826	212715
M704T624_NEG	2.28292e+06	2.12854e+06	2.22999e+06	1.34832e+06	1.42179e+06	1.45468e+06
M704T434_NEG	143945	132509	127241	89295.2	60390.4	92144
M705T454_NEG	231507	207814	212843	118674	137101	121186
M705T624_NEG	507404	482212	515239	310653	365652	353364
M706T652_NEG	178894	172778	156956	95699.6	100962	88710.6
M708T613_NEG	929111	914322	943878	444905	632141	570605
M709T547_NEG	1.79408e+06	1.71709e+06	1.7385e+06	339926	320421	314187
M710T547_NEG	582831	594955	612434	150602	120031	128965
M711T216_NEG	341080	326817	188268	236753	201300	227474
M711T429_NEG	131305	137552	96212.6	119535	115791	97239.8
M711T417_NEG	1.50057e+06	1.53277e+06	1.23053e+06	1.57061e+06	1.28533e+06	1.87928e+06
M712T215_NEG	71659.3	76910.5	77744.9	76777.2	73655.9	57404.4
M712T417_NEG	544526	590568	478359	579192	493276	645138
M713T476_NEG	1.0396e+07	1.10009e+07	1.03476e+07	1.15873e+07	8.78452e+06	1.02603e+07
M715T482_NEG	133956	150654	167968	80803.7	80850.5	54184.9
M715T476_NEG	3.60643e+06	3.69042e+06	3.59209e+06	3.96434e+06	2.94407e+06	3.42904e+06
M716T476_NEG	1.35171e+06	1.41795e+06	1.29555e+06	1.44876e+06	1.08864e+06	1.2007e+06
M717T475_NEG	256255	244532	215602	269315	177189	210754
M719T662_NEG	133381	143809	124261	72257.9	71830.6	79675.9
M721T463_NEG	227250	340463	308991	158871	166764	156928
M721T585_NEG	8.90364e+06	9.05255e+06	9.45229e+06	5.20256e+06	4.73258e+06	5.51442e+06
M721T338_NEG	755828	697429	650194	1.78907e+06	1.79317e+06	1.91188e+06
M722T554_NEG	386448	367844	337793	300977	257421	308531
M723T540_NEG	1.70075e+06	1.57412e+06	1.401e+06	677775	620509	557251
M723T734_NEG	338818	454339	360124	353000	326195	331668
M724T476_NEG	1.09337e+08	1.22542e+08	1.17152e+08	1.14239e+08	9.09297e+07	1.01466e+08
M724T604_NEG	442054	494335	493179	238835	248425	205716
M724T404_NEG	422306	453057	434121	740592	665299	706410
M725T476_NEG	4.35082e+07	4.87101e+07	4.66025e+07	4.56458e+07	3.57406e+07	4.00539e+07
M726T476_NEG	1.03814e+07	1.1568e+07	1.1242e+07	1.07163e+07	8.70546e+06	9.28894e+06
M726T365_NEG	239513	224118	261314	122212	103621	143039
M726T561_NEG	221583	256921	136396	109598	112329	80200.4
M727T556_NEG	189542	155682	154261	163777	167076	132625
M727T702_NEG	5.39118e+06	3.57254e+06	3.62544e+06	6.20728e+06	6.99734e+06	5.10583e+06
M727T818_NEG	68802.1	93043.4	103269	108433	164601	195412
M728T485_NEG	97829.3	98152.1	96647.2	151552	121848	113883
M729T305_NEG	1.19099e+06	1.10427e+06	1.06126e+06	817889	801767	834294
M729T379_NEG	294665	290800	263321	103892	65116.5	108043
M730T305_NEG	395188	384893	376634	310066	239999	286893
M731T304_NEG	107469	84655.5	93256.8	68572.6	68197.4	76760.8
M731T648_NEG	202126	231724	209721	321870	131311	160655
M731T693_NEG	821701	869598	746531	606319	776467	686904
M733T543_NEG	5.96e+06	6.02708e+06	5.89964e+06	2.00463e+06	1.91144e+06	1.90745e+06
M734T543_NEG	2.28623e+06	2.06342e+06	2.22661e+06	763695	671402	695806
M735T667_NEG	72467	119637	72262.8	71126	49157.9	39805.1
M737T459_NEG	114411	122351	153169	160790	244891	226974
M737T317_NEG	462675	385020	277069	173906	139514	107572
M737T343_NEG	112170	101429	100049	144883	196429	155151
M738T317_NEG	182210	131530	113598	125373	103182	52218.3
M740T398_NEG	197971	210844	233088	256232	234342	172014
M740T476_NEG	2.3345e+06	2.58347e+06	2.3536e+06	2.74207e+06	2.18075e+06	2.48739e+06
[truncated: 1,348 more rows]
