# Supplementary material for: Modulation of lignin and anthocyanin homeostasis by GTP cyclohydrolase1 in maize
Source: Plant Biotechnol J. 2025 Mar 28;23(7):2449–63. doi: 10.1111/pbi.70061 (PMC12205856; doi:10.1111/pbi.70061)
Supplement: Supplementary file 13 — Table S1. Differentially expressed gene. Table S2. GO enrichment result. Table S3. KEGG enrichment result. Table S4. Compound annotation. Table S5. Compound classification. Table S6. Different accumulated metabolites (DAMs) between bm6 and B73. Table S7. Accumulation profile of non‐redundant compounds. Table S8. IP‐MS result. Table S9. Primer Sequences Used in the Study. [file PBI-23-2449-s007.zip › supplied data/supplied data/Supporting tables. Table S8. IP-MS result.xlsx]

## Sheet: Table S8
	Reference	PepCount	UniquePepCount	CoverPercent	MW	PI
	FileScan	Sequence	MH+	Diff(MH+)	Charge	Rank	Score	DeltaScore	ExpectValue	Ions	Reference	DIFF_MODIFIED_CANDIDATE	PI	MissCleavage	Modification	MatchedTIC	NumProteaseTermini	Engine	Tag	Decoy
$1-1	tr|A0A1D6EC46|A0A1D6EC46_MAIZE Double Clp-N motif-containing P-loop nucleoside triphosphate hydrolase superfamily protein OS=Zea mays OX=4577 GN=ZEAMMB73_Zm00001d003894 PE=1 SV=1	65	47	0.5863	102098	6.23
	YAS202409180088-1_BM6,61755	K.AETESGEVGPLVTEADIQHIVSSWTGIPVEK.V	3278.64	-0.00451	3	1	55.3	0	0.000328	0|0	tr|A0A1D6EC46|A0A1D6EC46_MAIZE/tr|A0A1D6EC48|A0A1D6EC48_MAIZE/tr|A0A1D6EC49|A0A1D6EC49_MAIZE/tr|A0A1D6EC50|A0A1D6EC50_MAIZE/tr|A0A1D6EC51|A0A1D6EC51_MAIZE/tr|A0A1D6EC52|A0A1D6EC52_MAIZE/tr|A0A3L6FXC2|A0A3L6FXC2_MAIZE		4.14	0		0	2	MASCOT		T
	YAS202409180088-1_BM6,57484	K.AHPDVFNM*M*LQILEDGR.L	2017.95	-0.00072	3	1	54.51	0	0.000343	0|0	tr|A0A1D6EC46|A0A1D6EC46_MAIZE/tr|A0A1D6EC48|A0A1D6EC48_MAIZE/tr|A0A1D6EC49|A0A1D6EC49_MAIZE/tr|A0A1D6EC50|A0A1D6EC50_MAIZE/tr|A0A1D6EC51|A0A1D6EC51_MAIZE/tr|A0A1D6EC52|A0A1D6EC52_MAIZE/tr|A0A1D6IXA0|A0A1D6IXA0_MAIZE/tr|A0A1D6IXA1|A0A1D6IXA1_MAIZE/tr|A0A1D6J609|A0A1D6J609_MAIZE/tr|A0A1D6J611|A0A1D6J611_MAIZE/tr|A0A1D6J612|A0A1D6J612_MAIZE/tr|A0A1D6J615|A0A1D6J615_MAIZE/tr|A0A1D6J617|A0A1D6J617_MA…		4.54	0	15.994919 Oxidation (M)	0	2	MASCOT		T
	YAS202409180088-1_BM6,50416	K.AIDLIDEAGSR.V ! K.AIDLIDEAGSR.A	1159.6	0.00133	2	1	43.96	0	0.00616	0|0	tr|A0A1D6EC43|A0A1D6EC43_MAIZE/tr|A0A1D6EC46|A0A1D6EC46_MAIZE/tr|A0A1D6EC48|A0A1D6EC48_MAIZE/tr|A0A1D6EC49|A0A1D6EC49_MAIZE/tr|A0A1D6EC50|A0A1D6EC50_MAIZE/tr|A0A1D6EC51|A0A1D6EC51_MAIZE/tr|A0A1D6EC52|A0A1D6EC52_MAIZE/tr|A0A1D6IXA1|A0A1D6IXA1_MAIZE/tr|A0A1D6J609|A0A1D6J609_MAIZE/tr|A0A1D6J611|A0A1D6J611_MAIZE/tr|A0A1D6J612|A0A1D6J612_MAIZE/tr|A0A1D6J613|A0A1D6J613_MAIZE/tr|A0A1D6J615|A0A1D6J615_MA…		4.03	0		0	2	MASCOT		T
	YAS202409180088-1_BM6,52920	K.AIDLIDEAGSR.V ! K.AIDLIDEAGSR.A	1159.6	-0.00201	2	1	35.65	0	0.0476	0|0	tr|A0A1D6EC43|A0A1D6EC43_MAIZE/tr|A0A1D6EC46|A0A1D6EC46_MAIZE/tr|A0A1D6EC48|A0A1D6EC48_MAIZE/tr|A0A1D6EC49|A0A1D6EC49_MAIZE/tr|A0A1D6EC50|A0A1D6EC50_MAIZE/tr|A0A1D6EC51|A0A1D6EC51_MAIZE/tr|A0A1D6EC52|A0A1D6EC52_MAIZE/tr|A0A1D6IXA1|A0A1D6IXA1_MAIZE/tr|A0A1D6J609|A0A1D6J609_MAIZE/tr|A0A1D6J611|A0A1D6J611_MAIZE/tr|A0A1D6J612|A0A1D6J612_MAIZE/tr|A0A1D6J613|A0A1D6J613_MAIZE/tr|A0A1D6J615|A0A1D6J615_MA…		4.03	0		0	2	MASCOT		T
	YAS202409180088-1_BM6,57436	K.ALAAYYFGSEEAM*IR.L	1707.8	-0.00203	2	1	61.05	0	8.38e-05	0|0	tr|A0A1D6EC46|A0A1D6EC46_MAIZE/tr|A0A1D6EC48|A0A1D6EC48_MAIZE/tr|A0A1D6EC49|A0A1D6EC49_MAIZE/tr|A0A1D6EC50|A0A1D6EC50_MAIZE/tr|A0A1D6EC51|A0A1D6EC51_MAIZE/tr|A0A1D6EC52|A0A1D6EC52_MAIZE/tr|A0A1D6IXA0|A0A1D6IXA0_MAIZE/tr|A0A1D6IXA1|A0A1D6IXA1_MAIZE/tr|A0A1D6J609|A0A1D6J609_MAIZE/tr|A0A1D6J611|A0A1D6J611_MAIZE/tr|A0A1D6J612|A0A1D6J612_MAIZE/tr|A0A1D6J615|A0A1D6J615_MAIZE/tr|A0A1D6J617|A0A1D6J617_MA…		4.53	0	15.994919 Oxidation (M)	0	2	MASCOT		T
	YAS202409180088-1_BM6,49390	K.AQITAIIDK.S ! K.AQITALIDK.S	972.572	-0.0005	2	1	65.39	0	4.35e-05	0|0	tr|A0A1D6EC46|A0A1D6EC46_MAIZE/tr|A0A1D6EC48|A0A1D6EC48_MAIZE/tr|A0A1D6EC49|A0A1D6EC49_MAIZE/tr|A0A1D6EC50|A0A1D6EC50_MAIZE/tr|A0A1D6EC51|A0A1D6EC51_MAIZE/tr|A0A1D6EC52|A0A1D6EC52_MAIZE/tr|A0A1D6J609|A0A1D6J609_MAIZE/tr|A0A1D6J611|A0A1D6J611_MAIZE/tr|A0A1D6J612|A0A1D6J612_MAIZE/tr|A0A1D6J615|A0A1D6J615_MAIZE/tr|A0A1D6J617|A0A1D6J617_MAIZE/tr|A0A1D6J619|A0A1D6J619_MAIZE/tr|A0A1D6J623|A0A1D6J623_MA…		5.88	0		0	2	MASCOT		T
	YAS202409180088-1_BM6,51845	K.AQITAIIDK.S ! K.AQITALIDK.S	972.572	-0.00098	2	1	24.23	0	0.568	0|0	tr|A0A1D6EC46|A0A1D6EC46_MAIZE/tr|A0A1D6EC48|A0A1D6EC48_MAIZE/tr|A0A1D6EC49|A0A1D6EC49_MAIZE/tr|A0A1D6EC50|A0A1D6EC50_MAIZE/tr|A0A1D6EC51|A0A1D6EC51_MAIZE/tr|A0A1D6EC52|A0A1D6EC52_MAIZE/tr|A0A1D6J609|A0A1D6J609_MAIZE/tr|A0A1D6J611|A0A1D6J611_MAIZE/tr|A0A1D6J612|A0A1D6J612_MAIZE/tr|A0A1D6J615|A0A1D6J615_MAIZE/tr|A0A1D6J617|A0A1D6J617_MAIZE/tr|A0A1D6J619|A0A1D6J619_MAIZE/tr|A0A1D6J623|A0A1D6J623_MA…		5.88	0		0	2	MASCOT		T
	YAS202409180088-1_BM6,45426	K.DINLQVTEK.F	1059.57	-0.00165	2	1	20.07	0	2.05	0|0	tr|A0A1D6EC46|A0A1D6EC46_MAIZE/tr|A0A1D6EC48|A0A1D6EC48_MAIZE/tr|A0A1D6EC49|A0A1D6EC49_MAIZE/tr|A0A1D6EC50|A0A1D6EC50_MAIZE/tr|A0A1D6EC52|A0A1D6EC52_MAIZE/tr|A0A1D6IXA0|A0A1D6IXA0_MAIZE/tr|A0A1D6IXA1|A0A1D6IXA1_MAIZE/tr|A0A3L6FXC2|A0A3L6FXC2_MAIZE/tr|A0A3L6GFK2|A0A3L6GFK2_MAIZE/tr|C0PFV4|C0PFV4_MAIZE/tr|C4J9D9|C4J9D9_MAIZE		4.37	0		0	2	MASCOT		T
	YAS202409180088-1_BM6,13017	K.DPALER.R ! R.DPALER.L	700.362	-0.00055	2	1	40.33	0	0.00684	0|0	tr|A0A1D6K5Y7|A0A1D6K5Y7_MAIZE/tr|A0A1D6EC43|A0A1D6EC43_MAIZE/tr|A0A1D6EC44|A0A1D6EC44_MAIZE/tr|A0A1D6EC45|A0A1D6EC45_MAIZE/tr|A0A1D6EC46|A0A1D6EC46_MAIZE/tr|A0A1D6EC48|A0A1D6EC48_MAIZE/tr|A0A1D6EC49|A0A1D6EC49_MAIZE/tr|A0A1D6EC50|A0A1D6EC50_MAIZE/tr|A0A1D6EC51|A0A1D6EC51_MAIZE/tr|A0A1D6EC52|A0A1D6EC52_MAIZE/tr|A0A1D6J609|A0A1D6J609_MAIZE/tr|A0A1D6J610|A0A1D6J610_MAIZE/tr|A0A1D6J611|A0A1D6J611_MA…		4.37	0		0	2	MASCOT		T
	YAS202409180088-1_BM6,36961	K.EGDSAIVDVDSDGK.V	1406.63	-0.00333	2	1	58.75	0	7.52e-05	0|0	tr|A0A1D6EC46|A0A1D6EC46_MAIZE/tr|A0A1D6EC48|A0A1D6EC48_MAIZE/tr|A0A1D6EC49|A0A1D6EC49_MAIZE/tr|A0A1D6EC50|A0A1D6EC50_MAIZE/tr|A0A1D6EC52|A0A1D6EC52_MAIZE/tr|A0A1D6J609|A0A1D6J609_MAIZE/tr|A0A1D6J611|A0A1D6J611_MAIZE/tr|A0A1D6J612|A0A1D6J612_MAIZE/tr|A0A1D6J615|A0A1D6J615_MAIZE/tr|A0A1D6J619|A0A1D6J619_MAIZE/tr|A0A1D6J623|A0A1D6J623_MAIZE/tr|A0A1D6J631|A0A1D6J631_MAIZE/tr|A0A3L6FXC2|A0A3L6FXC2_MA…		3.71	0		0	2	MASCOT		T
	YAS202409180088-1_BM6,37484	K.EGDSAIVDVDSDGK.V	1406.63	-0.00163	2	1	38.78	0	0.00562	0|0	tr|A0A1D6EC46|A0A1D6EC46_MAIZE/tr|A0A1D6EC48|A0A1D6EC48_MAIZE/tr|A0A1D6EC49|A0A1D6EC49_MAIZE/tr|A0A1D6EC50|A0A1D6EC50_MAIZE/tr|A0A1D6EC52|A0A1D6EC52_MAIZE/tr|A0A1D6J609|A0A1D6J609_MAIZE/tr|A0A1D6J611|A0A1D6J611_MAIZE/tr|A0A1D6J612|A0A1D6J612_MAIZE/tr|A0A1D6J615|A0A1D6J615_MAIZE/tr|A0A1D6J619|A0A1D6J619_MAIZE/tr|A0A1D6J623|A0A1D6J623_MAIZE/tr|A0A1D6J631|A0A1D6J631_MAIZE/tr|A0A3L6FXC2|A0A3L6FXC2_MA…		3.71	0		0	2	MASCOT		T
	YAS202409180088-1_BM6,38055	K.EGDSAIVDVDSDGK.V	1406.63	0.00287	2	1	43.88	0	0.00165	0|0	tr|A0A1D6EC46|A0A1D6EC46_MAIZE/tr|A0A1D6EC48|A0A1D6EC48_MAIZE/tr|A0A1D6EC49|A0A1D6EC49_MAIZE/tr|A0A1D6EC50|A0A1D6EC50_MAIZE/tr|A0A1D6EC52|A0A1D6EC52_MAIZE/tr|A0A1D6J609|A0A1D6J609_MAIZE/tr|A0A1D6J611|A0A1D6J611_MAIZE/tr|A0A1D6J612|A0A1D6J612_MAIZE/tr|A0A1D6J615|A0A1D6J615_MAIZE/tr|A0A1D6J619|A0A1D6J619_MAIZE/tr|A0A1D6J623|A0A1D6J623_MAIZE/tr|A0A1D6J631|A0A1D6J631_MAIZE/tr|A0A3L6FXC2|A0A3L6FXC2_MA…		3.71	0		0	2	MASCOT		T
	YAS202409180088-1_BM6,38782	K.EGDSAIVDVDSDGK.V	1406.63	-0.00113	2	1	73.31	0	1.98e-06	0|0	tr|A0A1D6EC46|A0A1D6EC46_MAIZE/tr|A0A1D6EC48|A0A1D6EC48_MAIZE/tr|A0A1D6EC49|A0A1D6EC49_MAIZE/tr|A0A1D6EC50|A0A1D6EC50_MAIZE/tr|A0A1D6EC52|A0A1D6EC52_MAIZE/tr|A0A1D6J609|A0A1D6J609_MAIZE/tr|A0A1D6J611|A0A1D6J611_MAIZE/tr|A0A1D6J612|A0A1D6J612_MAIZE/tr|A0A1D6J615|A0A1D6J615_MAIZE/tr|A0A1D6J619|A0A1D6J619_MAIZE/tr|A0A1D6J623|A0A1D6J623_MAIZE/tr|A0A1D6J631|A0A1D6J631_MAIZE/tr|A0A3L6FXC2|A0A3L6FXC2_MA…		3.71	0		0	2	MASCOT		T
	YAS202409180088-1_BM6,16163	K.EVFDR.L ! R.EVFDR.M	665.325	0.00055	2	1	21.66	0	0.744	0|0	tr|A0A1D6EC46|A0A1D6EC46_MAIZE/tr|A0A1D6EC48|A0A1D6EC48_MAIZE/tr|A0A1D6EC49|A0A1D6EC49_MAIZE/tr|A0A1D6EC50|A0A1D6EC50_MAIZE/tr|A0A1D6EC52|A0A1D6EC52_MAIZE/tr|A0A1D6F177|A0A1D6F177_MAIZE/tr|A0A1D6J609|A0A1D6J609_MAIZE/tr|A0A1D6J611|A0A1D6J611_MAIZE/tr|A0A1D6J612|A0A1D6J612_MAIZE/tr|A0A1D6J615|A0A1D6J615_MAIZE/tr|A0A1D6J617|A0A1D6J617_MAIZE/tr|A0A1D6J619|A0A1D6J619_MAIZE/tr|A0A1D6J623|A0A1D6J623_MA…		4.37	0		0	2	MASCOT		T
	YAS202409180088-1_BM6,13105	K.HIEKDPALER.R	1207.64	-0.00294	3	1	22.35	0	0.836	0|0	tr|A0A1D6EC43|A0A1D6EC43_MAIZE/tr|A0A1D6EC44|A0A1D6EC44_MAIZE/tr|A0A1D6EC45|A0A1D6EC45_MAIZE/tr|A0A1D6EC46|A0A1D6EC46_MAIZE/tr|A0A1D6EC48|A0A1D6EC48_MAIZE/tr|A0A1D6EC49|A0A1D6EC49_MAIZE/tr|A0A1D6EC50|A0A1D6EC50_MAIZE/tr|A0A1D6EC51|A0A1D6EC51_MAIZE/tr|A0A1D6EC52|A0A1D6EC52_MAIZE/tr|A0A1D6J609|A0A1D6J609_MAIZE/tr|A0A1D6J610|A0A1D6J610_MAIZE/tr|A0A1D6J611|A0A1D6J611_MAIZE/tr|A0A1D6J612|A0A1D6J612_MA…		5.45	1		0	2	MASCOT		T
	YAS202409180088-1_BM6,13191	K.HIEKDPALER.R	1207.64	-0.0036	2	1	42.76	0	0.0074	0|0	tr|A0A1D6EC43|A0A1D6EC43_MAIZE/tr|A0A1D6EC44|A0A1D6EC44_MAIZE/tr|A0A1D6EC45|A0A1D6EC45_MAIZE/tr|A0A1D6EC46|A0A1D6EC46_MAIZE/tr|A0A1D6EC48|A0A1D6EC48_MAIZE/tr|A0A1D6EC49|A0A1D6EC49_MAIZE/tr|A0A1D6EC50|A0A1D6EC50_MAIZE/tr|A0A1D6EC51|A0A1D6EC51_MAIZE/tr|A0A1D6EC52|A0A1D6EC52_MAIZE/tr|A0A1D6J609|A0A1D6J609_MAIZE/tr|A0A1D6J610|A0A1D6J610_MAIZE/tr|A0A1D6J611|A0A1D6J611_MAIZE/tr|A0A1D6J612|A0A1D6J612_MA…		5.45	1		0	2	MASCOT		T
	YAS202409180088-1_BM6,56605	K.IGFDLDYDEK.D	1214.56	-0.00255	2	1	76.54	0	1.33e-06	0|0	tr|A0A1D6EC46|A0A1D6EC46_MAIZE/tr|A0A1D6EC48|A0A1D6EC48_MAIZE/tr|A0A1D6EC49|A0A1D6EC49_MAIZE/tr|A0A1D6EC50|A0A1D6EC50_MAIZE/tr|A0A1D6EC51|A0A1D6EC51_MAIZE/tr|A0A1D6EC52|A0A1D6EC52_MAIZE/tr|A0A1D6J609|A0A1D6J609_MAIZE/tr|A0A1D6J611|A0A1D6J611_MAIZE/tr|A0A1D6J612|A0A1D6J612_MAIZE/tr|A0A1D6J615|A0A1D6J615_MAIZE/tr|A0A1D6J617|A0A1D6J617_MAIZE/tr|A0A1D6J619|A0A1D6J619_MAIZE/tr|A0A1D6J623|A0A1D6J623_MA…		3.84	0		0	2	MASCOT		T
	YAS202409180088-1_BM6,41185	K.LAEEGKLDPVVGR.Q	1382.76	0.00069	3	1	31.95	0	0.0778	0|0	tr|A0A1D6EC43|A0A1D6EC43_MAIZE/tr|A0A1D6EC44|A0A1D6EC44_MAIZE/tr|A0A1D6EC45|A0A1D6EC45_MAIZE/tr|A0A1D6EC46|A0A1D6EC46_MAIZE/tr|A0A1D6EC48|A0A1D6EC48_MAIZE/tr|A0A1D6EC49|A0A1D6EC49_MAIZE/tr|A0A1D6EC50|A0A1D6EC50_MAIZE/tr|A0A1D6EC51|A0A1D6EC51_MAIZE/tr|A0A1D6IAH3|A0A1D6IAH3_MAIZE/tr|A0A1D6IXA1|A0A1D6IXA1_MAIZE/tr|A0A1D6J609|A0A1D6J609_MAIZE/tr|A0A1D6J610|A0A1D6J610_MAIZE/tr|A0A1D6J611|A0A1D6J611_MA…		4.68	1		0	2	MASCOT		T
	YAS202409180088-1_BM6,41234	K.LAEEGKLDPVVGR.Q	1382.76	-0.00383	2	1	37.67	0	0.0189	0|0	tr|A0A1D6EC43|A0A1D6EC43_MAIZE/tr|A0A1D6EC44|A0A1D6EC44_MAIZE/tr|A0A1D6EC45|A0A1D6EC45_MAIZE/tr|A0A1D6EC46|A0A1D6EC46_MAIZE/tr|A0A1D6EC48|A0A1D6EC48_MAIZE/tr|A0A1D6EC49|A0A1D6EC49_MAIZE/tr|A0A1D6EC50|A0A1D6EC50_MAIZE/tr|A0A1D6EC51|A0A1D6EC51_MAIZE/tr|A0A1D6IAH3|A0A1D6IAH3_MAIZE/tr|A0A1D6IXA1|A0A1D6IXA1_MAIZE/tr|A0A1D6J609|A0A1D6J609_MAIZE/tr|A0A1D6J610|A0A1D6J610_MAIZE/tr|A0A1D6J611|A0A1D6J611_MA…		4.68	1		0	2	MASCOT		T
	YAS202409180088-1_BM6,27767	K.LDPVVGR.Q	755.441	-0.00032	2	1	20.24	0	0.628	0|0	tr|A0A1D6EC43|A0A1D6EC43_MAIZE/tr|A0A1D6EC44|A0A1D6EC44_MAIZE/tr|A0A1D6EC45|A0A1D6EC45_MAIZE/tr|A0A1D6EC46|A0A1D6EC46_MAIZE/tr|A0A1D6EC48|A0A1D6EC48_MAIZE/tr|A0A1D6EC49|A0A1D6EC49_MAIZE/tr|A0A1D6EC50|A0A1D6EC50_MAIZE/tr|A0A1D6EC51|A0A1D6EC51_MAIZE/tr|A0A1D6G4J7|A0A1D6G4J7_MAIZE/tr|A0A1D6IAH3|A0A1D6IAH3_MAIZE/tr|A0A1D6IXA1|A0A1D6IXA1_MAIZE/tr|A0A1D6J609|A0A1D6J609_MAIZE/tr|A0A1D6J610|A0A1D6J610_MA…		5.84	0		0	2	MASCOT		T
	YAS202409180088-1_BM6,57520	K.LIGSPPGYVGYTEGGQLTEAVR.R	2264.16	-0.00393	3	1	84.9	0	5.87e-07	0|0	tr|A0A1D6EC46|A0A1D6EC46_MAIZE/tr|A0A1D6EC48|A0A1D6EC48_MAIZE/tr|A0A1D6EC49|A0A1D6EC49_MAIZE/tr|A0A1D6EC50|A0A1D6EC50_MAIZE/tr|A0A1D6EC51|A0A1D6EC51_MAIZE/tr|A0A1D6EC52|A0A1D6EC52_MAIZE/tr|A0A1D6IXA0|A0A1D6IXA0_MAIZE/tr|A0A1D6IXA1|A0A1D6IXA1_MAIZE/tr|A0A1D6J609|A0A1D6J609_MAIZE/tr|A0A1D6J611|A0A1D6J611_MAIZE/tr|A0A1D6J612|A0A1D6J612_MAIZE/tr|A0A1D6J615|A0A1D6J615_MAIZE/tr|A0A1D6J617|A0A1D6J617_MA…		4.53	0		0	2	MASCOT		T
	YAS202409180088-1_BM6,16867	K.LM*EEIK.Q	778.401	0.00064	2	1	28.82	0	0.21	0|0	tr|A0A1D6EC43|A0A1D6EC43_MAIZE/tr|A0A1D6EC44|A0A1D6EC44_MAIZE/tr|A0A1D6EC45|A0A1D6EC45_MAIZE/tr|A0A1D6EC46|A0A1D6EC46_MAIZE/tr|A0A1D6EC48|A0A1D6EC48_MAIZE/tr|A0A1D6EC49|A0A1D6EC49_MAIZE/tr|A0A1D6EC50|A0A1D6EC50_MAIZE/tr|A0A1D6EC51|A0A1D6EC51_MAIZE/tr|A0A1D6EC52|A0A1D6EC52_MAIZE/tr|A0A1D6IXA1|A0A1D6IXA1_MAIZE/tr|A0A1D6J609|A0A1D6J609_MAIZE/tr|A0A1D6J610|A0A1D6J610_MAIZE/tr|A0A1D6J611|A0A1D6J611_MA…		4.53	0	15.994919 Oxidation (M)	0	2	MASCOT		T
	YAS202409180088-1_BM6,17431	K.LM*EEIK.Q	778.401	0.00028	2	1	26.14	0	0.396	0|0	tr|A0A1D6EC43|A0A1D6EC43_MAIZE/tr|A0A1D6EC44|A0A1D6EC44_MAIZE/tr|A0A1D6EC45|A0A1D6EC45_MAIZE/tr|A0A1D6EC46|A0A1D6EC46_MAIZE/tr|A0A1D6EC48|A0A1D6EC48_MAIZE/tr|A0A1D6EC49|A0A1D6EC49_MAIZE/tr|A0A1D6EC50|A0A1D6EC50_MAIZE/tr|A0A1D6EC51|A0A1D6EC51_MAIZE/tr|A0A1D6EC52|A0A1D6EC52_MAIZE/tr|A0A1D6IXA1|A0A1D6IXA1_MAIZE/tr|A0A1D6J609|A0A1D6J609_MAIZE/tr|A0A1D6J610|A0A1D6J610_MAIZE/tr|A0A1D6J611|A0A1D6J611_MA…		4.53	0	15.994919 Oxidation (M)	0	2	MASCOT		T
	YAS202409180088-1_BM6,8225	K.M*EETLHTR.I	1032.48	0.00073	2	1	43.53	0	0.00303	0|0	tr|A0A1D6EC46|A0A1D6EC46_MAIZE/tr|A0A1D6EC48|A0A1D6EC48_MAIZE/tr|A0A1D6EC49|A0A1D6EC49_MAIZE/tr|A0A1D6EC50|A0A1D6EC50_MAIZE/tr|A0A1D6EC51|A0A1D6EC51_MAIZE/tr|A0A1D6EC52|A0A1D6EC52_MAIZE/tr|A0A1D6J609|A0A1D6J609_MAIZE/tr|A0A1D6J611|A0A1D6J611_MAIZE/tr|A0A1D6J612|A0A1D6J612_MAIZE/tr|A0A1D6J615|A0A1D6J615_MAIZE/tr|A0A1D6J617|A0A1D6J617_MAIZE/tr|A0A1D6J619|A0A1D6J619_MAIZE/tr|A0A1D6J623|A0A1D6J623_MA…		5.38	0	15.994919 Oxidation (M)	0	2	MASCOT		T
	YAS202409180088-1_BM6,53234	K.M*PTLEEYGTNLTK.L ! -.M*PTLEEYGTNLTK.L	1512.73	-0.00077	2	1	21.78	0	0.827	0|0	tr|A0A1D6EC43|A0A1D6EC43_MAIZE/tr|A0A1D6EC44|A0A1D6EC44_MAIZE/tr|A0A1D6EC45|A0A1D6EC45_MAIZE/tr|A0A1D6EC46|A0A1D6EC46_MAIZE/tr|A0A1D6EC48|A0A1D6EC48_MAIZE/tr|A0A1D6EC49|A0A1D6EC49_MAIZE/tr|A0A1D6EC50|A0A1D6EC50_MAIZE/tr|A0A1D6G4J7|A0A1D6G4J7_MAIZE/tr|A0A1D6IAH3|A0A1D6IAH3_MAIZE/tr|A0A1D6IXA1|A0A1D6IXA1_MAIZE/tr|A0A1D6J609|A0A1D6J609_MAIZE/tr|A0A1D6J610|A0A1D6J610_MAIZE/tr|A0A1D6J611|A0A1D6J611_MA…		4.53	0	15.994919 Oxidation (M)	0	2	MASCOT		T
	YAS202409180088-1_BM6,55803	K.MPTLEEYGTNLTK.L ! -.MPTLEEYGTNLTK.L	1496.73	-0.00454	2	1	68.56	0	2.15e-05	0|0	tr|A0A1D6EC43|A0A1D6EC43_MAIZE/tr|A0A1D6EC44|A0A1D6EC44_MAIZE/tr|A0A1D6EC45|A0A1D6EC45_MAIZE/tr|A0A1D6EC46|A0A1D6EC46_MAIZE/tr|A0A1D6EC48|A0A1D6EC48_MAIZE/tr|A0A1D6EC49|A0A1D6EC49_MAIZE/tr|A0A1D6EC50|A0A1D6EC50_MAIZE/tr|A0A1D6G4J7|A0A1D6G4J7_MAIZE/tr|A0A1D6IAH3|A0A1D6IAH3_MAIZE/tr|A0A1D6IXA1|A0A1D6IXA1_MAIZE/tr|A0A1D6J609|A0A1D6J609_MAIZE/tr|A0A1D6J610|A0A1D6J610_MAIZE/tr|A0A1D6J611|A0A1D6J611_MA…		4.53	0		0	2	MASCOT		T
	YAS202409180088-1_BM6,46075	K.NNPCLIGEPGVGK.T	1354.68	-0.00627	2	1	37.34	0	0.0273	0|0	tr|A0A1D6EC43|A0A1D6EC43_MAIZE/tr|A0A1D6EC44|A0A1D6EC44_MAIZE/tr|A0A1D6EC45|A0A1D6EC45_MAIZE/tr|A0A1D6EC46|A0A1D6EC46_MAIZE/tr|A0A1D6EC48|A0A1D6EC48_MAIZE/tr|A0A1D6EC49|A0A1D6EC49_MAIZE/tr|A0A1D6EC50|A0A1D6EC50_MAIZE/tr|A0A1D6EC51|A0A1D6EC51_MAIZE/tr|A0A1D6IXA1|A0A1D6IXA1_MAIZE/tr|A0A1D6J609|A0A1D6J609_MAIZE/tr|A0A1D6J610|A0A1D6J610_MAIZE/tr|A0A1D6J611|A0A1D6J611_MAIZE/tr|A0A1D6J612|A0A1D6J612_MA…		5.99	0		0	2	MASCOT		T
	YAS202409180088-1_BM6,57841	K.NPNRPIASFIFSGPTGVGK.S	1959.04	-0.00282	3	1	42.33	0	0.00733	0|0	tr|A0A1D6EC46|A0A1D6EC46_MAIZE/tr|A0A1D6EC48|A0A1D6EC48_MAIZE/tr|A0A1D6EC49|A0A1D6EC49_MAIZE/tr|A0A1D6EC50|A0A1D6EC50_MAIZE/tr|A0A1D6EC51|A0A1D6EC51_MAIZE/tr|A0A1D6EC52|A0A1D6EC52_MAIZE/tr|A0A1D6J609|A0A1D6J609_MAIZE/tr|A0A1D6J611|A0A1D6J611_MAIZE/tr|A0A1D6J612|A0A1D6J612_MAIZE/tr|A0A1D6J615|A0A1D6J615_MAIZE/tr|A0A1D6J617|A0A1D6J617_MAIZE/tr|A0A1D6J619|A0A1D6J619_MAIZE/tr|A0A1D6J623|A0A1D6J623_MA…		11	0		0	2	MASCOT		T
	YAS202409180088-1_BM6,57847	K.NPNRPIASFIFSGPTGVGK.S	1959.04	-0.00281	2	1	57.29	0	0.000234	0|0	tr|A0A1D6EC46|A0A1D6EC46_MAIZE/tr|A0A1D6EC48|A0A1D6EC48_MAIZE/tr|A0A1D6EC49|A0A1D6EC49_MAIZE/tr|A0A1D6EC50|A0A1D6EC50_MAIZE/tr|A0A1D6EC51|A0A1D6EC51_MAIZE/tr|A0A1D6EC52|A0A1D6EC52_MAIZE/tr|A0A1D6J609|A0A1D6J609_MAIZE/tr|A0A1D6J611|A0A1D6J611_MAIZE/tr|A0A1D6J612|A0A1D6J612_MAIZE/tr|A0A1D6J615|A0A1D6J615_MAIZE/tr|A0A1D6J617|A0A1D6J617_MAIZE/tr|A0A1D6J619|A0A1D6J619_MAIZE/tr|A0A1D6J623|A0A1D6J623_MA…		11	0		0	2	MASCOT		T
	YAS202409180088-1_BM6,56323	K.NTLLIM*TSNVGSSVIEK.G	1821.96	-0.00223	2	1	111.6	0	1.01e-09	0|0	tr|A0A1D6EC46|A0A1D6EC46_MAIZE/tr|A0A1D6EC48|A0A1D6EC48_MAIZE/tr|A0A1D6EC49|A0A1D6EC49_MAIZE/tr|A0A1D6EC50|A0A1D6EC50_MAIZE/tr|A0A1D6EC51|A0A1D6EC51_MAIZE/tr|A0A1D6EC52|A0A1D6EC52_MAIZE/tr|A0A1D6IXA0|A0A1D6IXA0_MAIZE/tr|A0A1D6IXA1|A0A1D6IXA1_MAIZE/tr|A0A1D6J609|A0A1D6J609_MAIZE/tr|A0A1D6J611|A0A1D6J611_MAIZE/tr|A0A1D6J612|A0A1D6J612_MAIZE/tr|A0A1D6J615|A0A1D6J615_MAIZE/tr|A0A1D6J617|A0A1D6J617_MA…		6	0	15.994919 Oxidation (M)	0	2	MASCOT		T
	YAS202409180088-1_BM6,59178	K.NTLLIMTSNVGSSVIEK.G	1805.97	0.00063	2	1	92.45	0	8.46e-08	0|0	tr|A0A1D6EC46|A0A1D6EC46_MAIZE/tr|A0A1D6EC48|A0A1D6EC48_MAIZE/tr|A0A1D6EC49|A0A1D6EC49_MAIZE/tr|A0A1D6EC50|A0A1D6EC50_MAIZE/tr|A0A1D6EC51|A0A1D6EC51_MAIZE/tr|A0A1D6EC52|A0A1D6EC52_MAIZE/tr|A0A1D6IXA0|A0A1D6IXA0_MAIZE/tr|A0A1D6IXA1|A0A1D6IXA1_MAIZE/tr|A0A1D6J609|A0A1D6J609_MAIZE/tr|A0A1D6J611|A0A1D6J611_MAIZE/tr|A0A1D6J612|A0A1D6J612_MAIZE/tr|A0A1D6J615|A0A1D6J615_MAIZE/tr|A0A1D6J617|A0A1D6J617_MA…		6	0		0	2	MASCOT		T
	YAS202409180088-1_BM6,52228	K.RVLELSLEEAR.Q	1314.74	0.00119	3	1	28.39	0	0.221	0|0	tr|A0A1D6EC43|A0A1D6EC43_MAIZE/tr|A0A1D6EC44|A0A1D6EC44_MAIZE/tr|A0A1D6EC45|A0A1D6EC45_MAIZE/tr|A0A1D6EC46|A0A1D6EC46_MAIZE/tr|A0A1D6EC48|A0A1D6EC48_MAIZE/tr|A0A1D6EC50|A0A1D6EC50_MAIZE/tr|A0A1D6IXA1|A0A1D6IXA1_MAIZE/tr|A0A1D6J609|A0A1D6J609_MAIZE/tr|A0A1D6J610|A0A1D6J610_MAIZE/tr|A0A1D6J611|A0A1D6J611_MAIZE/tr|A0A1D6J613|A0A1D6J613_MAIZE/tr|A0A1D6J617|A0A1D6J617_MAIZE/tr|A0A1D6J619|A0A1D6J619_MA…		4.79	1		0	2	MASCOT		T
	YAS202409180088-1_BM6,42355	K.SLVTEELK.Q	918.514	0.00032	2	1	39.73	0	0.0213	0|0	tr|A0A1D6EC46|A0A1D6EC46_MAIZE/tr|A0A1D6EC48|A0A1D6EC48_MAIZE/tr|A0A1D6EC49|A0A1D6EC49_MAIZE/tr|A0A1D6EC50|A0A1D6EC50_MAIZE/tr|A0A1D6EC52|A0A1D6EC52_MAIZE/tr|A0A1D6J609|A0A1D6J609_MAIZE/tr|A0A1D6J611|A0A1D6J611_MAIZE/tr|A0A1D6J612|A0A1D6J612_MAIZE/tr|A0A1D6J615|A0A1D6J615_MAIZE/tr|A0A1D6J617|A0A1D6J617_MAIZE/tr|A0A1D6J619|A0A1D6J619_MAIZE/tr|A0A1D6J623|A0A1D6J623_MAIZE/tr|A0A1D6J630|A0A1D6J630_MA…		4.53	0		0	2	MASCOT		T
	YAS202409180088-1_BM6,42880	K.SLVTEELK.Q	918.514	0.00162	2	1	35.71	0	0.054	0|0	tr|A0A1D6EC46|A0A1D6EC46_MAIZE/tr|A0A1D6EC48|A0A1D6EC48_MAIZE/tr|A0A1D6EC49|A0A1D6EC49_MAIZE/tr|A0A1D6EC50|A0A1D6EC50_MAIZE/tr|A0A1D6EC52|A0A1D6EC52_MAIZE/tr|A0A1D6J609|A0A1D6J609_MAIZE/tr|A0A1D6J611|A0A1D6J611_MAIZE/tr|A0A1D6J612|A0A1D6J612_MAIZE/tr|A0A1D6J615|A0A1D6J615_MAIZE/tr|A0A1D6J617|A0A1D6J617_MAIZE/tr|A0A1D6J619|A0A1D6J619_MAIZE/tr|A0A1D6J623|A0A1D6J623_MAIZE/tr|A0A1D6J630|A0A1D6J630_MA…		4.53	0		0	2	MASCOT		T
	YAS202409180088-1_BM6,23565	K.SM*GINLK.D	778.413	0.00069	2	1	34.76	0	0.055	0|0	tr|A0A1D6EC43|A0A1D6EC43_MAIZE/tr|A0A1D6EC44|A0A1D6EC44_MAIZE/tr|A0A1D6EC45|A0A1D6EC45_MAIZE/tr|A0A1D6EC46|A0A1D6EC46_MAIZE/tr|A0A1D6EC48|A0A1D6EC48_MAIZE/tr|A0A1D6J609|A0A1D6J609_MAIZE/tr|A0A1D6J610|A0A1D6J610_MAIZE/tr|A0A1D6J611|A0A1D6J611_MAIZE/tr|A0A1D6J613|A0A1D6J613_MAIZE/tr|A0A1D6J617|A0A1D6J617_MAIZE/tr|A0A1D6J619|A0A1D6J619_MAIZE/tr|A0A1D6J622|A0A1D6J622_MAIZE/tr|A0A1D6J626|A0A1D6J626_MA…		8.47	0	15.994919 Oxidation (M)	0	2	MASCOT		T
	YAS202409180088-1_BM6,35170	K.TAIAEGLAQR.I	1029.57	0.0001	2	1	78.55	0	2.61e-06	0|0	tr|A0A1D6H2L6|A0A1D6H2L6_MAIZE/tr|A0A1D6K5Y7|A0A1D6K5Y7_MAIZE/tr|A0A804PF81|A0A804PF81_MAIZE/tr|A0A1D6EC43|A0A1D6EC43_MAIZE/tr|A0A1D6EC44|A0A1D6EC44_MAIZE/tr|A0A1D6EC45|A0A1D6EC45_MAIZE/tr|A0A1D6EC46|A0A1D6EC46_MAIZE/tr|A0A1D6EC48|A0A1D6EC48_MAIZE/tr|A0A1D6EC49|A0A1D6EC49_MAIZE/tr|A0A1D6EC50|A0A1D6EC50_MAIZE/tr|A0A1D6EC51|A0A1D6EC51_MAIZE/tr|A0A1D6IXA1|A0A1D6IXA1_MAIZE/tr|A0A1D6J609|A0A1D6J609_MA…		5.66	0		0	2	MASCOT		T
	YAS202409180088-1_BM6,37543	K.VIM*LAQEEAR.R	1175.61	-0.00101	2	1	47.78	0	0.00342	0|0	tr|A0A1D6EC43|A0A1D6EC43_MAIZE/tr|A0A1D6EC44|A0A1D6EC44_MAIZE/tr|A0A1D6EC45|A0A1D6EC45_MAIZE/tr|A0A1D6EC46|A0A1D6EC46_MAIZE/tr|A0A1D6EC48|A0A1D6EC48_MAIZE/tr|A0A1D6J609|A0A1D6J609_MAIZE/tr|A0A1D6J610|A0A1D6J610_MAIZE/tr|A0A1D6J611|A0A1D6J611_MAIZE/tr|A0A1D6J613|A0A1D6J613_MAIZE/tr|A0A1D6J615|A0A1D6J615_MAIZE/tr|A0A1D6J617|A0A1D6J617_MAIZE/tr|A0A1D6J621|A0A1D6J621_MAIZE/tr|A0A1D6J622|A0A1D6J622_MA…		4.53	0	15.994919 Oxidation (M)	0	2	MASCOT		T
	YAS202409180088-1_BM6,45843	K.VIMLAQEEAR.R	1159.61	-0.00213	2	1	34.17	0	0.0727	0|0	tr|A0A1D6EC43|A0A1D6EC43_MAIZE/tr|A0A1D6EC44|A0A1D6EC44_MAIZE/tr|A0A1D6EC45|A0A1D6EC45_MAIZE/tr|A0A1D6EC46|A0A1D6EC46_MAIZE/tr|A0A1D6EC48|A0A1D6EC48_MAIZE/tr|A0A1D6J609|A0A1D6J609_MAIZE/tr|A0A1D6J610|A0A1D6J610_MAIZE/tr|A0A1D6J611|A0A1D6J611_MAIZE/tr|A0A1D6J613|A0A1D6J613_MAIZE/tr|A0A1D6J615|A0A1D6J615_MAIZE/tr|A0A1D6J617|A0A1D6J617_MAIZE/tr|A0A1D6J621|A0A1D6J621_MAIZE/tr|A0A1D6J622|A0A1D6J622_MA…		4.53	0		0	2	MASCOT		T
	YAS202409180088-1_BM6,60965	K.VITLDMGLLVAGTK.Y	1430.83	-0.00351	2	1	37.6	0	0.016	0|0	tr|A0A1D6EC43|A0A1D6EC43_MAIZE/tr|A0A1D6EC44|A0A1D6EC44_MAIZE/tr|A0A1D6EC45|A0A1D6EC45_MAIZE/tr|A0A1D6EC46|A0A1D6EC46_MAIZE/tr|A0A1D6EC48|A0A1D6EC48_MAIZE/tr|A0A1D6EC49|A0A1D6EC49_MAIZE/tr|A0A1D6EC50|A0A1D6EC50_MAIZE/tr|A0A1D6EC51|A0A1D6EC51_MAIZE/tr|A0A1D6IXA1|A0A1D6IXA1_MAIZE/tr|A0A1D6J609|A0A1D6J609_MAIZE/tr|A0A1D6J610|A0A1D6J610_MAIZE/tr|A0A1D6J611|A0A1D6J611_MAIZE/tr|A0A1D6J612|A0A1D6J612_MA…		5.81	0		0	2	MASCOT		T
	YAS202409180088-1_BM6,59096	K.VPEPTVDETIQILR.G	1609.88	-0.00469	3	1	26.53	0	0.248	0|0	tr|A0A1D6EC43|A0A1D6EC43_MAIZE/tr|A0A1D6EC44|A0A1D6EC44_MAIZE/tr|A0A1D6EC45|A0A1D6EC45_MAIZE/tr|A0A1D6EC46|A0A1D6EC46_MAIZE/tr|A0A1D6EC48|A0A1D6EC48_MAIZE/tr|A0A1D6EC49|A0A1D6EC49_MAIZE/tr|A0A1D6EC50|A0A1D6EC50_MAIZE/tr|A0A1D6EC51|A0A1D6EC51_MAIZE/tr|A0A1D6EC52|A0A1D6EC52_MAIZE/tr|A0A1D6J609|A0A1D6J609_MAIZE/tr|A0A1D6J610|A0A1D6J610_MAIZE/tr|A0A1D6J611|A0A1D6J611_MAIZE/tr|A0A1D6J612|A0A1D6J612_MA…		4.14	0		0	2	MASCOT		T
	YAS202409180088-1_BM6,6543	R.EGEGVAAR.V	788.39	0.00201	2	1	51.26	0	0.000786	0|0	tr|A0A1D6EC43|A0A1D6EC43_MAIZE/tr|A0A1D6EC44|A0A1D6EC44_MAIZE/tr|A0A1D6EC45|A0A1D6EC45_MAIZE/tr|A0A1D6EC46|A0A1D6EC46_MAIZE/tr|A0A1D6EC50|A0A1D6EC50_MAIZE/tr|A0A1D6IXA1|A0A1D6IXA1_MAIZE/tr|A0A1D6J609|A0A1D6J609_MAIZE/tr|A0A1D6J610|A0A1D6J610_MAIZE/tr|A0A1D6J611|A0A1D6J611_MAIZE/tr|A0A1D6J612|A0A1D6J612_MAIZE/tr|A0A1D6J613|A0A1D6J613_MAIZE/tr|A0A1D6J617|A0A1D6J617_MAIZE/tr|A0A1D6J619|A0A1D6J619_MA…		4.53	0		0	2	MASCOT		T
	YAS202409180088-1_BM6,7114	R.EGEGVAAR.V	788.39	9e-05	2	1	51.34	0	0.000796	0|0	tr|A0A1D6EC43|A0A1D6EC43_MAIZE/tr|A0A1D6EC44|A0A1D6EC44_MAIZE/tr|A0A1D6EC45|A0A1D6EC45_MAIZE/tr|A0A1D6EC46|A0A1D6EC46_MAIZE/tr|A0A1D6EC50|A0A1D6EC50_MAIZE/tr|A0A1D6IXA1|A0A1D6IXA1_MAIZE/tr|A0A1D6J609|A0A1D6J609_MAIZE/tr|A0A1D6J610|A0A1D6J610_MAIZE/tr|A0A1D6J611|A0A1D6J611_MAIZE/tr|A0A1D6J612|A0A1D6J612_MAIZE/tr|A0A1D6J613|A0A1D6J613_MAIZE/tr|A0A1D6J617|A0A1D6J617_MAIZE/tr|A0A1D6J619|A0A1D6J619_MA…		4.53	0		0	2	MASCOT		T
	YAS202409180088-1_BM6,20224	R.FLPDK.A	619.345	0.00098	2	1	22.03	0	1.22	0|0	tr|A0A1D6H2L6|A0A1D6H2L6_MAIZE/tr|A0A1D6K5Y7|A0A1D6K5Y7_MAIZE/tr|A0A804PF81|A0A804PF81_MAIZE/tr|A0A1D6EC43|A0A1D6EC43_MAIZE/tr|A0A1D6EC46|A0A1D6EC46_MAIZE/tr|A0A1D6EC48|A0A1D6EC48_MAIZE/tr|A0A1D6EC49|A0A1D6EC49_MAIZE/tr|A0A1D6EC50|A0A1D6EC50_MAIZE/tr|A0A1D6EC51|A0A1D6EC51_MAIZE/tr|A0A1D6EC52|A0A1D6EC52_MAIZE/tr|A0A1D6IXA1|A0A1D6IXA1_MAIZE/tr|A0A1D6J609|A0A1D6J609_MAIZE/tr|A0A1D6J611|A0A1D6J611_MA…		5.84	0		0	2	MASCOT		T
	YAS202409180088-1_BM6,56260	R.GELQCIGATTLDEYR.K	1725.81	0.00201	2	1	79.76	0	1.01e-06	0|0	tr|A0A1D6EC43|A0A1D6EC43_MAIZE/tr|A0A1D6EC44|A0A1D6EC44_MAIZE/tr|A0A1D6EC45|A0A1D6EC45_MAIZE/tr|A0A1D6EC46|A0A1D6EC46_MAIZE/tr|A0A1D6EC48|A0A1D6EC48_MAIZE/tr|A0A1D6EC49|A0A1D6EC49_MAIZE/tr|A0A1D6EC50|A0A1D6EC50_MAIZE/tr|A0A1D6EC51|A0A1D6EC51_MAIZE/tr|A0A1D6EC52|A0A1D6EC52_MAIZE/tr|A0A1D6IXA1|A0A1D6IXA1_MAIZE/tr|A0A1D6J609|A0A1D6J609_MAIZE/tr|A0A1D6J610|A0A1D6J610_MAIZE/tr|A0A1D6J611|A0A1D6J611_MA…		4.14	0		0	2	MASCOT		T
	YAS202409180088-1_BM6,54097	R.GELQCIGATTLDEYRK.H ! R.GELQCIGATTLDEYRK.L	1853.91	-0.00498	3	1	40.15	0	0.0136	0|0	tr|A0A1D6EC43|A0A1D6EC43_MAIZE/tr|A0A1D6EC44|A0A1D6EC44_MAIZE/tr|A0A1D6EC45|A0A1D6EC45_MAIZE/tr|A0A1D6EC46|A0A1D6EC46_MAIZE/tr|A0A1D6EC48|A0A1D6EC48_MAIZE/tr|A0A1D6EC49|A0A1D6EC49_MAIZE/tr|A0A1D6EC50|A0A1D6EC50_MAIZE/tr|A0A1D6EC51|A0A1D6EC51_MAIZE/tr|A0A1D6EC52|A0A1D6EC52_MAIZE/tr|A0A1D6J609|A0A1D6J609_MAIZE/tr|A0A1D6J610|A0A1D6J610_MAIZE/tr|A0A1D6J611|A0A1D6J611_MAIZE/tr|A0A1D6J612|A0A1D6J612_MA…		4.68	1		0	2	MASCOT		T
	YAS202409180088-1_BM6,60457	R.GSGFVAVEIPFTPR.A	1476.78	-0.00369	2	1	55.29	0	0.000521	0|0	tr|A0A1D6EC43|A0A1D6EC43_MAIZE/tr|A0A1D6EC44|A0A1D6EC44_MAIZE/tr|A0A1D6EC45|A0A1D6EC45_MAIZE/tr|A0A1D6EC46|A0A1D6EC46_MAIZE/tr|A0A1D6EC48|A0A1D6EC48_MAIZE/tr|A0A1D6EC50|A0A1D6EC50_MAIZE/tr|A0A1D6J609|A0A1D6J609_MAIZE/tr|A0A1D6J610|A0A1D6J610_MAIZE/tr|A0A1D6J611|A0A1D6J611_MAIZE/tr|A0A1D6J613|A0A1D6J613_MAIZE/tr|A0A1D6J617|A0A1D6J617_MAIZE/tr|A0A1D6J619|A0A1D6J619_MAIZE/tr|A0A1D6J622|A0A1D6J622_MA…		6	0		0	2	MASCOT		T
	YAS202409180088-1_BM6,13124	R.HAQLPDEAK.E	1008.51	-0.00026	2	1	44.07	0	0.00539	0|0	tr|A0A1D6EC43|A0A1D6EC43_MAIZE/tr|A0A1D6EC46|A0A1D6EC46_MAIZE/tr|A0A1D6EC48|A0A1D6EC48_MAIZE/tr|A0A1D6EC49|A0A1D6EC49_MAIZE/tr|A0A1D6EC50|A0A1D6EC50_MAIZE/tr|A0A1D6EC51|A0A1D6EC51_MAIZE/tr|A0A1D6EC52|A0A1D6EC52_MAIZE/tr|A0A1D6J609|A0A1D6J609_MAIZE/tr|A0A1D6J611|A0A1D6J611_MAIZE/tr|A0A1D6J612|A0A1D6J612_MAIZE/tr|A0A1D6J613|A0A1D6J613_MAIZE/tr|A0A1D6J615|A0A1D6J615_MAIZE/tr|A0A1D6J617|A0A1D6J617_MA…		5.32	0		0	2	MASCOT		T
	YAS202409180088-1_BM6,41203	R.IANGDVPETIEGK.K	1342.68	-0.00151	2	1	62.33	0	8.55e-05	0|0	tr|A0A1D6EC43|A0A1D6EC43_MAIZE/tr|A0A1D6EC44|A0A1D6EC44_MAIZE/tr|A0A1D6EC45|A0A1D6EC45_MAIZE/tr|A0A1D6EC46|A0A1D6EC46_MAIZE/tr|A0A1D6EC48|A0A1D6EC48_MAIZE/tr|A0A1D6EC49|A0A1D6EC49_MAIZE/tr|A0A1D6EC50|A0A1D6EC50_MAIZE/tr|A0A1D6EC51|A0A1D6EC51_MAIZE/tr|A0A3L6FXC2|A0A3L6FXC2_MAIZE		4.14	0		0	2	MASCOT		T
	YAS202409180088-1_BM6,25060	R.IIGQDEAVK.A	972.536	-0.00084	2	1	34.32	0	0.0613	0|0	tr|A0A1D6EC46|A0A1D6EC46_MAIZE/tr|A0A1D6EC48|A0A1D6EC48_MAIZE/tr|A0A1D6EC49|A0A1D6EC49_MAIZE/tr|A0A1D6EC50|A0A1D6EC50_MAIZE/tr|A0A1D6EC51|A0A1D6EC51_MAIZE/tr|A0A1D6EC52|A0A1D6EC52_MAIZE/tr|A0A1D6J609|A0A1D6J609_MAIZE/tr|A0A1D6J611|A0A1D6J611_MAIZE/tr|A0A1D6J612|A0A1D6J612_MAIZE/tr|A0A1D6J615|A0A1D6J615_MAIZE/tr|A0A1D6J617|A0A1D6J617_MAIZE/tr|A0A1D6J619|A0A1D6J619_MAIZE/tr|A0A1D6J623|A0A1D6J623_MA…		4.37	0		0	2	MASCOT		T
	YAS202409180088-1_BM6,25621	R.IIGQDEAVK.A	972.536	-0.0021	2	1	21.85	0	1.05	0|0	tr|A0A1D6EC46|A0A1D6EC46_MAIZE/tr|A0A1D6EC48|A0A1D6EC48_MAIZE/tr|A0A1D6EC49|A0A1D6EC49_MAIZE/tr|A0A1D6EC50|A0A1D6EC50_MAIZE/tr|A0A1D6EC51|A0A1D6EC51_MAIZE/tr|A0A1D6EC52|A0A1D6EC52_MAIZE/tr|A0A1D6J609|A0A1D6J609_MAIZE/tr|A0A1D6J611|A0A1D6J611_MAIZE/tr|A0A1D6J612|A0A1D6J612_MAIZE/tr|A0A1D6J615|A0A1D6J615_MAIZE/tr|A0A1D6J617|A0A1D6J617_MAIZE/tr|A0A1D6J619|A0A1D6J619_MAIZE/tr|A0A1D6J623|A0A1D6J623_MA…		4.37	0		0	2	MASCOT		T
	YAS202409180088-1_BM6,53523	R.KIGFDLDYDEK.D	1342.65	-0.00083	3	1	31.92	0	0.0752	0|0	tr|A0A1D6EC46|A0A1D6EC46_MAIZE/tr|A0A1D6EC48|A0A1D6EC48_MAIZE/tr|A0A1D6EC49|A0A1D6EC49_MAIZE/tr|A0A1D6EC50|A0A1D6EC50_MAIZE/tr|A0A1D6EC51|A0A1D6EC51_MAIZE/tr|A0A1D6EC52|A0A1D6EC52_MAIZE/tr|A0A1D6J609|A0A1D6J609_MAIZE/tr|A0A1D6J611|A0A1D6J611_MAIZE/tr|A0A1D6J612|A0A1D6J612_MAIZE/tr|A0A1D6J615|A0A1D6J615_MAIZE/tr|A0A1D6J617|A0A1D6J617_MAIZE/tr|A0A1D6J619|A0A1D6J619_MAIZE/tr|A0A1D6J623|A0A1D6J623_MA…		4.23	1		0	2	MASCOT		T
	YAS202409180088-1_BM6,53844	R.LDEM*IVFR.Q	1038.53	-0.00151	2	1	33.96	0	0.0527	0|0	tr|A0A1D6EC46|A0A1D6EC46_MAIZE/tr|A0A1D6EC48|A0A1D6EC48_MAIZE/tr|A0A1D6EC49|A0A1D6EC49_MAIZE/tr|A0A1D6EC50|A0A1D6EC50_MAIZE/tr|A0A1D6EC52|A0A1D6EC52_MAIZE/tr|A0A1D6IXA0|A0A1D6IXA0_MAIZE/tr|A0A1D6IXA1|A0A1D6IXA1_MAIZE/tr|A0A1D6J609|A0A1D6J609_MAIZE/tr|A0A1D6J611|A0A1D6J611_MAIZE/tr|A0A1D6J612|A0A1D6J612_MAIZE/tr|A0A1D6J615|A0A1D6J615_MAIZE/tr|A0A1D6J617|A0A1D6J617_MAIZE/tr|A0A1D6J619|A0A1D6J619_MA…		4.37	0	15.994919 Oxidation (M)	0	2	MASCOT		T
	YAS202409180088-1_BM6,53146	R.LDMSEFM*ER.H	1173.49	-0.00255	2	1	22.35	0	0.104	0|0	tr|A0A1D6EC46|A0A1D6EC46_MAIZE/tr|A0A1D6EC48|A0A1D6EC48_MAIZE/tr|A0A1D6EC49|A0A1D6EC49_MAIZE/tr|A0A1D6EC50|A0A1D6EC50_MAIZE/tr|A0A1D6EC51|A0A1D6EC51_MAIZE/tr|A0A1D6EC52|A0A1D6EC52_MAIZE/tr|A0A1D6IXA0|A0A1D6IXA0_MAIZE/tr|A0A1D6IXA1|A0A1D6IXA1_MAIZE/tr|A0A1D6J609|A0A1D6J609_MAIZE/tr|A0A1D6J611|A0A1D6J611_MAIZE/tr|A0A1D6J612|A0A1D6J612_MAIZE/tr|A0A1D6J615|A0A1D6J615_MAIZE/tr|A0A1D6J617|A0A1D6J617_MA…		4.14	0	15.994919 Oxidation (M)	0	2	MASCOT		T
	YAS202409180088-1_BM6,61483	R.LGHNFVGTEQILLGLIGEGTGIAAK.V	2508.38	-0.00744	2	1	103.01	0	3.47e-09	0|0	tr|A0A1D6EC43|A0A1D6EC43_MAIZE/tr|A0A1D6EC44|A0A1D6EC44_MAIZE/tr|A0A1D6EC45|A0A1D6EC45_MAIZE/tr|A0A1D6EC46|A0A1D6EC46_MAIZE/tr|A0A1D6EC48|A0A1D6EC48_MAIZE/tr|A0A1D6J609|A0A1D6J609_MAIZE/tr|A0A1D6J610|A0A1D6J610_MAIZE/tr|A0A1D6J611|A0A1D6J611_MAIZE/tr|A0A1D6J613|A0A1D6J613_MAIZE/tr|A0A1D6J615|A0A1D6J615_MAIZE/tr|A0A1D6J617|A0A1D6J617_MAIZE/tr|A0A1D6J622|A0A1D6J622_MAIZE/tr|A0A1D6J626|A0A1D6J626_MA…		5.4	0		0	2	MASCOT		T
	YAS202409180088-1_BM6,39756	R.LLEDSLAEK.M	1017.55	-0.00125	2	1	40.04	0	0.0186	0|0	tr|A0A1D6EC46|A0A1D6EC46_MAIZE/tr|A0A1D6EC48|A0A1D6EC48_MAIZE/tr|A0A1D6EC49|A0A1D6EC49_MAIZE/tr|A0A1D6EC50|A0A1D6EC50_MAIZE/tr|A0A1D6EC52|A0A1D6EC52_MAIZE/tr|A0A1D6IXA0|A0A1D6IXA0_MAIZE/tr|A0A1D6IXA1|A0A1D6IXA1_MAIZE/tr|A0A1D6J609|A0A1D6J609_MAIZE/tr|A0A1D6J611|A0A1D6J611_MAIZE/tr|A0A1D6J612|A0A1D6J612_MAIZE/tr|A0A1D6J615|A0A1D6J615_MAIZE/tr|A0A1D6J617|A0A1D6J617_MAIZE/tr|A0A1D6J619|A0A1D6J619_MA…		4.14	0		0	2	MASCOT		T
	YAS202409180088-1_BM6,40220	R.LLEDSLAEK.M	1017.55	-0.00117	2	1	39.57	0	0.0207	0|0	tr|A0A1D6EC46|A0A1D6EC46_MAIZE/tr|A0A1D6EC48|A0A1D6EC48_MAIZE/tr|A0A1D6EC49|A0A1D6EC49_MAIZE/tr|A0A1D6EC50|A0A1D6EC50_MAIZE/tr|A0A1D6EC52|A0A1D6EC52_MAIZE/tr|A0A1D6IXA0|A0A1D6IXA0_MAIZE/tr|A0A1D6IXA1|A0A1D6IXA1_MAIZE/tr|A0A1D6J609|A0A1D6J609_MAIZE/tr|A0A1D6J611|A0A1D6J611_MAIZE/tr|A0A1D6J612|A0A1D6J612_MAIZE/tr|A0A1D6J615|A0A1D6J615_MAIZE/tr|A0A1D6J617|A0A1D6J617_MAIZE/tr|A0A1D6J619|A0A1D6J619_MA…		4.14	0		0	2	MASCOT		T
	YAS202409180088-1_BM6,30028	R.M*VGESTEAVGAGVGGGSSGQK.M ! -.M*VGESTEAVGAGVGGGSSGQK.M	1880.87	-0.00199	2	1	152.65	0	5.21e-14	0|0	tr|A0A1D6EC43|A0A1D6EC43_MAIZE/tr|A0A1D6EC44|A0A1D6EC44_MAIZE/tr|A0A1D6EC45|A0A1D6EC45_MAIZE/tr|A0A1D6EC46|A0A1D6EC46_MAIZE/tr|A0A1D6EC48|A0A1D6EC48_MAIZE/tr|A0A1D6EC50|A0A1D6EC50_MAIZE/tr|A0A1D6J609|A0A1D6J609_MAIZE/tr|A0A1D6J610|A0A1D6J610_MAIZE/tr|A0A1D6J611|A0A1D6J611_MAIZE/tr|A0A1D6J612|A0A1D6J612_MAIZE/tr|A0A1D6J613|A0A1D6J613_MAIZE/tr|A0A1D6J615|A0A1D6J615_MAIZE/tr|A0A1D6J617|A0A1D6J617_MA…		4.53	0	15.994919 Oxidation (M)	0	2	MASCOT		T
	YAS202409180088-1_BM6,35870	R.MVGESTEAVGAGVGGGSSGQK.M ! -.MVGESTEAVGAGVGGGSSGQK.M	1864.87	-0.00533	2	1	29.32	0	0.141	0|0	tr|A0A1D6EC43|A0A1D6EC43_MAIZE/tr|A0A1D6EC44|A0A1D6EC44_MAIZE/tr|A0A1D6EC45|A0A1D6EC45_MAIZE/tr|A0A1D6EC46|A0A1D6EC46_MAIZE/tr|A0A1D6EC48|A0A1D6EC48_MAIZE/tr|A0A1D6EC50|A0A1D6EC50_MAIZE/tr|A0A1D6J609|A0A1D6J609_MAIZE/tr|A0A1D6J610|A0A1D6J610_MAIZE/tr|A0A1D6J611|A0A1D6J611_MAIZE/tr|A0A1D6J612|A0A1D6J612_MAIZE/tr|A0A1D6J613|A0A1D6J613_MAIZE/tr|A0A1D6J615|A0A1D6J615_MAIZE/tr|A0A1D6J617|A0A1D6J617_MA…		4.53	0		0	2	MASCOT		T
	YAS202409180088-1_BM6,58681	R.QLGHNYVGSEHLLLGLLR.E	2019.11	-0.00177	4	1	27.37	0	0.159	0|0	tr|A0A1D6EC43|A0A1D6EC43_MAIZE/tr|A0A1D6EC44|A0A1D6EC44_MAIZE/tr|A0A1D6EC45|A0A1D6EC45_MAIZE/tr|A0A1D6EC46|A0A1D6EC46_MAIZE/tr|A0A1D6EC50|A0A1D6EC50_MAIZE/tr|A0A3L6FXC2|A0A3L6FXC2_MAIZE		6.92	0		0	2	MASCOT		T
	YAS202409180088-1_BM6,55884	R.RRPYTVVLFDEIEK.A	1764.96	-0.00692	3	1	38.15	0	0.0164	0|0	tr|A0A1D6EC46|A0A1D6EC46_MAIZE/tr|A0A1D6EC48|A0A1D6EC48_MAIZE/tr|A0A1D6EC49|A0A1D6EC49_MAIZE/tr|A0A1D6EC50|A0A1D6EC50_MAIZE/tr|A0A1D6EC51|A0A1D6EC51_MAIZE/tr|A0A1D6EC52|A0A1D6EC52_MAIZE/tr|A0A1D6IXA0|A0A1D6IXA0_MAIZE/tr|A0A1D6IXA1|A0A1D6IXA1_MAIZE/tr|A0A1D6J609|A0A1D6J609_MAIZE/tr|A0A1D6J611|A0A1D6J611_MAIZE/tr|A0A1D6J612|A0A1D6J612_MAIZE/tr|A0A1D6J615|A0A1D6J615_MAIZE/tr|A0A1D6J617|A0A1D6J617_MA…		6.18	1		0	2	MASCOT		T
	YAS202409180088-1_BM6,15286	R.TVDFK.N	609.324	0.00096	2	1	23	0	0.594	0|0	tr|A0A1D6EC46|A0A1D6EC46_MAIZE/tr|A0A1D6EC48|A0A1D6EC48_MAIZE/tr|A0A1D6EC49|A0A1D6EC49_MAIZE/tr|A0A1D6EC50|A0A1D6EC50_MAIZE/tr|A0A1D6EC51|A0A1D6EC51_MAIZE/tr|A0A1D6EC52|A0A1D6EC52_MAIZE/tr|A0A1D6IXA0|A0A1D6IXA0_MAIZE/tr|A0A1D6IXA1|A0A1D6IXA1_MAIZE/tr|A0A1D6J609|A0A1D6J609_MAIZE/tr|A0A1D6J611|A0A1D6J611_MAIZE/tr|A0A1D6J612|A0A1D6J612_MAIZE/tr|A0A1D6J615|A0A1D6J615_MAIZE/tr|A0A1D6J617|A0A1D6J617_MA…		5.5	0		0	2	MASCOT		T
	YAS202409180088-1_BM6,51616	R.VLESLGADPNNIR.T	1397.74	-0.00275	2	1	56.79	0	0.000329	0|0	tr|A0A1D6EC43|A0A1D6EC43_MAIZE/tr|A0A1D6EC44|A0A1D6EC44_MAIZE/tr|A0A1D6EC45|A0A1D6EC45_MAIZE/tr|A0A1D6EC46|A0A1D6EC46_MAIZE/tr|A0A1D6EC50|A0A1D6EC50_MAIZE/tr|A0A1D6J610|A0A1D6J610_MAIZE/tr|A0A1D6J612|A0A1D6J612_MAIZE/tr|A0A1D6J613|A0A1D6J613_MAIZE/tr|A0A1D6J617|A0A1D6J617_MAIZE/tr|A0A1D6J619|A0A1D6J619_MAIZE/tr|A0A1D6J622|A0A1D6J622_MAIZE/tr|A0A1D6J623|A0A1D6J623_MAIZE/tr|A0A1D6J626|A0A1D6J626_MA…		4.37	0		0	2	MASCOT		T
	YAS202409180088-1_BM6,28713	R.VTQILGR.R	786.483	-0.00047	2	1	53.03	0	0.00102	0|0	tr|A0A1D6EC43|A0A1D6EC43_MAIZE/tr|A0A1D6EC44|A0A1D6EC44_MAIZE/tr|A0A1D6EC45|A0A1D6EC45_MAIZE/tr|A0A1D6EC46|A0A1D6EC46_MAIZE/tr|A0A1D6EC48|A0A1D6EC48_MAIZE/tr|A0A1D6EC49|A0A1D6EC49_MAIZE/tr|A0A1D6EC50|A0A1D6EC50_MAIZE/tr|A0A1D6EC51|A0A1D6EC51_MAIZE/tr|A0A1D6J609|A0A1D6J609_MAIZE/tr|A0A1D6J610|A0A1D6J610_MAIZE/tr|A0A1D6J611|A0A1D6J611_MAIZE/tr|A0A1D6J612|A0A1D6J612_MAIZE/tr|A0A1D6J613|A0A1D6J613_MA…		9.72	0		0	2	MASCOT		T
	YAS202409180088-1_BM6,61409	R.YTDDALIAAAQLSYQYISDR.F	2277.1	-0.00777	3	1	91.21	0	1.09e-07	0|0	tr|A0A1D6EC43|A0A1D6EC43_MAIZE/tr|A0A1D6EC46|A0A1D6EC46_MAIZE/tr|A0A1D6EC48|A0A1D6EC48_MAIZE/tr|A0A1D6EC49|A0A1D6EC49_MAIZE/tr|A0A1D6EC50|A0A1D6EC50_MAIZE/tr|A0A1D6EC51|A0A1D6EC51_MAIZE/tr|A0A1D6EC52|A0A1D6EC52_MAIZE/tr|A0A1D6J609|A0A1D6J609_MAIZE/tr|A0A1D6J611|A0A1D6J611_MAIZE/tr|A0A1D6J612|A0A1D6J612_MAIZE/tr|A0A1D6J613|A0A1D6J613_MAIZE/tr|A0A1D6J615|A0A1D6J615_MAIZE/tr|A0A1D6J617|A0A1D6J617_MA…		3.93	0		0	2	MASCOT		T
	YAS202409180088-1_BM6,61424	R.YTDDALIAAAQLSYQYISDR.F	2277.1	-0.00777	2	1	88.18	0	2.19e-07	0|0	tr|A0A1D6EC43|A0A1D6EC43_MAIZE/tr|A0A1D6EC46|A0A1D6EC46_MAIZE/tr|A0A1D6EC48|A0A1D6EC48_MAIZE/tr|A0A1D6EC49|A0A1D6EC49_MAIZE/tr|A0A1D6EC50|A0A1D6EC50_MAIZE/tr|A0A1D6EC51|A0A1D6EC51_MAIZE/tr|A0A1D6EC52|A0A1D6EC52_MAIZE/tr|A0A1D6J609|A0A1D6J609_MAIZE/tr|A0A1D6J611|A0A1D6J611_MAIZE/tr|A0A1D6J612|A0A1D6J612_MAIZE/tr|A0A1D6J613|A0A1D6J613_MAIZE/tr|A0A1D6J615|A0A1D6J615_MAIZE/tr|A0A1D6J617|A0A1D6J617_MA…		3.93	0		0	2	MASCOT		T
$2-1	tr|K7TSX2|K7TSX2_MAIZE Double Clp-N motif-containing P-loop nucleoside triphosphate hydrolase superfamily protein OS=Zea mays OX=4577 GN=103641592 PE=1 SV=1	66	46	0.5765	102070	6.23
	YAS202409180088-1_BM6,61749	K.AETESGDVGPLVTEADIQHIVSSWTGIPVEK.V	3264.63	-0.00319	3	1	75.06	0	3.95e-06	0|0	tr|A0A1D6J609|A0A1D6J609_MAIZE/tr|A0A1D6J611|A0A1D6J611_MAIZE/tr|A0A1D6J612|A0A1D6J612_MAIZE/tr|A0A1D6J615|A0A1D6J615_MAIZE/tr|A0A1D6J617|A0A1D6J617_MAIZE/tr|A0A1D6J619|A0A1D6J619_MAIZE/tr|A0A1D6J623|A0A1D6J623_MAIZE/tr|A0A1D6J630|A0A1D6J630_MAIZE/tr|A0A1D6J631|A0A1D6J631_MAIZE/tr|A0A979HKM3|A0A979HKM3_MAIZE/tr|K7TSX2|K7TSX2_MAIZE		4.08	0		0	2	MASCOT		T
	YAS202409180088-1_BM6,57484	K.AHPDVFNM*M*LQILEDGR.L	2017.95	-0.00072	3	1	54.51	0	0.000343	0|0	tr|A0A1D6EC46|A0A1D6EC46_MAIZE/tr|A0A1D6EC48|A0A1D6EC48_MAIZE/tr|A0A1D6EC49|A0A1D6EC49_MAIZE/tr|A0A1D6EC50|A0A1D6EC50_MAIZE/tr|A0A1D6EC51|A0A1D6EC51_MAIZE/tr|A0A1D6EC52|A0A1D6EC52_MAIZE/tr|A0A1D6IXA0|A0A1D6IXA0_MAIZE/tr|A0A1D6IXA1|A0A1D6IXA1_MAIZE/tr|A0A1D6J609|A0A1D6J609_MAIZE/tr|A0A1D6J611|A0A1D6J611_MAIZE/tr|A0A1D6J612|A0A1D6J612_MAIZE/tr|A0A1D6J615|A0A1D6J615_MAIZE/tr|A0A1D6J617|A0A1D6J617_MA…		4.54	0	15.994919 Oxidation (M)	0	2	MASCOT		T
	YAS202409180088-1_BM6,50416	K.AIDLIDEAGSR.V ! K.AIDLIDEAGSR.A	1159.6	0.00133	2	1	43.96	0	0.00616	0|0	tr|A0A1D6EC43|A0A1D6EC43_MAIZE/tr|A0A1D6EC46|A0A1D6EC46_MAIZE/tr|A0A1D6EC48|A0A1D6EC48_MAIZE/tr|A0A1D6EC49|A0A1D6EC49_MAIZE/tr|A0A1D6EC50|A0A1D6EC50_MAIZE/tr|A0A1D6EC51|A0A1D6EC51_MAIZE/tr|A0A1D6EC52|A0A1D6EC52_MAIZE/tr|A0A1D6IXA1|A0A1D6IXA1_MAIZE/tr|A0A1D6J609|A0A1D6J609_MAIZE/tr|A0A1D6J611|A0A1D6J611_MAIZE/tr|A0A1D6J612|A0A1D6J612_MAIZE/tr|A0A1D6J613|A0A1D6J613_MAIZE/tr|A0A1D6J615|A0A1D6J615_MA…		4.03	0		0	2	MASCOT		T
	YAS202409180088-1_BM6,52920	K.AIDLIDEAGSR.V ! K.AIDLIDEAGSR.A	1159.6	-0.00201	2	1	35.65	0	0.0476	0|0	tr|A0A1D6EC43|A0A1D6EC43_MAIZE/tr|A0A1D6EC46|A0A1D6EC46_MAIZE/tr|A0A1D6EC48|A0A1D6EC48_MAIZE/tr|A0A1D6EC49|A0A1D6EC49_MAIZE/tr|A0A1D6EC50|A0A1D6EC50_MAIZE/tr|A0A1D6EC51|A0A1D6EC51_MAIZE/tr|A0A1D6EC52|A0A1D6EC52_MAIZE/tr|A0A1D6IXA1|A0A1D6IXA1_MAIZE/tr|A0A1D6J609|A0A1D6J609_MAIZE/tr|A0A1D6J611|A0A1D6J611_MAIZE/tr|A0A1D6J612|A0A1D6J612_MAIZE/tr|A0A1D6J613|A0A1D6J613_MAIZE/tr|A0A1D6J615|A0A1D6J615_MA…		4.03	0		0	2	MASCOT		T
	YAS202409180088-1_BM6,57436	K.ALAAYYFGSEEAM*IR.L	1707.8	-0.00203	2	1	61.05	0	8.38e-05	0|0	tr|A0A1D6EC46|A0A1D6EC46_MAIZE/tr|A0A1D6EC48|A0A1D6EC48_MAIZE/tr|A0A1D6EC49|A0A1D6EC49_MAIZE/tr|A0A1D6EC50|A0A1D6EC50_MAIZE/tr|A0A1D6EC51|A0A1D6EC51_MAIZE/tr|A0A1D6EC52|A0A1D6EC52_MAIZE/tr|A0A1D6IXA0|A0A1D6IXA0_MAIZE/tr|A0A1D6IXA1|A0A1D6IXA1_MAIZE/tr|A0A1D6J609|A0A1D6J609_MAIZE/tr|A0A1D6J611|A0A1D6J611_MAIZE/tr|A0A1D6J612|A0A1D6J612_MAIZE/tr|A0A1D6J615|A0A1D6J615_MAIZE/tr|A0A1D6J617|A0A1D6J617_MA…		4.53	0	15.994919 Oxidation (M)	0	2	MASCOT		T
	YAS202409180088-1_BM6,49390	K.AQITAIIDK.S ! K.AQITALIDK.S	972.572	-0.0005	2	1	65.39	0	4.35e-05	0|0	tr|A0A1D6EC46|A0A1D6EC46_MAIZE/tr|A0A1D6EC48|A0A1D6EC48_MAIZE/tr|A0A1D6EC49|A0A1D6EC49_MAIZE/tr|A0A1D6EC50|A0A1D6EC50_MAIZE/tr|A0A1D6EC51|A0A1D6EC51_MAIZE/tr|A0A1D6EC52|A0A1D6EC52_MAIZE/tr|A0A1D6J609|A0A1D6J609_MAIZE/tr|A0A1D6J611|A0A1D6J611_MAIZE/tr|A0A1D6J612|A0A1D6J612_MAIZE/tr|A0A1D6J615|A0A1D6J615_MAIZE/tr|A0A1D6J617|A0A1D6J617_MAIZE/tr|A0A1D6J619|A0A1D6J619_MAIZE/tr|A0A1D6J623|A0A1D6J623_MA…		5.88	0		0	2	MASCOT		T
	YAS202409180088-1_BM6,51845	K.AQITAIIDK.S ! K.AQITALIDK.S	972.572	-0.00098	2	1	24.23	0	0.568	0|0	tr|A0A1D6EC46|A0A1D6EC46_MAIZE/tr|A0A1D6EC48|A0A1D6EC48_MAIZE/tr|A0A1D6EC49|A0A1D6EC49_MAIZE/tr|A0A1D6EC50|A0A1D6EC50_MAIZE/tr|A0A1D6EC51|A0A1D6EC51_MAIZE/tr|A0A1D6EC52|A0A1D6EC52_MAIZE/tr|A0A1D6J609|A0A1D6J609_MAIZE/tr|A0A1D6J611|A0A1D6J611_MAIZE/tr|A0A1D6J612|A0A1D6J612_MAIZE/tr|A0A1D6J615|A0A1D6J615_MAIZE/tr|A0A1D6J617|A0A1D6J617_MAIZE/tr|A0A1D6J619|A0A1D6J619_MAIZE/tr|A0A1D6J623|A0A1D6J623_MA…		5.88	0		0	2	MASCOT		T
	YAS202409180088-1_BM6,13017	K.DPALER.R ! R.DPALER.L	700.362	-0.00055	2	1	40.33	0	0.00684	0|0	tr|A0A1D6K5Y7|A0A1D6K5Y7_MAIZE/tr|A0A1D6EC43|A0A1D6EC43_MAIZE/tr|A0A1D6EC44|A0A1D6EC44_MAIZE/tr|A0A1D6EC45|A0A1D6EC45_MAIZE/tr|A0A1D6EC46|A0A1D6EC46_MAIZE/tr|A0A1D6EC48|A0A1D6EC48_MAIZE/tr|A0A1D6EC49|A0A1D6EC49_MAIZE/tr|A0A1D6EC50|A0A1D6EC50_MAIZE/tr|A0A1D6EC51|A0A1D6EC51_MAIZE/tr|A0A1D6EC52|A0A1D6EC52_MAIZE/tr|A0A1D6J609|A0A1D6J609_MAIZE/tr|A0A1D6J610|A0A1D6J610_MAIZE/tr|A0A1D6J611|A0A1D6J611_MA…		4.37	0		0	2	MASCOT		T
	YAS202409180088-1_BM6,36961	K.EGDSAIVDVDSDGK.V	1406.63	-0.00333	2	1	58.75	0	7.52e-05	0|0	tr|A0A1D6EC46|A0A1D6EC46_MAIZE/tr|A0A1D6EC48|A0A1D6EC48_MAIZE/tr|A0A1D6EC49|A0A1D6EC49_MAIZE/tr|A0A1D6EC50|A0A1D6EC50_MAIZE/tr|A0A1D6EC52|A0A1D6EC52_MAIZE/tr|A0A1D6J609|A0A1D6J609_MAIZE/tr|A0A1D6J611|A0A1D6J611_MAIZE/tr|A0A1D6J612|A0A1D6J612_MAIZE/tr|A0A1D6J615|A0A1D6J615_MAIZE/tr|A0A1D6J619|A0A1D6J619_MAIZE/tr|A0A1D6J623|A0A1D6J623_MAIZE/tr|A0A1D6J631|A0A1D6J631_MAIZE/tr|A0A3L6FXC2|A0A3L6FXC2_MA…		3.71	0		0	2	MASCOT		T
	YAS202409180088-1_BM6,37484	K.EGDSAIVDVDSDGK.V	1406.63	-0.00163	2	1	38.78	0	0.00562	0|0	tr|A0A1D6EC46|A0A1D6EC46_MAIZE/tr|A0A1D6EC48|A0A1D6EC48_MAIZE/tr|A0A1D6EC49|A0A1D6EC49_MAIZE/tr|A0A1D6EC50|A0A1D6EC50_MAIZE/tr|A0A1D6EC52|A0A1D6EC52_MAIZE/tr|A0A1D6J609|A0A1D6J609_MAIZE/tr|A0A1D6J611|A0A1D6J611_MAIZE/tr|A0A1D6J612|A0A1D6J612_MAIZE/tr|A0A1D6J615|A0A1D6J615_MAIZE/tr|A0A1D6J619|A0A1D6J619_MAIZE/tr|A0A1D6J623|A0A1D6J623_MAIZE/tr|A0A1D6J631|A0A1D6J631_MAIZE/tr|A0A3L6FXC2|A0A3L6FXC2_MA…		3.71	0		0	2	MASCOT		T
	YAS202409180088-1_BM6,38055	K.EGDSAIVDVDSDGK.V	1406.63	0.00287	2	1	43.88	0	0.00165	0|0	tr|A0A1D6EC46|A0A1D6EC46_MAIZE/tr|A0A1D6EC48|A0A1D6EC48_MAIZE/tr|A0A1D6EC49|A0A1D6EC49_MAIZE/tr|A0A1D6EC50|A0A1D6EC50_MAIZE/tr|A0A1D6EC52|A0A1D6EC52_MAIZE/tr|A0A1D6J609|A0A1D6J609_MAIZE/tr|A0A1D6J611|A0A1D6J611_MAIZE/tr|A0A1D6J612|A0A1D6J612_MAIZE/tr|A0A1D6J615|A0A1D6J615_MAIZE/tr|A0A1D6J619|A0A1D6J619_MAIZE/tr|A0A1D6J623|A0A1D6J623_MAIZE/tr|A0A1D6J631|A0A1D6J631_MAIZE/tr|A0A3L6FXC2|A0A3L6FXC2_MA…		3.71	0		0	2	MASCOT		T
	YAS202409180088-1_BM6,38782	K.EGDSAIVDVDSDGK.V	1406.63	-0.00113	2	1	73.31	0	1.98e-06	0|0	tr|A0A1D6EC46|A0A1D6EC46_MAIZE/tr|A0A1D6EC48|A0A1D6EC48_MAIZE/tr|A0A1D6EC49|A0A1D6EC49_MAIZE/tr|A0A1D6EC50|A0A1D6EC50_MAIZE/tr|A0A1D6EC52|A0A1D6EC52_MAIZE/tr|A0A1D6J609|A0A1D6J609_MAIZE/tr|A0A1D6J611|A0A1D6J611_MAIZE/tr|A0A1D6J612|A0A1D6J612_MAIZE/tr|A0A1D6J615|A0A1D6J615_MAIZE/tr|A0A1D6J619|A0A1D6J619_MAIZE/tr|A0A1D6J623|A0A1D6J623_MAIZE/tr|A0A1D6J631|A0A1D6J631_MAIZE/tr|A0A3L6FXC2|A0A3L6FXC2_MA…		3.71	0		0	2	MASCOT		T
	YAS202409180088-1_BM6,16163	K.EVFDR.L ! R.EVFDR.M	665.325	0.00055	2	1	21.66	0	0.744	0|0	tr|A0A1D6EC46|A0A1D6EC46_MAIZE/tr|A0A1D6EC48|A0A1D6EC48_MAIZE/tr|A0A1D6EC49|A0A1D6EC49_MAIZE/tr|A0A1D6EC50|A0A1D6EC50_MAIZE/tr|A0A1D6EC52|A0A1D6EC52_MAIZE/tr|A0A1D6F177|A0A1D6F177_MAIZE/tr|A0A1D6J609|A0A1D6J609_MAIZE/tr|A0A1D6J611|A0A1D6J611_MAIZE/tr|A0A1D6J612|A0A1D6J612_MAIZE/tr|A0A1D6J615|A0A1D6J615_MAIZE/tr|A0A1D6J617|A0A1D6J617_MAIZE/tr|A0A1D6J619|A0A1D6J619_MAIZE/tr|A0A1D6J623|A0A1D6J623_MA…		4.37	0		0	2	MASCOT		T
	YAS202409180088-1_BM6,13105	K.HIEKDPALER.R	1207.64	-0.00294	3	1	22.35	0	0.836	0|0	tr|A0A1D6EC43|A0A1D6EC43_MAIZE/tr|A0A1D6EC44|A0A1D6EC44_MAIZE/tr|A0A1D6EC45|A0A1D6EC45_MAIZE/tr|A0A1D6EC46|A0A1D6EC46_MAIZE/tr|A0A1D6EC48|A0A1D6EC48_MAIZE/tr|A0A1D6EC49|A0A1D6EC49_MAIZE/tr|A0A1D6EC50|A0A1D6EC50_MAIZE/tr|A0A1D6EC51|A0A1D6EC51_MAIZE/tr|A0A1D6EC52|A0A1D6EC52_MAIZE/tr|A0A1D6J609|A0A1D6J609_MAIZE/tr|A0A1D6J610|A0A1D6J610_MAIZE/tr|A0A1D6J611|A0A1D6J611_MAIZE/tr|A0A1D6J612|A0A1D6J612_MA…		5.45	1		0	2	MASCOT		T
	YAS202409180088-1_BM6,13191	K.HIEKDPALER.R	1207.64	-0.0036	2	1	42.76	0	0.0074	0|0	tr|A0A1D6EC43|A0A1D6EC43_MAIZE/tr|A0A1D6EC44|A0A1D6EC44_MAIZE/tr|A0A1D6EC45|A0A1D6EC45_MAIZE/tr|A0A1D6EC46|A0A1D6EC46_MAIZE/tr|A0A1D6EC48|A0A1D6EC48_MAIZE/tr|A0A1D6EC49|A0A1D6EC49_MAIZE/tr|A0A1D6EC50|A0A1D6EC50_MAIZE/tr|A0A1D6EC51|A0A1D6EC51_MAIZE/tr|A0A1D6EC52|A0A1D6EC52_MAIZE/tr|A0A1D6J609|A0A1D6J609_MAIZE/tr|A0A1D6J610|A0A1D6J610_MAIZE/tr|A0A1D6J611|A0A1D6J611_MAIZE/tr|A0A1D6J612|A0A1D6J612_MA…		5.45	1		0	2	MASCOT		T
	YAS202409180088-1_BM6,56605	K.IGFDLDYDEK.D	1214.56	-0.00255	2	1	76.54	0	1.33e-06	0|0	tr|A0A1D6EC46|A0A1D6EC46_MAIZE/tr|A0A1D6EC48|A0A1D6EC48_MAIZE/tr|A0A1D6EC49|A0A1D6EC49_MAIZE/tr|A0A1D6EC50|A0A1D6EC50_MAIZE/tr|A0A1D6EC51|A0A1D6EC51_MAIZE/tr|A0A1D6EC52|A0A1D6EC52_MAIZE/tr|A0A1D6J609|A0A1D6J609_MAIZE/tr|A0A1D6J611|A0A1D6J611_MAIZE/tr|A0A1D6J612|A0A1D6J612_MAIZE/tr|A0A1D6J615|A0A1D6J615_MAIZE/tr|A0A1D6J617|A0A1D6J617_MAIZE/tr|A0A1D6J619|A0A1D6J619_MAIZE/tr|A0A1D6J623|A0A1D6J623_MA…		3.84	0		0	2	MASCOT		T
	YAS202409180088-1_BM6,41185	K.LAEEGKLDPVVGR.Q	1382.76	0.00069	3	1	31.95	0	0.0778	0|0	tr|A0A1D6EC43|A0A1D6EC43_MAIZE/tr|A0A1D6EC44|A0A1D6EC44_MAIZE/tr|A0A1D6EC45|A0A1D6EC45_MAIZE/tr|A0A1D6EC46|A0A1D6EC46_MAIZE/tr|A0A1D6EC48|A0A1D6EC48_MAIZE/tr|A0A1D6EC49|A0A1D6EC49_MAIZE/tr|A0A1D6EC50|A0A1D6EC50_MAIZE/tr|A0A1D6EC51|A0A1D6EC51_MAIZE/tr|A0A1D6IAH3|A0A1D6IAH3_MAIZE/tr|A0A1D6IXA1|A0A1D6IXA1_MAIZE/tr|A0A1D6J609|A0A1D6J609_MAIZE/tr|A0A1D6J610|A0A1D6J610_MAIZE/tr|A0A1D6J611|A0A1D6J611_MA…		4.68	1		0	2	MASCOT		T
	YAS202409180088-1_BM6,41234	K.LAEEGKLDPVVGR.Q	1382.76	-0.00383	2	1	37.67	0	0.0189	0|0	tr|A0A1D6EC43|A0A1D6EC43_MAIZE/tr|A0A1D6EC44|A0A1D6EC44_MAIZE/tr|A0A1D6EC45|A0A1D6EC45_MAIZE/tr|A0A1D6EC46|A0A1D6EC46_MAIZE/tr|A0A1D6EC48|A0A1D6EC48_MAIZE/tr|A0A1D6EC49|A0A1D6EC49_MAIZE/tr|A0A1D6EC50|A0A1D6EC50_MAIZE/tr|A0A1D6EC51|A0A1D6EC51_MAIZE/tr|A0A1D6IAH3|A0A1D6IAH3_MAIZE/tr|A0A1D6IXA1|A0A1D6IXA1_MAIZE/tr|A0A1D6J609|A0A1D6J609_MAIZE/tr|A0A1D6J610|A0A1D6J610_MAIZE/tr|A0A1D6J611|A0A1D6J611_MA…		4.68	1		0	2	MASCOT		T
	YAS202409180088-1_BM6,27767	K.LDPVVGR.Q	755.441	-0.00032	2	1	20.24	0	0.628	0|0	tr|A0A1D6EC43|A0A1D6EC43_MAIZE/tr|A0A1D6EC44|A0A1D6EC44_MAIZE/tr|A0A1D6EC45|A0A1D6EC45_MAIZE/tr|A0A1D6EC46|A0A1D6EC46_MAIZE/tr|A0A1D6EC48|A0A1D6EC48_MAIZE/tr|A0A1D6EC49|A0A1D6EC49_MAIZE/tr|A0A1D6EC50|A0A1D6EC50_MAIZE/tr|A0A1D6EC51|A0A1D6EC51_MAIZE/tr|A0A1D6G4J7|A0A1D6G4J7_MAIZE/tr|A0A1D6IAH3|A0A1D6IAH3_MAIZE/tr|A0A1D6IXA1|A0A1D6IXA1_MAIZE/tr|A0A1D6J609|A0A1D6J609_MAIZE/tr|A0A1D6J610|A0A1D6J610_MA…		5.84	0		0	2	MASCOT		T
	YAS202409180088-1_BM6,57520	K.LIGSPPGYVGYTEGGQLTEAVR.R	2264.16	-0.00393	3	1	84.9	0	5.87e-07	0|0	tr|A0A1D6EC46|A0A1D6EC46_MAIZE/tr|A0A1D6EC48|A0A1D6EC48_MAIZE/tr|A0A1D6EC49|A0A1D6EC49_MAIZE/tr|A0A1D6EC50|A0A1D6EC50_MAIZE/tr|A0A1D6EC51|A0A1D6EC51_MAIZE/tr|A0A1D6EC52|A0A1D6EC52_MAIZE/tr|A0A1D6IXA0|A0A1D6IXA0_MAIZE/tr|A0A1D6IXA1|A0A1D6IXA1_MAIZE/tr|A0A1D6J609|A0A1D6J609_MAIZE/tr|A0A1D6J611|A0A1D6J611_MAIZE/tr|A0A1D6J612|A0A1D6J612_MAIZE/tr|A0A1D6J615|A0A1D6J615_MAIZE/tr|A0A1D6J617|A0A1D6J617_MA…		4.53	0		0	2	MASCOT		T
	YAS202409180088-1_BM6,16867	K.LM*EEIK.Q	778.401	0.00064	2	1	28.82	0	0.21	0|0	tr|A0A1D6EC43|A0A1D6EC43_MAIZE/tr|A0A1D6EC44|A0A1D6EC44_MAIZE/tr|A0A1D6EC45|A0A1D6EC45_MAIZE/tr|A0A1D6EC46|A0A1D6EC46_MAIZE/tr|A0A1D6EC48|A0A1D6EC48_MAIZE/tr|A0A1D6EC49|A0A1D6EC49_MAIZE/tr|A0A1D6EC50|A0A1D6EC50_MAIZE/tr|A0A1D6EC51|A0A1D6EC51_MAIZE/tr|A0A1D6EC52|A0A1D6EC52_MAIZE/tr|A0A1D6IXA1|A0A1D6IXA1_MAIZE/tr|A0A1D6J609|A0A1D6J609_MAIZE/tr|A0A1D6J610|A0A1D6J610_MAIZE/tr|A0A1D6J611|A0A1D6J611_MA…		4.53	0	15.994919 Oxidation (M)	0	2	MASCOT		T
	YAS202409180088-1_BM6,17431	K.LM*EEIK.Q	778.401	0.00028	2	1	26.14	0	0.396	0|0	tr|A0A1D6EC43|A0A1D6EC43_MAIZE/tr|A0A1D6EC44|A0A1D6EC44_MAIZE/tr|A0A1D6EC45|A0A1D6EC45_MAIZE/tr|A0A1D6EC46|A0A1D6EC46_MAIZE/tr|A0A1D6EC48|A0A1D6EC48_MAIZE/tr|A0A1D6EC49|A0A1D6EC49_MAIZE/tr|A0A1D6EC50|A0A1D6EC50_MAIZE/tr|A0A1D6EC51|A0A1D6EC51_MAIZE/tr|A0A1D6EC52|A0A1D6EC52_MAIZE/tr|A0A1D6IXA1|A0A1D6IXA1_MAIZE/tr|A0A1D6J609|A0A1D6J609_MAIZE/tr|A0A1D6J610|A0A1D6J610_MAIZE/tr|A0A1D6J611|A0A1D6J611_MA…		4.53	0	15.994919 Oxidation (M)	0	2	MASCOT		T
	YAS202409180088-1_BM6,8225	K.M*EETLHTR.I	1032.48	0.00073	2	1	43.53	0	0.00303	0|0	tr|A0A1D6EC46|A0A1D6EC46_MAIZE/tr|A0A1D6EC48|A0A1D6EC48_MAIZE/tr|A0A1D6EC49|A0A1D6EC49_MAIZE/tr|A0A1D6EC50|A0A1D6EC50_MAIZE/tr|A0A1D6EC51|A0A1D6EC51_MAIZE/tr|A0A1D6EC52|A0A1D6EC52_MAIZE/tr|A0A1D6J609|A0A1D6J609_MAIZE/tr|A0A1D6J611|A0A1D6J611_MAIZE/tr|A0A1D6J612|A0A1D6J612_MAIZE/tr|A0A1D6J615|A0A1D6J615_MAIZE/tr|A0A1D6J617|A0A1D6J617_MAIZE/tr|A0A1D6J619|A0A1D6J619_MAIZE/tr|A0A1D6J623|A0A1D6J623_MA…		5.38	0	15.994919 Oxidation (M)	0	2	MASCOT		T
	YAS202409180088-1_BM6,53234	K.M*PTLEEYGTNLTK.L ! -.M*PTLEEYGTNLTK.L	1512.73	-0.00077	2	1	21.78	0	0.827	0|0	tr|A0A1D6EC43|A0A1D6EC43_MAIZE/tr|A0A1D6EC44|A0A1D6EC44_MAIZE/tr|A0A1D6EC45|A0A1D6EC45_MAIZE/tr|A0A1D6EC46|A0A1D6EC46_MAIZE/tr|A0A1D6EC48|A0A1D6EC48_MAIZE/tr|A0A1D6EC49|A0A1D6EC49_MAIZE/tr|A0A1D6EC50|A0A1D6EC50_MAIZE/tr|A0A1D6G4J7|A0A1D6G4J7_MAIZE/tr|A0A1D6IAH3|A0A1D6IAH3_MAIZE/tr|A0A1D6IXA1|A0A1D6IXA1_MAIZE/tr|A0A1D6J609|A0A1D6J609_MAIZE/tr|A0A1D6J610|A0A1D6J610_MAIZE/tr|A0A1D6J611|A0A1D6J611_MA…		4.53	0	15.994919 Oxidation (M)	0	2	MASCOT		T
	YAS202409180088-1_BM6,55803	K.MPTLEEYGTNLTK.L ! -.MPTLEEYGTNLTK.L	1496.73	-0.00454	2	1	68.56	0	2.15e-05	0|0	tr|A0A1D6EC43|A0A1D6EC43_MAIZE/tr|A0A1D6EC44|A0A1D6EC44_MAIZE/tr|A0A1D6EC45|A0A1D6EC45_MAIZE/tr|A0A1D6EC46|A0A1D6EC46_MAIZE/tr|A0A1D6EC48|A0A1D6EC48_MAIZE/tr|A0A1D6EC49|A0A1D6EC49_MAIZE/tr|A0A1D6EC50|A0A1D6EC50_MAIZE/tr|A0A1D6G4J7|A0A1D6G4J7_MAIZE/tr|A0A1D6IAH3|A0A1D6IAH3_MAIZE/tr|A0A1D6IXA1|A0A1D6IXA1_MAIZE/tr|A0A1D6J609|A0A1D6J609_MAIZE/tr|A0A1D6J610|A0A1D6J610_MAIZE/tr|A0A1D6J611|A0A1D6J611_MA…		4.53	0		0	2	MASCOT		T
	YAS202409180088-1_BM6,46075	K.NNPCLIGEPGVGK.T	1354.68	-0.00627	2	1	37.34	0	0.0273	0|0	tr|A0A1D6EC43|A0A1D6EC43_MAIZE/tr|A0A1D6EC44|A0A1D6EC44_MAIZE/tr|A0A1D6EC45|A0A1D6EC45_MAIZE/tr|A0A1D6EC46|A0A1D6EC46_MAIZE/tr|A0A1D6EC48|A0A1D6EC48_MAIZE/tr|A0A1D6EC49|A0A1D6EC49_MAIZE/tr|A0A1D6EC50|A0A1D6EC50_MAIZE/tr|A0A1D6EC51|A0A1D6EC51_MAIZE/tr|A0A1D6IXA1|A0A1D6IXA1_MAIZE/tr|A0A1D6J609|A0A1D6J609_MAIZE/tr|A0A1D6J610|A0A1D6J610_MAIZE/tr|A0A1D6J611|A0A1D6J611_MAIZE/tr|A0A1D6J612|A0A1D6J612_MA…		5.99	0		0	2	MASCOT		T
	YAS202409180088-1_BM6,57841	K.NPNRPIASFIFSGPTGVGK.S	1959.04	-0.00282	3	1	42.33	0	0.00733	0|0	tr|A0A1D6EC46|A0A1D6EC46_MAIZE/tr|A0A1D6EC48|A0A1D6EC48_MAIZE/tr|A0A1D6EC49|A0A1D6EC49_MAIZE/tr|A0A1D6EC50|A0A1D6EC50_MAIZE/tr|A0A1D6EC51|A0A1D6EC51_MAIZE/tr|A0A1D6EC52|A0A1D6EC52_MAIZE/tr|A0A1D6J609|A0A1D6J609_MAIZE/tr|A0A1D6J611|A0A1D6J611_MAIZE/tr|A0A1D6J612|A0A1D6J612_MAIZE/tr|A0A1D6J615|A0A1D6J615_MAIZE/tr|A0A1D6J617|A0A1D6J617_MAIZE/tr|A0A1D6J619|A0A1D6J619_MAIZE/tr|A0A1D6J623|A0A1D6J623_MA…		11	0		0	2	MASCOT		T
	YAS202409180088-1_BM6,57847	K.NPNRPIASFIFSGPTGVGK.S	1959.04	-0.00281	2	1	57.29	0	0.000234	0|0	tr|A0A1D6EC46|A0A1D6EC46_MAIZE/tr|A0A1D6EC48|A0A1D6EC48_MAIZE/tr|A0A1D6EC49|A0A1D6EC49_MAIZE/tr|A0A1D6EC50|A0A1D6EC50_MAIZE/tr|A0A1D6EC51|A0A1D6EC51_MAIZE/tr|A0A1D6EC52|A0A1D6EC52_MAIZE/tr|A0A1D6J609|A0A1D6J609_MAIZE/tr|A0A1D6J611|A0A1D6J611_MAIZE/tr|A0A1D6J612|A0A1D6J612_MAIZE/tr|A0A1D6J615|A0A1D6J615_MAIZE/tr|A0A1D6J617|A0A1D6J617_MAIZE/tr|A0A1D6J619|A0A1D6J619_MAIZE/tr|A0A1D6J623|A0A1D6J623_MA…		11	0		0	2	MASCOT		T
	YAS202409180088-1_BM6,56323	K.NTLLIM*TSNVGSSVIEK.G	1821.96	-0.00223	2	1	111.6	0	1.01e-09	0|0	tr|A0A1D6EC46|A0A1D6EC46_MAIZE/tr|A0A1D6EC48|A0A1D6EC48_MAIZE/tr|A0A1D6EC49|A0A1D6EC49_MAIZE/tr|A0A1D6EC50|A0A1D6EC50_MAIZE/tr|A0A1D6EC51|A0A1D6EC51_MAIZE/tr|A0A1D6EC52|A0A1D6EC52_MAIZE/tr|A0A1D6IXA0|A0A1D6IXA0_MAIZE/tr|A0A1D6IXA1|A0A1D6IXA1_MAIZE/tr|A0A1D6J609|A0A1D6J609_MAIZE/tr|A0A1D6J611|A0A1D6J611_MAIZE/tr|A0A1D6J612|A0A1D6J612_MAIZE/tr|A0A1D6J615|A0A1D6J615_MAIZE/tr|A0A1D6J617|A0A1D6J617_MA…		6	0	15.994919 Oxidation (M)	0	2	MASCOT		T
	YAS202409180088-1_BM6,59178	K.NTLLIMTSNVGSSVIEK.G	1805.97	0.00063	2	1	92.45	0	8.46e-08	0|0	tr|A0A1D6EC46|A0A1D6EC46_MAIZE/tr|A0A1D6EC48|A0A1D6EC48_MAIZE/tr|A0A1D6EC49|A0A1D6EC49_MAIZE/tr|A0A1D6EC50|A0A1D6EC50_MAIZE/tr|A0A1D6EC51|A0A1D6EC51_MAIZE/tr|A0A1D6EC52|A0A1D6EC52_MAIZE/tr|A0A1D6IXA0|A0A1D6IXA0_MAIZE/tr|A0A1D6IXA1|A0A1D6IXA1_MAIZE/tr|A0A1D6J609|A0A1D6J609_MAIZE/tr|A0A1D6J611|A0A1D6J611_MAIZE/tr|A0A1D6J612|A0A1D6J612_MAIZE/tr|A0A1D6J615|A0A1D6J615_MAIZE/tr|A0A1D6J617|A0A1D6J617_MA…		6	0		0	2	MASCOT		T
	YAS202409180088-1_BM6,52228	K.RVLELSLEEAR.Q	1314.74	0.00119	3	1	28.39	0	0.221	0|0	tr|A0A1D6EC43|A0A1D6EC43_MAIZE/tr|A0A1D6EC44|A0A1D6EC44_MAIZE/tr|A0A1D6EC45|A0A1D6EC45_MAIZE/tr|A0A1D6EC46|A0A1D6EC46_MAIZE/tr|A0A1D6EC48|A0A1D6EC48_MAIZE/tr|A0A1D6EC50|A0A1D6EC50_MAIZE/tr|A0A1D6IXA1|A0A1D6IXA1_MAIZE/tr|A0A1D6J609|A0A1D6J609_MAIZE/tr|A0A1D6J610|A0A1D6J610_MAIZE/tr|A0A1D6J611|A0A1D6J611_MAIZE/tr|A0A1D6J613|A0A1D6J613_MAIZE/tr|A0A1D6J617|A0A1D6J617_MAIZE/tr|A0A1D6J619|A0A1D6J619_MA…		4.79	1		0	2	MASCOT		T
	YAS202409180088-1_BM6,42355	K.SLVTEELK.Q	918.514	0.00032	2	1	39.73	0	0.0213	0|0	tr|A0A1D6EC46|A0A1D6EC46_MAIZE/tr|A0A1D6EC48|A0A1D6EC48_MAIZE/tr|A0A1D6EC49|A0A1D6EC49_MAIZE/tr|A0A1D6EC50|A0A1D6EC50_MAIZE/tr|A0A1D6EC52|A0A1D6EC52_MAIZE/tr|A0A1D6J609|A0A1D6J609_MAIZE/tr|A0A1D6J611|A0A1D6J611_MAIZE/tr|A0A1D6J612|A0A1D6J612_MAIZE/tr|A0A1D6J615|A0A1D6J615_MAIZE/tr|A0A1D6J617|A0A1D6J617_MAIZE/tr|A0A1D6J619|A0A1D6J619_MAIZE/tr|A0A1D6J623|A0A1D6J623_MAIZE/tr|A0A1D6J630|A0A1D6J630_MA…		4.53	0		0	2	MASCOT		T
	YAS202409180088-1_BM6,42880	K.SLVTEELK.Q	918.514	0.00162	2	1	35.71	0	0.054	0|0	tr|A0A1D6EC46|A0A1D6EC46_MAIZE/tr|A0A1D6EC48|A0A1D6EC48_MAIZE/tr|A0A1D6EC49|A0A1D6EC49_MAIZE/tr|A0A1D6EC50|A0A1D6EC50_MAIZE/tr|A0A1D6EC52|A0A1D6EC52_MAIZE/tr|A0A1D6J609|A0A1D6J609_MAIZE/tr|A0A1D6J611|A0A1D6J611_MAIZE/tr|A0A1D6J612|A0A1D6J612_MAIZE/tr|A0A1D6J615|A0A1D6J615_MAIZE/tr|A0A1D6J617|A0A1D6J617_MAIZE/tr|A0A1D6J619|A0A1D6J619_MAIZE/tr|A0A1D6J623|A0A1D6J623_MAIZE/tr|A0A1D6J630|A0A1D6J630_MA…		4.53	0		0	2	MASCOT		T
	YAS202409180088-1_BM6,23565	K.SM*GINLK.D	778.413	0.00069	2	1	34.76	0	0.055	0|0	tr|A0A1D6EC43|A0A1D6EC43_MAIZE/tr|A0A1D6EC44|A0A1D6EC44_MAIZE/tr|A0A1D6EC45|A0A1D6EC45_MAIZE/tr|A0A1D6EC46|A0A1D6EC46_MAIZE/tr|A0A1D6EC48|A0A1D6EC48_MAIZE/tr|A0A1D6J609|A0A1D6J609_MAIZE/tr|A0A1D6J610|A0A1D6J610_MAIZE/tr|A0A1D6J611|A0A1D6J611_MAIZE/tr|A0A1D6J613|A0A1D6J613_MAIZE/tr|A0A1D6J617|A0A1D6J617_MAIZE/tr|A0A1D6J619|A0A1D6J619_MAIZE/tr|A0A1D6J622|A0A1D6J622_MAIZE/tr|A0A1D6J626|A0A1D6J626_MA…		8.47	0	15.994919 Oxidation (M)	0	2	MASCOT		T
	YAS202409180088-1_BM6,35170	K.TAIAEGLAQR.I	1029.57	0.0001	2	1	78.55	0	2.61e-06	0|0	tr|A0A1D6H2L6|A0A1D6H2L6_MAIZE/tr|A0A1D6K5Y7|A0A1D6K5Y7_MAIZE/tr|A0A804PF81|A0A804PF81_MAIZE/tr|A0A1D6EC43|A0A1D6EC43_MAIZE/tr|A0A1D6EC44|A0A1D6EC44_MAIZE/tr|A0A1D6EC45|A0A1D6EC45_MAIZE/tr|A0A1D6EC46|A0A1D6EC46_MAIZE/tr|A0A1D6EC48|A0A1D6EC48_MAIZE/tr|A0A1D6EC49|A0A1D6EC49_MAIZE/tr|A0A1D6EC50|A0A1D6EC50_MAIZE/tr|A0A1D6EC51|A0A1D6EC51_MAIZE/tr|A0A1D6IXA1|A0A1D6IXA1_MAIZE/tr|A0A1D6J609|A0A1D6J609_MA…		5.66	0		0	2	MASCOT		T
	YAS202409180088-1_BM6,37543	K.VIM*LAQEEAR.R	1175.61	-0.00101	2	1	47.78	0	0.00342	0|0	tr|A0A1D6EC43|A0A1D6EC43_MAIZE/tr|A0A1D6EC44|A0A1D6EC44_MAIZE/tr|A0A1D6EC45|A0A1D6EC45_MAIZE/tr|A0A1D6EC46|A0A1D6EC46_MAIZE/tr|A0A1D6EC48|A0A1D6EC48_MAIZE/tr|A0A1D6J609|A0A1D6J609_MAIZE/tr|A0A1D6J610|A0A1D6J610_MAIZE/tr|A0A1D6J611|A0A1D6J611_MAIZE/tr|A0A1D6J613|A0A1D6J613_MAIZE/tr|A0A1D6J615|A0A1D6J615_MAIZE/tr|A0A1D6J617|A0A1D6J617_MAIZE/tr|A0A1D6J621|A0A1D6J621_MAIZE/tr|A0A1D6J622|A0A1D6J622_MA…		4.53	0	15.994919 Oxidation (M)	0	2	MASCOT		T
	YAS202409180088-1_BM6,45843	K.VIMLAQEEAR.R	1159.61	-0.00213	2	1	34.17	0	0.0727	0|0	tr|A0A1D6EC43|A0A1D6EC43_MAIZE/tr|A0A1D6EC44|A0A1D6EC44_MAIZE/tr|A0A1D6EC45|A0A1D6EC45_MAIZE/tr|A0A1D6EC46|A0A1D6EC46_MAIZE/tr|A0A1D6EC48|A0A1D6EC48_MAIZE/tr|A0A1D6J609|A0A1D6J609_MAIZE/tr|A0A1D6J610|A0A1D6J610_MAIZE/tr|A0A1D6J611|A0A1D6J611_MAIZE/tr|A0A1D6J613|A0A1D6J613_MAIZE/tr|A0A1D6J615|A0A1D6J615_MAIZE/tr|A0A1D6J617|A0A1D6J617_MAIZE/tr|A0A1D6J621|A0A1D6J621_MAIZE/tr|A0A1D6J622|A0A1D6J622_MA…		4.53	0		0	2	MASCOT		T
	YAS202409180088-1_BM6,60965	K.VITLDMGLLVAGTK.Y	1430.83	-0.00351	2	1	37.6	0	0.016	0|0	tr|A0A1D6EC43|A0A1D6EC43_MAIZE/tr|A0A1D6EC44|A0A1D6EC44_MAIZE/tr|A0A1D6EC45|A0A1D6EC45_MAIZE/tr|A0A1D6EC46|A0A1D6EC46_MAIZE/tr|A0A1D6EC48|A0A1D6EC48_MAIZE/tr|A0A1D6EC49|A0A1D6EC49_MAIZE/tr|A0A1D6EC50|A0A1D6EC50_MAIZE/tr|A0A1D6EC51|A0A1D6EC51_MAIZE/tr|A0A1D6IXA1|A0A1D6IXA1_MAIZE/tr|A0A1D6J609|A0A1D6J609_MAIZE/tr|A0A1D6J610|A0A1D6J610_MAIZE/tr|A0A1D6J611|A0A1D6J611_MAIZE/tr|A0A1D6J612|A0A1D6J612_MA…		5.81	0		0	2	MASCOT		T
	YAS202409180088-1_BM6,59096	K.VPEPTVDETIQILR.G	1609.88	-0.00469	3	1	26.53	0	0.248	0|0	tr|A0A1D6EC43|A0A1D6EC43_MAIZE/tr|A0A1D6EC44|A0A1D6EC44_MAIZE/tr|A0A1D6EC45|A0A1D6EC45_MAIZE/tr|A0A1D6EC46|A0A1D6EC46_MAIZE/tr|A0A1D6EC48|A0A1D6EC48_MAIZE/tr|A0A1D6EC49|A0A1D6EC49_MAIZE/tr|A0A1D6EC50|A0A1D6EC50_MAIZE/tr|A0A1D6EC51|A0A1D6EC51_MAIZE/tr|A0A1D6EC52|A0A1D6EC52_MAIZE/tr|A0A1D6J609|A0A1D6J609_MAIZE/tr|A0A1D6J610|A0A1D6J610_MAIZE/tr|A0A1D6J611|A0A1D6J611_MAIZE/tr|A0A1D6J612|A0A1D6J612_MA…		4.14	0		0	2	MASCOT		T
	YAS202409180088-1_BM6,6543	R.EGEGVAAR.V	788.39	0.00201	2	1	51.26	0	0.000786	0|0	tr|A0A1D6EC43|A0A1D6EC43_MAIZE/tr|A0A1D6EC44|A0A1D6EC44_MAIZE/tr|A0A1D6EC45|A0A1D6EC45_MAIZE/tr|A0A1D6EC46|A0A1D6EC46_MAIZE/tr|A0A1D6EC50|A0A1D6EC50_MAIZE/tr|A0A1D6IXA1|A0A1D6IXA1_MAIZE/tr|A0A1D6J609|A0A1D6J609_MAIZE/tr|A0A1D6J610|A0A1D6J610_MAIZE/tr|A0A1D6J611|A0A1D6J611_MAIZE/tr|A0A1D6J612|A0A1D6J612_MAIZE/tr|A0A1D6J613|A0A1D6J613_MAIZE/tr|A0A1D6J617|A0A1D6J617_MAIZE/tr|A0A1D6J619|A0A1D6J619_MA…		4.53	0		0	2	MASCOT		T
	YAS202409180088-1_BM6,7114	R.EGEGVAAR.V	788.39	9e-05	2	1	51.34	0	0.000796	0|0	tr|A0A1D6EC43|A0A1D6EC43_MAIZE/tr|A0A1D6EC44|A0A1D6EC44_MAIZE/tr|A0A1D6EC45|A0A1D6EC45_MAIZE/tr|A0A1D6EC46|A0A1D6EC46_MAIZE/tr|A0A1D6EC50|A0A1D6EC50_MAIZE/tr|A0A1D6IXA1|A0A1D6IXA1_MAIZE/tr|A0A1D6J609|A0A1D6J609_MAIZE/tr|A0A1D6J610|A0A1D6J610_MAIZE/tr|A0A1D6J611|A0A1D6J611_MAIZE/tr|A0A1D6J612|A0A1D6J612_MAIZE/tr|A0A1D6J613|A0A1D6J613_MAIZE/tr|A0A1D6J617|A0A1D6J617_MAIZE/tr|A0A1D6J619|A0A1D6J619_MA…		4.53	0		0	2	MASCOT		T
	YAS202409180088-1_BM6,20224	R.FLPDK.A	619.345	0.00098	2	1	22.03	0	1.22	0|0	tr|A0A1D6H2L6|A0A1D6H2L6_MAIZE/tr|A0A1D6K5Y7|A0A1D6K5Y7_MAIZE/tr|A0A804PF81|A0A804PF81_MAIZE/tr|A0A1D6EC43|A0A1D6EC43_MAIZE/tr|A0A1D6EC46|A0A1D6EC46_MAIZE/tr|A0A1D6EC48|A0A1D6EC48_MAIZE/tr|A0A1D6EC49|A0A1D6EC49_MAIZE/tr|A0A1D6EC50|A0A1D6EC50_MAIZE/tr|A0A1D6EC51|A0A1D6EC51_MAIZE/tr|A0A1D6EC52|A0A1D6EC52_MAIZE/tr|A0A1D6IXA1|A0A1D6IXA1_MAIZE/tr|A0A1D6J609|A0A1D6J609_MAIZE/tr|A0A1D6J611|A0A1D6J611_MA…		5.84	0		0	2	MASCOT		T
	YAS202409180088-1_BM6,56260	R.GELQCIGATTLDEYR.K	1725.81	0.00201	2	1	79.76	0	1.01e-06	0|0	tr|A0A1D6EC43|A0A1D6EC43_MAIZE/tr|A0A1D6EC44|A0A1D6EC44_MAIZE/tr|A0A1D6EC45|A0A1D6EC45_MAIZE/tr|A0A1D6EC46|A0A1D6EC46_MAIZE/tr|A0A1D6EC48|A0A1D6EC48_MAIZE/tr|A0A1D6EC49|A0A1D6EC49_MAIZE/tr|A0A1D6EC50|A0A1D6EC50_MAIZE/tr|A0A1D6EC51|A0A1D6EC51_MAIZE/tr|A0A1D6EC52|A0A1D6EC52_MAIZE/tr|A0A1D6IXA1|A0A1D6IXA1_MAIZE/tr|A0A1D6J609|A0A1D6J609_MAIZE/tr|A0A1D6J610|A0A1D6J610_MAIZE/tr|A0A1D6J611|A0A1D6J611_MA…		4.14	0		0	2	MASCOT		T
	YAS202409180088-1_BM6,54097	R.GELQCIGATTLDEYRK.H ! R.GELQCIGATTLDEYRK.L	1853.91	-0.00498	3	1	40.15	0	0.0136	0|0	tr|A0A1D6EC43|A0A1D6EC43_MAIZE/tr|A0A1D6EC44|A0A1D6EC44_MAIZE/tr|A0A1D6EC45|A0A1D6EC45_MAIZE/tr|A0A1D6EC46|A0A1D6EC46_MAIZE/tr|A0A1D6EC48|A0A1D6EC48_MAIZE/tr|A0A1D6EC49|A0A1D6EC49_MAIZE/tr|A0A1D6EC50|A0A1D6EC50_MAIZE/tr|A0A1D6EC51|A0A1D6EC51_MAIZE/tr|A0A1D6EC52|A0A1D6EC52_MAIZE/tr|A0A1D6J609|A0A1D6J609_MAIZE/tr|A0A1D6J610|A0A1D6J610_MAIZE/tr|A0A1D6J611|A0A1D6J611_MAIZE/tr|A0A1D6J612|A0A1D6J612_MA…		4.68	1		0	2	MASCOT		T
	YAS202409180088-1_BM6,60457	R.GSGFVAVEIPFTPR.A	1476.78	-0.00369	2	1	55.29	0	0.000521	0|0	tr|A0A1D6EC43|A0A1D6EC43_MAIZE/tr|A0A1D6EC44|A0A1D6EC44_MAIZE/tr|A0A1D6EC45|A0A1D6EC45_MAIZE/tr|A0A1D6EC46|A0A1D6EC46_MAIZE/tr|A0A1D6EC48|A0A1D6EC48_MAIZE/tr|A0A1D6EC50|A0A1D6EC50_MAIZE/tr|A0A1D6J609|A0A1D6J609_MAIZE/tr|A0A1D6J610|A0A1D6J610_MAIZE/tr|A0A1D6J611|A0A1D6J611_MAIZE/tr|A0A1D6J613|A0A1D6J613_MAIZE/tr|A0A1D6J617|A0A1D6J617_MAIZE/tr|A0A1D6J619|A0A1D6J619_MAIZE/tr|A0A1D6J622|A0A1D6J622_MA…		6	0		0	2	MASCOT		T
	YAS202409180088-1_BM6,13124	R.HAQLPDEAK.E	1008.51	-0.00026	2	1	44.07	0	0.00539	0|0	tr|A0A1D6EC43|A0A1D6EC43_MAIZE/tr|A0A1D6EC46|A0A1D6EC46_MAIZE/tr|A0A1D6EC48|A0A1D6EC48_MAIZE/tr|A0A1D6EC49|A0A1D6EC49_MAIZE/tr|A0A1D6EC50|A0A1D6EC50_MAIZE/tr|A0A1D6EC51|A0A1D6EC51_MAIZE/tr|A0A1D6EC52|A0A1D6EC52_MAIZE/tr|A0A1D6J609|A0A1D6J609_MAIZE/tr|A0A1D6J611|A0A1D6J611_MAIZE/tr|A0A1D6J612|A0A1D6J612_MAIZE/tr|A0A1D6J613|A0A1D6J613_MAIZE/tr|A0A1D6J615|A0A1D6J615_MAIZE/tr|A0A1D6J617|A0A1D6J617_MA…		5.32	0		0	2	MASCOT		T
	YAS202409180088-1_BM6,25060	R.IIGQDEAVK.A	972.536	-0.00084	2	1	34.32	0	0.0613	0|0	tr|A0A1D6EC46|A0A1D6EC46_MAIZE/tr|A0A1D6EC48|A0A1D6EC48_MAIZE/tr|A0A1D6EC49|A0A1D6EC49_MAIZE/tr|A0A1D6EC50|A0A1D6EC50_MAIZE/tr|A0A1D6EC51|A0A1D6EC51_MAIZE/tr|A0A1D6EC52|A0A1D6EC52_MAIZE/tr|A0A1D6J609|A0A1D6J609_MAIZE/tr|A0A1D6J611|A0A1D6J611_MAIZE/tr|A0A1D6J612|A0A1D6J612_MAIZE/tr|A0A1D6J615|A0A1D6J615_MAIZE/tr|A0A1D6J617|A0A1D6J617_MAIZE/tr|A0A1D6J619|A0A1D6J619_MAIZE/tr|A0A1D6J623|A0A1D6J623_MA…		4.37	0		0	2	MASCOT		T
	YAS202409180088-1_BM6,25621	R.IIGQDEAVK.A	972.536	-0.0021	2	1	21.85	0	1.05	0|0	tr|A0A1D6EC46|A0A1D6EC46_MAIZE/tr|A0A1D6EC48|A0A1D6EC48_MAIZE/tr|A0A1D6EC49|A0A1D6EC49_MAIZE/tr|A0A1D6EC50|A0A1D6EC50_MAIZE/tr|A0A1D6EC51|A0A1D6EC51_MAIZE/tr|A0A1D6EC52|A0A1D6EC52_MAIZE/tr|A0A1D6J609|A0A1D6J609_MAIZE/tr|A0A1D6J611|A0A1D6J611_MAIZE/tr|A0A1D6J612|A0A1D6J612_MAIZE/tr|A0A1D6J615|A0A1D6J615_MAIZE/tr|A0A1D6J617|A0A1D6J617_MAIZE/tr|A0A1D6J619|A0A1D6J619_MAIZE/tr|A0A1D6J623|A0A1D6J623_MA…		4.37	0		0	2	MASCOT		T
	YAS202409180088-1_BM6,39541	R.ISNGDVPETIEGK.K	1358.68	-0.00093	2	1	67.89	0	2.21e-05	0|0	tr|A0A1D6J609|A0A1D6J609_MAIZE/tr|A0A1D6J610|A0A1D6J610_MAIZE/tr|A0A1D6J611|A0A1D6J611_MAIZE/tr|A0A1D6J612|A0A1D6J612_MAIZE/tr|A0A1D6J613|A0A1D6J613_MAIZE/tr|A0A1D6J615|A0A1D6J615_MAIZE/tr|A0A1D6J617|A0A1D6J617_MAIZE/tr|A0A1D6J619|A0A1D6J619_MAIZE/tr|A0A1D6J622|A0A1D6J622_MAIZE/tr|A0A1D6J623|A0A1D6J623_MAIZE/tr|A0A1D6J626|A0A1D6J626_MAIZE/tr|A0A1D6J630|A0A1D6J630_MAIZE/tr|A0A1D6J631|A0A1D6J631_MA…		4.14	0		0	2	MASCOT		T
	YAS202409180088-1_BM6,53523	R.KIGFDLDYDEK.D	1342.65	-0.00083	3	1	31.92	0	0.0752	0|0	tr|A0A1D6EC46|A0A1D6EC46_MAIZE/tr|A0A1D6EC48|A0A1D6EC48_MAIZE/tr|A0A1D6EC49|A0A1D6EC49_MAIZE/tr|A0A1D6EC50|A0A1D6EC50_MAIZE/tr|A0A1D6EC51|A0A1D6EC51_MAIZE/tr|A0A1D6EC52|A0A1D6EC52_MAIZE/tr|A0A1D6J609|A0A1D6J609_MAIZE/tr|A0A1D6J611|A0A1D6J611_MAIZE/tr|A0A1D6J612|A0A1D6J612_MAIZE/tr|A0A1D6J615|A0A1D6J615_MAIZE/tr|A0A1D6J617|A0A1D6J617_MAIZE/tr|A0A1D6J619|A0A1D6J619_MAIZE/tr|A0A1D6J623|A0A1D6J623_MA…		4.23	1		0	2	MASCOT		T
	YAS202409180088-1_BM6,53844	R.LDEM*IVFR.Q	1038.53	-0.00151	2	1	33.96	0	0.0527	0|0	tr|A0A1D6EC46|A0A1D6EC46_MAIZE/tr|A0A1D6EC48|A0A1D6EC48_MAIZE/tr|A0A1D6EC49|A0A1D6EC49_MAIZE/tr|A0A1D6EC50|A0A1D6EC50_MAIZE/tr|A0A1D6EC52|A0A1D6EC52_MAIZE/tr|A0A1D6IXA0|A0A1D6IXA0_MAIZE/tr|A0A1D6IXA1|A0A1D6IXA1_MAIZE/tr|A0A1D6J609|A0A1D6J609_MAIZE/tr|A0A1D6J611|A0A1D6J611_MAIZE/tr|A0A1D6J612|A0A1D6J612_MAIZE/tr|A0A1D6J615|A0A1D6J615_MAIZE/tr|A0A1D6J617|A0A1D6J617_MAIZE/tr|A0A1D6J619|A0A1D6J619_MA…		4.37	0	15.994919 Oxidation (M)	0	2	MASCOT		T
	YAS202409180088-1_BM6,53146	R.LDMSEFM*ER.H	1173.49	-0.00255	2	1	22.35	0	0.104	0|0	tr|A0A1D6EC46|A0A1D6EC46_MAIZE/tr|A0A1D6EC48|A0A1D6EC48_MAIZE/tr|A0A1D6EC49|A0A1D6EC49_MAIZE/tr|A0A1D6EC50|A0A1D6EC50_MAIZE/tr|A0A1D6EC51|A0A1D6EC51_MAIZE/tr|A0A1D6EC52|A0A1D6EC52_MAIZE/tr|A0A1D6IXA0|A0A1D6IXA0_MAIZE/tr|A0A1D6IXA1|A0A1D6IXA1_MAIZE/tr|A0A1D6J609|A0A1D6J609_MAIZE/tr|A0A1D6J611|A0A1D6J611_MAIZE/tr|A0A1D6J612|A0A1D6J612_MAIZE/tr|A0A1D6J615|A0A1D6J615_MAIZE/tr|A0A1D6J617|A0A1D6J617_MA…		4.14	0	15.994919 Oxidation (M)	0	2	MASCOT		T
	YAS202409180088-1_BM6,61483	R.LGHNFVGTEQILLGLIGEGTGIAAK.V	2508.38	-0.00744	2	1	103.01	0	3.47e-09	0|0	tr|A0A1D6EC43|A0A1D6EC43_MAIZE/tr|A0A1D6EC44|A0A1D6EC44_MAIZE/tr|A0A1D6EC45|A0A1D6EC45_MAIZE/tr|A0A1D6EC46|A0A1D6EC46_MAIZE/tr|A0A1D6EC48|A0A1D6EC48_MAIZE/tr|A0A1D6J609|A0A1D6J609_MAIZE/tr|A0A1D6J610|A0A1D6J610_MAIZE/tr|A0A1D6J611|A0A1D6J611_MAIZE/tr|A0A1D6J613|A0A1D6J613_MAIZE/tr|A0A1D6J615|A0A1D6J615_MAIZE/tr|A0A1D6J617|A0A1D6J617_MAIZE/tr|A0A1D6J622|A0A1D6J622_MAIZE/tr|A0A1D6J626|A0A1D6J626_MA…		5.4	0		0	2	MASCOT		T
	YAS202409180088-1_BM6,39756	R.LLEDSLAEK.M	1017.55	-0.00125	2	1	40.04	0	0.0186	0|0	tr|A0A1D6EC46|A0A1D6EC46_MAIZE/tr|A0A1D6EC48|A0A1D6EC48_MAIZE/tr|A0A1D6EC49|A0A1D6EC49_MAIZE/tr|A0A1D6EC50|A0A1D6EC50_MAIZE/tr|A0A1D6EC52|A0A1D6EC52_MAIZE/tr|A0A1D6IXA0|A0A1D6IXA0_MAIZE/tr|A0A1D6IXA1|A0A1D6IXA1_MAIZE/tr|A0A1D6J609|A0A1D6J609_MAIZE/tr|A0A1D6J611|A0A1D6J611_MAIZE/tr|A0A1D6J612|A0A1D6J612_MAIZE/tr|A0A1D6J615|A0A1D6J615_MAIZE/tr|A0A1D6J617|A0A1D6J617_MAIZE/tr|A0A1D6J619|A0A1D6J619_MA…		4.14	0		0	2	MASCOT		T
	YAS202409180088-1_BM6,40220	R.LLEDSLAEK.M	1017.55	-0.00117	2	1	39.57	0	0.0207	0|0	tr|A0A1D6EC46|A0A1D6EC46_MAIZE/tr|A0A1D6EC48|A0A1D6EC48_MAIZE/tr|A0A1D6EC49|A0A1D6EC49_MAIZE/tr|A0A1D6EC50|A0A1D6EC50_MAIZE/tr|A0A1D6EC52|A0A1D6EC52_MAIZE/tr|A0A1D6IXA0|A0A1D6IXA0_MAIZE/tr|A0A1D6IXA1|A0A1D6IXA1_MAIZE/tr|A0A1D6J609|A0A1D6J609_MAIZE/tr|A0A1D6J611|A0A1D6J611_MAIZE/tr|A0A1D6J612|A0A1D6J612_MAIZE/tr|A0A1D6J615|A0A1D6J615_MAIZE/tr|A0A1D6J617|A0A1D6J617_MAIZE/tr|A0A1D6J619|A0A1D6J619_MA…		4.14	0		0	2	MASCOT		T
	YAS202409180088-1_BM6,30028	R.M*VGESTEAVGAGVGGGSSGQK.M ! -.M*VGESTEAVGAGVGGGSSGQK.M	1880.87	-0.00199	2	1	152.65	0	5.21e-14	0|0	tr|A0A1D6EC43|A0A1D6EC43_MAIZE/tr|A0A1D6EC44|A0A1D6EC44_MAIZE/tr|A0A1D6EC45|A0A1D6EC45_MAIZE/tr|A0A1D6EC46|A0A1D6EC46_MAIZE/tr|A0A1D6EC48|A0A1D6EC48_MAIZE/tr|A0A1D6EC50|A0A1D6EC50_MAIZE/tr|A0A1D6J609|A0A1D6J609_MAIZE/tr|A0A1D6J610|A0A1D6J610_MAIZE/tr|A0A1D6J611|A0A1D6J611_MAIZE/tr|A0A1D6J612|A0A1D6J612_MAIZE/tr|A0A1D6J613|A0A1D6J613_MAIZE/tr|A0A1D6J615|A0A1D6J615_MAIZE/tr|A0A1D6J617|A0A1D6J617_MA…		4.53	0	15.994919 Oxidation (M)	0	2	MASCOT		T
	YAS202409180088-1_BM6,35870	R.MVGESTEAVGAGVGGGSSGQK.M ! -.MVGESTEAVGAGVGGGSSGQK.M	1864.87	-0.00533	2	1	29.32	0	0.141	0|0	tr|A0A1D6EC43|A0A1D6EC43_MAIZE/tr|A0A1D6EC44|A0A1D6EC44_MAIZE/tr|A0A1D6EC45|A0A1D6EC45_MAIZE/tr|A0A1D6EC46|A0A1D6EC46_MAIZE/tr|A0A1D6EC48|A0A1D6EC48_MAIZE/tr|A0A1D6EC50|A0A1D6EC50_MAIZE/tr|A0A1D6J609|A0A1D6J609_MAIZE/tr|A0A1D6J610|A0A1D6J610_MAIZE/tr|A0A1D6J611|A0A1D6J611_MAIZE/tr|A0A1D6J612|A0A1D6J612_MAIZE/tr|A0A1D6J613|A0A1D6J613_MAIZE/tr|A0A1D6J615|A0A1D6J615_MAIZE/tr|A0A1D6J617|A0A1D6J617_MA…		4.53	0		0	2	MASCOT		T
	YAS202409180088-1_BM6,59346	R.QLGHNYIGSEHLLLGLLR.E	2033.13	-0.00305	4	1	31.71	0	0.0445	0|0	tr|A0A1D6IXA1|A0A1D6IXA1_MAIZE/tr|A0A1D6J610|A0A1D6J610_MAIZE/tr|A0A1D6J611|A0A1D6J611_MAIZE/tr|A0A1D6J613|A0A1D6J613_MAIZE/tr|A0A1D6J617|A0A1D6J617_MAIZE/tr|A0A1D6J619|A0A1D6J619_MAIZE/tr|A0A1D6J622|A0A1D6J622_MAIZE/tr|A0A1D6J626|A0A1D6J626_MAIZE/tr|A0A3L6GFK2|A0A3L6GFK2_MAIZE/tr|A0A804RIH1|A0A804RIH1_MAIZE/tr|A0A979HKM3|A0A979HKM3_MAIZE/tr|C0PFV4|C0PFV4_MAIZE/tr|K7TSX2|K7TSX2_MAIZE		6.92	0		0	2	MASCOT		T
	YAS202409180088-1_BM6,59347	R.QLGHNYIGSEHLLLGLLR.E	2033.13	-0.00304	3	1	64.66	0	2.25e-05	0|0	tr|A0A1D6IXA1|A0A1D6IXA1_MAIZE/tr|A0A1D6J610|A0A1D6J610_MAIZE/tr|A0A1D6J611|A0A1D6J611_MAIZE/tr|A0A1D6J613|A0A1D6J613_MAIZE/tr|A0A1D6J617|A0A1D6J617_MAIZE/tr|A0A1D6J619|A0A1D6J619_MAIZE/tr|A0A1D6J622|A0A1D6J622_MAIZE/tr|A0A1D6J626|A0A1D6J626_MAIZE/tr|A0A3L6GFK2|A0A3L6GFK2_MAIZE/tr|A0A804RIH1|A0A804RIH1_MAIZE/tr|A0A979HKM3|A0A979HKM3_MAIZE/tr|C0PFV4|C0PFV4_MAIZE/tr|K7TSX2|K7TSX2_MAIZE		6.92	0		0	2	MASCOT		T
	YAS202409180088-1_BM6,59362	R.QLGHNYIGSEHLLLGLLR.E	2033.13	-0.00304	2	1	75.06	0	2.06e-06	0|0	tr|A0A1D6IXA1|A0A1D6IXA1_MAIZE/tr|A0A1D6J610|A0A1D6J610_MAIZE/tr|A0A1D6J611|A0A1D6J611_MAIZE/tr|A0A1D6J613|A0A1D6J613_MAIZE/tr|A0A1D6J617|A0A1D6J617_MAIZE/tr|A0A1D6J619|A0A1D6J619_MAIZE/tr|A0A1D6J622|A0A1D6J622_MAIZE/tr|A0A1D6J626|A0A1D6J626_MAIZE/tr|A0A3L6GFK2|A0A3L6GFK2_MAIZE/tr|A0A804RIH1|A0A804RIH1_MAIZE/tr|A0A979HKM3|A0A979HKM3_MAIZE/tr|C0PFV4|C0PFV4_MAIZE/tr|K7TSX2|K7TSX2_MAIZE		6.92	0		0	2	MASCOT		T
	YAS202409180088-1_BM6,55884	R.RRPYTVVLFDEIEK.A	1764.96	-0.00692	3	1	38.15	0	0.0164	0|0	tr|A0A1D6EC46|A0A1D6EC46_MAIZE/tr|A0A1D6EC48|A0A1D6EC48_MAIZE/tr|A0A1D6EC49|A0A1D6EC49_MAIZE/tr|A0A1D6EC50|A0A1D6EC50_MAIZE/tr|A0A1D6EC51|A0A1D6EC51_MAIZE/tr|A0A1D6EC52|A0A1D6EC52_MAIZE/tr|A0A1D6IXA0|A0A1D6IXA0_MAIZE/tr|A0A1D6IXA1|A0A1D6IXA1_MAIZE/tr|A0A1D6J609|A0A1D6J609_MAIZE/tr|A0A1D6J611|A0A1D6J611_MAIZE/tr|A0A1D6J612|A0A1D6J612_MAIZE/tr|A0A1D6J615|A0A1D6J615_MAIZE/tr|A0A1D6J617|A0A1D6J617_MA…		6.18	1		0	2	MASCOT		T
	YAS202409180088-1_BM6,15286	R.TVDFK.N	609.324	0.00096	2	1	23	0	0.594	0|0	tr|A0A1D6EC46|A0A1D6EC46_MAIZE/tr|A0A1D6EC48|A0A1D6EC48_MAIZE/tr|A0A1D6EC49|A0A1D6EC49_MAIZE/tr|A0A1D6EC50|A0A1D6EC50_MAIZE/tr|A0A1D6EC51|A0A1D6EC51_MAIZE/tr|A0A1D6EC52|A0A1D6EC52_MAIZE/tr|A0A1D6IXA0|A0A1D6IXA0_MAIZE/tr|A0A1D6IXA1|A0A1D6IXA1_MAIZE/tr|A0A1D6J609|A0A1D6J609_MAIZE/tr|A0A1D6J611|A0A1D6J611_MAIZE/tr|A0A1D6J612|A0A1D6J612_MAIZE/tr|A0A1D6J615|A0A1D6J615_MAIZE/tr|A0A1D6J617|A0A1D6J617_MA…		5.5	0		0	2	MASCOT		T
	YAS202409180088-1_BM6,51616	R.VLESLGADPNNIR.T	1397.74	-0.00275	2	1	56.79	0	0.000329	0|0	tr|A0A1D6EC43|A0A1D6EC43_MAIZE/tr|A0A1D6EC44|A0A1D6EC44_MAIZE/tr|A0A1D6EC45|A0A1D6EC45_MAIZE/tr|A0A1D6EC46|A0A1D6EC46_MAIZE/tr|A0A1D6EC50|A0A1D6EC50_MAIZE/tr|A0A1D6J610|A0A1D6J610_MAIZE/tr|A0A1D6J612|A0A1D6J612_MAIZE/tr|A0A1D6J613|A0A1D6J613_MAIZE/tr|A0A1D6J617|A0A1D6J617_MAIZE/tr|A0A1D6J619|A0A1D6J619_MAIZE/tr|A0A1D6J622|A0A1D6J622_MAIZE/tr|A0A1D6J623|A0A1D6J623_MAIZE/tr|A0A1D6J626|A0A1D6J626_MA…		4.37	0		0	2	MASCOT		T
	YAS202409180088-1_BM6,28713	R.VTQILGR.R	786.483	-0.00047	2	1	53.03	0	0.00102	0|0	tr|A0A1D6EC43|A0A1D6EC43_MAIZE/tr|A0A1D6EC44|A0A1D6EC44_MAIZE/tr|A0A1D6EC45|A0A1D6EC45_MAIZE/tr|A0A1D6EC46|A0A1D6EC46_MAIZE/tr|A0A1D6EC48|A0A1D6EC48_MAIZE/tr|A0A1D6EC49|A0A1D6EC49_MAIZE/tr|A0A1D6EC50|A0A1D6EC50_MAIZE/tr|A0A1D6EC51|A0A1D6EC51_MAIZE/tr|A0A1D6J609|A0A1D6J609_MAIZE/tr|A0A1D6J610|A0A1D6J610_MAIZE/tr|A0A1D6J611|A0A1D6J611_MAIZE/tr|A0A1D6J612|A0A1D6J612_MAIZE/tr|A0A1D6J613|A0A1D6J613_MA…		9.72	0		0	2	MASCOT		T
	YAS202409180088-1_BM6,61409	R.YTDDALIAAAQLSYQYISDR.F	2277.1	-0.00777	3	1	91.21	0	1.09e-07	0|0	tr|A0A1D6EC43|A0A1D6EC43_MAIZE/tr|A0A1D6EC46|A0A1D6EC46_MAIZE/tr|A0A1D6EC48|A0A1D6EC48_MAIZE/tr|A0A1D6EC49|A0A1D6EC49_MAIZE/tr|A0A1D6EC50|A0A1D6EC50_MAIZE/tr|A0A1D6EC51|A0A1D6EC51_MAIZE/tr|A0A1D6EC52|A0A1D6EC52_MAIZE/tr|A0A1D6J609|A0A1D6J609_MAIZE/tr|A0A1D6J611|A0A1D6J611_MAIZE/tr|A0A1D6J612|A0A1D6J612_MAIZE/tr|A0A1D6J613|A0A1D6J613_MAIZE/tr|A0A1D6J615|A0A1D6J615_MAIZE/tr|A0A1D6J617|A0A1D6J617_MA…		3.93	0		0	2	MASCOT		T
	YAS202409180088-1_BM6,61424	R.YTDDALIAAAQLSYQYISDR.F	2277.1	-0.00777	2	1	88.18	0	2.19e-07	0|0	tr|A0A1D6EC43|A0A1D6EC43_MAIZE/tr|A0A1D6EC46|A0A1D6EC46_MAIZE/tr|A0A1D6EC48|A0A1D6EC48_MAIZE/tr|A0A1D6EC49|A0A1D6EC49_MAIZE/tr|A0A1D6EC50|A0A1D6EC50_MAIZE/tr|A0A1D6EC51|A0A1D6EC51_MAIZE/tr|A0A1D6EC52|A0A1D6EC52_MAIZE/tr|A0A1D6J609|A0A1D6J609_MAIZE/tr|A0A1D6J611|A0A1D6J611_MAIZE/tr|A0A1D6J612|A0A1D6J612_MAIZE/tr|A0A1D6J613|A0A1D6J613_MAIZE/tr|A0A1D6J615|A0A1D6J615_MAIZE/tr|A0A1D6J617|A0A1D6J617_MA…		3.93	0		0	2	MASCOT		T
$3-1	tr|Q43267|Q43267_MAIZE phosphoenolpyruvate carboxylase OS=Zea mays OX=4577 GN=542372 PE=1 SV=1	56	44	0.4814	109340	5.73
$3-2	tr|A0A3L6DCW6|A0A3L6DCW6_MAIZE phosphoenolpyruvate carboxylase OS=Zea mays OX=4577 GN=PEP1_1 PE=3 SV=1	56	44	0.4814	109356	5.73
$3-3	tr|Q84KR7|Q84KR7_MAIZE phosphoenolpyruvate carboxylase OS=Zea mays OX=4577 GN=ppc1 PE=2 SV=1	56	44	0.4814	109344	5.73
	YAS202409180088-1_BM6,59892	K.DILEGDPFLK.Q	1146.6	-0.00154	2	1	28.59	0	0.269	0|0	sp|P04711|CAPP1_MAIZE/tr|A0A3L6DCW6|A0A3L6DCW6_MAIZE/tr|B8XPZ2|B8XPZ2_MAIZE/tr|E9NQE1|E9NQE1_MAIZE/tr|Q43267|Q43267_MAIZE/tr|Q84KR7|Q84KR7_MAIZE/tr|B4FA25|B4FA25_MAIZE/tr|B4FAP2|B4FAP2_MAIZE/tr|B4FUJ8|B4FUJ8_MAIZE/tr|B7ZXA3|B7ZXA3_MAIZE		4.03	0		0	2	MASCOT		T
	YAS202409180088-1_BM6,53846	K.DITDDDKQELDEALQR.E	1903.89	-0.00372	3	1	26.86	0	0.181	0|0	sp|P04711|CAPP1_MAIZE/tr|A0A3L6DCW6|A0A3L6DCW6_MAIZE/tr|A0A804R6J4|A0A804R6J4_MAIZE/tr|B8XPZ2|B8XPZ2_MAIZE/tr|E9NQE1|E9NQE1_MAIZE/tr|Q43267|Q43267_MAIZE/tr|Q84KR7|Q84KR7_MAIZE		3.85	1		0	2	MASCOT		T
	YAS202409180088-1_BM6,53911	K.DITDDDKQELDEALQR.E	1903.89	-0.00429	2	1	103.5	0	3.89e-09	0|0	sp|P04711|CAPP1_MAIZE/tr|A0A3L6DCW6|A0A3L6DCW6_MAIZE/tr|A0A804R6J4|A0A804R6J4_MAIZE/tr|B8XPZ2|B8XPZ2_MAIZE/tr|E9NQE1|E9NQE1_MAIZE/tr|Q43267|Q43267_MAIZE/tr|Q84KR7|Q84KR7_MAIZE		3.85	1		0	2	MASCOT		T
	YAS202409180088-1_BM6,36113	K.EFADENKPAGLVK.L	1417.73	-0.00164	2	1	39.57	0	0.0179	0|0	sp|P04711|CAPP1_MAIZE/tr|A0A3L6DCW6|A0A3L6DCW6_MAIZE/tr|B8XPZ2|B8XPZ2_MAIZE/tr|E9NQE1|E9NQE1_MAIZE/tr|Q43267|Q43267_MAIZE/tr|Q84KR7|Q84KR7_MAIZE/tr|B4FA25|B4FA25_MAIZE/tr|B4FAP2|B4FAP2_MAIZE/tr|B4FUJ8|B4FUJ8_MAIZE/tr|B7ZXA3|B7ZXA3_MAIZE		4.68	0		0	2	MASCOT		T
	YAS202409180088-1_BM6,60386	K.EM*YNEWPFFR.V ! R.EM*YNEWPFFR.V	1434.61	-0.0045	2	1	33.87	0	0.013	0|0	sp|P04711|CAPP1_MAIZE/tr|A0A1D6QPS9|A0A1D6QPS9_MAIZE/tr|A0A1D6QPU0|A0A1D6QPU0_MAIZE/tr|A0A3L6DCW6|A0A3L6DCW6_MAIZE/tr|A0A3L6F0V0|A0A3L6F0V0_MAIZE/tr|A0A804P2T6|A0A804P2T6_MAIZE/tr|B8XPZ2|B8XPZ2_MAIZE/tr|E9NQE1|E9NQE1_MAIZE/tr|Q43267|Q43267_MAIZE/tr|Q84KR7|Q84KR7_MAIZE/tr|A0A1D6QPT2|A0A1D6QPT2_MAIZE/tr|A0A1D6QPT3|A0A1D6QPT3_MAIZE/tr|A0A1D6QPT8|A0A1D6QPT8_MAIZE/tr|A0A1D6QPT9|A0A1D6QPT9_MAIZE/tr|A0A…		4.53	0	15.994919 Oxidation (M)	0	2	MASCOT		T
	YAS202409180088-1_BM6,61495	K.GDPGIAGLYDELLVAEELKPFGK.Q	2431.28	-0.00913	2	1	95.51	0	3.24e-08	0|0	sp|P04711|CAPP1_MAIZE/tr|A0A3L6DCW6|A0A3L6DCW6_MAIZE/tr|B8XPZ2|B8XPZ2_MAIZE/tr|E9NQE1|E9NQE1_MAIZE/tr|Q43267|Q43267_MAIZE/tr|Q84KR7|Q84KR7_MAIZE/tr|B4FA25|B4FA25_MAIZE/tr|B4FAP2|B4FAP2_MAIZE/tr|B4FUJ8|B4FUJ8_MAIZE/tr|B7ZXA3|B7ZXA3_MAIZE/tr|C0LFT6|C0LFT6_MAIZE/tr|C0LFT9|C0LFT9_MAIZE/tr|C0LFU3|C0LFU3_MAIZE/tr|C0LFW5|C0LFW5_ZEAMM/tr|C0LFW9|C0LFW9_ZEAMM/tr|C0LFX0|C0LFX0_ZEAMM/tr|C0LFX7|C0LFX7_ZEAMP/t…		4.18	0		0	2	MASCOT		T
	YAS202409180088-1_BM6,55966	K.GGFADEGSATTESDIEETLK.R	2056.92	-0.00023	2	1	112.85	0	3.19e-10	0|0	sp|P04711|CAPP1_MAIZE/tr|A0A1D6ES79|A0A1D6ES79_MAIZE/tr|A0A1D6ES86|A0A1D6ES86_MAIZE/tr|A0A1D6I8Z1|A0A1D6I8Z1_MAIZE/tr|A0A3L6GAD8|A0A3L6GAD8_MAIZE/tr|A0A1D6ES74|A0A1D6ES74_MAIZE/tr|A0A1D6I8Y8|A0A1D6I8Y8_MAIZE/tr|A0A317Y0B0|A0A317Y0B0_MAIZE/tr|A0A3L6D8R4|A0A3L6D8R4_MAIZE/tr|A0A3L6DCW6|A0A3L6DCW6_MAIZE/tr|A0A804R6J4|A0A804R6J4_MAIZE/tr|A0A804RQH4|A0A804RQH4_MAIZE/tr|B8XPZ2|B8XPZ2_MAIZE/tr|E9NQE1|E9N…		3.77	0		0	2	MASCOT		T
	YAS202409180088-1_BM6,54946	K.GGFADEGSATTESDIEETLKR.L	2213.02	-0.00471	2	1	124.67	0	2.67e-11	0|0	sp|P04711|CAPP1_MAIZE/tr|A0A1D6ES79|A0A1D6ES79_MAIZE/tr|A0A1D6ES86|A0A1D6ES86_MAIZE/tr|A0A1D6I8Z1|A0A1D6I8Z1_MAIZE/tr|A0A3L6GAD8|A0A3L6GAD8_MAIZE/tr|A0A1D6ES74|A0A1D6ES74_MAIZE/tr|A0A1D6I8Y8|A0A1D6I8Y8_MAIZE/tr|A0A317Y0B0|A0A317Y0B0_MAIZE/tr|A0A3L6D8R4|A0A3L6D8R4_MAIZE/tr|A0A3L6DCW6|A0A3L6DCW6_MAIZE/tr|A0A804R6J4|A0A804R6J4_MAIZE/tr|A0A804RQH4|A0A804RQH4_MAIZE/tr|B8XPZ2|B8XPZ2_MAIZE/tr|E9NQE1|E9N…		4.08	1		0	2	MASCOT		T
	YAS202409180088-1_BM6,52983	K.KGGFADEGSATTESDIEETLKR.L	2341.12	-0.00208	4	1	40.84	0	0.0096	0|0	sp|P04711|CAPP1_MAIZE/tr|A0A1D6ES79|A0A1D6ES79_MAIZE/tr|A0A1D6ES86|A0A1D6ES86_MAIZE/tr|A0A1D6I8Z1|A0A1D6I8Z1_MAIZE/tr|A0A3L6GAD8|A0A3L6GAD8_MAIZE/tr|A0A1D6ES74|A0A1D6ES74_MAIZE/tr|A0A1D6I8Y8|A0A1D6I8Y8_MAIZE/tr|A0A317Y0B0|A0A317Y0B0_MAIZE/tr|A0A3L6D8R4|A0A3L6D8R4_MAIZE/tr|A0A3L6DCW6|A0A3L6DCW6_MAIZE/tr|A0A804R6J4|A0A804R6J4_MAIZE/tr|A0A804RQH4|A0A804RQH4_MAIZE/tr|B8XPZ2|B8XPZ2_MAIZE/tr|E9NQE1|E9N…		4.36	2		0	2	MASCOT		T
	YAS202409180088-1_BM6,52984	K.KGGFADEGSATTESDIEETLKR.L	2341.12	-0.00208	3	1	31.07	0	0.0911	0|0	sp|P04711|CAPP1_MAIZE/tr|A0A1D6ES79|A0A1D6ES79_MAIZE/tr|A0A1D6ES86|A0A1D6ES86_MAIZE/tr|A0A1D6I8Z1|A0A1D6I8Z1_MAIZE/tr|A0A3L6GAD8|A0A3L6GAD8_MAIZE/tr|A0A1D6ES74|A0A1D6ES74_MAIZE/tr|A0A1D6I8Y8|A0A1D6I8Y8_MAIZE/tr|A0A317Y0B0|A0A317Y0B0_MAIZE/tr|A0A3L6D8R4|A0A3L6D8R4_MAIZE/tr|A0A3L6DCW6|A0A3L6DCW6_MAIZE/tr|A0A804R6J4|A0A804R6J4_MAIZE/tr|A0A804RQH4|A0A804RQH4_MAIZE/tr|B8XPZ2|B8XPZ2_MAIZE/tr|E9NQE1|E9N…		4.36	2		0	2	MASCOT		T
	YAS202409180088-1_BM6,18292	K.LGELGAK.L	687.404	0.0008	2	1	35.57	0	0.0892	0|0	sp|P04711|CAPP1_MAIZE/tr|A0A3L6DCW6|A0A3L6DCW6_MAIZE/tr|A0A804R6J4|A0A804R6J4_MAIZE/tr|B8XPZ2|B8XPZ2_MAIZE/tr|E9NQE1|E9NQE1_MAIZE/tr|Q43267|Q43267_MAIZE/tr|Q84KR7|Q84KR7_MAIZE/tr|A0A1D6J3B2|A0A1D6J3B2_MAIZE/tr|A0A804RJP2|A0A804RJP2_MAIZE/tr|Q3LR52|Q3LR52_MAIZE		6	0		0	2	MASCOT		T
	YAS202409180088-1_BM6,49085	K.LM*DEM*AVVATEEYR.S	1688.75	-0.00331	2	1	108	0	7.51e-10	0|0	sp|P04711|CAPP1_MAIZE/tr|A0A3L6DCW6|A0A3L6DCW6_MAIZE/tr|A0A804R6J4|A0A804R6J4_MAIZE/tr|B8XPZ2|B8XPZ2_MAIZE/tr|E9NQE1|E9NQE1_MAIZE/tr|Q43267|Q43267_MAIZE/tr|Q84KR7|Q84KR7_MAIZE/tr|B4FA25|B4FA25_MAIZE/tr|B4FAP2|B4FAP2_MAIZE/tr|B4FUJ8|B4FUJ8_MAIZE/tr|B7ZXA3|B7ZXA3_MAIZE/tr|C0LFT6|C0LFT6_MAIZE/tr|C0LFU3|C0LFU3_MAIZE/tr|C0LFW9|C0LFW9_ZEAMM/tr|C0LFX0|C0LFX0_ZEAMM/tr|C0LFX7|C0LFX7_ZEAMP/tr|C0LFX9|C0LFX9…		4	0	15.994919 Oxidation (M)	0	2	MASCOT		T
	YAS202409180088-1_BM6,60341	K.LNPASEYPPGLEDTLILTM*K.G	2218.13	-0.00498	3	1	68.77	0	2e-05	0|0	sp|P04711|CAPP1_MAIZE/tr|A0A3L6DCW6|A0A3L6DCW6_MAIZE/tr|B8XPZ2|B8XPZ2_MAIZE/tr|E9NQE1|E9NQE1_MAIZE/tr|Q43267|Q43267_MAIZE/tr|Q84KR7|Q84KR7_MAIZE/tr|B4FA25|B4FA25_MAIZE/tr|B4FAP2|B4FAP2_MAIZE/tr|B4FUJ8|B4FUJ8_MAIZE/tr|B7ZXA3|B7ZXA3_MAIZE		4.14	0	15.994919 Oxidation (M)	0	2	MASCOT		T
	YAS202409180088-1_BM6,35172	K.LTLFHGR.G	843.484	0.00347	2	1	33.24	0	0.0751	0|0	sp|P04711|CAPP1_MAIZE/tr|A0A3L6DCW6|A0A3L6DCW6_MAIZE/tr|A0A804R6J4|A0A804R6J4_MAIZE/tr|B8XPZ2|B8XPZ2_MAIZE/tr|E9NQE1|E9NQE1_MAIZE/tr|Q43267|Q43267_MAIZE/tr|Q84KR7|Q84KR7_MAIZE/tr|B4FA25|B4FA25_MAIZE/tr|B4FAP2|B4FAP2_MAIZE/tr|B4FUJ8|B4FUJ8_MAIZE/tr|B7ZXA3|B7ZXA3_MAIZE		9.76	0		0	2	MASCOT		T
	YAS202409180088-1_BM6,7197	K.LYNTR.E	666.357	-0.00029	2	1	23.68	0	0.681	0|0	sp|P04711|CAPP1_MAIZE/sp|P51059|CAPP2_MAIZE/tr|A0A1D6GB94|A0A1D6GB94_MAIZE/tr|A0A1D6GBA2|A0A1D6GBA2_MAIZE/tr|A0A1D6I1V3|A0A1D6I1V3_MAIZE/tr|A0A1D6I1V4|A0A1D6I1V4_MAIZE/tr|A0A3L6DCW6|A0A3L6DCW6_MAIZE/tr|A0A3L6DPS1|A0A3L6DPS1_MAIZE/tr|A0A3L6DYP7|A0A3L6DYP7_MAIZE/tr|A0A804R6J4|A0A804R6J4_MAIZE/tr|B8XPZ2|B8XPZ2_MAIZE/tr|E9NQE1|E9NQE1_MAIZE/tr|K7VCJ9|K7VCJ9_MAIZE/tr|Q43267|Q43267_MAIZE/tr|Q84KR7|Q84KR…		8.75	0		0	2	MASCOT		T
	YAS202409180088-1_BM6,53340	K.NQTVDLVFTAHPTQSAR.R	1884.96	-0.00689	3	1	62.52	0	7.79e-05	0|0	sp|P04711|CAPP1_MAIZE/tr|A0A3L6FMR8|A0A3L6FMR8_MAIZE/tr|A0A3L6D8R4|A0A3L6D8R4_MAIZE/tr|A0A3L6DCW6|A0A3L6DCW6_MAIZE/tr|A0A3L6FN11|A0A3L6FN11_MAIZE/tr|A0A804R6J4|A0A804R6J4_MAIZE/tr|B8XPZ2|B8XPZ2_MAIZE/tr|E9NQE1|E9NQE1_MAIZE/tr|Q43267|Q43267_MAIZE/tr|Q84KR7|Q84KR7_MAIZE/tr|A0A1D6J3B2|A0A1D6J3B2_MAIZE/tr|Q3LR52|Q3LR52_MAIZE		6.74	0		0	2	MASCOT		T
	YAS202409180088-1_BM6,31044	K.QGLVLR.N	685.436	0.00035	2	1	24.17	0	0.514	0|0	sp|P04711|CAPP1_MAIZE/tr|A0A3L6DCW6|A0A3L6DCW6_MAIZE/tr|B8XPZ2|B8XPZ2_MAIZE/tr|E9NQE1|E9NQE1_MAIZE/tr|Q43267|Q43267_MAIZE/tr|Q84KR7|Q84KR7_MAIZE/tr|B4FA25|B4FA25_MAIZE/tr|B4FAP2|B4FAP2_MAIZE/tr|B4FUJ8|B4FUJ8_MAIZE/tr|B7ZXA3|B7ZXA3_MAIZE		9.75	0		0	2	MASCOT		T
	YAS202409180088-1_BM6,30067	K.QIPPNEPYR.V	1113.57	-0.00196	2	1	25.49	0	0.305	0|0	sp|P04711|CAPP1_MAIZE/tr|A0A3L6DCW6|A0A3L6DCW6_MAIZE/tr|A0A804R6J4|A0A804R6J4_MAIZE/tr|B8XPZ2|B8XPZ2_MAIZE/tr|E9NQE1|E9NQE1_MAIZE/tr|Q43267|Q43267_MAIZE/tr|Q84KR7|Q84KR7_MAIZE/tr|B7ZXA3|B7ZXA3_MAIZE		6	0		0	2	MASCOT		T
	YAS202409180088-1_BM6,31287	K.QIPPNEPYR.V	1113.57	-0.00038	2	1	27.04	0	0.225	0|0	sp|P04711|CAPP1_MAIZE/tr|A0A3L6DCW6|A0A3L6DCW6_MAIZE/tr|A0A804R6J4|A0A804R6J4_MAIZE/tr|B8XPZ2|B8XPZ2_MAIZE/tr|E9NQE1|E9NQE1_MAIZE/tr|Q43267|Q43267_MAIZE/tr|Q84KR7|Q84KR7_MAIZE/tr|B7ZXA3|B7ZXA3_MAIZE		6	0		0	2	MASCOT		T
	YAS202409180088-1_BM6,24642	K.QQVM*VGYSDSGK.D	1314.6	-0.00049	2	1	24.04	0	0.241	0|0	sp|P04711|CAPP1_MAIZE/tr|A0A3L6DCW6|A0A3L6DCW6_MAIZE/tr|A0A804R6J4|A0A804R6J4_MAIZE/tr|B8XPZ2|B8XPZ2_MAIZE/tr|E9NQE1|E9NQE1_MAIZE/tr|Q43267|Q43267_MAIZE/tr|Q84KR7|Q84KR7_MAIZE/tr|B4FA25|B4FA25_MAIZE/tr|B4FAP2|B4FAP2_MAIZE/tr|B7ZXA3|B7ZXA3_MAIZE		5.84	0	15.994919 Oxidation (M)	0	2	MASCOT		T
	YAS202409180088-1_BM6,56464	K.RQEWLLSELR.G	1329.73	0.00315	3	1	40.34	0	0.0171	0|0	sp|P04711|CAPP1_MAIZE/tr|A0A3L6DCW6|A0A3L6DCW6_MAIZE/tr|A0A804R6J4|A0A804R6J4_MAIZE/tr|B8XPZ2|B8XPZ2_MAIZE/tr|E9NQE1|E9NQE1_MAIZE/tr|Q43267|Q43267_MAIZE/tr|Q84KR7|Q84KR7_MAIZE/tr|B7ZXA3|B7ZXA3_MAIZE		6.14	1		0	2	MASCOT		T
	YAS202409180088-1_BM6,28908	K.VTPQPPLSK.E	966.562	-0.00169	2	1	21.39	0	0.448	0|0	sp|P04711|CAPP1_MAIZE/tr|A0A3L6DCW6|A0A3L6DCW6_MAIZE/tr|B8XPZ2|B8XPZ2_MAIZE/tr|E9NQE1|E9NQE1_MAIZE/tr|Q43267|Q43267_MAIZE/tr|Q84KR7|Q84KR7_MAIZE/tr|B4FA25|B4FA25_MAIZE/tr|B4FAP2|B4FAP2_MAIZE/tr|B4FUJ8|B4FUJ8_MAIZE/tr|B7ZXA3|B7ZXA3_MAIZE		8.72	0		0	2	MASCOT		T
	YAS202409180088-1_BM6,29395	K.VTPQPPLSK.E	966.562	-0.00219	2	1	29.5	0	0.0692	0|0	sp|P04711|CAPP1_MAIZE/tr|A0A3L6DCW6|A0A3L6DCW6_MAIZE/tr|B8XPZ2|B8XPZ2_MAIZE/tr|E9NQE1|E9NQE1_MAIZE/tr|Q43267|Q43267_MAIZE/tr|Q84KR7|Q84KR7_MAIZE/tr|B4FA25|B4FA25_MAIZE/tr|B4FAP2|B4FAP2_MAIZE/tr|B4FUJ8|B4FUJ8_MAIZE/tr|B7ZXA3|B7ZXA3_MAIZE		8.72	0		0	2	MASCOT		T
	YAS202409180088-1_BM6,29899	K.VTPQPPLSK.E	966.562	-0.00041	2	1	27.22	0	0.127	0|0	sp|P04711|CAPP1_MAIZE/tr|A0A3L6DCW6|A0A3L6DCW6_MAIZE/tr|B8XPZ2|B8XPZ2_MAIZE/tr|E9NQE1|E9NQE1_MAIZE/tr|Q43267|Q43267_MAIZE/tr|Q84KR7|Q84KR7_MAIZE/tr|B4FA25|B4FA25_MAIZE/tr|B4FAP2|B4FAP2_MAIZE/tr|B4FUJ8|B4FUJ8_MAIZE/tr|B7ZXA3|B7ZXA3_MAIZE		8.72	0		0	2	MASCOT		T
	YAS202409180088-1_BM6,58342	K.YVETQQLLLQIAGHK.D	1740.96	-0.00188	3	1	29.79	0	0.0959	0|0	sp|P04711|CAPP1_MAIZE/tr|A0A3L6DCW6|A0A3L6DCW6_MAIZE/tr|B8XPZ2|B8XPZ2_MAIZE/tr|E9NQE1|E9NQE1_MAIZE/tr|Q43267|Q43267_MAIZE/tr|Q84KR7|Q84KR7_MAIZE/tr|B4FA25|B4FA25_MAIZE/tr|B4FAP2|B4FAP2_MAIZE/tr|B4FUJ8|B4FUJ8_MAIZE/tr|B7ZXA3|B7ZXA3_MAIZE		6.75	0		0	2	MASCOT		T
	YAS202409180088-1_BM6,59241	K.YYIEFWK.Q	1048.51	-0.00088	2	1	33.79	0	0.062	0|0	sp|P04711|CAPP1_MAIZE/tr|A0A3L6DCW6|A0A3L6DCW6_MAIZE/tr|A0A804R6J4|A0A804R6J4_MAIZE/tr|E9NQE1|E9NQE1_MAIZE/tr|Q43267|Q43267_MAIZE/tr|Q84KR7|Q84KR7_MAIZE/tr|B7ZXA3|B7ZXA3_MAIZE		6	0		0	2	MASCOT		T
	YAS202409180088-1_BM6,61614	R.AIPWIFSWTQTR.F	1505.79	-0.0021	2	1	41.15	0	0.0124	0|0	sp|P04711|CAPP1_MAIZE/tr|A0A3L6DCW6|A0A3L6DCW6_MAIZE/tr|B8XPZ2|B8XPZ2_MAIZE/tr|E9NQE1|E9NQE1_MAIZE/tr|Q43267|Q43267_MAIZE/tr|Q84KR7|Q84KR7_MAIZE/tr|B4FA25|B4FA25_MAIZE/tr|B4FAP2|B4FAP2_MAIZE/tr|B4FUJ8|B4FUJ8_MAIZE/tr|B7ZXA3|B7ZXA3_MAIZE/tr|C0LFT6|C0LFT6_MAIZE/tr|C0LFT9|C0LFT9_MAIZE/tr|C0LFU3|C0LFU3_MAIZE/tr|C0LFW5|C0LFW5_ZEAMM/tr|C0LFW9|C0LFW9_ZEAMM/tr|C0LFX0|C0LFX0_ZEAMM/tr|C0LFX7|C0LFX7_ZEAMP/t…		9.8	0		0	2	MASCOT		T
	YAS202409180088-1_BM6,61619	R.AIPWIFSWTQTR.F	1505.79	-0.00212	3	1	47.29	0	0.00302	0|0	sp|P04711|CAPP1_MAIZE/tr|A0A3L6DCW6|A0A3L6DCW6_MAIZE/tr|B8XPZ2|B8XPZ2_MAIZE/tr|E9NQE1|E9NQE1_MAIZE/tr|Q43267|Q43267_MAIZE/tr|Q84KR7|Q84KR7_MAIZE/tr|B4FA25|B4FA25_MAIZE/tr|B4FAP2|B4FAP2_MAIZE/tr|B4FUJ8|B4FUJ8_MAIZE/tr|B7ZXA3|B7ZXA3_MAIZE/tr|C0LFT6|C0LFT6_MAIZE/tr|C0LFT9|C0LFT9_MAIZE/tr|C0LFU3|C0LFU3_MAIZE/tr|C0LFW5|C0LFW5_ZEAMM/tr|C0LFW9|C0LFW9_ZEAMM/tr|C0LFX0|C0LFX0_ZEAMM/tr|C0LFX7|C0LFX7_ZEAMP/t…		9.8	0		0	2	MASCOT		T
	YAS202409180088-1_BM6,8605	R.AQEEM*AQVAK.R	1120.53	-0.00263	2	1	44.85	0	0.00344	0|0	sp|P04711|CAPP1_MAIZE/tr|A0A3L6DCW6|A0A3L6DCW6_MAIZE/tr|A0A804R6J4|A0A804R6J4_MAIZE/tr|B8XPZ2|B8XPZ2_MAIZE/tr|E9NQE1|E9NQE1_MAIZE/tr|Q43267|Q43267_MAIZE/tr|Q84KR7|Q84KR7_MAIZE/tr|B4FA25|B4FA25_MAIZE/tr|B4FAP2|B4FAP2_MAIZE/tr|B7ZXA3|B7ZXA3_MAIZE		4.53	0	15.994919 Oxidation (M)	0	2	MASCOT		T
	YAS202409180088-1_BM6,9207	R.AQEEM*AQVAK.R	1120.53	-0.00203	2	1	20.12	0	1.02	0|0	sp|P04711|CAPP1_MAIZE/tr|A0A3L6DCW6|A0A3L6DCW6_MAIZE/tr|A0A804R6J4|A0A804R6J4_MAIZE/tr|B8XPZ2|B8XPZ2_MAIZE/tr|E9NQE1|E9NQE1_MAIZE/tr|Q43267|Q43267_MAIZE/tr|Q84KR7|Q84KR7_MAIZE/tr|B4FA25|B4FA25_MAIZE/tr|B4FAP2|B4FAP2_MAIZE/tr|B7ZXA3|B7ZXA3_MAIZE		4.53	0	15.994919 Oxidation (M)	0	2	MASCOT		T
	YAS202409180088-1_BM6,19912	R.AQEEMAQVAK.R	1104.54	-0.00047	2	1	55.86	0	0.000356	0|0	sp|P04711|CAPP1_MAIZE/tr|A0A3L6DCW6|A0A3L6DCW6_MAIZE/tr|A0A804R6J4|A0A804R6J4_MAIZE/tr|B8XPZ2|B8XPZ2_MAIZE/tr|E9NQE1|E9NQE1_MAIZE/tr|Q43267|Q43267_MAIZE/tr|Q84KR7|Q84KR7_MAIZE/tr|B4FA25|B4FA25_MAIZE/tr|B4FAP2|B4FAP2_MAIZE/tr|B7ZXA3|B7ZXA3_MAIZE		4.53	0		0	2	MASCOT		T
	YAS202409180088-1_BM6,10082	R.AQPTPQDEM*R.Y	1188.53	0.00087	2	1	27.02	0	0.0749	0|0	tr|A0A3L6DCW6|A0A3L6DCW6_MAIZE/tr|A0A804R6J4|A0A804R6J4_MAIZE/tr|B8XPZ2|B8XPZ2_MAIZE/tr|E9NQE1|E9NQE1_MAIZE/tr|Q43267|Q43267_MAIZE/tr|Q84KR7|Q84KR7_MAIZE		4.37	0	15.994919 Oxidation (M)	0	2	MASCOT		T
	YAS202409180088-1_BM6,10262	R.DKLYNTR.E	909.479	0.00066	3	1	25.06	0	0.379	0|0	sp|P04711|CAPP1_MAIZE/sp|P51059|CAPP2_MAIZE/tr|A0A1D6GB94|A0A1D6GB94_MAIZE/tr|A0A1D6GBA2|A0A1D6GBA2_MAIZE/tr|A0A1D6I1V3|A0A1D6I1V3_MAIZE/tr|A0A1D6I1V4|A0A1D6I1V4_MAIZE/tr|A0A3L6DCW6|A0A3L6DCW6_MAIZE/tr|A0A3L6DPS1|A0A3L6DPS1_MAIZE/tr|A0A3L6DYP7|A0A3L6DYP7_MAIZE/tr|A0A804R6J4|A0A804R6J4_MAIZE/tr|B8XPZ2|B8XPZ2_MAIZE/tr|E9NQE1|E9NQE1_MAIZE/tr|K7VCJ9|K7VCJ9_MAIZE/tr|Q43267|Q43267_MAIZE/tr|Q84KR7|Q84KR…		8.59	1		0	2	MASCOT		T
	YAS202409180088-1_BM6,57588	R.DKYVETQQLLLQIAGHK.D	1984.09	-0.00251	4	1	46.67	0	0.00217	0|0	sp|P04711|CAPP1_MAIZE/tr|A0A3L6DCW6|A0A3L6DCW6_MAIZE/tr|B8XPZ2|B8XPZ2_MAIZE/tr|E9NQE1|E9NQE1_MAIZE/tr|Q43267|Q43267_MAIZE/tr|Q84KR7|Q84KR7_MAIZE/tr|B4FA25|B4FA25_MAIZE/tr|B4FAP2|B4FAP2_MAIZE/tr|B4FUJ8|B4FUJ8_MAIZE/tr|B7ZXA3|B7ZXA3_MAIZE		6.75	1		0	2	MASCOT		T
	YAS202409180088-1_BM6,57592	R.DKYVETQQLLLQIAGHK.D	1984.09	-0.0025	2	1	97.91	0	1.63e-08	0|0	sp|P04711|CAPP1_MAIZE/tr|A0A3L6DCW6|A0A3L6DCW6_MAIZE/tr|B8XPZ2|B8XPZ2_MAIZE/tr|E9NQE1|E9NQE1_MAIZE/tr|Q43267|Q43267_MAIZE/tr|Q84KR7|Q84KR7_MAIZE/tr|B4FA25|B4FA25_MAIZE/tr|B4FAP2|B4FAP2_MAIZE/tr|B4FUJ8|B4FUJ8_MAIZE/tr|B7ZXA3|B7ZXA3_MAIZE		6.75	1		0	2	MASCOT		T
	YAS202409180088-1_BM6,57601	R.DKYVETQQLLLQIAGHK.D	1984.09	-0.0025	3	1	68.13	0	1.55e-05	0|0	sp|P04711|CAPP1_MAIZE/tr|A0A3L6DCW6|A0A3L6DCW6_MAIZE/tr|B8XPZ2|B8XPZ2_MAIZE/tr|E9NQE1|E9NQE1_MAIZE/tr|Q43267|Q43267_MAIZE/tr|Q84KR7|Q84KR7_MAIZE/tr|B4FA25|B4FA25_MAIZE/tr|B4FAP2|B4FAP2_MAIZE/tr|B4FUJ8|B4FUJ8_MAIZE/tr|B7ZXA3|B7ZXA3_MAIZE		6.75	1		0	2	MASCOT		T
	YAS202409180088-1_BM6,53768	R.EFVQECYEVSADYEGK.G ! R.EFVQECYEVSADYEGK.E	1952.82	-0.00411	2	1	91.01	0	1.87e-08	0|0	sp|P04711|CAPP1_MAIZE/tr|A0A1D6ES79|A0A1D6ES79_MAIZE/tr|A0A1D6ES86|A0A1D6ES86_MAIZE/tr|A0A1D6I8Z1|A0A1D6I8Z1_MAIZE/tr|A0A1D6ES74|A0A1D6ES74_MAIZE/tr|A0A1D6I8Y8|A0A1D6I8Y8_MAIZE/tr|A0A3L6DCW6|A0A3L6DCW6_MAIZE/tr|A0A804R6J4|A0A804R6J4_MAIZE/tr|B8XPZ2|B8XPZ2_MAIZE/tr|E9NQE1|E9NQE1_MAIZE/tr|Q43267|Q43267_MAIZE/tr|Q84KR7|Q84KR7_MAIZE/tr|A0A1D6ES71|A0A1D6ES71_MAIZE/tr|A0A1D6ES99|A0A1D6ES99_MAIZE/tr|A0A…		3.91	0		0	2	MASCOT		T
	YAS202409180088-1_BM6,32167	R.EIQAAFR.T	834.447	0.00014	2	1	45.39	0	0.00497	0|0	sp|P04711|CAPP1_MAIZE/sp|P51059|CAPP2_MAIZE/tr|A0A1D6GBA2|A0A1D6GBA2_MAIZE/tr|A0A1D6I1V3|A0A1D6I1V3_MAIZE/tr|A0A1D6I1V4|A0A1D6I1V4_MAIZE/tr|A0A1D6QPS9|A0A1D6QPS9_MAIZE/tr|A0A1D6QPU0|A0A1D6QPU0_MAIZE/tr|A0A3L6DCW6|A0A3L6DCW6_MAIZE/tr|A0A3L6DPS1|A0A3L6DPS1_MAIZE/tr|A0A3L6DYP7|A0A3L6DYP7_MAIZE/tr|A0A804P2T6|A0A804P2T6_MAIZE/tr|A0A804PH25|A0A804PH25_MAIZE/tr|A0A804R6J4|A0A804R6J4_MAIZE/tr|A0A8J8XB92|…		6.1	0		0	2	MASCOT		T
	YAS202409180088-1_BM6,60828	R.FHLPVWLGVGAAFK.F ! R.FHLPVWLGVGAAFK.W	1541.86	-0.00199	3	1	44.22	0	0.0037	0|0	sp|P04711|CAPP1_MAIZE/tr|A0A3L6DCW6|A0A3L6DCW6_MAIZE/tr|B8XPZ2|B8XPZ2_MAIZE/tr|Q43267|Q43267_MAIZE/tr|Q84KR7|Q84KR7_MAIZE/tr|B4FA25|B4FA25_MAIZE/tr|B4FAP2|B4FAP2_MAIZE/tr|B4FUJ8|B4FUJ8_MAIZE/tr|B7ZXA3|B7ZXA3_MAIZE/tr|C0LFT6|C0LFT6_MAIZE/tr|C0LFT9|C0LFT9_MAIZE/tr|C0LFU3|C0LFU3_MAIZE/tr|C0LFW5|C0LFW5_ZEAMM/tr|C0LFW9|C0LFW9_ZEAMM/tr|C0LFX0|C0LFX0_ZEAMM/tr|C0LFX7|C0LFX7_ZEAMP/tr|C0LFX9|C0LFX9_ZEAMP/t…		8.76	0		0	2	MASCOT		T
	YAS202409180088-1_BM6,60272	R.FLNILQDLHGPSLR.E	1622.9	-0.00104	3	1	53.81	0	0.000434	0|0	sp|P04711|CAPP1_MAIZE/tr|A0A1D6ES79|A0A1D6ES79_MAIZE/tr|A0A1D6ES86|A0A1D6ES86_MAIZE/tr|A0A1D6I8Z1|A0A1D6I8Z1_MAIZE/tr|A0A3L6GAD8|A0A3L6GAD8_MAIZE/tr|A0A1D6ES74|A0A1D6ES74_MAIZE/tr|A0A1D6I8Y8|A0A1D6I8Y8_MAIZE/tr|A0A3L6DCW6|A0A3L6DCW6_MAIZE/tr|A0A804R6J4|A0A804R6J4_MAIZE/tr|A0A804RQH4|A0A804RQH4_MAIZE/tr|B8XPZ2|B8XPZ2_MAIZE/tr|E9NQE1|E9NQE1_MAIZE/tr|Q43267|Q43267_MAIZE/tr|Q84KR7|Q84KR7_MAIZE/tr|A0A…		6.74	0		0	2	MASCOT		T
	YAS202409180088-1_BM6,60331	R.FLNILQDLHGPSLR.E	1622.9	-0.00448	2	1	77.28	0	1.81e-06	0|0	sp|P04711|CAPP1_MAIZE/tr|A0A1D6ES79|A0A1D6ES79_MAIZE/tr|A0A1D6ES86|A0A1D6ES86_MAIZE/tr|A0A1D6I8Z1|A0A1D6I8Z1_MAIZE/tr|A0A3L6GAD8|A0A3L6GAD8_MAIZE/tr|A0A1D6ES74|A0A1D6ES74_MAIZE/tr|A0A1D6I8Y8|A0A1D6I8Y8_MAIZE/tr|A0A3L6DCW6|A0A3L6DCW6_MAIZE/tr|A0A804R6J4|A0A804R6J4_MAIZE/tr|A0A804RQH4|A0A804RQH4_MAIZE/tr|B8XPZ2|B8XPZ2_MAIZE/tr|E9NQE1|E9NQE1_MAIZE/tr|Q43267|Q43267_MAIZE/tr|Q84KR7|Q84KR7_MAIZE/tr|A0A…		6.74	0		0	2	MASCOT		T
	YAS202409180088-1_BM6,50751	R.FTAATLEHGM*HPPVSPKPEWR.K	2404.19	-0.00303	3	1	20.34	0	1.45	0|0	sp|P04711|CAPP1_MAIZE/tr|A0A3L6DCW6|A0A3L6DCW6_MAIZE/tr|A0A804R6J4|A0A804R6J4_MAIZE/tr|B8XPZ2|B8XPZ2_MAIZE/tr|Q43267|Q43267_MAIZE/tr|Q84KR7|Q84KR7_MAIZE/tr|B4FA25|B4FA25_MAIZE/tr|B4FAP2|B4FAP2_MAIZE/tr|B4FUJ8|B4FUJ8_MAIZE/tr|B7ZXA3|B7ZXA3_MAIZE/tr|C0LFT6|C0LFT6_MAIZE/tr|C0LFT9|C0LFT9_MAIZE/tr|C0LFU3|C0LFU3_MAIZE/tr|C0LFW5|C0LFW5_ZEAMM/tr|C0LFW9|C0LFW9_ZEAMM/tr|C0LFX0|C0LFX0_ZEAMM/tr|C0LFX7|C0LFX7…		6.92	0	15.994919 Oxidation (M)	0	2	MASCOT		T
	YAS202409180088-1_BM6,59476	R.HTDVIDAITTHLGIGSYR.E	1969.01	-0.00395	2	1	83.77	0	6.3e-07	0|0	sp|P04711|CAPP1_MAIZE/tr|A0A3L6DCW6|A0A3L6DCW6_MAIZE/tr|A0A804R6J4|A0A804R6J4_MAIZE/tr|B8XPZ2|B8XPZ2_MAIZE/tr|E9NQE1|E9NQE1_MAIZE/tr|Q43267|Q43267_MAIZE/tr|Q84KR7|Q84KR7_MAIZE/tr|B7ZXA3|B7ZXA3_MAIZE		5.98	0		0	2	MASCOT		T
	YAS202409180088-1_BM6,59512	R.HTDVIDAITTHLGIGSYR.E	1969.01	-0.0024	4	1	58.56	0	0.000216	0|0	sp|P04711|CAPP1_MAIZE/tr|A0A3L6DCW6|A0A3L6DCW6_MAIZE/tr|A0A804R6J4|A0A804R6J4_MAIZE/tr|B8XPZ2|B8XPZ2_MAIZE/tr|E9NQE1|E9NQE1_MAIZE/tr|Q43267|Q43267_MAIZE/tr|Q84KR7|Q84KR7_MAIZE/tr|B7ZXA3|B7ZXA3_MAIZE		5.98	0		0	2	MASCOT		T
	YAS202409180088-1_BM6,42621	R.KLM*DEM*AVVATEEYR.S	1816.85	0.00419	3	1	38.28	0	0.0381	0|0	sp|P04711|CAPP1_MAIZE/tr|A0A3L6DCW6|A0A3L6DCW6_MAIZE/tr|A0A804R6J4|A0A804R6J4_MAIZE/tr|B8XPZ2|B8XPZ2_MAIZE/tr|E9NQE1|E9NQE1_MAIZE/tr|Q43267|Q43267_MAIZE/tr|Q84KR7|Q84KR7_MAIZE/tr|B4FA25|B4FA25_MAIZE/tr|B4FAP2|B4FAP2_MAIZE/tr|B4FUJ8|B4FUJ8_MAIZE/tr|B7ZXA3|B7ZXA3_MAIZE/tr|C0LFT6|C0LFT6_MAIZE/tr|C0LFU3|C0LFU3_MAIZE/tr|C0LFW9|C0LFW9_ZEAMM/tr|C0LFX0|C0LFX0_ZEAMM/tr|C0LFX7|C0LFX7_ZEAMP/tr|C0LFX9|C0LFX9…		4.41	1	15.994919 Oxidation (M)	0	2	MASCOT		T
	YAS202409180088-1_BM6,44563	R.LADLQSAPASVER.L	1356.71	-0.00284	2	1	53.88	0	0.000558	0|0	sp|P04711|CAPP1_MAIZE/tr|A0A3L6DCW6|A0A3L6DCW6_MAIZE/tr|A0A804R6J4|A0A804R6J4_MAIZE/tr|E9NQE1|E9NQE1_MAIZE/tr|Q43267|Q43267_MAIZE/tr|Q84KR7|Q84KR7_MAIZE/tr|B4FA25|B4FA25_MAIZE/tr|B7ZXA3|B7ZXA3_MAIZE		4.37	0		0	2	MASCOT		T
	YAS202409180088-1_BM6,58950	R.LFSVDWYM*DR.I	1347.6	-0.00032	2	1	25.66	0	0.152	0|0	sp|P04711|CAPP1_MAIZE/tr|A0A3L6DCW6|A0A3L6DCW6_MAIZE/tr|A0A804R6J4|A0A804R6J4_MAIZE/tr|B8XPZ2|B8XPZ2_MAIZE/tr|E9NQE1|E9NQE1_MAIZE/tr|Q43267|Q43267_MAIZE/tr|Q84KR7|Q84KR7_MAIZE/tr|B4FA25|B4FA25_MAIZE/tr|B7ZXA3|B7ZXA3_MAIZE		4.21	0	15.994919 Oxidation (M)	0	2	MASCOT		T
	YAS202409180088-1_BM6,55994	R.LSAAWQLYR.A	1107.59	0.0004	2	1	43.29	0	0.0207	0|0	sp|P04711|CAPP1_MAIZE/tr|A0A3L6DCW6|A0A3L6DCW6_MAIZE/tr|A0A804R6J4|A0A804R6J4_MAIZE/tr|B8XPZ2|B8XPZ2_MAIZE/tr|E9NQE1|E9NQE1_MAIZE/tr|Q43267|Q43267_MAIZE/tr|Q84KR7|Q84KR7_MAIZE/tr|B4FA25|B4FA25_MAIZE/tr|B4FAP2|B4FAP2_MAIZE/tr|B7ZXA3|B7ZXA3_MAIZE		8.75	0		0	2	MASCOT		T
	YAS202409180088-1_BM6,38110	R.NFQVLK.E	748.435	0.00059	2	1	22.39	0	0.695	0|0	sp|P04711|CAPP1_MAIZE/tr|A0A3L6DCW6|A0A3L6DCW6_MAIZE/tr|B8XPZ2|B8XPZ2_MAIZE/tr|E9NQE1|E9NQE1_MAIZE/tr|Q43267|Q43267_MAIZE/tr|Q84KR7|Q84KR7_MAIZE/tr|B4FA25|B4FA25_MAIZE/tr|B4FAP2|B4FAP2_MAIZE/tr|B4FUJ8|B4FUJ8_MAIZE/tr|B7ZXA3|B7ZXA3_MAIZE/tr|C0LFT6|C0LFT6_MAIZE/tr|C0LFT9|C0LFT9_MAIZE/tr|C0LFU3|C0LFU3_MAIZE/tr|C0LFW5|C0LFW5_ZEAMM/tr|C0LFW9|C0LFW9_ZEAMM/tr|C0LFX0|C0LFX0_ZEAMM/tr|C0LFX7|C0LFX7_ZEAMP/t…		8.75	0		0	2	MASCOT		T
	YAS202409180088-1_BM6,61047	R.NPYITTLNVFQAYTLK.R	1886.01	-0.00757	2	1	82.23	0	8.37e-07	0|0	sp|P04711|CAPP1_MAIZE/tr|A0A3L6DCW6|A0A3L6DCW6_MAIZE/tr|B8XPZ2|B8XPZ2_MAIZE/tr|E9NQE1|E9NQE1_MAIZE/tr|Q43267|Q43267_MAIZE/tr|Q84KR7|Q84KR7_MAIZE/tr|B4FA25|B4FA25_MAIZE/tr|B4FAP2|B4FAP2_MAIZE/tr|B4FUJ8|B4FUJ8_MAIZE/tr|B7ZXA3|B7ZXA3_MAIZE		8.5	0		0	2	MASCOT		T
	YAS202409180088-1_BM6,16351	R.QLVPGK.V	641.398	0.00068	2	1	20.42	0	0.608	0|0	sp|P04711|CAPP1_MAIZE/tr|A0A3L6GAD8|A0A3L6GAD8_MAIZE/tr|A0A3L6DCW6|A0A3L6DCW6_MAIZE/tr|A0A804R6J4|A0A804R6J4_MAIZE/tr|A0A804RQH4|A0A804RQH4_MAIZE/tr|B8XPZ2|B8XPZ2_MAIZE/tr|E9NQE1|E9NQE1_MAIZE/tr|Q43267|Q43267_MAIZE/tr|Q84KR7|Q84KR7_MAIZE/tr|A0A3L6DCD6|A0A3L6DCD6_MAIZE/tr|A0A804QNR1|A0A804QNR1_MAIZE/tr|Q3LR52|Q3LR52_MAIZE/tr|Q41197|Q41197_MAIZE		8.75	0		0	2	MASCOT		T
	YAS202409180088-1_BM6,60523	R.QPLPVVPLFER.L	1294.75	-0.00124	2	1	39.48	0	0.00662	0|0	sp|P04711|CAPP1_MAIZE/tr|A0A3L6DCW6|A0A3L6DCW6_MAIZE/tr|A0A804R6J4|A0A804R6J4_MAIZE/tr|B8XPZ2|B8XPZ2_MAIZE/tr|E9NQE1|E9NQE1_MAIZE/tr|Q43267|Q43267_MAIZE/tr|Q84KR7|Q84KR7_MAIZE/tr|B4FA25|B4FA25_MAIZE/tr|B7ZXA3|B7ZXA3_MAIZE		6	0		0	2	MASCOT		T
	YAS202409180088-1_BM6,22199	R.VDTALK.N	646.377	0.00303	2	1	26.65	0	0.547	0|0	sp|P04711|CAPP1_MAIZE/sp|P51059|CAPP2_MAIZE/tr|A0A1D6GB94|A0A1D6GB94_MAIZE/tr|A0A1D6GBA2|A0A1D6GBA2_MAIZE/tr|A0A1D6I1V3|A0A1D6I1V3_MAIZE/tr|A0A1D6I1V4|A0A1D6I1V4_MAIZE/tr|A0A3L6DCW6|A0A3L6DCW6_MAIZE/tr|A0A3L6DPS1|A0A3L6DPS1_MAIZE/tr|A0A3L6DYP7|A0A3L6DYP7_MAIZE/tr|A0A804R6J4|A0A804R6J4_MAIZE/tr|B8XPZ2|B8XPZ2_MAIZE/tr|E9NQE1|E9NQE1_MAIZE/tr|K7VCJ9|K7VCJ9_MAIZE/tr|Q43267|Q43267_MAIZE/tr|Q84KR7|Q84KR…		5.81	0		0	2	MASCOT		T
	YAS202409180088-1_BM6,62062	R.VTLDLLEMVFAK.G	1378.77	-0.00276	2	1	72.53	0	6.07e-06	0|0	sp|P04711|CAPP1_MAIZE/tr|A0A1D6QPS9|A0A1D6QPS9_MAIZE/tr|A0A1D6QPU0|A0A1D6QPU0_MAIZE/tr|A0A3L6DCW6|A0A3L6DCW6_MAIZE/tr|A0A3L6F0V0|A0A3L6F0V0_MAIZE/tr|A0A804P2T6|A0A804P2T6_MAIZE/tr|A0A804PH25|A0A804PH25_MAIZE/tr|A0A8J8XB92|A0A8J8XB92_MAIZE/tr|B8XPZ2|B8XPZ2_MAIZE/tr|E9NQE1|E9NQE1_MAIZE/tr|Q43267|Q43267_MAIZE/tr|Q84KR7|Q84KR7_MAIZE/tr|Q9SAZ6|Q9SAZ6_MAIZE/tr|A0A1D6H5Z9|A0A1D6H5Z9_MAIZE/tr|A0A1D6H600|…		4.37	0		0	2	MASCOT		T
	YAS202409180088-1_BM6,15055	R.VTPEVTR.D	801.447	0.00016	2	1	36.03	0	0.0573	0|0	sp|P04711|CAPP1_MAIZE/sp|P51059|CAPP2_MAIZE/tr|A0A1D6GB94|A0A1D6GB94_MAIZE/tr|A0A1D6GBA2|A0A1D6GBA2_MAIZE/tr|A0A1D6I1V3|A0A1D6I1V3_MAIZE/tr|A0A1D6I1V4|A0A1D6I1V4_MAIZE/tr|A0A1D6QPU0|A0A1D6QPU0_MAIZE/tr|A0A3L6DCW6|A0A3L6DCW6_MAIZE/tr|A0A3L6DPS1|A0A3L6DPS1_MAIZE/tr|A0A3L6DYP7|A0A3L6DYP7_MAIZE/tr|A0A3L6F0V0|A0A3L6F0V0_MAIZE/tr|A0A804P2T6|A0A804P2T6_MAIZE/tr|A0A804PH25|A0A804PH25_MAIZE/tr|A0A804R6J4|…		5.97	0		0	2	MASCOT		T
	YAS202409180088-1_BM6,50842	R.YGM*SYIHETVWK.G	1529.71	-0.00193	2	1	30.1	0	0.0845	0|0	sp|P04711|CAPP1_MAIZE/tr|A0A3L6DCW6|A0A3L6DCW6_MAIZE/tr|A0A804R6J4|A0A804R6J4_MAIZE/tr|B8XPZ2|B8XPZ2_MAIZE/tr|E9NQE1|E9NQE1_MAIZE/tr|Q43267|Q43267_MAIZE/tr|Q84KR7|Q84KR7_MAIZE		6.75	0	15.994919 Oxidation (M)	0	2	MASCOT		T
$4-1	tr|Q06XS3|Q06XS3_MAIZE Lipoxygenase OS=Zea mays OX=4577 GN=LOX10 PE=1 SV=1	72	41	0.5558	102054	6.11
$4-2	tr|A0A804P3K5|A0A804P3K5_MAIZE Lipoxygenase OS=Zea mays OX=4577 GN=100037809 PE=1 SV=1	72	41	0.5749	99007.6	5.8
	YAS202409180088-1_BM6,53136	K.AHVLTHDTGYHQLVSHWLR.T	2270.16	-0.00614	5	1	27.41	0	0.233	0|0	tr|A1XCI5|A1XCI5_MAIZE/tr|Q06XS3|Q06XS3_MAIZE/tr|A0A1D6QRG1|A0A1D6QRG1_MAIZE/tr|A0A3L6F295|A0A3L6F295_MAIZE/tr|A0A804P3K5|A0A804P3K5_MAIZE/tr|A0A804P3K6|A0A804P3K6_MAIZE/tr|A0A804P3K7|A0A804P3K7_MAIZE/tr|A0A1D6QRG3|A0A1D6QRG3_MAIZE		7.14	0		0	2	MASCOT		T
	YAS202409180088-1_BM6,53166	K.AHVLTHDTGYHQLVSHWLR.T	2270.16	-0.00424	6	1	38.58	0	0.0176	0|0	tr|A1XCI5|A1XCI5_MAIZE/tr|Q06XS3|Q06XS3_MAIZE/tr|A0A1D6QRG1|A0A1D6QRG1_MAIZE/tr|A0A3L6F295|A0A3L6F295_MAIZE/tr|A0A804P3K5|A0A804P3K5_MAIZE/tr|A0A804P3K6|A0A804P3K6_MAIZE/tr|A0A804P3K7|A0A804P3K7_MAIZE/tr|A0A1D6QRG3|A0A1D6QRG3_MAIZE		7.14	0		0	2	MASCOT		T
	YAS202409180088-1_BM6,15643	K.DEEFAR.Q ! R.DEEFAR.E ! K.DEEFAR.L	766.337	0.00021	2	1	32.56	0	0.0313	0|0	tr|A1XCI1|A1XCI1_MAIZE/tr|A1XCI5|A1XCI5_MAIZE/tr|A1XCI6|A1XCI6_MAIZE/tr|Q06XS3|Q06XS3_MAIZE/tr|A0A1D6DVH5|A0A1D6DVH5_MAIZE/tr|A0A1D6DVH6|A0A1D6DVH6_MAIZE/tr|A0A1D6DVH7|A0A1D6DVH7_MAIZE/tr|A0A1D6H4B4|A0A1D6H4B4_MAIZE/tr|A0A1D6QRG1|A0A1D6QRG1_MAIZE/tr|A0A3L6F295|A0A3L6F295_MAIZE/tr|A0A804M903|A0A804M903_MAIZE/tr|A0A804M906|A0A804M906_MAIZE/tr|A0A804P3K5|A0A804P3K5_MAIZE/tr|A0A804P3K6|A0A804P3K6_MAI…		4.14	0		0	2	MASCOT		T
	YAS202409180088-1_BM6,61028	K.DEPWWPVLDTR.D	1413.68	-0.00176	2	1	40.74	0	0.0103	0|0	tr|A1XCI5|A1XCI5_MAIZE/tr|A1XCI6|A1XCI6_MAIZE/tr|Q06XS3|Q06XS3_MAIZE/tr|A0A1D6H4B0|A0A1D6H4B0_MAIZE/tr|A0A1D6H4B3|A0A1D6H4B3_MAIZE/tr|A0A1D6H4B4|A0A1D6H4B4_MAIZE/tr|A0A1D6QRG1|A0A1D6QRG1_MAIZE/tr|A0A3L6F295|A0A3L6F295_MAIZE/tr|A0A804P3K5|A0A804P3K5_MAIZE/tr|A0A804P3K6|A0A804P3K6_MAIZE/tr|A0A804P3K7|A0A804P3K7_MAIZE/tr|A0A8J8Y849|A0A8J8Y849_MAIZE/tr|B8A0P0|B8A0P0_MAIZE/tr|C0HH76|C0HH76_MAIZE/tr|C0…		4.03	0		0	2	MASCOT		T
	YAS202409180088-1_BM6,60347	K.DYPYAHDGLLVWDSIR.Q	1919.93	-0.00229	3	1	29.03	0	0.185	0|0	tr|A1XCI5|A1XCI5_MAIZE/tr|Q06XS3|Q06XS3_MAIZE/tr|A0A1D6QRG1|A0A1D6QRG1_MAIZE/tr|A0A804P3K5|A0A804P3K5_MAIZE/tr|A0A804P3K6|A0A804P3K6_MAIZE/tr|A0A804P3K7|A0A804P3K7_MAIZE/tr|C0HH76|C0HH76_MAIZE/tr|A0A1D6QRF9|A0A1D6QRF9_MAIZE/tr|A0A1D6QRG2|A0A1D6QRG2_MAIZE/tr|A0A1D6QRG3|A0A1D6QRG3_MAIZE/tr|B4FBR3|B4FBR3_MAIZE		4.41	0		0	2	MASCOT		T
	YAS202409180088-1_BM6,60371	K.DYPYAHDGLLVWDSIR.Q	1919.93	-0.00997	2	1	60.91	0	0.000124	0|0	tr|A1XCI5|A1XCI5_MAIZE/tr|Q06XS3|Q06XS3_MAIZE/tr|A0A1D6QRG1|A0A1D6QRG1_MAIZE/tr|A0A804P3K5|A0A804P3K5_MAIZE/tr|A0A804P3K6|A0A804P3K6_MAIZE/tr|A0A804P3K7|A0A804P3K7_MAIZE/tr|C0HH76|C0HH76_MAIZE/tr|A0A1D6QRF9|A0A1D6QRF9_MAIZE/tr|A0A1D6QRG2|A0A1D6QRG2_MAIZE/tr|A0A1D6QRG3|A0A1D6QRG3_MAIZE/tr|B4FBR3|B4FBR3_MAIZE		4.41	0		0	2	MASCOT		T
	YAS202409180088-1_BM6,60417	K.DYPYAHDGLLVWDSIR.Q	1919.93	-0.00319	2	1	78.69	0	2.02e-06	0|0	tr|A1XCI5|A1XCI5_MAIZE/tr|Q06XS3|Q06XS3_MAIZE/tr|A0A1D6QRG1|A0A1D6QRG1_MAIZE/tr|A0A804P3K5|A0A804P3K5_MAIZE/tr|A0A804P3K6|A0A804P3K6_MAIZE/tr|A0A804P3K7|A0A804P3K7_MAIZE/tr|C0HH76|C0HH76_MAIZE/tr|A0A1D6QRF9|A0A1D6QRF9_MAIZE/tr|A0A1D6QRG2|A0A1D6QRG2_MAIZE/tr|A0A1D6QRG3|A0A1D6QRG3_MAIZE/tr|B4FBR3|B4FBR3_MAIZE		4.41	0		0	2	MASCOT		T
	YAS202409180088-1_BM6,57507	K.EIEGFIDECNNNLDLK.N	1922.88	-0.00144	2	1	77.08	0	1.71e-06	0|0	tr|A1XCI5|A1XCI5_MAIZE/tr|Q06XS3|Q06XS3_MAIZE/tr|A0A1D6QRG1|A0A1D6QRG1_MAIZE/tr|A0A3L6F295|A0A3L6F295_MAIZE/tr|A0A804P3K5|A0A804P3K5_MAIZE/tr|A0A804P3K6|A0A804P3K6_MAIZE/tr|A0A804P3K7|A0A804P3K7_MAIZE/tr|C0HH76|C0HH76_MAIZE/tr|A0A1D6QRF9|A0A1D6QRF9_MAIZE/tr|A0A1D6QRG2|A0A1D6QRG2_MAIZE/tr|A0A1D6QRG3|A0A1D6QRG3_MAIZE/tr|B4FBR3|B4FBR3_MAIZE/tr|C4JC01|C4JC01_MAIZE		3.83	0		0	2	MASCOT		T
	YAS202409180088-1_BM6,58809	K.KDEPWWPVLDTR.D	1541.77	-0.00308	2	1	30.55	0	0.145	0|0	tr|A1XCI5|A1XCI5_MAIZE/tr|A1XCI6|A1XCI6_MAIZE/tr|Q06XS3|Q06XS3_MAIZE/tr|A0A1D6H4B0|A0A1D6H4B0_MAIZE/tr|A0A1D6H4B3|A0A1D6H4B3_MAIZE/tr|A0A1D6H4B4|A0A1D6H4B4_MAIZE/tr|A0A1D6QRG1|A0A1D6QRG1_MAIZE/tr|A0A3L6F295|A0A3L6F295_MAIZE/tr|A0A804P3K5|A0A804P3K5_MAIZE/tr|A0A804P3K6|A0A804P3K6_MAIZE/tr|A0A804P3K7|A0A804P3K7_MAIZE/tr|A0A8J8Y849|A0A8J8Y849_MAIZE/tr|B8A0P0|B8A0P0_MAIZE/tr|C0HH76|C0HH76_MAIZE/tr|C0…		4.56	1		0	2	MASCOT		T
	YAS202409180088-1_BM6,58838	K.KDEPWWPVLDTR.D	1541.77	-0.00055	3	1	23.71	0	0.679	0|0	tr|A1XCI5|A1XCI5_MAIZE/tr|A1XCI6|A1XCI6_MAIZE/tr|Q06XS3|Q06XS3_MAIZE/tr|A0A1D6H4B0|A0A1D6H4B0_MAIZE/tr|A0A1D6H4B3|A0A1D6H4B3_MAIZE/tr|A0A1D6H4B4|A0A1D6H4B4_MAIZE/tr|A0A1D6QRG1|A0A1D6QRG1_MAIZE/tr|A0A3L6F295|A0A3L6F295_MAIZE/tr|A0A804P3K5|A0A804P3K5_MAIZE/tr|A0A804P3K6|A0A804P3K6_MAIZE/tr|A0A804P3K7|A0A804P3K7_MAIZE/tr|A0A8J8Y849|A0A8J8Y849_MAIZE/tr|B8A0P0|B8A0P0_MAIZE/tr|C0HH76|C0HH76_MAIZE/tr|C0…		4.56	1		0	2	MASCOT		T
	YAS202409180088-1_BM6,30494	K.LVEDTTDHVLR.F	1297.67	-0.00054	2	1	58.45	0	0.000221	0|0	tr|A1XCI5|A1XCI5_MAIZE/tr|Q06XS3|Q06XS3_MAIZE/tr|A0A1D6QRG1|A0A1D6QRG1_MAIZE/tr|A0A3L6F295|A0A3L6F295_MAIZE/tr|A0A804P3K5|A0A804P3K5_MAIZE/tr|A0A804P3K6|A0A804P3K6_MAIZE/tr|A0A804P3K7|A0A804P3K7_MAIZE/tr|A0A1D6QRG2|A0A1D6QRG2_MAIZE		4.54	0		0	2	MASCOT		T
	YAS202409180088-1_BM6,30613	K.LVEDTTDHVLR.F	1297.67	-9e-05	3	1	78.71	0	2.02e-06	0|0	tr|A1XCI5|A1XCI5_MAIZE/tr|Q06XS3|Q06XS3_MAIZE/tr|A0A1D6QRG1|A0A1D6QRG1_MAIZE/tr|A0A3L6F295|A0A3L6F295_MAIZE/tr|A0A804P3K5|A0A804P3K5_MAIZE/tr|A0A804P3K6|A0A804P3K6_MAIZE/tr|A0A804P3K7|A0A804P3K7_MAIZE/tr|A0A1D6QRG2|A0A1D6QRG2_MAIZE		4.54	0		0	2	MASCOT		T
	YAS202409180088-1_BM6,33917	K.LVEDTTDHVLR.F	1297.67	-0.00318	2	1	36.33	0	0.0343	0|0	tr|A1XCI5|A1XCI5_MAIZE/tr|Q06XS3|Q06XS3_MAIZE/tr|A0A1D6QRG1|A0A1D6QRG1_MAIZE/tr|A0A3L6F295|A0A3L6F295_MAIZE/tr|A0A804P3K5|A0A804P3K5_MAIZE/tr|A0A804P3K6|A0A804P3K6_MAIZE/tr|A0A804P3K7|A0A804P3K7_MAIZE/tr|A0A1D6QRG2|A0A1D6QRG2_MAIZE		4.54	0		0	2	MASCOT		T
	YAS202409180088-1_BM6,34436	K.LVEDTTDHVLR.F	1297.67	-0.00014	2	1	59.46	0	0.00017	0|0	tr|A1XCI5|A1XCI5_MAIZE/tr|Q06XS3|Q06XS3_MAIZE/tr|A0A1D6QRG1|A0A1D6QRG1_MAIZE/tr|A0A3L6F295|A0A3L6F295_MAIZE/tr|A0A804P3K5|A0A804P3K5_MAIZE/tr|A0A804P3K6|A0A804P3K6_MAIZE/tr|A0A804P3K7|A0A804P3K7_MAIZE/tr|A0A1D6QRG2|A0A1D6QRG2_MAIZE		4.54	0		0	2	MASCOT		T
	YAS202409180088-1_BM6,34457	K.LVEDTTDHVLR.F	1297.67	-0.00012	3	1	60.46	0	0.000135	0|0	tr|A1XCI5|A1XCI5_MAIZE/tr|Q06XS3|Q06XS3_MAIZE/tr|A0A1D6QRG1|A0A1D6QRG1_MAIZE/tr|A0A3L6F295|A0A3L6F295_MAIZE/tr|A0A804P3K5|A0A804P3K5_MAIZE/tr|A0A804P3K6|A0A804P3K6_MAIZE/tr|A0A804P3K7|A0A804P3K7_MAIZE/tr|A0A1D6QRG2|A0A1D6QRG2_MAIZE		4.54	0		0	2	MASCOT		T
	YAS202409180088-1_BM6,35154	K.LVEDTTDHVLR.F	1297.67	-0.00261	3	1	24.85	0	0.483	0|0	tr|A1XCI5|A1XCI5_MAIZE/tr|Q06XS3|Q06XS3_MAIZE/tr|A0A1D6QRG1|A0A1D6QRG1_MAIZE/tr|A0A3L6F295|A0A3L6F295_MAIZE/tr|A0A804P3K5|A0A804P3K5_MAIZE/tr|A0A804P3K6|A0A804P3K6_MAIZE/tr|A0A804P3K7|A0A804P3K7_MAIZE/tr|A0A1D6QRG2|A0A1D6QRG2_MAIZE		4.54	0		0	2	MASCOT		T
	YAS202409180088-1_BM6,55000	K.LVTGGDSSTAVTFDCNSWVHSK.F	2368.09	-0.00489	3	1	71.66	0	6.73e-06	0|0	tr|A1XCI5|A1XCI5_MAIZE/tr|Q06XS3|Q06XS3_MAIZE/tr|A0A1D6QRG1|A0A1D6QRG1_MAIZE/tr|A0A3L6F295|A0A3L6F295_MAIZE/tr|A0A804P3K5|A0A804P3K5_MAIZE/tr|A0A804P3K6|A0A804P3K6_MAIZE/tr|A0A804P3K7|A0A804P3K7_MAIZE/tr|C0HH76|C0HH76_MAIZE		5.21	0		0	2	MASCOT		T
	YAS202409180088-1_BM6,18444	K.NM*PVEEGGPGEEM*EK.F	1664.68	-0.00164	2	1	37.33	0	0.00166	0|0	tr|A1XCI5|A1XCI5_MAIZE/tr|Q06XS3|Q06XS3_MAIZE/tr|A0A1D6QRG1|A0A1D6QRG1_MAIZE/tr|A0A3L6F295|A0A3L6F295_MAIZE/tr|A0A804P3K5|A0A804P3K5_MAIZE/tr|A0A804P3K6|A0A804P3K6_MAIZE/tr|A0A804P3K7|A0A804P3K7_MAIZE/tr|C0HH76|C0HH76_MAIZE/tr|A0A1D6QRF9|A0A1D6QRF9_MAIZE/tr|A0A1D6QRG2|A0A1D6QRG2_MAIZE/tr|A0A1D6QRG3|A0A1D6QRG3_MAIZE/tr|B4FBR3|B4FBR3_MAIZE/tr|C0P582|C0P582_MAIZE/tr|C4JC01|C4JC01_MAIZE		3.98	0	15.994919 Oxidation (M)	0	2	MASCOT		T
	YAS202409180088-1_BM6,29421	K.NM*PVEEGGPGEEMEK.F	1648.68	-0.00179	2	1	46.9	0	0.000365	0|0	tr|A1XCI5|A1XCI5_MAIZE/tr|Q06XS3|Q06XS3_MAIZE/tr|A0A1D6QRG1|A0A1D6QRG1_MAIZE/tr|A0A3L6F295|A0A3L6F295_MAIZE/tr|A0A804P3K5|A0A804P3K5_MAIZE/tr|A0A804P3K6|A0A804P3K6_MAIZE/tr|A0A804P3K7|A0A804P3K7_MAIZE/tr|C0HH76|C0HH76_MAIZE/tr|A0A1D6QRF9|A0A1D6QRF9_MAIZE/tr|A0A1D6QRG2|A0A1D6QRG2_MAIZE/tr|A0A1D6QRG3|A0A1D6QRG3_MAIZE/tr|B4FBR3|B4FBR3_MAIZE/tr|C0P582|C0P582_MAIZE/tr|C4JC01|C4JC01_MAIZE		3.98	0	15.994919 Oxidation (M)	0	2	MASCOT		T
	YAS202409180088-1_BM6,30274	K.NMPVEEGGPGEEM*EK.F	1648.68	-0.00143	2	1	48.24	0	0.000289	0|0	tr|A1XCI5|A1XCI5_MAIZE/tr|Q06XS3|Q06XS3_MAIZE/tr|A0A1D6QRG1|A0A1D6QRG1_MAIZE/tr|A0A3L6F295|A0A3L6F295_MAIZE/tr|A0A804P3K5|A0A804P3K5_MAIZE/tr|A0A804P3K6|A0A804P3K6_MAIZE/tr|A0A804P3K7|A0A804P3K7_MAIZE/tr|C0HH76|C0HH76_MAIZE/tr|A0A1D6QRF9|A0A1D6QRF9_MAIZE/tr|A0A1D6QRG2|A0A1D6QRG2_MAIZE/tr|A0A1D6QRG3|A0A1D6QRG3_MAIZE/tr|B4FBR3|B4FBR3_MAIZE/tr|C0P582|C0P582_MAIZE/tr|C4JC01|C4JC01_MAIZE		3.98	0	15.994919 Oxidation (M)	0	2	MASCOT		T
	YAS202409180088-1_BM6,54159	K.QLTFGATTLR.S	1107.62	9e-05	2	1	35.58	0	0.0341	0|0	tr|A1XCI5|A1XCI5_MAIZE/tr|A1XCI6|A1XCI6_MAIZE/tr|Q06XS3|Q06XS3_MAIZE/tr|A0A1D6H4B4|A0A1D6H4B4_MAIZE/tr|A0A1D6QRG1|A0A1D6QRG1_MAIZE/tr|A0A3L6F295|A0A3L6F295_MAIZE/tr|A0A804P3K5|A0A804P3K5_MAIZE/tr|A0A804P3K6|A0A804P3K6_MAIZE/tr|A0A804P3K7|A0A804P3K7_MAIZE/tr|A0A8J8Y849|A0A8J8Y849_MAIZE/tr|B8A0P0|B8A0P0_MAIZE/tr|C0PDJ1|C0PDJ1_MAIZE/tr|Q06XS2|Q06XS2_MAIZE/tr|A0A1D6QRG2|A0A1D6QRG2_MAIZE		9.75	0		0	2	MASCOT		T
	YAS202409180088-1_BM6,55045	K.QM*NGALTVEQALAAK.R	1560.8	-0.00511	2	1	107.16	0	3.65e-09	0|0	tr|A1XCI5|A1XCI5_MAIZE/tr|Q06XS3|Q06XS3_MAIZE/tr|A0A1D6QRG1|A0A1D6QRG1_MAIZE/tr|A0A3L6F295|A0A3L6F295_MAIZE/tr|A0A804P3K5|A0A804P3K5_MAIZE/tr|A0A804P3K6|A0A804P3K6_MAIZE/tr|A0A804P3K7|A0A804P3K7_MAIZE/tr|A0A1D6QRG2|A0A1D6QRG2_MAIZE		6	0	15.994919 Oxidation (M)	0	2	MASCOT		T
	YAS202409180088-1_BM6,25075	K.QYPYPR.R	823.41	-3e-05	2	1	28.47	0	0.135	0|0	tr|A1XCI5|A1XCI5_MAIZE/tr|Q06XS3|Q06XS3_MAIZE/tr|A0A1D6QRG1|A0A1D6QRG1_MAIZE/tr|A0A3L6F295|A0A3L6F295_MAIZE/tr|A0A804P3K5|A0A804P3K5_MAIZE/tr|A0A804P3K6|A0A804P3K6_MAIZE/tr|A0A804P3K7|A0A804P3K7_MAIZE		8.59	0		0	2	MASCOT		T
	YAS202409180088-1_BM6,25643	K.QYPYPR.R	823.41	-1e-05	2	1	24.21	0	0.36	0|0	tr|A1XCI5|A1XCI5_MAIZE/tr|Q06XS3|Q06XS3_MAIZE/tr|A0A1D6QRG1|A0A1D6QRG1_MAIZE/tr|A0A3L6F295|A0A3L6F295_MAIZE/tr|A0A804P3K5|A0A804P3K5_MAIZE/tr|A0A804P3K6|A0A804P3K6_MAIZE/tr|A0A804P3K7|A0A804P3K7_MAIZE		8.59	0		0	2	MASCOT		T
	YAS202409180088-1_BM6,60070	K.RLFILDYHDVFLPYVHK.V	2175.17	-0.00522	4	1	24.23	0	0.356	0|0	tr|A1XCI5|A1XCI5_MAIZE/tr|Q06XS3|Q06XS3_MAIZE/tr|A0A1D6QRG1|A0A1D6QRG1_MAIZE/tr|A0A3L6F295|A0A3L6F295_MAIZE/tr|A0A804P3K5|A0A804P3K5_MAIZE/tr|A0A804P3K6|A0A804P3K6_MAIZE/tr|A0A804P3K7|A0A804P3K7_MAIZE/tr|A0A1D6QRG2|A0A1D6QRG2_MAIZE		6.92	1		0	2	MASCOT		T
	YAS202409180088-1_BM6,36731	K.SDEAVAADPELR.A	1272.61	-0.00303	2	1	48.49	0	0.00125	0|0	tr|A1XCI5|A1XCI5_MAIZE/tr|Q06XS3|Q06XS3_MAIZE/tr|A0A1D6QRG1|A0A1D6QRG1_MAIZE/tr|A0A3L6F295|A0A3L6F295_MAIZE/tr|A0A804P3K5|A0A804P3K5_MAIZE/tr|A0A804P3K6|A0A804P3K6_MAIZE/tr|A0A804P3K7|A0A804P3K7_MAIZE/tr|C0HH76|C0HH76_MAIZE/tr|A0A1D6QRF9|A0A1D6QRF9_MAIZE/tr|A0A1D6QRG2|A0A1D6QRG2_MAIZE/tr|A0A1D6QRG3|A0A1D6QRG3_MAIZE/tr|B4FBR3|B4FBR3_MAIZE		3.92	0		0	2	MASCOT		T
	YAS202409180088-1_BM6,37270	K.SDEAVAADPELR.A	1272.61	-0.00063	2	1	63.7	0	3.65e-05	0|0	tr|A1XCI5|A1XCI5_MAIZE/tr|Q06XS3|Q06XS3_MAIZE/tr|A0A1D6QRG1|A0A1D6QRG1_MAIZE/tr|A0A3L6F295|A0A3L6F295_MAIZE/tr|A0A804P3K5|A0A804P3K5_MAIZE/tr|A0A804P3K6|A0A804P3K6_MAIZE/tr|A0A804P3K7|A0A804P3K7_MAIZE/tr|C0HH76|C0HH76_MAIZE/tr|A0A1D6QRF9|A0A1D6QRF9_MAIZE/tr|A0A1D6QRG2|A0A1D6QRG2_MAIZE/tr|A0A1D6QRG3|A0A1D6QRG3_MAIZE/tr|B4FBR3|B4FBR3_MAIZE		3.92	0		0	2	MASCOT		T
	YAS202409180088-1_BM6,37801	K.SDEAVAADPELR.A	1272.61	0.00061	2	1	27.77	0	0.143	0|0	tr|A1XCI5|A1XCI5_MAIZE/tr|Q06XS3|Q06XS3_MAIZE/tr|A0A1D6QRG1|A0A1D6QRG1_MAIZE/tr|A0A3L6F295|A0A3L6F295_MAIZE/tr|A0A804P3K5|A0A804P3K5_MAIZE/tr|A0A804P3K6|A0A804P3K6_MAIZE/tr|A0A804P3K7|A0A804P3K7_MAIZE/tr|C0HH76|C0HH76_MAIZE/tr|A0A1D6QRF9|A0A1D6QRF9_MAIZE/tr|A0A1D6QRG2|A0A1D6QRG2_MAIZE/tr|A0A1D6QRG3|A0A1D6QRG3_MAIZE/tr|B4FBR3|B4FBR3_MAIZE		3.92	0		0	2	MASCOT		T
	YAS202409180088-1_BM6,52396	K.SKLDPEVYGPAESAITK.E ! R.SKLDPEVYGPAESAITK.E	1804.93	-0.00403	3	1	37.05	0	0.0379	0|0	tr|A1XCI5|A1XCI5_MAIZE/tr|Q06XS3|Q06XS3_MAIZE/tr|A0A1D6QRG1|A0A1D6QRG1_MAIZE/tr|A0A3L6F295|A0A3L6F295_MAIZE/tr|A0A804P3K5|A0A804P3K5_MAIZE/tr|A0A804P3K6|A0A804P3K6_MAIZE/tr|A0A804P3K7|A0A804P3K7_MAIZE/tr|A0A1D6QRG2|A0A1D6QRG2_MAIZE ! tr|A0A1D6H4B4|A0A1D6H4B4_MAIZE/tr|A0A8J8Y849|A0A8J8Y849_MAIZE/tr|B8A0P0|B8A0P0_MAIZE/tr|C0PDJ1|C0PDJ1_MAIZE/tr|Q06XS2|Q06XS2_MAIZE		4.68	1		0	2	MASCOT		T
	YAS202409180088-1_BM6,52456	K.SKLDPEVYGPAESAITK.E ! R.SKLDPEVYGPAESAITK.E	1804.93	-0.01095	2	1	69.85	0	1.95e-05	0|0	tr|A1XCI5|A1XCI5_MAIZE/tr|Q06XS3|Q06XS3_MAIZE/tr|A0A1D6QRG1|A0A1D6QRG1_MAIZE/tr|A0A3L6F295|A0A3L6F295_MAIZE/tr|A0A804P3K5|A0A804P3K5_MAIZE/tr|A0A804P3K6|A0A804P3K6_MAIZE/tr|A0A804P3K7|A0A804P3K7_MAIZE/tr|A0A1D6QRG2|A0A1D6QRG2_MAIZE ! tr|A0A1D6H4B4|A0A1D6H4B4_MAIZE/tr|A0A8J8Y849|A0A8J8Y849_MAIZE/tr|B8A0P0|B8A0P0_MAIZE/tr|C0PDJ1|C0PDJ1_MAIZE/tr|Q06XS2|Q06XS2_MAIZE		4.68	1		0	2	MASCOT		T
	YAS202409180088-1_BM6,16886	K.SPTRPQWK.R	999.537	0.00063	2	1	34.33	0	0.037	0|0	tr|A1XCI5|A1XCI5_MAIZE/tr|Q06XS3|Q06XS3_MAIZE/tr|A0A1D6QRG1|A0A1D6QRG1_MAIZE/tr|A0A3L6F295|A0A3L6F295_MAIZE/tr|A0A804P3K5|A0A804P3K5_MAIZE/tr|A0A804P3K6|A0A804P3K6_MAIZE/tr|A0A804P3K7|A0A804P3K7_MAIZE/tr|A0A1D6QRG2|A0A1D6QRG2_MAIZE/tr|A0A1D6QRG3|A0A1D6QRG3_MAIZE		11	0		0	2	MASCOT		T
	YAS202409180088-1_BM6,34855	K.SYLPSDTPK.G	1007.5	-0.00143	2	1	53.05	0	0.0007	0|0	tr|A1XCI5|A1XCI5_MAIZE/tr|A1XCI6|A1XCI6_MAIZE/tr|Q06XS3|Q06XS3_MAIZE/tr|A0A1D6H4B4|A0A1D6H4B4_MAIZE/tr|A0A1D6QRG1|A0A1D6QRG1_MAIZE/tr|A0A3L6F295|A0A3L6F295_MAIZE/tr|A0A804P3K5|A0A804P3K5_MAIZE/tr|A0A804P3K6|A0A804P3K6_MAIZE/tr|A0A804P3K7|A0A804P3K7_MAIZE/tr|A0A8J8Y849|A0A8J8Y849_MAIZE/tr|B8A0P0|B8A0P0_MAIZE/tr|C0HH76|C0HH76_MAIZE/tr|C0PDJ1|C0PDJ1_MAIZE/tr|Q06XS2|Q06XS2_MAIZE		5.55	0		0	2	MASCOT		T
	YAS202409180088-1_BM6,61438	K.TLLLELVSSELDAK.S	1530.86	-0.0018	2	1	72.93	0	5.98e-06	0|0	tr|A1XCI5|A1XCI5_MAIZE/tr|Q06XS3|Q06XS3_MAIZE/tr|A0A1D6QRG1|A0A1D6QRG1_MAIZE/tr|A0A3L6F295|A0A3L6F295_MAIZE/tr|A0A804P3K5|A0A804P3K5_MAIZE/tr|C0HH76|C0HH76_MAIZE		4.14	0		0	2	MASCOT		T
	YAS202409180088-1_BM6,61602	K.TLLLELVSSELDAK.S	1530.86	-0.00224	3	1	75.08	0	3.64e-06	0|0	tr|A1XCI5|A1XCI5_MAIZE/tr|Q06XS3|Q06XS3_MAIZE/tr|A0A1D6QRG1|A0A1D6QRG1_MAIZE/tr|A0A3L6F295|A0A3L6F295_MAIZE/tr|A0A804P3K5|A0A804P3K5_MAIZE/tr|C0HH76|C0HH76_MAIZE		4.14	0		0	2	MASCOT		T
	YAS202409180088-1_BM6,55692	K.VPASFGPVGAVLVENEHHK.E	1987.04	-0.00614	4	1	23.98	0	0.757	0|0	tr|A1XCI5|A1XCI5_MAIZE/tr|Q06XS3|Q06XS3_MAIZE/tr|A0A3L6F295|A0A3L6F295_MAIZE/tr|A0A804P3K5|A0A804P3K5_MAIZE/tr|A0A804P3K6|A0A804P3K6_MAIZE/tr|A0A804P3K7|A0A804P3K7_MAIZE/tr|C0HH76|C0HH76_MAIZE		6	0		0	2	MASCOT		T
	YAS202409180088-1_BM6,55698	K.VPASFGPVGAVLVENEHHK.E	1987.04	-0.00612	3	1	35.46	0	0.0539	0|0	tr|A1XCI5|A1XCI5_MAIZE/tr|Q06XS3|Q06XS3_MAIZE/tr|A0A3L6F295|A0A3L6F295_MAIZE/tr|A0A804P3K5|A0A804P3K5_MAIZE/tr|A0A804P3K6|A0A804P3K6_MAIZE/tr|A0A804P3K7|A0A804P3K7_MAIZE/tr|C0HH76|C0HH76_MAIZE		6	0		0	2	MASCOT		T
	YAS202409180088-1_BM6,55805	K.VPASFGPVGAVLVENEHHK.E	1987.04	-0.00021	2	1	57.5	0	0.000339	0|0	tr|A1XCI5|A1XCI5_MAIZE/tr|Q06XS3|Q06XS3_MAIZE/tr|A0A3L6F295|A0A3L6F295_MAIZE/tr|A0A804P3K5|A0A804P3K5_MAIZE/tr|A0A804P3K6|A0A804P3K6_MAIZE/tr|A0A804P3K7|A0A804P3K7_MAIZE/tr|C0HH76|C0HH76_MAIZE		6	0		0	2	MASCOT		T
	YAS202409180088-1_BM6,57112	R.AFTHGPDATDAWLWK.L	1715.82	-0.00051	3	1	51.43	0	0.000703	0|0	tr|A1XCI5|A1XCI5_MAIZE/tr|Q06XS3|Q06XS3_MAIZE/tr|A0A1D6QRG1|A0A1D6QRG1_MAIZE/tr|A0A3L6F295|A0A3L6F295_MAIZE/tr|A0A804P3K5|A0A804P3K5_MAIZE/tr|A0A804P3K6|A0A804P3K6_MAIZE/tr|A0A804P3K7|A0A804P3K7_MAIZE/tr|A0A1D6QRG2|A0A1D6QRG2_MAIZE/tr|A0A1D6QRG3|A0A1D6QRG3_MAIZE		5.21	0		0	2	MASCOT		T
	YAS202409180088-1_BM6,55233	R.AFWDEVR.N ! K.AFWDEVR.N	922.442	-0.00022	2	1	39.84	0	0.0112	0|0	tr|A1XCI5|A1XCI5_MAIZE/tr|Q06XS3|Q06XS3_MAIZE/tr|A0A1D6QRG1|A0A1D6QRG1_MAIZE/tr|A0A3L6F295|A0A3L6F295_MAIZE/tr|A0A804P3K5|A0A804P3K5_MAIZE/tr|A0A804P3K6|A0A804P3K6_MAIZE/tr|A0A804P3K7|A0A804P3K7_MAIZE/tr|C0HH76|C0HH76_MAIZE/tr|A0A1D6QRF9|A0A1D6QRF9_MAIZE/tr|A0A1D6QRG2|A0A1D6QRG2_MAIZE/tr|A0A1D6QRG3|A0A1D6QRG3_MAIZE/tr|B4FBR3|B4FBR3_MAIZE ! tr|A1XCI6|A1XCI6_MAIZE/tr|A0A1D6H4B0|A0A1D6H4B0_MAIZE/tr|…		4.37	0		0	2	MASCOT		T
	YAS202409180088-1_BM6,57478	R.AVDDIGDLLGK.T	1115.59	-0.00238	2	1	48.73	0	0.00234	0|0	tr|A1XCI5|A1XCI5_MAIZE/tr|Q06XS3|Q06XS3_MAIZE/tr|A0A1D6QRG1|A0A1D6QRG1_MAIZE/tr|A0A3L6F295|A0A3L6F295_MAIZE/tr|A0A804P3K5|A0A804P3K5_MAIZE/tr|C0HH76|C0HH76_MAIZE		3.93	0		0	2	MASCOT		T
	YAS202409180088-1_BM6,26587	R.DEQFSEVK.Q	981.452	-0.0005	2	1	31.77	0	0.0585	0|0	tr|A1XCI5|A1XCI5_MAIZE/tr|A1XCI6|A1XCI6_MAIZE/tr|Q06XS3|Q06XS3_MAIZE/tr|A0A1D6H4B4|A0A1D6H4B4_MAIZE/tr|A0A1D6QRG1|A0A1D6QRG1_MAIZE/tr|A0A3L6F295|A0A3L6F295_MAIZE/tr|A0A804P3K5|A0A804P3K5_MAIZE/tr|A0A804P3K6|A0A804P3K6_MAIZE/tr|A0A804P3K7|A0A804P3K7_MAIZE/tr|A0A8J8Y849|A0A8J8Y849_MAIZE/tr|B8A0P0|B8A0P0_MAIZE/tr|C0PDJ1|C0PDJ1_MAIZE/tr|Q06XS2|Q06XS2_MAIZE/tr|A0A1D6QRG2|A0A1D6QRG2_MAIZE		4.14	0		0	2	MASCOT		T
	YAS202409180088-1_BM6,60797	R.EALINADGIIEESFWPGK.Y	1989	-0.00495	2	1	105.96	0	4.36e-09	0|0	tr|A1XCI5|A1XCI5_MAIZE/tr|Q06XS3|Q06XS3_MAIZE/tr|A0A1D6QRG1|A0A1D6QRG1_MAIZE/tr|A0A3L6F295|A0A3L6F295_MAIZE/tr|A0A804P3K5|A0A804P3K5_MAIZE/tr|A0A804P3K6|A0A804P3K6_MAIZE/tr|A0A1D6QRG3|A0A1D6QRG3_MAIZE/tr|B4FBR3|B4FBR3_MAIZE		4	0		0	2	MASCOT		T
	YAS202409180088-1_BM6,11706	R.EGHNYVPR.D	971.469	0.00102	2	1	21.74	0	0.476	0|0	tr|A1XCI5|A1XCI5_MAIZE/tr|Q06XS3|Q06XS3_MAIZE/tr|A0A1D6QRG1|A0A1D6QRG1_MAIZE/tr|A0A3L6F295|A0A3L6F295_MAIZE/tr|A0A804P3K5|A0A804P3K5_MAIZE/tr|A0A804P3K6|A0A804P3K6_MAIZE/tr|A0A804P3K7|A0A804P3K7_MAIZE/tr|A0A1D6QRG2|A0A1D6QRG2_MAIZE		6.85	0		0	2	MASCOT		T
	YAS202409180088-1_BM6,21946	R.EGHYEAEFK.V	1109.49	0.00024	2	1	29.77	0	0.0611	0|0	tr|A1XCI5|A1XCI5_MAIZE/tr|A1XCI6|A1XCI6_MAIZE/tr|Q06XS3|Q06XS3_MAIZE/tr|A0A1D6H4B4|A0A1D6H4B4_MAIZE/tr|A0A3L6F295|A0A3L6F295_MAIZE/tr|A0A804P3K5|A0A804P3K5_MAIZE/tr|A0A804P3K6|A0A804P3K6_MAIZE/tr|A0A804P3K7|A0A804P3K7_MAIZE/tr|A0A8J8Y849|A0A8J8Y849_MAIZE/tr|B8A0P0|B8A0P0_MAIZE/tr|C0HH76|C0HH76_MAIZE/tr|C0PDJ1|C0PDJ1_MAIZE/tr|Q06XS2|Q06XS2_MAIZE		4.75	0		0	2	MASCOT		T
	YAS202409180088-1_BM6,43678	R.ELQDATLYASR.T	1266.63	-0.00218	2	1	51.93	0	0.000968	0|0	tr|A1XCI5|A1XCI5_MAIZE/tr|Q06XS3|Q06XS3_MAIZE/tr|A0A1D6QRG1|A0A1D6QRG1_MAIZE/tr|A0A3L6F295|A0A3L6F295_MAIZE/tr|A0A804P3K5|A0A804P3K5_MAIZE/tr|A0A804P3K6|A0A804P3K6_MAIZE/tr|A0A804P3K7|A0A804P3K7_MAIZE/tr|A0A1D6QRG2|A0A1D6QRG2_MAIZE		4.37	0		0	2	MASCOT		T
	YAS202409180088-1_BM6,44226	R.ELQDATLYASR.T	1266.63	-0.01274	2	1	33.87	0	0.0643	0|0	tr|A1XCI5|A1XCI5_MAIZE/tr|Q06XS3|Q06XS3_MAIZE/tr|A0A1D6QRG1|A0A1D6QRG1_MAIZE/tr|A0A3L6F295|A0A3L6F295_MAIZE/tr|A0A804P3K5|A0A804P3K5_MAIZE/tr|A0A804P3K6|A0A804P3K6_MAIZE/tr|A0A804P3K7|A0A804P3K7_MAIZE/tr|A0A1D6QRG2|A0A1D6QRG2_MAIZE		4.37	0		0	2	MASCOT		T
	YAS202409180088-1_BM6,45259	R.ELQDATLYASR.T	1266.63	-0.002	2	1	40.87	0	0.0124	0|0	tr|A1XCI5|A1XCI5_MAIZE/tr|Q06XS3|Q06XS3_MAIZE/tr|A0A1D6QRG1|A0A1D6QRG1_MAIZE/tr|A0A3L6F295|A0A3L6F295_MAIZE/tr|A0A804P3K5|A0A804P3K5_MAIZE/tr|A0A804P3K6|A0A804P3K6_MAIZE/tr|A0A804P3K7|A0A804P3K7_MAIZE/tr|A0A1D6QRG2|A0A1D6QRG2_MAIZE		4.37	0		0	2	MASCOT		T
	YAS202409180088-1_BM6,61719	R.FPHFPAIDDLFSDGIPLPAQTGFDAIR.T	2957.48	-0.00455	3	1	59.81	0	0.000127	0|0	tr|Q06XS3|Q06XS3_MAIZE/tr|A0A1D6QRG1|A0A1D6QRG1_MAIZE/tr|A0A804P3K5|A0A804P3K5_MAIZE/tr|A0A804P3K6|A0A804P3K6_MAIZE/tr|A0A804P3K7|A0A804P3K7_MAIZE/tr|A0A1D6QRG2|A0A1D6QRG2_MAIZE		4.13	0		0	2	MASCOT		T
	YAS202409180088-1_BM6,61789	R.FPHFPAIDDLFSDGIPLPAQTGFDAIR.T	2957.48	-0.00797	4	1	49.17	0	0.00147	0|0	tr|Q06XS3|Q06XS3_MAIZE/tr|A0A1D6QRG1|A0A1D6QRG1_MAIZE/tr|A0A804P3K5|A0A804P3K5_MAIZE/tr|A0A804P3K6|A0A804P3K6_MAIZE/tr|A0A804P3K7|A0A804P3K7_MAIZE/tr|A0A1D6QRG2|A0A1D6QRG2_MAIZE		4.13	0		0	2	MASCOT		T
	YAS202409180088-1_BM6,56584	R.FSWFKDEEFAR.Q	1461.68	-0.00026	3	1	29.22	0	0.107	0|0	tr|A1XCI5|A1XCI5_MAIZE/tr|A1XCI6|A1XCI6_MAIZE/tr|Q06XS3|Q06XS3_MAIZE/tr|A0A1D6H4B4|A0A1D6H4B4_MAIZE/tr|A0A1D6QRG1|A0A1D6QRG1_MAIZE/tr|A0A3L6F295|A0A3L6F295_MAIZE/tr|A0A804P3K5|A0A804P3K5_MAIZE/tr|A0A804P3K6|A0A804P3K6_MAIZE/tr|A0A804P3K7|A0A804P3K7_MAIZE/tr|A0A8J8Y849|A0A8J8Y849_MAIZE/tr|B8A0P0|B8A0P0_MAIZE/tr|C0PDJ1|C0PDJ1_MAIZE/tr|Q06XS2|Q06XS2_MAIZE/tr|A0A1D6QRG2|A0A1D6QRG2_MAIZE		4.68	1		0	2	MASCOT		T
	YAS202409180088-1_BM6,56611	R.FSWFKDEEFAR.Q	1461.68	-0.00053	2	1	34.78	0	0.0296	0|0	tr|A1XCI5|A1XCI5_MAIZE/tr|A1XCI6|A1XCI6_MAIZE/tr|Q06XS3|Q06XS3_MAIZE/tr|A0A1D6H4B4|A0A1D6H4B4_MAIZE/tr|A0A1D6QRG1|A0A1D6QRG1_MAIZE/tr|A0A3L6F295|A0A3L6F295_MAIZE/tr|A0A804P3K5|A0A804P3K5_MAIZE/tr|A0A804P3K6|A0A804P3K6_MAIZE/tr|A0A804P3K7|A0A804P3K7_MAIZE/tr|A0A8J8Y849|A0A8J8Y849_MAIZE/tr|B8A0P0|B8A0P0_MAIZE/tr|C0PDJ1|C0PDJ1_MAIZE/tr|Q06XS2|Q06XS2_MAIZE/tr|A0A1D6QRG2|A0A1D6QRG2_MAIZE		4.68	1		0	2	MASCOT		T
	YAS202409180088-1_BM6,54094	R.GEDGELELTIK.D	1203.61	-0.00202	2	1	31.94	0	0.103	0|0	tr|A1XCI5|A1XCI5_MAIZE/tr|Q06XS3|Q06XS3_MAIZE/tr|A0A1D6QRG1|A0A1D6QRG1_MAIZE/tr|A0A3L6F295|A0A3L6F295_MAIZE/tr|A0A804P3K5|A0A804P3K5_MAIZE/tr|A0A804P3K6|A0A804P3K6_MAIZE/tr|A0A804P3K7|A0A804P3K7_MAIZE/tr|C0HH76|C0HH76_MAIZE/tr|A0A1D6QRF9|A0A1D6QRF9_MAIZE/tr|A0A1D6QRG2|A0A1D6QRG2_MAIZE/tr|A0A1D6QRG3|A0A1D6QRG3_MAIZE/tr|B4FBR3|B4FBR3_MAIZE		4	0		0	2	MASCOT		T
	YAS202409180088-1_BM6,57408	R.IFFTLK.S ! R.LFFTLK.G	768.465	0.00125	2	1	37.1	0	0.00914	0|0	tr|A1XCI5|A1XCI5_MAIZE/tr|A1XCI6|A1XCI6_MAIZE/tr|Q06XS3|Q06XS3_MAIZE/tr|A0A1D6H4B4|A0A1D6H4B4_MAIZE/tr|A0A1D6QRG1|A0A1D6QRG1_MAIZE/tr|A0A3L6F295|A0A3L6F295_MAIZE/tr|A0A804P3K5|A0A804P3K5_MAIZE/tr|A0A804P3K6|A0A804P3K6_MAIZE/tr|A0A804P3K7|A0A804P3K7_MAIZE/tr|A0A8J8Y849|A0A8J8Y849_MAIZE/tr|B8A0P0|B8A0P0_MAIZE/tr|C0HH76|C0HH76_MAIZE/tr|C0PDJ1|C0PDJ1_MAIZE/tr|Q06XS2|Q06XS2_MAIZE ! tr|A0A1D6K3B8|A0A1D…		8.75	0		0	2	MASCOT		T
	YAS202409180088-1_BM6,4874	R.KVFER.V ! R.KVFER.I	678.393	0.0005	2	1	27.82	0	0.224	0|0	tr|A1XCI5|A1XCI5_MAIZE/tr|Q06XS3|Q06XS3_MAIZE/tr|A0A1D6QRG1|A0A1D6QRG1_MAIZE/tr|A0A3L6F295|A0A3L6F295_MAIZE/tr|A0A804P3K5|A0A804P3K5_MAIZE/tr|A0A804P3K6|A0A804P3K6_MAIZE/tr|A0A804P3K7|A0A804P3K7_MAIZE/tr|C0HH76|C0HH76_MAIZE ! tr|A0A3L6DCU4|A0A3L6DCU4_MAIZE/tr|A0A804R0B0|A0A804R0B0_MAIZE/tr|K7VRE9|K7VRE9_MAIZE		8.75	1		0	2	MASCOT		T
	YAS202409180088-1_BM6,60628	R.LFILDYHDVFLPYVHK.V	2019.07	-0.00386	3	1	43.16	0	0.00658	0|0	tr|A1XCI5|A1XCI5_MAIZE/tr|Q06XS3|Q06XS3_MAIZE/tr|A0A1D6QRG1|A0A1D6QRG1_MAIZE/tr|A0A3L6F295|A0A3L6F295_MAIZE/tr|A0A804P3K5|A0A804P3K5_MAIZE/tr|A0A804P3K6|A0A804P3K6_MAIZE/tr|A0A804P3K7|A0A804P3K7_MAIZE/tr|A0A1D6QRG2|A0A1D6QRG2_MAIZE		5.98	0		0	2	MASCOT		T
	YAS202409180088-1_BM6,60646	R.LFILDYHDVFLPYVHK.V	2019.07	-0.00384	4	1	24.11	0	0.528	0|0	tr|A1XCI5|A1XCI5_MAIZE/tr|Q06XS3|Q06XS3_MAIZE/tr|A0A1D6QRG1|A0A1D6QRG1_MAIZE/tr|A0A3L6F295|A0A3L6F295_MAIZE/tr|A0A804P3K5|A0A804P3K5_MAIZE/tr|A0A804P3K6|A0A804P3K6_MAIZE/tr|A0A804P3K7|A0A804P3K7_MAIZE/tr|A0A1D6QRG2|A0A1D6QRG2_MAIZE		5.98	0		0	2	MASCOT		T
	YAS202409180088-1_BM6,60652	R.LFILDYHDVFLPYVHK.V	2019.07	-0.00455	2	1	71.69	0	9.18e-06	0|0	tr|A1XCI5|A1XCI5_MAIZE/tr|Q06XS3|Q06XS3_MAIZE/tr|A0A1D6QRG1|A0A1D6QRG1_MAIZE/tr|A0A3L6F295|A0A3L6F295_MAIZE/tr|A0A804P3K5|A0A804P3K5_MAIZE/tr|A0A804P3K6|A0A804P3K6_MAIZE/tr|A0A804P3K7|A0A804P3K7_MAIZE/tr|A0A1D6QRG2|A0A1D6QRG2_MAIZE		5.98	0		0	2	MASCOT		T
	YAS202409180088-1_BM6,61994	R.QTIAGLNPLCIQLLTEFPIK.S	2269.26	-0.00475	2	1	102.79	0	3.24e-09	0|0	tr|A1XCI5|A1XCI5_MAIZE/tr|Q06XS3|Q06XS3_MAIZE/tr|A0A1D6QRG1|A0A1D6QRG1_MAIZE/tr|A0A3L6F295|A0A3L6F295_MAIZE/tr|A0A804P3K5|A0A804P3K5_MAIZE/tr|A0A804P3K6|A0A804P3K6_MAIZE/tr|A0A804P3K7|A0A804P3K7_MAIZE/tr|A0A1D6QRG2|A0A1D6QRG2_MAIZE		5.99	0		0	2	MASCOT		T
	YAS202409180088-1_BM6,59570	R.SGLHALLPALRPLLINK.K	1826.14	-0.00112	2	1	26.47	0	0.00823	0|0	tr|A1XCI5|A1XCI5_MAIZE/tr|Q06XS3|Q06XS3_MAIZE/tr|A0A1D6QRG1|A0A1D6QRG1_MAIZE/tr|A0A3L6F295|A0A3L6F295_MAIZE/tr|A0A804P3K5|A0A804P3K5_MAIZE/tr|A0A804P3K6|A0A804P3K6_MAIZE/tr|A0A804P3K7|A0A804P3K7_MAIZE/tr|A0A1D6QRG2|A0A1D6QRG2_MAIZE		11	0		0	2	MASCOT		T
	YAS202409180088-1_BM6,50346	R.THCCVEPYIIAANR.Q	1703.8	-0.00474	2	1	41.69	0	0.00677	0|0	tr|A1XCI5|A1XCI5_MAIZE/tr|A1XCI6|A1XCI6_MAIZE/tr|Q06XS3|Q06XS3_MAIZE/tr|A0A1D6H4B0|A0A1D6H4B0_MAIZE/tr|A0A1D6H4B3|A0A1D6H4B3_MAIZE/tr|A0A1D6H4B4|A0A1D6H4B4_MAIZE/tr|A0A1D6QRG1|A0A1D6QRG1_MAIZE/tr|A0A3L6F295|A0A3L6F295_MAIZE/tr|A0A804P3K5|A0A804P3K5_MAIZE/tr|A0A804P3K6|A0A804P3K6_MAIZE/tr|A0A804P3K7|A0A804P3K7_MAIZE/tr|A0A8J8Y849|A0A8J8Y849_MAIZE/tr|B8A0P0|B8A0P0_MAIZE/tr|C0PDJ1|C0PDJ1_MAIZE/tr|Q0…		6.41	0		0	2	MASCOT		T
	YAS202409180088-1_BM6,61877	R.TIFFLTDLGTLM*PLAIELTRPK.S	2506.4	-0.01695	3	1	46.43	0	0.00063	0|0	tr|A1XCI5|A1XCI5_MAIZE/tr|Q06XS3|Q06XS3_MAIZE/tr|A0A1D6QRG1|A0A1D6QRG1_MAIZE/tr|A0A3L6F295|A0A3L6F295_MAIZE/tr|A0A804P3K5|A0A804P3K5_MAIZE/tr|A0A804P3K6|A0A804P3K6_MAIZE/tr|A0A804P3K7|A0A804P3K7_MAIZE/tr|A0A1D6QRG2|A0A1D6QRG2_MAIZE		5.74	0	15.994919 Oxidation (M)	0	2	MASCOT		T
	YAS202409180088-1_BM6,467	R.VTAYAHK.T	789.425	-0.00097	2	1	25.28	0	0.683	0|0	tr|A1XCI5|A1XCI5_MAIZE/tr|Q06XS3|Q06XS3_MAIZE/tr|A0A3L6F295|A0A3L6F295_MAIZE/tr|A0A804P3K5|A0A804P3K5_MAIZE/tr|A0A804P3K6|A0A804P3K6_MAIZE/tr|A0A804P3K7|A0A804P3K7_MAIZE/tr|C0HH76|C0HH76_MAIZE		8.57	0		0	2	MASCOT		T
	YAS202409180088-1_BM6,868	R.VTAYAHK.T	789.425	-0.00037	2	1	24.86	0	0.908	0|0	tr|A1XCI5|A1XCI5_MAIZE/tr|Q06XS3|Q06XS3_MAIZE/tr|A0A3L6F295|A0A3L6F295_MAIZE/tr|A0A804P3K5|A0A804P3K5_MAIZE/tr|A0A804P3K6|A0A804P3K6_MAIZE/tr|A0A804P3K7|A0A804P3K7_MAIZE/tr|C0HH76|C0HH76_MAIZE		8.57	0		0	2	MASCOT		T
	YAS202409180088-1_BM6,1285	R.VTAYAHK.T	789.425	-0.00027	2	1	31.26	0	0.208	0|0	tr|A1XCI5|A1XCI5_MAIZE/tr|Q06XS3|Q06XS3_MAIZE/tr|A0A3L6F295|A0A3L6F295_MAIZE/tr|A0A804P3K5|A0A804P3K5_MAIZE/tr|A0A804P3K6|A0A804P3K6_MAIZE/tr|A0A804P3K7|A0A804P3K7_MAIZE/tr|C0HH76|C0HH76_MAIZE		8.57	0		0	2	MASCOT		T
	YAS202409180088-1_BM6,1692	R.VTAYAHK.T	789.425	-7e-05	2	1	32.47	0	0.157	0|0	tr|A1XCI5|A1XCI5_MAIZE/tr|Q06XS3|Q06XS3_MAIZE/tr|A0A3L6F295|A0A3L6F295_MAIZE/tr|A0A804P3K5|A0A804P3K5_MAIZE/tr|A0A804P3K6|A0A804P3K6_MAIZE/tr|A0A804P3K7|A0A804P3K7_MAIZE/tr|C0HH76|C0HH76_MAIZE		8.57	0		0	2	MASCOT		T
	YAS202409180088-1_BM6,2091	R.VTAYAHK.T	789.425	-0.00225	2	1	20.61	0	1.92	0|0	tr|A1XCI5|A1XCI5_MAIZE/tr|Q06XS3|Q06XS3_MAIZE/tr|A0A3L6F295|A0A3L6F295_MAIZE/tr|A0A804P3K5|A0A804P3K5_MAIZE/tr|A0A804P3K6|A0A804P3K6_MAIZE/tr|A0A804P3K7|A0A804P3K7_MAIZE/tr|C0HH76|C0HH76_MAIZE		8.57	0		0	2	MASCOT		T
	YAS202409180088-1_BM6,56000	R.VYDYDVYNDLGDPDK.N	1790.78	-0.00437	2	1	69.49	0	3.89e-06	0|0	tr|A1XCI5|A1XCI5_MAIZE/tr|A1XCI6|A1XCI6_MAIZE/tr|Q06XS3|Q06XS3_MAIZE/tr|A0A1D6H4B4|A0A1D6H4B4_MAIZE/tr|A0A1D6QRG1|A0A1D6QRG1_MAIZE/tr|A0A3L6F295|A0A3L6F295_MAIZE/tr|A0A804P3K5|A0A804P3K5_MAIZE/tr|A0A804P3K6|A0A804P3K6_MAIZE/tr|A0A804P3K7|A0A804P3K7_MAIZE/tr|A0A8J8Y849|A0A8J8Y849_MAIZE/tr|B8A0P0|B8A0P0_MAIZE/tr|C0PDJ1|C0PDJ1_MAIZE/tr|Q06XS2|Q06XS2_MAIZE		3.66	0		0	2	MASCOT		T
	YAS202409180088-1_BM6,53410	R.VYDYDVYNDLGDPDKNPAHQRPVLGGNK.Q	3159.51	-0.00729	3	1	50.32	0	0.00105	0|0	tr|A1XCI5|A1XCI5_MAIZE/tr|Q06XS3|Q06XS3_MAIZE/tr|A0A1D6QRG1|A0A1D6QRG1_MAIZE/tr|A0A3L6F295|A0A3L6F295_MAIZE/tr|A0A804P3K5|A0A804P3K5_MAIZE/tr|A0A804P3K6|A0A804P3K6_MAIZE/tr|A0A804P3K7|A0A804P3K7_MAIZE		4.66	1		0	2	MASCOT		T
	YAS202409180088-1_BM6,53422	R.VYDYDVYNDLGDPDKNPAHQRPVLGGNK.Q	3159.51	-0.00728	4	1	26.27	0	0.266	0|0	tr|A1XCI5|A1XCI5_MAIZE/tr|Q06XS3|Q06XS3_MAIZE/tr|A0A1D6QRG1|A0A1D6QRG1_MAIZE/tr|A0A3L6F295|A0A3L6F295_MAIZE/tr|A0A804P3K5|A0A804P3K5_MAIZE/tr|A0A804P3K6|A0A804P3K6_MAIZE/tr|A0A804P3K7|A0A804P3K7_MAIZE		4.66	1		0	2	MASCOT		T
	YAS202409180088-1_BM6,53443	R.VYDYDVYNDLGDPDKNPAHQRPVLGGNK.Q	3159.51	-0.00648	5	1	20.37	0	1.03	0|0	tr|A1XCI5|A1XCI5_MAIZE/tr|Q06XS3|Q06XS3_MAIZE/tr|A0A1D6QRG1|A0A1D6QRG1_MAIZE/tr|A0A3L6F295|A0A3L6F295_MAIZE/tr|A0A804P3K5|A0A804P3K5_MAIZE/tr|A0A804P3K6|A0A804P3K6_MAIZE/tr|A0A804P3K7|A0A804P3K7_MAIZE		4.66	1		0	2	MASCOT		T
	YAS202409180088-1_BM6,43872	R.YTM*EINALAR.E	1197.59	-0.00067	2	1	56.3	0	0.000279	0|0	tr|A1XCI5|A1XCI5_MAIZE/tr|A1XCI6|A1XCI6_MAIZE/tr|Q06XS3|Q06XS3_MAIZE/tr|A0A1D6H4B0|A0A1D6H4B0_MAIZE/tr|A0A1D6H4B3|A0A1D6H4B3_MAIZE/tr|A0A1D6H4B4|A0A1D6H4B4_MAIZE/tr|A0A1D6QRG1|A0A1D6QRG1_MAIZE/tr|A0A3L6F295|A0A3L6F295_MAIZE/tr|A0A804P3K5|A0A804P3K5_MAIZE/tr|A0A804P3K6|A0A804P3K6_MAIZE/tr|A0A804P3K7|A0A804P3K7_MAIZE/tr|A0A8J8Y849|A0A8J8Y849_MAIZE/tr|B8A0P0|B8A0P0_MAIZE/tr|C0PDJ1|C0PDJ1_MAIZE/tr|Q0…		6	0	15.994919 Oxidation (M)	0	2	MASCOT		T
	YAS202409180088-1_BM6,44392	R.YTM*EINALAR.E	1197.59	-0.00223	2	1	64.19	0	4.64e-05	0|0	tr|A1XCI5|A1XCI5_MAIZE/tr|A1XCI6|A1XCI6_MAIZE/tr|Q06XS3|Q06XS3_MAIZE/tr|A0A1D6H4B0|A0A1D6H4B0_MAIZE/tr|A0A1D6H4B3|A0A1D6H4B3_MAIZE/tr|A0A1D6H4B4|A0A1D6H4B4_MAIZE/tr|A0A1D6QRG1|A0A1D6QRG1_MAIZE/tr|A0A3L6F295|A0A3L6F295_MAIZE/tr|A0A804P3K5|A0A804P3K5_MAIZE/tr|A0A804P3K6|A0A804P3K6_MAIZE/tr|A0A804P3K7|A0A804P3K7_MAIZE/tr|A0A8J8Y849|A0A8J8Y849_MAIZE/tr|B8A0P0|B8A0P0_MAIZE/tr|C0PDJ1|C0PDJ1_MAIZE/tr|Q0…		6	0	15.994919 Oxidation (M)	0	2	MASCOT		T
$5-1	tr|A0A3L6GFK2|A0A3L6GFK2_MAIZE Chaperone protein ClpC2, chloroplastic OS=Zea mays OX=4577 GN=CLPC2_0 PE=3 SV=1	53	40	0.4834	103474	6.41
$5-2	tr|C0PFV4|C0PFV4_MAIZE Chaperone protein ClpC1 chloroplastic OS=Zea mays OX=4577 GN=100383416 PE=1 SV=1	53	40	0.4908	102040	6.24
	YAS202409180088-1_BM6,57484	K.AHPDVFNM*M*LQILEDGR.L	2017.95	-0.00072	3	1	54.51	0	0.000343	0|0	tr|A0A1D6EC46|A0A1D6EC46_MAIZE/tr|A0A1D6EC48|A0A1D6EC48_MAIZE/tr|A0A1D6EC49|A0A1D6EC49_MAIZE/tr|A0A1D6EC50|A0A1D6EC50_MAIZE/tr|A0A1D6EC51|A0A1D6EC51_MAIZE/tr|A0A1D6EC52|A0A1D6EC52_MAIZE/tr|A0A1D6IXA0|A0A1D6IXA0_MAIZE/tr|A0A1D6IXA1|A0A1D6IXA1_MAIZE/tr|A0A1D6J609|A0A1D6J609_MAIZE/tr|A0A1D6J611|A0A1D6J611_MAIZE/tr|A0A1D6J612|A0A1D6J612_MAIZE/tr|A0A1D6J615|A0A1D6J615_MAIZE/tr|A0A1D6J617|A0A1D6J617_MA…		4.54	0	15.994919 Oxidation (M)	0	2	MASCOT		T
	YAS202409180088-1_BM6,50416	K.AIDLIDEAGSR.V ! K.AIDLIDEAGSR.A	1159.6	0.00133	2	1	43.96	0	0.00616	0|0	tr|A0A1D6EC43|A0A1D6EC43_MAIZE/tr|A0A1D6EC46|A0A1D6EC46_MAIZE/tr|A0A1D6EC48|A0A1D6EC48_MAIZE/tr|A0A1D6EC49|A0A1D6EC49_MAIZE/tr|A0A1D6EC50|A0A1D6EC50_MAIZE/tr|A0A1D6EC51|A0A1D6EC51_MAIZE/tr|A0A1D6EC52|A0A1D6EC52_MAIZE/tr|A0A1D6IXA1|A0A1D6IXA1_MAIZE/tr|A0A1D6J609|A0A1D6J609_MAIZE/tr|A0A1D6J611|A0A1D6J611_MAIZE/tr|A0A1D6J612|A0A1D6J612_MAIZE/tr|A0A1D6J613|A0A1D6J613_MAIZE/tr|A0A1D6J615|A0A1D6J615_MA…		4.03	0		0	2	MASCOT		T
	YAS202409180088-1_BM6,52920	K.AIDLIDEAGSR.V ! K.AIDLIDEAGSR.A	1159.6	-0.00201	2	1	35.65	0	0.0476	0|0	tr|A0A1D6EC43|A0A1D6EC43_MAIZE/tr|A0A1D6EC46|A0A1D6EC46_MAIZE/tr|A0A1D6EC48|A0A1D6EC48_MAIZE/tr|A0A1D6EC49|A0A1D6EC49_MAIZE/tr|A0A1D6EC50|A0A1D6EC50_MAIZE/tr|A0A1D6EC51|A0A1D6EC51_MAIZE/tr|A0A1D6EC52|A0A1D6EC52_MAIZE/tr|A0A1D6IXA1|A0A1D6IXA1_MAIZE/tr|A0A1D6J609|A0A1D6J609_MAIZE/tr|A0A1D6J611|A0A1D6J611_MAIZE/tr|A0A1D6J612|A0A1D6J612_MAIZE/tr|A0A1D6J613|A0A1D6J613_MAIZE/tr|A0A1D6J615|A0A1D6J615_MA…		4.03	0		0	2	MASCOT		T
	YAS202409180088-1_BM6,57436	K.ALAAYYFGSEEAM*IR.L	1707.8	-0.00203	2	1	61.05	0	8.38e-05	0|0	tr|A0A1D6EC46|A0A1D6EC46_MAIZE/tr|A0A1D6EC48|A0A1D6EC48_MAIZE/tr|A0A1D6EC49|A0A1D6EC49_MAIZE/tr|A0A1D6EC50|A0A1D6EC50_MAIZE/tr|A0A1D6EC51|A0A1D6EC51_MAIZE/tr|A0A1D6EC52|A0A1D6EC52_MAIZE/tr|A0A1D6IXA0|A0A1D6IXA0_MAIZE/tr|A0A1D6IXA1|A0A1D6IXA1_MAIZE/tr|A0A1D6J609|A0A1D6J609_MAIZE/tr|A0A1D6J611|A0A1D6J611_MAIZE/tr|A0A1D6J612|A0A1D6J612_MAIZE/tr|A0A1D6J615|A0A1D6J615_MAIZE/tr|A0A1D6J617|A0A1D6J617_MA…		4.53	0	15.994919 Oxidation (M)	0	2	MASCOT		T
	YAS202409180088-1_BM6,49390	K.AQITAIIDK.S ! K.AQITALIDK.S	972.572	-0.0005	2	1	65.39	0	4.35e-05	0|0	tr|A0A1D6EC46|A0A1D6EC46_MAIZE/tr|A0A1D6EC48|A0A1D6EC48_MAIZE/tr|A0A1D6EC49|A0A1D6EC49_MAIZE/tr|A0A1D6EC50|A0A1D6EC50_MAIZE/tr|A0A1D6EC51|A0A1D6EC51_MAIZE/tr|A0A1D6EC52|A0A1D6EC52_MAIZE/tr|A0A1D6J609|A0A1D6J609_MAIZE/tr|A0A1D6J611|A0A1D6J611_MAIZE/tr|A0A1D6J612|A0A1D6J612_MAIZE/tr|A0A1D6J615|A0A1D6J615_MAIZE/tr|A0A1D6J617|A0A1D6J617_MAIZE/tr|A0A1D6J619|A0A1D6J619_MAIZE/tr|A0A1D6J623|A0A1D6J623_MA…		5.88	0		0	2	MASCOT		T
	YAS202409180088-1_BM6,51845	K.AQITAIIDK.S ! K.AQITALIDK.S	972.572	-0.00098	2	1	24.23	0	0.568	0|0	tr|A0A1D6EC46|A0A1D6EC46_MAIZE/tr|A0A1D6EC48|A0A1D6EC48_MAIZE/tr|A0A1D6EC49|A0A1D6EC49_MAIZE/tr|A0A1D6EC50|A0A1D6EC50_MAIZE/tr|A0A1D6EC51|A0A1D6EC51_MAIZE/tr|A0A1D6EC52|A0A1D6EC52_MAIZE/tr|A0A1D6J609|A0A1D6J609_MAIZE/tr|A0A1D6J611|A0A1D6J611_MAIZE/tr|A0A1D6J612|A0A1D6J612_MAIZE/tr|A0A1D6J615|A0A1D6J615_MAIZE/tr|A0A1D6J617|A0A1D6J617_MAIZE/tr|A0A1D6J619|A0A1D6J619_MAIZE/tr|A0A1D6J623|A0A1D6J623_MA…		5.88	0		0	2	MASCOT		T
	YAS202409180088-1_BM6,45426	K.DINLQVTEK.F	1059.57	-0.00165	2	1	20.07	0	2.05	0|0	tr|A0A1D6EC46|A0A1D6EC46_MAIZE/tr|A0A1D6EC48|A0A1D6EC48_MAIZE/tr|A0A1D6EC49|A0A1D6EC49_MAIZE/tr|A0A1D6EC50|A0A1D6EC50_MAIZE/tr|A0A1D6EC52|A0A1D6EC52_MAIZE/tr|A0A1D6IXA0|A0A1D6IXA0_MAIZE/tr|A0A1D6IXA1|A0A1D6IXA1_MAIZE/tr|A0A3L6FXC2|A0A3L6FXC2_MAIZE/tr|A0A3L6GFK2|A0A3L6GFK2_MAIZE/tr|C0PFV4|C0PFV4_MAIZE/tr|C4J9D9|C4J9D9_MAIZE		4.37	0		0	2	MASCOT		T
	YAS202409180088-1_BM6,13017	K.DPALER.R ! R.DPALER.L	700.362	-0.00055	2	1	40.33	0	0.00684	0|0	tr|A0A1D6K5Y7|A0A1D6K5Y7_MAIZE/tr|A0A1D6EC43|A0A1D6EC43_MAIZE/tr|A0A1D6EC44|A0A1D6EC44_MAIZE/tr|A0A1D6EC45|A0A1D6EC45_MAIZE/tr|A0A1D6EC46|A0A1D6EC46_MAIZE/tr|A0A1D6EC48|A0A1D6EC48_MAIZE/tr|A0A1D6EC49|A0A1D6EC49_MAIZE/tr|A0A1D6EC50|A0A1D6EC50_MAIZE/tr|A0A1D6EC51|A0A1D6EC51_MAIZE/tr|A0A1D6EC52|A0A1D6EC52_MAIZE/tr|A0A1D6J609|A0A1D6J609_MAIZE/tr|A0A1D6J610|A0A1D6J610_MAIZE/tr|A0A1D6J611|A0A1D6J611_MA…		4.37	0		0	2	MASCOT		T
	YAS202409180088-1_BM6,36877	K.EGDSAIVDVDSEGK.V	1420.64	-0.00061	2	1	48.96	0	0.000935	0|0	tr|A0A1D6IXA0|A0A1D6IXA0_MAIZE/tr|A0A1D6IXA1|A0A1D6IXA1_MAIZE/tr|A0A3L6GFK2|A0A3L6GFK2_MAIZE/tr|C0PFV4|C0PFV4_MAIZE		3.77	0		0	2	MASCOT		T
	YAS202409180088-1_BM6,38851	K.EGDSAIVDVDSEGK.V	1420.64	0.00083	2	1	61.74	0	4.92e-05	0|0	tr|A0A1D6IXA0|A0A1D6IXA0_MAIZE/tr|A0A1D6IXA1|A0A1D6IXA1_MAIZE/tr|A0A3L6GFK2|A0A3L6GFK2_MAIZE/tr|C0PFV4|C0PFV4_MAIZE		3.77	0		0	2	MASCOT		T
	YAS202409180088-1_BM6,13105	K.HIEKDPALER.R	1207.64	-0.00294	3	1	22.35	0	0.836	0|0	tr|A0A1D6EC43|A0A1D6EC43_MAIZE/tr|A0A1D6EC44|A0A1D6EC44_MAIZE/tr|A0A1D6EC45|A0A1D6EC45_MAIZE/tr|A0A1D6EC46|A0A1D6EC46_MAIZE/tr|A0A1D6EC48|A0A1D6EC48_MAIZE/tr|A0A1D6EC49|A0A1D6EC49_MAIZE/tr|A0A1D6EC50|A0A1D6EC50_MAIZE/tr|A0A1D6EC51|A0A1D6EC51_MAIZE/tr|A0A1D6EC52|A0A1D6EC52_MAIZE/tr|A0A1D6J609|A0A1D6J609_MAIZE/tr|A0A1D6J610|A0A1D6J610_MAIZE/tr|A0A1D6J611|A0A1D6J611_MAIZE/tr|A0A1D6J612|A0A1D6J612_MA…		5.45	1		0	2	MASCOT		T
	YAS202409180088-1_BM6,13191	K.HIEKDPALER.R	1207.64	-0.0036	2	1	42.76	0	0.0074	0|0	tr|A0A1D6EC43|A0A1D6EC43_MAIZE/tr|A0A1D6EC44|A0A1D6EC44_MAIZE/tr|A0A1D6EC45|A0A1D6EC45_MAIZE/tr|A0A1D6EC46|A0A1D6EC46_MAIZE/tr|A0A1D6EC48|A0A1D6EC48_MAIZE/tr|A0A1D6EC49|A0A1D6EC49_MAIZE/tr|A0A1D6EC50|A0A1D6EC50_MAIZE/tr|A0A1D6EC51|A0A1D6EC51_MAIZE/tr|A0A1D6EC52|A0A1D6EC52_MAIZE/tr|A0A1D6J609|A0A1D6J609_MAIZE/tr|A0A1D6J610|A0A1D6J610_MAIZE/tr|A0A1D6J611|A0A1D6J611_MAIZE/tr|A0A1D6J612|A0A1D6J612_MA…		5.45	1		0	2	MASCOT		T
	YAS202409180088-1_BM6,52404	K.IGFDLDSDEKDSSYSR.I	1833.81	-0.00775	3	1	26.14	0	0.131	0|0	tr|A0A1D6IXA0|A0A1D6IXA0_MAIZE/tr|A0A1D6IXA1|A0A1D6IXA1_MAIZE/tr|A0A3L6GFK2|A0A3L6GFK2_MAIZE/tr|C0PFV4|C0PFV4_MAIZE		4.04	1		0	2	MASCOT		T
	YAS202409180088-1_BM6,41185	K.LAEEGKLDPVVGR.Q	1382.76	0.00069	3	1	31.95	0	0.0778	0|0	tr|A0A1D6EC43|A0A1D6EC43_MAIZE/tr|A0A1D6EC44|A0A1D6EC44_MAIZE/tr|A0A1D6EC45|A0A1D6EC45_MAIZE/tr|A0A1D6EC46|A0A1D6EC46_MAIZE/tr|A0A1D6EC48|A0A1D6EC48_MAIZE/tr|A0A1D6EC49|A0A1D6EC49_MAIZE/tr|A0A1D6EC50|A0A1D6EC50_MAIZE/tr|A0A1D6EC51|A0A1D6EC51_MAIZE/tr|A0A1D6IAH3|A0A1D6IAH3_MAIZE/tr|A0A1D6IXA1|A0A1D6IXA1_MAIZE/tr|A0A1D6J609|A0A1D6J609_MAIZE/tr|A0A1D6J610|A0A1D6J610_MAIZE/tr|A0A1D6J611|A0A1D6J611_MA…		4.68	1		0	2	MASCOT		T
	YAS202409180088-1_BM6,41234	K.LAEEGKLDPVVGR.Q	1382.76	-0.00383	2	1	37.67	0	0.0189	0|0	tr|A0A1D6EC43|A0A1D6EC43_MAIZE/tr|A0A1D6EC44|A0A1D6EC44_MAIZE/tr|A0A1D6EC45|A0A1D6EC45_MAIZE/tr|A0A1D6EC46|A0A1D6EC46_MAIZE/tr|A0A1D6EC48|A0A1D6EC48_MAIZE/tr|A0A1D6EC49|A0A1D6EC49_MAIZE/tr|A0A1D6EC50|A0A1D6EC50_MAIZE/tr|A0A1D6EC51|A0A1D6EC51_MAIZE/tr|A0A1D6IAH3|A0A1D6IAH3_MAIZE/tr|A0A1D6IXA1|A0A1D6IXA1_MAIZE/tr|A0A1D6J609|A0A1D6J609_MAIZE/tr|A0A1D6J610|A0A1D6J610_MAIZE/tr|A0A1D6J611|A0A1D6J611_MA…		4.68	1		0	2	MASCOT		T
	YAS202409180088-1_BM6,27767	K.LDPVVGR.Q	755.441	-0.00032	2	1	20.24	0	0.628	0|0	tr|A0A1D6EC43|A0A1D6EC43_MAIZE/tr|A0A1D6EC44|A0A1D6EC44_MAIZE/tr|A0A1D6EC45|A0A1D6EC45_MAIZE/tr|A0A1D6EC46|A0A1D6EC46_MAIZE/tr|A0A1D6EC48|A0A1D6EC48_MAIZE/tr|A0A1D6EC49|A0A1D6EC49_MAIZE/tr|A0A1D6EC50|A0A1D6EC50_MAIZE/tr|A0A1D6EC51|A0A1D6EC51_MAIZE/tr|A0A1D6G4J7|A0A1D6G4J7_MAIZE/tr|A0A1D6IAH3|A0A1D6IAH3_MAIZE/tr|A0A1D6IXA1|A0A1D6IXA1_MAIZE/tr|A0A1D6J609|A0A1D6J609_MAIZE/tr|A0A1D6J610|A0A1D6J610_MA…		5.84	0		0	2	MASCOT		T
	YAS202409180088-1_BM6,57520	K.LIGSPPGYVGYTEGGQLTEAVR.R	2264.16	-0.00393	3	1	84.9	0	5.87e-07	0|0	tr|A0A1D6EC46|A0A1D6EC46_MAIZE/tr|A0A1D6EC48|A0A1D6EC48_MAIZE/tr|A0A1D6EC49|A0A1D6EC49_MAIZE/tr|A0A1D6EC50|A0A1D6EC50_MAIZE/tr|A0A1D6EC51|A0A1D6EC51_MAIZE/tr|A0A1D6EC52|A0A1D6EC52_MAIZE/tr|A0A1D6IXA0|A0A1D6IXA0_MAIZE/tr|A0A1D6IXA1|A0A1D6IXA1_MAIZE/tr|A0A1D6J609|A0A1D6J609_MAIZE/tr|A0A1D6J611|A0A1D6J611_MAIZE/tr|A0A1D6J612|A0A1D6J612_MAIZE/tr|A0A1D6J615|A0A1D6J615_MAIZE/tr|A0A1D6J617|A0A1D6J617_MA…		4.53	0		0	2	MASCOT		T
	YAS202409180088-1_BM6,16867	K.LM*EEIK.Q	778.401	0.00064	2	1	28.82	0	0.21	0|0	tr|A0A1D6EC43|A0A1D6EC43_MAIZE/tr|A0A1D6EC44|A0A1D6EC44_MAIZE/tr|A0A1D6EC45|A0A1D6EC45_MAIZE/tr|A0A1D6EC46|A0A1D6EC46_MAIZE/tr|A0A1D6EC48|A0A1D6EC48_MAIZE/tr|A0A1D6EC49|A0A1D6EC49_MAIZE/tr|A0A1D6EC50|A0A1D6EC50_MAIZE/tr|A0A1D6EC51|A0A1D6EC51_MAIZE/tr|A0A1D6EC52|A0A1D6EC52_MAIZE/tr|A0A1D6IXA1|A0A1D6IXA1_MAIZE/tr|A0A1D6J609|A0A1D6J609_MAIZE/tr|A0A1D6J610|A0A1D6J610_MAIZE/tr|A0A1D6J611|A0A1D6J611_MA…		4.53	0	15.994919 Oxidation (M)	0	2	MASCOT		T
	YAS202409180088-1_BM6,17431	K.LM*EEIK.Q	778.401	0.00028	2	1	26.14	0	0.396	0|0	tr|A0A1D6EC43|A0A1D6EC43_MAIZE/tr|A0A1D6EC44|A0A1D6EC44_MAIZE/tr|A0A1D6EC45|A0A1D6EC45_MAIZE/tr|A0A1D6EC46|A0A1D6EC46_MAIZE/tr|A0A1D6EC48|A0A1D6EC48_MAIZE/tr|A0A1D6EC49|A0A1D6EC49_MAIZE/tr|A0A1D6EC50|A0A1D6EC50_MAIZE/tr|A0A1D6EC51|A0A1D6EC51_MAIZE/tr|A0A1D6EC52|A0A1D6EC52_MAIZE/tr|A0A1D6IXA1|A0A1D6IXA1_MAIZE/tr|A0A1D6J609|A0A1D6J609_MAIZE/tr|A0A1D6J610|A0A1D6J610_MAIZE/tr|A0A1D6J611|A0A1D6J611_MA…		4.53	0	15.994919 Oxidation (M)	0	2	MASCOT		T
	YAS202409180088-1_BM6,45594	K.LSYQYISDR.F	1144.56	-0.00217	2	1	23.44	0	0.392	0|0	tr|A0A1D6IXA1|A0A1D6IXA1_MAIZE/tr|A0A3L6GFK2|A0A3L6GFK2_MAIZE/tr|C0PFV4|C0PFV4_MAIZE		5.84	0		0	2	MASCOT		T
	YAS202409180088-1_BM6,53234	K.M*PTLEEYGTNLTK.L ! -.M*PTLEEYGTNLTK.L	1512.73	-0.00077	2	1	21.78	0	0.827	0|0	tr|A0A1D6EC43|A0A1D6EC43_MAIZE/tr|A0A1D6EC44|A0A1D6EC44_MAIZE/tr|A0A1D6EC45|A0A1D6EC45_MAIZE/tr|A0A1D6EC46|A0A1D6EC46_MAIZE/tr|A0A1D6EC48|A0A1D6EC48_MAIZE/tr|A0A1D6EC49|A0A1D6EC49_MAIZE/tr|A0A1D6EC50|A0A1D6EC50_MAIZE/tr|A0A1D6G4J7|A0A1D6G4J7_MAIZE/tr|A0A1D6IAH3|A0A1D6IAH3_MAIZE/tr|A0A1D6IXA1|A0A1D6IXA1_MAIZE/tr|A0A1D6J609|A0A1D6J609_MAIZE/tr|A0A1D6J610|A0A1D6J610_MAIZE/tr|A0A1D6J611|A0A1D6J611_MA…		4.53	0	15.994919 Oxidation (M)	0	2	MASCOT		T
	YAS202409180088-1_BM6,55803	K.MPTLEEYGTNLTK.L ! -.MPTLEEYGTNLTK.L	1496.73	-0.00454	2	1	68.56	0	2.15e-05	0|0	tr|A0A1D6EC43|A0A1D6EC43_MAIZE/tr|A0A1D6EC44|A0A1D6EC44_MAIZE/tr|A0A1D6EC45|A0A1D6EC45_MAIZE/tr|A0A1D6EC46|A0A1D6EC46_MAIZE/tr|A0A1D6EC48|A0A1D6EC48_MAIZE/tr|A0A1D6EC49|A0A1D6EC49_MAIZE/tr|A0A1D6EC50|A0A1D6EC50_MAIZE/tr|A0A1D6G4J7|A0A1D6G4J7_MAIZE/tr|A0A1D6IAH3|A0A1D6IAH3_MAIZE/tr|A0A1D6IXA1|A0A1D6IXA1_MAIZE/tr|A0A1D6J609|A0A1D6J609_MAIZE/tr|A0A1D6J610|A0A1D6J610_MAIZE/tr|A0A1D6J611|A0A1D6J611_MA…		4.53	0		0	2	MASCOT		T
	YAS202409180088-1_BM6,46075	K.NNPCLIGEPGVGK.T	1354.68	-0.00627	2	1	37.34	0	0.0273	0|0	tr|A0A1D6EC43|A0A1D6EC43_MAIZE/tr|A0A1D6EC44|A0A1D6EC44_MAIZE/tr|A0A1D6EC45|A0A1D6EC45_MAIZE/tr|A0A1D6EC46|A0A1D6EC46_MAIZE/tr|A0A1D6EC48|A0A1D6EC48_MAIZE/tr|A0A1D6EC49|A0A1D6EC49_MAIZE/tr|A0A1D6EC50|A0A1D6EC50_MAIZE/tr|A0A1D6EC51|A0A1D6EC51_MAIZE/tr|A0A1D6IXA1|A0A1D6IXA1_MAIZE/tr|A0A1D6J609|A0A1D6J609_MAIZE/tr|A0A1D6J610|A0A1D6J610_MAIZE/tr|A0A1D6J611|A0A1D6J611_MAIZE/tr|A0A1D6J612|A0A1D6J612_MA…		5.99	0		0	2	MASCOT		T
	YAS202409180088-1_BM6,56323	K.NTLLIM*TSNVGSSVIEK.G	1821.96	-0.00223	2	1	111.6	0	1.01e-09	0|0	tr|A0A1D6EC46|A0A1D6EC46_MAIZE/tr|A0A1D6EC48|A0A1D6EC48_MAIZE/tr|A0A1D6EC49|A0A1D6EC49_MAIZE/tr|A0A1D6EC50|A0A1D6EC50_MAIZE/tr|A0A1D6EC51|A0A1D6EC51_MAIZE/tr|A0A1D6EC52|A0A1D6EC52_MAIZE/tr|A0A1D6IXA0|A0A1D6IXA0_MAIZE/tr|A0A1D6IXA1|A0A1D6IXA1_MAIZE/tr|A0A1D6J609|A0A1D6J609_MAIZE/tr|A0A1D6J611|A0A1D6J611_MAIZE/tr|A0A1D6J612|A0A1D6J612_MAIZE/tr|A0A1D6J615|A0A1D6J615_MAIZE/tr|A0A1D6J617|A0A1D6J617_MA…		6	0	15.994919 Oxidation (M)	0	2	MASCOT		T
	YAS202409180088-1_BM6,59178	K.NTLLIMTSNVGSSVIEK.G	1805.97	0.00063	2	1	92.45	0	8.46e-08	0|0	tr|A0A1D6EC46|A0A1D6EC46_MAIZE/tr|A0A1D6EC48|A0A1D6EC48_MAIZE/tr|A0A1D6EC49|A0A1D6EC49_MAIZE/tr|A0A1D6EC50|A0A1D6EC50_MAIZE/tr|A0A1D6EC51|A0A1D6EC51_MAIZE/tr|A0A1D6EC52|A0A1D6EC52_MAIZE/tr|A0A1D6IXA0|A0A1D6IXA0_MAIZE/tr|A0A1D6IXA1|A0A1D6IXA1_MAIZE/tr|A0A1D6J609|A0A1D6J609_MAIZE/tr|A0A1D6J611|A0A1D6J611_MAIZE/tr|A0A1D6J612|A0A1D6J612_MAIZE/tr|A0A1D6J615|A0A1D6J615_MAIZE/tr|A0A1D6J617|A0A1D6J617_MA…		6	0		0	2	MASCOT		T
	YAS202409180088-1_BM6,52228	K.RVLELSLEEAR.Q	1314.74	0.00119	3	1	28.39	0	0.221	0|0	tr|A0A1D6EC43|A0A1D6EC43_MAIZE/tr|A0A1D6EC44|A0A1D6EC44_MAIZE/tr|A0A1D6EC45|A0A1D6EC45_MAIZE/tr|A0A1D6EC46|A0A1D6EC46_MAIZE/tr|A0A1D6EC48|A0A1D6EC48_MAIZE/tr|A0A1D6EC50|A0A1D6EC50_MAIZE/tr|A0A1D6IXA1|A0A1D6IXA1_MAIZE/tr|A0A1D6J609|A0A1D6J609_MAIZE/tr|A0A1D6J610|A0A1D6J610_MAIZE/tr|A0A1D6J611|A0A1D6J611_MAIZE/tr|A0A1D6J613|A0A1D6J613_MAIZE/tr|A0A1D6J617|A0A1D6J617_MAIZE/tr|A0A1D6J619|A0A1D6J619_MA…		4.79	1		0	2	MASCOT		T
	YAS202409180088-1_BM6,23565	K.SM*GINLK.D	778.413	0.00069	2	1	34.76	0	0.055	0|0	tr|A0A1D6EC43|A0A1D6EC43_MAIZE/tr|A0A1D6EC44|A0A1D6EC44_MAIZE/tr|A0A1D6EC45|A0A1D6EC45_MAIZE/tr|A0A1D6EC46|A0A1D6EC46_MAIZE/tr|A0A1D6EC48|A0A1D6EC48_MAIZE/tr|A0A1D6J609|A0A1D6J609_MAIZE/tr|A0A1D6J610|A0A1D6J610_MAIZE/tr|A0A1D6J611|A0A1D6J611_MAIZE/tr|A0A1D6J613|A0A1D6J613_MAIZE/tr|A0A1D6J617|A0A1D6J617_MAIZE/tr|A0A1D6J619|A0A1D6J619_MAIZE/tr|A0A1D6J622|A0A1D6J622_MAIZE/tr|A0A1D6J626|A0A1D6J626_MA…		8.47	0	15.994919 Oxidation (M)	0	2	MASCOT		T
	YAS202409180088-1_BM6,35170	K.TAIAEGLAQR.I	1029.57	0.0001	2	1	78.55	0	2.61e-06	0|0	tr|A0A1D6H2L6|A0A1D6H2L6_MAIZE/tr|A0A1D6K5Y7|A0A1D6K5Y7_MAIZE/tr|A0A804PF81|A0A804PF81_MAIZE/tr|A0A1D6EC43|A0A1D6EC43_MAIZE/tr|A0A1D6EC44|A0A1D6EC44_MAIZE/tr|A0A1D6EC45|A0A1D6EC45_MAIZE/tr|A0A1D6EC46|A0A1D6EC46_MAIZE/tr|A0A1D6EC48|A0A1D6EC48_MAIZE/tr|A0A1D6EC49|A0A1D6EC49_MAIZE/tr|A0A1D6EC50|A0A1D6EC50_MAIZE/tr|A0A1D6EC51|A0A1D6EC51_MAIZE/tr|A0A1D6IXA1|A0A1D6IXA1_MAIZE/tr|A0A1D6J609|A0A1D6J609_MA…		5.66	0		0	2	MASCOT		T
	YAS202409180088-1_BM6,37543	K.VIM*LAQEEAR.R	1175.61	-0.00101	2	1	47.78	0	0.00342	0|0	tr|A0A1D6EC43|A0A1D6EC43_MAIZE/tr|A0A1D6EC44|A0A1D6EC44_MAIZE/tr|A0A1D6EC45|A0A1D6EC45_MAIZE/tr|A0A1D6EC46|A0A1D6EC46_MAIZE/tr|A0A1D6EC48|A0A1D6EC48_MAIZE/tr|A0A1D6J609|A0A1D6J609_MAIZE/tr|A0A1D6J610|A0A1D6J610_MAIZE/tr|A0A1D6J611|A0A1D6J611_MAIZE/tr|A0A1D6J613|A0A1D6J613_MAIZE/tr|A0A1D6J615|A0A1D6J615_MAIZE/tr|A0A1D6J617|A0A1D6J617_MAIZE/tr|A0A1D6J621|A0A1D6J621_MAIZE/tr|A0A1D6J622|A0A1D6J622_MA…		4.53	0	15.994919 Oxidation (M)	0	2	MASCOT		T
	YAS202409180088-1_BM6,45843	K.VIMLAQEEAR.R	1159.61	-0.00213	2	1	34.17	0	0.0727	0|0	tr|A0A1D6EC43|A0A1D6EC43_MAIZE/tr|A0A1D6EC44|A0A1D6EC44_MAIZE/tr|A0A1D6EC45|A0A1D6EC45_MAIZE/tr|A0A1D6EC46|A0A1D6EC46_MAIZE/tr|A0A1D6EC48|A0A1D6EC48_MAIZE/tr|A0A1D6J609|A0A1D6J609_MAIZE/tr|A0A1D6J610|A0A1D6J610_MAIZE/tr|A0A1D6J611|A0A1D6J611_MAIZE/tr|A0A1D6J613|A0A1D6J613_MAIZE/tr|A0A1D6J615|A0A1D6J615_MAIZE/tr|A0A1D6J617|A0A1D6J617_MAIZE/tr|A0A1D6J621|A0A1D6J621_MAIZE/tr|A0A1D6J622|A0A1D6J622_MA…		4.53	0		0	2	MASCOT		T
	YAS202409180088-1_BM6,60965	K.VITLDMGLLVAGTK.Y	1430.83	-0.00351	2	1	37.6	0	0.016	0|0	tr|A0A1D6EC43|A0A1D6EC43_MAIZE/tr|A0A1D6EC44|A0A1D6EC44_MAIZE/tr|A0A1D6EC45|A0A1D6EC45_MAIZE/tr|A0A1D6EC46|A0A1D6EC46_MAIZE/tr|A0A1D6EC48|A0A1D6EC48_MAIZE/tr|A0A1D6EC49|A0A1D6EC49_MAIZE/tr|A0A1D6EC50|A0A1D6EC50_MAIZE/tr|A0A1D6EC51|A0A1D6EC51_MAIZE/tr|A0A1D6IXA1|A0A1D6IXA1_MAIZE/tr|A0A1D6J609|A0A1D6J609_MAIZE/tr|A0A1D6J610|A0A1D6J610_MAIZE/tr|A0A1D6J611|A0A1D6J611_MAIZE/tr|A0A1D6J612|A0A1D6J612_MA…		5.81	0		0	2	MASCOT		T
	YAS202409180088-1_BM6,6543	R.EGEGVAAR.V	788.39	0.00201	2	1	51.26	0	0.000786	0|0	tr|A0A1D6EC43|A0A1D6EC43_MAIZE/tr|A0A1D6EC44|A0A1D6EC44_MAIZE/tr|A0A1D6EC45|A0A1D6EC45_MAIZE/tr|A0A1D6EC46|A0A1D6EC46_MAIZE/tr|A0A1D6EC50|A0A1D6EC50_MAIZE/tr|A0A1D6IXA1|A0A1D6IXA1_MAIZE/tr|A0A1D6J609|A0A1D6J609_MAIZE/tr|A0A1D6J610|A0A1D6J610_MAIZE/tr|A0A1D6J611|A0A1D6J611_MAIZE/tr|A0A1D6J612|A0A1D6J612_MAIZE/tr|A0A1D6J613|A0A1D6J613_MAIZE/tr|A0A1D6J617|A0A1D6J617_MAIZE/tr|A0A1D6J619|A0A1D6J619_MA…		4.53	0		0	2	MASCOT		T
	YAS202409180088-1_BM6,7114	R.EGEGVAAR.V	788.39	9e-05	2	1	51.34	0	0.000796	0|0	tr|A0A1D6EC43|A0A1D6EC43_MAIZE/tr|A0A1D6EC44|A0A1D6EC44_MAIZE/tr|A0A1D6EC45|A0A1D6EC45_MAIZE/tr|A0A1D6EC46|A0A1D6EC46_MAIZE/tr|A0A1D6EC50|A0A1D6EC50_MAIZE/tr|A0A1D6IXA1|A0A1D6IXA1_MAIZE/tr|A0A1D6J609|A0A1D6J609_MAIZE/tr|A0A1D6J610|A0A1D6J610_MAIZE/tr|A0A1D6J611|A0A1D6J611_MAIZE/tr|A0A1D6J612|A0A1D6J612_MAIZE/tr|A0A1D6J613|A0A1D6J613_MAIZE/tr|A0A1D6J617|A0A1D6J617_MAIZE/tr|A0A1D6J619|A0A1D6J619_MA…		4.53	0		0	2	MASCOT		T
	YAS202409180088-1_BM6,20224	R.FLPDK.A	619.345	0.00098	2	1	22.03	0	1.22	0|0	tr|A0A1D6H2L6|A0A1D6H2L6_MAIZE/tr|A0A1D6K5Y7|A0A1D6K5Y7_MAIZE/tr|A0A804PF81|A0A804PF81_MAIZE/tr|A0A1D6EC43|A0A1D6EC43_MAIZE/tr|A0A1D6EC46|A0A1D6EC46_MAIZE/tr|A0A1D6EC48|A0A1D6EC48_MAIZE/tr|A0A1D6EC49|A0A1D6EC49_MAIZE/tr|A0A1D6EC50|A0A1D6EC50_MAIZE/tr|A0A1D6EC51|A0A1D6EC51_MAIZE/tr|A0A1D6EC52|A0A1D6EC52_MAIZE/tr|A0A1D6IXA1|A0A1D6IXA1_MAIZE/tr|A0A1D6J609|A0A1D6J609_MAIZE/tr|A0A1D6J611|A0A1D6J611_MA…		5.84	0		0	2	MASCOT		T
	YAS202409180088-1_BM6,56260	R.GELQCIGATTLDEYR.K	1725.81	0.00201	2	1	79.76	0	1.01e-06	0|0	tr|A0A1D6EC43|A0A1D6EC43_MAIZE/tr|A0A1D6EC44|A0A1D6EC44_MAIZE/tr|A0A1D6EC45|A0A1D6EC45_MAIZE/tr|A0A1D6EC46|A0A1D6EC46_MAIZE/tr|A0A1D6EC48|A0A1D6EC48_MAIZE/tr|A0A1D6EC49|A0A1D6EC49_MAIZE/tr|A0A1D6EC50|A0A1D6EC50_MAIZE/tr|A0A1D6EC51|A0A1D6EC51_MAIZE/tr|A0A1D6EC52|A0A1D6EC52_MAIZE/tr|A0A1D6IXA1|A0A1D6IXA1_MAIZE/tr|A0A1D6J609|A0A1D6J609_MAIZE/tr|A0A1D6J610|A0A1D6J610_MAIZE/tr|A0A1D6J611|A0A1D6J611_MA…		4.14	0		0	2	MASCOT		T
	YAS202409180088-1_BM6,54097	R.GELQCIGATTLDEYRK.H ! R.GELQCIGATTLDEYRK.L	1853.91	-0.00498	3	1	40.15	0	0.0136	0|0	tr|A0A1D6EC43|A0A1D6EC43_MAIZE/tr|A0A1D6EC44|A0A1D6EC44_MAIZE/tr|A0A1D6EC45|A0A1D6EC45_MAIZE/tr|A0A1D6EC46|A0A1D6EC46_MAIZE/tr|A0A1D6EC48|A0A1D6EC48_MAIZE/tr|A0A1D6EC49|A0A1D6EC49_MAIZE/tr|A0A1D6EC50|A0A1D6EC50_MAIZE/tr|A0A1D6EC51|A0A1D6EC51_MAIZE/tr|A0A1D6EC52|A0A1D6EC52_MAIZE/tr|A0A1D6J609|A0A1D6J609_MAIZE/tr|A0A1D6J610|A0A1D6J610_MAIZE/tr|A0A1D6J611|A0A1D6J611_MAIZE/tr|A0A1D6J612|A0A1D6J612_MA…		4.68	1		0	2	MASCOT		T
	YAS202409180088-1_BM6,47106	R.ISTGDVPETIEGK.K	1345.68	-0.00275	2	1	55.96	0	0.000431	0|0	tr|A0A1D6IXA1|A0A1D6IXA1_MAIZE/tr|A0A3L6GFK2|A0A3L6GFK2_MAIZE/tr|C0PFV4|C0PFV4_MAIZE		4.14	0		0	2	MASCOT		T
	YAS202409180088-1_BM6,53844	R.LDEM*IVFR.Q	1038.53	-0.00151	2	1	33.96	0	0.0527	0|0	tr|A0A1D6EC46|A0A1D6EC46_MAIZE/tr|A0A1D6EC48|A0A1D6EC48_MAIZE/tr|A0A1D6EC49|A0A1D6EC49_MAIZE/tr|A0A1D6EC50|A0A1D6EC50_MAIZE/tr|A0A1D6EC52|A0A1D6EC52_MAIZE/tr|A0A1D6IXA0|A0A1D6IXA0_MAIZE/tr|A0A1D6IXA1|A0A1D6IXA1_MAIZE/tr|A0A1D6J609|A0A1D6J609_MAIZE/tr|A0A1D6J611|A0A1D6J611_MAIZE/tr|A0A1D6J612|A0A1D6J612_MAIZE/tr|A0A1D6J615|A0A1D6J615_MAIZE/tr|A0A1D6J617|A0A1D6J617_MAIZE/tr|A0A1D6J619|A0A1D6J619_MA…		4.37	0	15.994919 Oxidation (M)	0	2	MASCOT		T
	YAS202409180088-1_BM6,53146	R.LDMSEFM*ER.H	1173.49	-0.00255	2	1	22.35	0	0.104	0|0	tr|A0A1D6EC46|A0A1D6EC46_MAIZE/tr|A0A1D6EC48|A0A1D6EC48_MAIZE/tr|A0A1D6EC49|A0A1D6EC49_MAIZE/tr|A0A1D6EC50|A0A1D6EC50_MAIZE/tr|A0A1D6EC51|A0A1D6EC51_MAIZE/tr|A0A1D6EC52|A0A1D6EC52_MAIZE/tr|A0A1D6IXA0|A0A1D6IXA0_MAIZE/tr|A0A1D6IXA1|A0A1D6IXA1_MAIZE/tr|A0A1D6J609|A0A1D6J609_MAIZE/tr|A0A1D6J611|A0A1D6J611_MAIZE/tr|A0A1D6J612|A0A1D6J612_MAIZE/tr|A0A1D6J615|A0A1D6J615_MAIZE/tr|A0A1D6J617|A0A1D6J617_MA…		4.14	0	15.994919 Oxidation (M)	0	2	MASCOT		T
	YAS202409180088-1_BM6,61483	R.LGHNFVGTEQILLGLIGEGTGIAAK.V	2508.38	-0.00744	2	1	103.01	0	3.47e-09	0|0	tr|A0A1D6EC43|A0A1D6EC43_MAIZE/tr|A0A1D6EC44|A0A1D6EC44_MAIZE/tr|A0A1D6EC45|A0A1D6EC45_MAIZE/tr|A0A1D6EC46|A0A1D6EC46_MAIZE/tr|A0A1D6EC48|A0A1D6EC48_MAIZE/tr|A0A1D6J609|A0A1D6J609_MAIZE/tr|A0A1D6J610|A0A1D6J610_MAIZE/tr|A0A1D6J611|A0A1D6J611_MAIZE/tr|A0A1D6J613|A0A1D6J613_MAIZE/tr|A0A1D6J615|A0A1D6J615_MAIZE/tr|A0A1D6J617|A0A1D6J617_MAIZE/tr|A0A1D6J622|A0A1D6J622_MAIZE/tr|A0A1D6J626|A0A1D6J626_MA…		5.4	0		0	2	MASCOT		T
	YAS202409180088-1_BM6,39756	R.LLEDSLAEK.M	1017.55	-0.00125	2	1	40.04	0	0.0186	0|0	tr|A0A1D6EC46|A0A1D6EC46_MAIZE/tr|A0A1D6EC48|A0A1D6EC48_MAIZE/tr|A0A1D6EC49|A0A1D6EC49_MAIZE/tr|A0A1D6EC50|A0A1D6EC50_MAIZE/tr|A0A1D6EC52|A0A1D6EC52_MAIZE/tr|A0A1D6IXA0|A0A1D6IXA0_MAIZE/tr|A0A1D6IXA1|A0A1D6IXA1_MAIZE/tr|A0A1D6J609|A0A1D6J609_MAIZE/tr|A0A1D6J611|A0A1D6J611_MAIZE/tr|A0A1D6J612|A0A1D6J612_MAIZE/tr|A0A1D6J615|A0A1D6J615_MAIZE/tr|A0A1D6J617|A0A1D6J617_MAIZE/tr|A0A1D6J619|A0A1D6J619_MA…		4.14	0		0	2	MASCOT		T
	YAS202409180088-1_BM6,40220	R.LLEDSLAEK.M	1017.55	-0.00117	2	1	39.57	0	0.0207	0|0	tr|A0A1D6EC46|A0A1D6EC46_MAIZE/tr|A0A1D6EC48|A0A1D6EC48_MAIZE/tr|A0A1D6EC49|A0A1D6EC49_MAIZE/tr|A0A1D6EC50|A0A1D6EC50_MAIZE/tr|A0A1D6EC52|A0A1D6EC52_MAIZE/tr|A0A1D6IXA0|A0A1D6IXA0_MAIZE/tr|A0A1D6IXA1|A0A1D6IXA1_MAIZE/tr|A0A1D6J609|A0A1D6J609_MAIZE/tr|A0A1D6J611|A0A1D6J611_MAIZE/tr|A0A1D6J612|A0A1D6J612_MAIZE/tr|A0A1D6J615|A0A1D6J615_MAIZE/tr|A0A1D6J617|A0A1D6J617_MAIZE/tr|A0A1D6J619|A0A1D6J619_MA…		4.14	0		0	2	MASCOT		T
	YAS202409180088-1_BM6,19841	R.LQHAQVPEEAR.E	1277.66	-0.00051	2	1	24.89	0	0.58	0|0	tr|A0A1D6IXA1|A0A1D6IXA1_MAIZE/tr|A0A3L6GFK2|A0A3L6GFK2_MAIZE/tr|C0PFV4|C0PFV4_MAIZE		5.4	0		0	2	MASCOT		T
	YAS202409180088-1_BM6,36716	R.M*IGETTEAVGAGVGGGSSGNK.M ! -.M*IGETTEAVGAGVGGGSSGNK.M	1894.88	-0.00421	2	1	138.43	0	1.57e-12	0|0	tr|A0A1D6G4J7|A0A1D6G4J7_MAIZE/tr|A0A1D6IXA1|A0A1D6IXA1_MAIZE/tr|A0A3L6GFK2|A0A3L6GFK2_MAIZE/tr|A0A804QVR8|A0A804QVR8_MAIZE/tr|C0PFV4|C0PFV4_MAIZE ! tr|A0A3L6E3Z9|A0A3L6E3Z9_MAIZE		4.53	0	15.994919 Oxidation (M)	0	2	MASCOT		T
	YAS202409180088-1_BM6,59346	R.QLGHNYIGSEHLLLGLLR.E	2033.13	-0.00305	4	1	31.71	0	0.0445	0|0	tr|A0A1D6IXA1|A0A1D6IXA1_MAIZE/tr|A0A1D6J610|A0A1D6J610_MAIZE/tr|A0A1D6J611|A0A1D6J611_MAIZE/tr|A0A1D6J613|A0A1D6J613_MAIZE/tr|A0A1D6J617|A0A1D6J617_MAIZE/tr|A0A1D6J619|A0A1D6J619_MAIZE/tr|A0A1D6J622|A0A1D6J622_MAIZE/tr|A0A1D6J626|A0A1D6J626_MAIZE/tr|A0A3L6GFK2|A0A3L6GFK2_MAIZE/tr|A0A804RIH1|A0A804RIH1_MAIZE/tr|A0A979HKM3|A0A979HKM3_MAIZE/tr|C0PFV4|C0PFV4_MAIZE/tr|K7TSX2|K7TSX2_MAIZE		6.92	0		0	2	MASCOT		T
	YAS202409180088-1_BM6,59347	R.QLGHNYIGSEHLLLGLLR.E	2033.13	-0.00304	3	1	64.66	0	2.25e-05	0|0	tr|A0A1D6IXA1|A0A1D6IXA1_MAIZE/tr|A0A1D6J610|A0A1D6J610_MAIZE/tr|A0A1D6J611|A0A1D6J611_MAIZE/tr|A0A1D6J613|A0A1D6J613_MAIZE/tr|A0A1D6J617|A0A1D6J617_MAIZE/tr|A0A1D6J619|A0A1D6J619_MAIZE/tr|A0A1D6J622|A0A1D6J622_MAIZE/tr|A0A1D6J626|A0A1D6J626_MAIZE/tr|A0A3L6GFK2|A0A3L6GFK2_MAIZE/tr|A0A804RIH1|A0A804RIH1_MAIZE/tr|A0A979HKM3|A0A979HKM3_MAIZE/tr|C0PFV4|C0PFV4_MAIZE/tr|K7TSX2|K7TSX2_MAIZE		6.92	0		0	2	MASCOT		T
	YAS202409180088-1_BM6,59362	R.QLGHNYIGSEHLLLGLLR.E	2033.13	-0.00304	2	1	75.06	0	2.06e-06	0|0	tr|A0A1D6IXA1|A0A1D6IXA1_MAIZE/tr|A0A1D6J610|A0A1D6J610_MAIZE/tr|A0A1D6J611|A0A1D6J611_MAIZE/tr|A0A1D6J613|A0A1D6J613_MAIZE/tr|A0A1D6J617|A0A1D6J617_MAIZE/tr|A0A1D6J619|A0A1D6J619_MAIZE/tr|A0A1D6J622|A0A1D6J622_MAIZE/tr|A0A1D6J626|A0A1D6J626_MAIZE/tr|A0A3L6GFK2|A0A3L6GFK2_MAIZE/tr|A0A804RIH1|A0A804RIH1_MAIZE/tr|A0A979HKM3|A0A979HKM3_MAIZE/tr|C0PFV4|C0PFV4_MAIZE/tr|K7TSX2|K7TSX2_MAIZE		6.92	0		0	2	MASCOT		T
	YAS202409180088-1_BM6,55884	R.RRPYTVVLFDEIEK.A	1764.96	-0.00692	3	1	38.15	0	0.0164	0|0	tr|A0A1D6EC46|A0A1D6EC46_MAIZE/tr|A0A1D6EC48|A0A1D6EC48_MAIZE/tr|A0A1D6EC49|A0A1D6EC49_MAIZE/tr|A0A1D6EC50|A0A1D6EC50_MAIZE/tr|A0A1D6EC51|A0A1D6EC51_MAIZE/tr|A0A1D6EC52|A0A1D6EC52_MAIZE/tr|A0A1D6IXA0|A0A1D6IXA0_MAIZE/tr|A0A1D6IXA1|A0A1D6IXA1_MAIZE/tr|A0A1D6J609|A0A1D6J609_MAIZE/tr|A0A1D6J611|A0A1D6J611_MAIZE/tr|A0A1D6J612|A0A1D6J612_MAIZE/tr|A0A1D6J615|A0A1D6J615_MAIZE/tr|A0A1D6J617|A0A1D6J617_MA…		6.18	1		0	2	MASCOT		T
	YAS202409180088-1_BM6,15286	R.TVDFK.N	609.324	0.00096	2	1	23	0	0.594	0|0	tr|A0A1D6EC46|A0A1D6EC46_MAIZE/tr|A0A1D6EC48|A0A1D6EC48_MAIZE/tr|A0A1D6EC49|A0A1D6EC49_MAIZE/tr|A0A1D6EC50|A0A1D6EC50_MAIZE/tr|A0A1D6EC51|A0A1D6EC51_MAIZE/tr|A0A1D6EC52|A0A1D6EC52_MAIZE/tr|A0A1D6IXA0|A0A1D6IXA0_MAIZE/tr|A0A1D6IXA1|A0A1D6IXA1_MAIZE/tr|A0A1D6J609|A0A1D6J609_MAIZE/tr|A0A1D6J611|A0A1D6J611_MAIZE/tr|A0A1D6J612|A0A1D6J612_MAIZE/tr|A0A1D6J615|A0A1D6J615_MAIZE/tr|A0A1D6J617|A0A1D6J617_MA…		5.5	0		0	2	MASCOT		T
	YAS202409180088-1_BM6,52998	R.VIGQDEAVVAISR.S	1356.75	-0.00377	2	1	86.81	0	3.07e-07	0|0	tr|A0A1D6IXA0|A0A1D6IXA0_MAIZE/tr|A0A1D6IXA1|A0A1D6IXA1_MAIZE/tr|A0A3L6GFK2|A0A3L6GFK2_MAIZE/tr|C0PFV4|C0PFV4_MAIZE		4.37	0		0	2	MASCOT		T
	YAS202409180088-1_BM6,52201	R.VLESLGADPSNIR.T	1370.73	-0.00219	2	1	50.77	0	0.00129	0|0	tr|A0A1D6IXA1|A0A1D6IXA1_MAIZE/tr|A0A3L6GFK2|A0A3L6GFK2_MAIZE/tr|A0A804QVR8|A0A804QVR8_MAIZE/tr|C0PFV4|C0PFV4_MAIZE		4.37	0		0	2	MASCOT		T
	YAS202409180088-1_BM6,39759	R.VVQILGR.R	784.504	-0.00069	2	1	22.7	0	0.439	0|0	tr|A0A1D6IXA1|A0A1D6IXA1_MAIZE/tr|A0A3L6GFK2|A0A3L6GFK2_MAIZE/tr|C0PFV4|C0PFV4_MAIZE		9.72	0		0	2	MASCOT		T
	YAS202409180088-1_BM6,49524	R.YTDEALIAAAK.L	1165.61	-0.00159	2	1	61.02	0	0.00013	0|0	tr|A0A3L6GFK2|A0A3L6GFK2_MAIZE/tr|C0PFV4|C0PFV4_MAIZE		4.37	0		0	2	MASCOT		T
$6-1	tr|E9NQE5|E9NQE5_MAIZE pyruvate, phosphate dikinase OS=Zea mays OX=4577 GN=PPDK1 PE=2 SV=1	48	31	0.3965	105039	5.71
$6-2	tr|B7ZYP6|B7ZYP6_MAIZE pyruvate, phosphate dikinase OS=Zea mays OX=4577 PE=2 SV=1	48	31	0.3965	105122	5.71
	YAS202409180088-1_BM6,27553	K.AAILVR.A	642.43	0.00058	2	1	43.05	0	0.00368	0|0	sp|P11155|PPDK1_MAIZE/tr|A0A3L6EDS2|A0A3L6EDS2_MAIZE/tr|B8YDC0|B8YDC0_MAIZE/tr|D3K3U9|D3K3U9_MAIZE/tr|E9NQE5|E9NQE5_MAIZE/tr|A0A1D6M411|A0A1D6M411_MAIZE/tr|A0A1D6M413|A0A1D6M413_MAIZE/tr|A0A1D6M414|A0A1D6M414_MAIZE/tr|A0A1D6M415|A0A1D6M415_MAIZE/tr|A0A1D6M417|A0A1D6M417_MAIZE/tr|A0A1D6M418|A0A1D6M418_MAIZE/tr|A0A1D6M420|A0A1D6M420_MAIZE/tr|A0A1D6M422|A0A1D6M422_MAIZE/tr|A0A1D6M424|A0A1D6M424_MAIZ…		9.8	0		0	2	MASCOT		T
	YAS202409180088-1_BM6,28127	K.AAILVR.A	642.43	-0.00074	2	1	26.93	0	0.15	0|0	sp|P11155|PPDK1_MAIZE/tr|A0A3L6EDS2|A0A3L6EDS2_MAIZE/tr|B8YDC0|B8YDC0_MAIZE/tr|D3K3U9|D3K3U9_MAIZE/tr|E9NQE5|E9NQE5_MAIZE/tr|A0A1D6M411|A0A1D6M411_MAIZE/tr|A0A1D6M413|A0A1D6M413_MAIZE/tr|A0A1D6M414|A0A1D6M414_MAIZE/tr|A0A1D6M415|A0A1D6M415_MAIZE/tr|A0A1D6M417|A0A1D6M417_MAIZE/tr|A0A1D6M418|A0A1D6M418_MAIZE/tr|A0A1D6M420|A0A1D6M420_MAIZE/tr|A0A1D6M422|A0A1D6M422_MAIZE/tr|A0A1D6M424|A0A1D6M424_MAIZ…		9.8	0		0	2	MASCOT		T
	YAS202409180088-1_BM6,56176	K.AGLDYVSCSPFR.V	1371.64	0.0006	2	1	52.55	0	0.000458	0|0	tr|A0A3L6EDS2|A0A3L6EDS2_MAIZE/tr|B8YDC0|B8YDC0_MAIZE/tr|D3K3U9|D3K3U9_MAIZE/tr|E9NQE5|E9NQE5_MAIZE/tr|A0A1D6M411|A0A1D6M411_MAIZE/tr|A0A1D6M413|A0A1D6M413_MAIZE/tr|A0A1D6M414|A0A1D6M414_MAIZE/tr|A0A1D6M415|A0A1D6M415_MAIZE/tr|A0A1D6M416|A0A1D6M416_MAIZE/tr|A0A1D6M417|A0A1D6M417_MAIZE/tr|A0A1D6M418|A0A1D6M418_MAIZE/tr|A0A1D6M420|A0A1D6M420_MAIZE/tr|A0A1D6M422|A0A1D6M422_MAIZE/tr|A0A1D6M424|A0A1D6…		5.87	0		0	2	MASCOT		T
	YAS202409180088-1_BM6,60672	K.DQVIATGLPASPGAAVGQVVFTAEDAEAWHSQGK.A	3407.69	-0.00997	3	1	75.58	0	3.22e-06	0|0	sp|P11155|PPDK1_MAIZE/tr|A0A3L6EDS2|A0A3L6EDS2_MAIZE/tr|B8YDC0|B8YDC0_MAIZE/tr|E9NQE5|E9NQE5_MAIZE/tr|A0A1D6M411|A0A1D6M411_MAIZE/tr|A0A1D6M413|A0A1D6M413_MAIZE/tr|A0A1D6M414|A0A1D6M414_MAIZE/tr|A0A1D6M415|A0A1D6M415_MAIZE/tr|A0A1D6M417|A0A1D6M417_MAIZE/tr|A0A1D6M418|A0A1D6M418_MAIZE/tr|A0A1D6M420|A0A1D6M420_MAIZE/tr|A0A1D6M422|A0A1D6M422_MAIZE/tr|A0A1D6M424|A0A1D6M424_MAIZE/tr|A0A1D6M425|A0A1D6M…		4.31	0		0	2	MASCOT		T
	YAS202409180088-1_BM6,60686	K.DQVIATGLPASPGAAVGQVVFTAEDAEAWHSQGK.A	3407.69	-0.00997	4	1	57.37	0	0.000213	0|0	sp|P11155|PPDK1_MAIZE/tr|A0A3L6EDS2|A0A3L6EDS2_MAIZE/tr|B8YDC0|B8YDC0_MAIZE/tr|E9NQE5|E9NQE5_MAIZE/tr|A0A1D6M411|A0A1D6M411_MAIZE/tr|A0A1D6M413|A0A1D6M413_MAIZE/tr|A0A1D6M414|A0A1D6M414_MAIZE/tr|A0A1D6M415|A0A1D6M415_MAIZE/tr|A0A1D6M417|A0A1D6M417_MAIZE/tr|A0A1D6M418|A0A1D6M418_MAIZE/tr|A0A1D6M420|A0A1D6M420_MAIZE/tr|A0A1D6M422|A0A1D6M422_MAIZE/tr|A0A1D6M424|A0A1D6M424_MAIZE/tr|A0A1D6M425|A0A1D6M…		4.31	0		0	2	MASCOT		T
	YAS202409180088-1_BM6,24340	K.ELVGQYK.E	836.451	0.00011	2	1	33.38	0	0.0704	0|0	sp|P11155|PPDK1_MAIZE/tr|A0A3L6EDS2|A0A3L6EDS2_MAIZE/tr|B8YDC0|B8YDC0_MAIZE/tr|D3K3U9|D3K3U9_MAIZE/tr|E9NQE5|E9NQE5_MAIZE/tr|A0A1D6M411|A0A1D6M411_MAIZE/tr|A0A1D6M413|A0A1D6M413_MAIZE/tr|A0A1D6M414|A0A1D6M414_MAIZE/tr|A0A1D6M417|A0A1D6M417_MAIZE/tr|A0A1D6M418|A0A1D6M418_MAIZE/tr|A0A1D6M420|A0A1D6M420_MAIZE/tr|A0A1D6M422|A0A1D6M422_MAIZE/tr|A0A1D6M424|A0A1D6M424_MAIZE/tr|A0A1D6M426|A0A1D6M426_MAIZ…		6.1	0		0	2	MASCOT		T
	YAS202409180088-1_BM6,50883	K.EM*QDIEFTVQENR.L	1654.74	-0.00367	2	1	60.51	0	4.57e-05	0|0	sp|P11155|PPDK1_MAIZE/tr|A0A3L6EDS2|A0A3L6EDS2_MAIZE/tr|B8YDC0|B8YDC0_MAIZE/tr|D3K3U9|D3K3U9_MAIZE/tr|E9NQE5|E9NQE5_MAIZE/tr|A0A1D6M411|A0A1D6M411_MAIZE/tr|A0A1D6M413|A0A1D6M413_MAIZE/tr|A0A1D6M414|A0A1D6M414_MAIZE/tr|A0A1D6M415|A0A1D6M415_MAIZE/tr|A0A1D6M417|A0A1D6M417_MAIZE/tr|A0A1D6M418|A0A1D6M418_MAIZE/tr|A0A1D6M420|A0A1D6M420_MAIZE/tr|A0A1D6M422|A0A1D6M422_MAIZE/tr|A0A1D6M424|A0A1D6M424_MAIZ…		4	0	15.994919 Oxidation (M)	0	2	MASCOT		T
	YAS202409180088-1_BM6,25705	K.EVYLSAK.G	809.44	0.00012	2	1	20.78	0	0.915	0|0	sp|P11155|PPDK1_MAIZE/tr|A0A3L6EDS2|A0A3L6EDS2_MAIZE/tr|B8YDC0|B8YDC0_MAIZE/tr|D3K3U9|D3K3U9_MAIZE/tr|E9NQE5|E9NQE5_MAIZE/tr|A0A1D6M411|A0A1D6M411_MAIZE/tr|A0A1D6M413|A0A1D6M413_MAIZE/tr|A0A1D6M414|A0A1D6M414_MAIZE/tr|A0A1D6M415|A0A1D6M415_MAIZE/tr|A0A1D6M417|A0A1D6M417_MAIZE/tr|A0A1D6M418|A0A1D6M418_MAIZE/tr|A0A1D6M420|A0A1D6M420_MAIZE/tr|A0A1D6M422|A0A1D6M422_MAIZE/tr|A0A1D6M424|A0A1D6M424_MAIZ…		6.1	0		0	2	MASCOT		T
	YAS202409180088-1_BM6,7847	K.FATER.G	623.315	0.00054	2	1	26.34	0	0.308	0|0	sp|P11155|PPDK1_MAIZE/tr|B8YDC0|B8YDC0_MAIZE/tr|D3K3U9|D3K3U9_MAIZE/tr|E9NQE5|E9NQE5_MAIZE/tr|A0A1D6M411|A0A1D6M411_MAIZE/tr|A0A1D6M413|A0A1D6M413_MAIZE/tr|A0A1D6M414|A0A1D6M414_MAIZE/tr|A0A1D6M415|A0A1D6M415_MAIZE/tr|A0A1D6M416|A0A1D6M416_MAIZE/tr|A0A1D6M417|A0A1D6M417_MAIZE/tr|A0A1D6M418|A0A1D6M418_MAIZE/tr|A0A1D6M420|A0A1D6M420_MAIZE/tr|A0A1D6M422|A0A1D6M422_MAIZE/tr|A0A1D6M424|A0A1D6M424_MAIZ…		6	0		0	2	MASCOT		T
	YAS202409180088-1_BM6,61678	K.FIPVYLAQGILKHDPFEVLDQR.G ! K.FIPVYLAQGILQHDPFEVLDQR.G	2598.41	0.0262	3	1	41.3	0	0.0067	0|0	tr|D3K3U9|D3K3U9_MAIZE ! tr|A0A3L6EDS2|A0A3L6EDS2_MAIZE/tr|B8YDC0|B8YDC0_MAIZE/tr|E9NQE5|E9NQE5_MAIZE/tr|A0A1D6M411|A0A1D6M411_MAIZE/tr|A0A1D6M413|A0A1D6M413_MAIZE/tr|A0A1D6M414|A0A1D6M414_MAIZE/tr|A0A1D6M415|A0A1D6M415_MAIZE/tr|A0A1D6M416|A0A1D6M416_MAIZE/tr|A0A1D6M417|A0A1D6M417_MAIZE/tr|A0A1D6M418|A0A1D6M418_MAIZE/tr|A0A1D6M420|A0A1D6M420_MAIZE/tr|A0A1D6M422|A0A1D6M422_MAIZE/tr|A0A1D6M424|A0A1…		5.38	1		0	2	MASCOT		T
	YAS202409180088-1_BM6,61703	K.FIPVYLAQGILKHDPFEVLDQR.G ! K.FIPVYLAQGILQHDPFEVLDQR.G	2598.41	0.02949	4	1	48.09	0	0.00146	0|0	tr|D3K3U9|D3K3U9_MAIZE ! tr|A0A3L6EDS2|A0A3L6EDS2_MAIZE/tr|B8YDC0|B8YDC0_MAIZE/tr|E9NQE5|E9NQE5_MAIZE/tr|A0A1D6M411|A0A1D6M411_MAIZE/tr|A0A1D6M413|A0A1D6M413_MAIZE/tr|A0A1D6M414|A0A1D6M414_MAIZE/tr|A0A1D6M415|A0A1D6M415_MAIZE/tr|A0A1D6M416|A0A1D6M416_MAIZE/tr|A0A1D6M417|A0A1D6M417_MAIZE/tr|A0A1D6M418|A0A1D6M418_MAIZE/tr|A0A1D6M420|A0A1D6M420_MAIZE/tr|A0A1D6M422|A0A1D6M422_MAIZE/tr|A0A1D6M424|A0A1…		5.38	1		0	2	MASCOT		T
	YAS202409180088-1_BM6,61711	K.FIPVYLAQGILQHDPFEVLDQR.G	2598.37	-0.0069	2	1	86.35	0	2.18e-07	0|0	tr|A0A3L6EDS2|A0A3L6EDS2_MAIZE/tr|B8YDC0|B8YDC0_MAIZE/tr|E9NQE5|E9NQE5_MAIZE/tr|A0A1D6M411|A0A1D6M411_MAIZE/tr|A0A1D6M413|A0A1D6M413_MAIZE/tr|A0A1D6M414|A0A1D6M414_MAIZE/tr|A0A1D6M415|A0A1D6M415_MAIZE/tr|A0A1D6M416|A0A1D6M416_MAIZE/tr|A0A1D6M417|A0A1D6M417_MAIZE/tr|A0A1D6M418|A0A1D6M418_MAIZE/tr|A0A1D6M420|A0A1D6M420_MAIZE/tr|A0A1D6M422|A0A1D6M422_MAIZE/tr|A0A1D6M424|A0A1D6M424_MAIZE/tr|A0A1D6M42…		4.54	0		0	2	MASCOT		T
	YAS202409180088-1_BM6,31327	K.GEPFPSDPK.K ! K.GEPFPSDPK.R	973.463	-0.00049	2	1	27.04	0	0.142	0|0	sp|P11155|PPDK1_MAIZE/tr|A0A3L6EDS2|A0A3L6EDS2_MAIZE/tr|B8YDC0|B8YDC0_MAIZE/tr|D3K3U9|D3K3U9_MAIZE/tr|E9NQE5|E9NQE5_MAIZE/tr|A0A1D6M411|A0A1D6M411_MAIZE/tr|A0A1D6M413|A0A1D6M413_MAIZE/tr|A0A1D6M414|A0A1D6M414_MAIZE/tr|A0A1D6M415|A0A1D6M415_MAIZE/tr|A0A1D6M417|A0A1D6M417_MAIZE/tr|A0A1D6M418|A0A1D6M418_MAIZE/tr|A0A1D6M420|A0A1D6M420_MAIZE/tr|A0A1D6M422|A0A1D6M422_MAIZE/tr|A0A1D6M424|A0A1D6M424_MAIZ…		4.37	0		0	2	MASCOT		T
	YAS202409180088-1_BM6,54268	K.IAVDM*VNEGLVEPR.S	1557.79	-0.00487	2	1	65.11	0	4.79e-05	0|0	sp|P11155|PPDK1_MAIZE/tr|A0A3L6EDS2|A0A3L6EDS2_MAIZE/tr|B8YDC0|B8YDC0_MAIZE/tr|D3K3U9|D3K3U9_MAIZE/tr|E9NQE5|E9NQE5_MAIZE/tr|A0A1D6M411|A0A1D6M411_MAIZE/tr|A0A1D6M413|A0A1D6M413_MAIZE/tr|A0A1D6M414|A0A1D6M414_MAIZE/tr|A0A1D6M415|A0A1D6M415_MAIZE/tr|A0A1D6M417|A0A1D6M417_MAIZE/tr|A0A1D6M418|A0A1D6M418_MAIZE/tr|A0A1D6M420|A0A1D6M420_MAIZE/tr|A0A1D6M422|A0A1D6M422_MAIZE/tr|A0A1D6M424|A0A1D6M424_MAIZ…		4.14	0	15.994919 Oxidation (M)	0	2	MASCOT		T
	YAS202409180088-1_BM6,56764	K.IAVDMVNEGLVEPR.S	1541.8	-0.00455	2	1	85.12	0	4.89e-07	0|0	sp|P11155|PPDK1_MAIZE/tr|A0A3L6EDS2|A0A3L6EDS2_MAIZE/tr|B8YDC0|B8YDC0_MAIZE/tr|D3K3U9|D3K3U9_MAIZE/tr|E9NQE5|E9NQE5_MAIZE/tr|A0A1D6M411|A0A1D6M411_MAIZE/tr|A0A1D6M413|A0A1D6M413_MAIZE/tr|A0A1D6M414|A0A1D6M414_MAIZE/tr|A0A1D6M415|A0A1D6M415_MAIZE/tr|A0A1D6M417|A0A1D6M417_MAIZE/tr|A0A1D6M418|A0A1D6M418_MAIZE/tr|A0A1D6M420|A0A1D6M420_MAIZE/tr|A0A1D6M422|A0A1D6M422_MAIZE/tr|A0A1D6M424|A0A1D6M424_MAIZ…		4.14	0		0	2	MASCOT		T
	YAS202409180088-1_BM6,46796	K.LVTIGGHVLR.E	1064.66	0.00038	2	1	32.33	0	0.0191	0|0	tr|A0A3L6EDS2|A0A3L6EDS2_MAIZE/tr|B8YDC0|B8YDC0_MAIZE/tr|D3K3U9|D3K3U9_MAIZE/tr|E9NQE5|E9NQE5_MAIZE/tr|A0A1D6M411|A0A1D6M411_MAIZE/tr|A0A1D6M413|A0A1D6M413_MAIZE/tr|A0A1D6M414|A0A1D6M414_MAIZE/tr|A0A1D6M415|A0A1D6M415_MAIZE/tr|A0A1D6M416|A0A1D6M416_MAIZE/tr|A0A1D6M417|A0A1D6M417_MAIZE/tr|A0A1D6M418|A0A1D6M418_MAIZE/tr|A0A1D6M420|A0A1D6M420_MAIZE/tr|A0A1D6M422|A0A1D6M422_MAIZE/tr|A0A1D6M424|A0A1D6…		9.76	0		0	2	MASCOT		T
	YAS202409180088-1_BM6,47269	K.LVTIGGHVLR.E	1064.66	0.00081	3	1	34.43	0	0.0118	0|0	tr|A0A3L6EDS2|A0A3L6EDS2_MAIZE/tr|B8YDC0|B8YDC0_MAIZE/tr|D3K3U9|D3K3U9_MAIZE/tr|E9NQE5|E9NQE5_MAIZE/tr|A0A1D6M411|A0A1D6M411_MAIZE/tr|A0A1D6M413|A0A1D6M413_MAIZE/tr|A0A1D6M414|A0A1D6M414_MAIZE/tr|A0A1D6M415|A0A1D6M415_MAIZE/tr|A0A1D6M416|A0A1D6M416_MAIZE/tr|A0A1D6M417|A0A1D6M417_MAIZE/tr|A0A1D6M418|A0A1D6M418_MAIZE/tr|A0A1D6M420|A0A1D6M420_MAIZE/tr|A0A1D6M422|A0A1D6M422_MAIZE/tr|A0A1D6M424|A0A1D6…		9.76	0		0	2	MASCOT		T
	YAS202409180088-1_BM6,56532	K.M*VEPGHLDQLLHPQFENPSAYK.D	2566.24	0.00014	4	1	26.43	0	0.31	0|0	sp|P11155|PPDK1_MAIZE/sp|Q42368|PPDK2_MAIZE/tr|A0A3L6DVY3|A0A3L6DVY3_MAIZE/tr|A0A3L6EDS2|A0A3L6EDS2_MAIZE/tr|B8YDC0|B8YDC0_MAIZE/tr|E9NQE5|E9NQE5_MAIZE/tr|A0A1D6FQE4|A0A1D6FQE4_MAIZE/tr|A0A1D6FQE6|A0A1D6FQE6_MAIZE/tr|A0A1D6FQE7|A0A1D6FQE7_MAIZE/tr|A0A1D6FQE8|A0A1D6FQE8_MAIZE/tr|A0A1D6FQF0|A0A1D6FQF0_MAIZE/tr|A0A1D6FQF1|A0A1D6FQF1_MAIZE/tr|A0A1D6FQF2|A0A1D6FQF2_MAIZE/tr|A0A1D6FQF4|A0A1D6FQF4_MAIZE…		5.27	0	15.994919 Oxidation (M)	0	2	MASCOT		T
	YAS202409180088-1_BM6,35655	K.NDTDLTASDLK.E	1192.57	-0.00242	2	1	74.94	0	4.38e-06	0|0	sp|P11155|PPDK1_MAIZE/tr|A0A3L6EDS2|A0A3L6EDS2_MAIZE/tr|B8YDC0|B8YDC0_MAIZE/tr|D3K3U9|D3K3U9_MAIZE/tr|E9NQE5|E9NQE5_MAIZE/tr|A0A1D6M411|A0A1D6M411_MAIZE/tr|A0A1D6M413|A0A1D6M413_MAIZE/tr|A0A1D6M414|A0A1D6M414_MAIZE/tr|A0A1D6M417|A0A1D6M417_MAIZE/tr|A0A1D6M418|A0A1D6M418_MAIZE/tr|A0A1D6M420|A0A1D6M420_MAIZE/tr|A0A1D6M422|A0A1D6M422_MAIZE/tr|A0A1D6M424|A0A1D6M424_MAIZE/tr|A0A1D6M426|A0A1D6M426_MAIZ…		3.93	0		0	2	MASCOT		T
	YAS202409180088-1_BM6,36179	K.NDTDLTASDLK.E	1192.57	-0.001	2	1	91.11	0	1.06e-07	0|0	sp|P11155|PPDK1_MAIZE/tr|A0A3L6EDS2|A0A3L6EDS2_MAIZE/tr|B8YDC0|B8YDC0_MAIZE/tr|D3K3U9|D3K3U9_MAIZE/tr|E9NQE5|E9NQE5_MAIZE/tr|A0A1D6M411|A0A1D6M411_MAIZE/tr|A0A1D6M413|A0A1D6M413_MAIZE/tr|A0A1D6M414|A0A1D6M414_MAIZE/tr|A0A1D6M417|A0A1D6M417_MAIZE/tr|A0A1D6M418|A0A1D6M418_MAIZE/tr|A0A1D6M420|A0A1D6M420_MAIZE/tr|A0A1D6M422|A0A1D6M422_MAIZE/tr|A0A1D6M424|A0A1D6M424_MAIZE/tr|A0A1D6M426|A0A1D6M426_MAIZ…		3.93	0		0	2	MASCOT		T
	YAS202409180088-1_BM6,37012	K.NDTDLTASDLK.E	1192.57	-0.001	2	1	32.54	0	0.076	0|0	sp|P11155|PPDK1_MAIZE/tr|A0A3L6EDS2|A0A3L6EDS2_MAIZE/tr|B8YDC0|B8YDC0_MAIZE/tr|D3K3U9|D3K3U9_MAIZE/tr|E9NQE5|E9NQE5_MAIZE/tr|A0A1D6M411|A0A1D6M411_MAIZE/tr|A0A1D6M413|A0A1D6M413_MAIZE/tr|A0A1D6M414|A0A1D6M414_MAIZE/tr|A0A1D6M417|A0A1D6M417_MAIZE/tr|A0A1D6M418|A0A1D6M418_MAIZE/tr|A0A1D6M420|A0A1D6M420_MAIZE/tr|A0A1D6M422|A0A1D6M422_MAIZE/tr|A0A1D6M424|A0A1D6M424_MAIZE/tr|A0A1D6M426|A0A1D6M426_MAIZ…		3.93	0		0	2	MASCOT		T
	YAS202409180088-1_BM6,62084	K.QLELAVLAVFNSWESPR.A	1959.03	-0.01713	2	1	80.61	0	1.11e-06	0|0	sp|P11155|PPDK1_MAIZE/tr|A0A3L6EDS2|A0A3L6EDS2_MAIZE/tr|B8YDC0|B8YDC0_MAIZE/tr|D3K3U9|D3K3U9_MAIZE/tr|E9NQE5|E9NQE5_MAIZE/tr|A0A1D6M411|A0A1D6M411_MAIZE/tr|A0A1D6M413|A0A1D6M413_MAIZE/tr|A0A1D6M414|A0A1D6M414_MAIZE/tr|A0A1D6M415|A0A1D6M415_MAIZE/tr|A0A1D6M417|A0A1D6M417_MAIZE/tr|A0A1D6M418|A0A1D6M418_MAIZE/tr|A0A1D6M420|A0A1D6M420_MAIZE/tr|A0A1D6M422|A0A1D6M422_MAIZE/tr|A0A1D6M424|A0A1D6M424_MAIZ…		4.53	0		0	2	MASCOT		T
	YAS202409180088-1_BM6,22702	K.VFANVGK.T	734.42	-0.00037	2	1	32.1	0	0.0804	0|0	sp|P11155|PPDK1_MAIZE/tr|A0A3L6EDS2|A0A3L6EDS2_MAIZE/tr|B8YDC0|B8YDC0_MAIZE/tr|D3K3U9|D3K3U9_MAIZE/tr|E9NQE5|E9NQE5_MAIZE/tr|A0A1D6M411|A0A1D6M411_MAIZE/tr|A0A1D6M413|A0A1D6M413_MAIZE/tr|A0A1D6M414|A0A1D6M414_MAIZE/tr|A0A1D6M415|A0A1D6M415_MAIZE/tr|A0A1D6M416|A0A1D6M416_MAIZE/tr|A0A1D6M417|A0A1D6M417_MAIZE/tr|A0A1D6M418|A0A1D6M418_MAIZE/tr|A0A1D6M420|A0A1D6M420_MAIZE/tr|A0A1D6M422|A0A1D6M422_MAIZ…		8.72	0		0	2	MASCOT		T
	YAS202409180088-1_BM6,54979	K.VGICGEHGGEPSSVAFFAK.A ! K.VGICGEHGGEPSSVAFFAK.T	1948.92	-0.00283	3	1	37.24	0	0.0229	0|0	sp|P11155|PPDK1_MAIZE/tr|A0A3L6EDS2|A0A3L6EDS2_MAIZE/tr|B8YDC0|B8YDC0_MAIZE/tr|D3K3U9|D3K3U9_MAIZE/tr|E9NQE5|E9NQE5_MAIZE/tr|A0A1D6M411|A0A1D6M411_MAIZE/tr|A0A1D6M413|A0A1D6M413_MAIZE/tr|A0A1D6M414|A0A1D6M414_MAIZE/tr|A0A1D6M415|A0A1D6M415_MAIZE/tr|A0A1D6M416|A0A1D6M416_MAIZE/tr|A0A1D6M417|A0A1D6M417_MAIZE/tr|A0A1D6M418|A0A1D6M418_MAIZE/tr|A0A1D6M420|A0A1D6M420_MAIZE/tr|A0A1D6M422|A0A1D6M422_MAIZ…		5.4	0		0	2	MASCOT		T
	YAS202409180088-1_BM6,50464	K.VGTM*IEIPR.A	1031.56	-0.00062	2	1	33.85	0	0.0878	0|0	sp|P11155|PPDK1_MAIZE/tr|A0A3L6EDS2|A0A3L6EDS2_MAIZE/tr|B8YDC0|B8YDC0_MAIZE/tr|D3K3U9|D3K3U9_MAIZE/tr|E9NQE5|E9NQE5_MAIZE/tr|A0A1D6M411|A0A1D6M411_MAIZE/tr|A0A1D6M413|A0A1D6M413_MAIZE/tr|A0A1D6M414|A0A1D6M414_MAIZE/tr|A0A1D6M415|A0A1D6M415_MAIZE/tr|A0A1D6M416|A0A1D6M416_MAIZE/tr|A0A1D6M417|A0A1D6M417_MAIZE/tr|A0A1D6M418|A0A1D6M418_MAIZE/tr|A0A1D6M420|A0A1D6M420_MAIZE/tr|A0A1D6M422|A0A1D6M422_MAIZ…		5.97	0	15.994919 Oxidation (M)	0	2	MASCOT		T
	YAS202409180088-1_BM6,54718	K.VGTMIEIPR.A	1015.56	0.00038	2	1	49.76	0	0.00217	0|0	sp|P11155|PPDK1_MAIZE/tr|A0A3L6EDS2|A0A3L6EDS2_MAIZE/tr|B8YDC0|B8YDC0_MAIZE/tr|D3K3U9|D3K3U9_MAIZE/tr|E9NQE5|E9NQE5_MAIZE/tr|A0A1D6M411|A0A1D6M411_MAIZE/tr|A0A1D6M413|A0A1D6M413_MAIZE/tr|A0A1D6M414|A0A1D6M414_MAIZE/tr|A0A1D6M415|A0A1D6M415_MAIZE/tr|A0A1D6M416|A0A1D6M416_MAIZE/tr|A0A1D6M417|A0A1D6M417_MAIZE/tr|A0A1D6M418|A0A1D6M418_MAIZE/tr|A0A1D6M420|A0A1D6M420_MAIZE/tr|A0A1D6M422|A0A1D6M422_MAIZ…		5.97	0		0	2	MASCOT		T
	YAS202409180088-1_BM6,45201	K.VLANADTPDDALTAR.N	1542.78	-0.00049	2	1	85.57	0	4.64e-07	0|0	sp|P11155|PPDK1_MAIZE/tr|A0A3L6EDS2|A0A3L6EDS2_MAIZE/tr|B8YDC0|B8YDC0_MAIZE/tr|D3K3U9|D3K3U9_MAIZE/tr|E9NQE5|E9NQE5_MAIZE/tr|A0A1D6M411|A0A1D6M411_MAIZE/tr|A0A1D6M413|A0A1D6M413_MAIZE/tr|A0A1D6M414|A0A1D6M414_MAIZE/tr|A0A1D6M415|A0A1D6M415_MAIZE/tr|A0A1D6M416|A0A1D6M416_MAIZE/tr|A0A1D6M417|A0A1D6M417_MAIZE/tr|A0A1D6M418|A0A1D6M418_MAIZE/tr|A0A1D6M420|A0A1D6M420_MAIZE/tr|A0A1D6M422|A0A1D6M422_MAIZ…		3.93	0		0	2	MASCOT		T
	YAS202409180088-1_BM6,45875	K.VLANADTPDDALTAR.N	1542.78	0.00027	2	1	83.19	0	8.03e-07	0|0	sp|P11155|PPDK1_MAIZE/tr|A0A3L6EDS2|A0A3L6EDS2_MAIZE/tr|B8YDC0|B8YDC0_MAIZE/tr|D3K3U9|D3K3U9_MAIZE/tr|E9NQE5|E9NQE5_MAIZE/tr|A0A1D6M411|A0A1D6M411_MAIZE/tr|A0A1D6M413|A0A1D6M413_MAIZE/tr|A0A1D6M414|A0A1D6M414_MAIZE/tr|A0A1D6M415|A0A1D6M415_MAIZE/tr|A0A1D6M416|A0A1D6M416_MAIZE/tr|A0A1D6M417|A0A1D6M417_MAIZE/tr|A0A1D6M418|A0A1D6M418_MAIZE/tr|A0A1D6M420|A0A1D6M420_MAIZE/tr|A0A1D6M422|A0A1D6M422_MAIZ…		3.93	0		0	2	MASCOT		T
	YAS202409180088-1_BM6,47261	K.VLANADTPDDALTAR.N	1542.78	-0.00459	2	1	68.77	0	2.14e-05	0|0	sp|P11155|PPDK1_MAIZE/tr|A0A3L6EDS2|A0A3L6EDS2_MAIZE/tr|B8YDC0|B8YDC0_MAIZE/tr|D3K3U9|D3K3U9_MAIZE/tr|E9NQE5|E9NQE5_MAIZE/tr|A0A1D6M411|A0A1D6M411_MAIZE/tr|A0A1D6M413|A0A1D6M413_MAIZE/tr|A0A1D6M414|A0A1D6M414_MAIZE/tr|A0A1D6M415|A0A1D6M415_MAIZE/tr|A0A1D6M416|A0A1D6M416_MAIZE/tr|A0A1D6M417|A0A1D6M417_MAIZE/tr|A0A1D6M418|A0A1D6M418_MAIZE/tr|A0A1D6M420|A0A1D6M420_MAIZE/tr|A0A1D6M422|A0A1D6M422_MAIZ…		3.93	0		0	2	MASCOT		T
	YAS202409180088-1_BM6,48388	K.VLANADTPDDALTAR.N	1542.78	-0.00069	2	1	79.4	0	1.92e-06	0|0	sp|P11155|PPDK1_MAIZE/tr|A0A3L6EDS2|A0A3L6EDS2_MAIZE/tr|B8YDC0|B8YDC0_MAIZE/tr|D3K3U9|D3K3U9_MAIZE/tr|E9NQE5|E9NQE5_MAIZE/tr|A0A1D6M411|A0A1D6M411_MAIZE/tr|A0A1D6M413|A0A1D6M413_MAIZE/tr|A0A1D6M414|A0A1D6M414_MAIZE/tr|A0A1D6M415|A0A1D6M415_MAIZE/tr|A0A1D6M416|A0A1D6M416_MAIZE/tr|A0A1D6M417|A0A1D6M417_MAIZE/tr|A0A1D6M418|A0A1D6M418_MAIZE/tr|A0A1D6M420|A0A1D6M420_MAIZE/tr|A0A1D6M422|A0A1D6M422_MAIZ…		3.93	0		0	2	MASCOT		T
	YAS202409180088-1_BM6,48908	K.VLANADTPDDALTAR.N	1542.78	-0.00245	2	1	88.69	0	2.21e-07	0|0	sp|P11155|PPDK1_MAIZE/tr|A0A3L6EDS2|A0A3L6EDS2_MAIZE/tr|B8YDC0|B8YDC0_MAIZE/tr|D3K3U9|D3K3U9_MAIZE/tr|E9NQE5|E9NQE5_MAIZE/tr|A0A1D6M411|A0A1D6M411_MAIZE/tr|A0A1D6M413|A0A1D6M413_MAIZE/tr|A0A1D6M414|A0A1D6M414_MAIZE/tr|A0A1D6M415|A0A1D6M415_MAIZE/tr|A0A1D6M416|A0A1D6M416_MAIZE/tr|A0A1D6M417|A0A1D6M417_MAIZE/tr|A0A1D6M418|A0A1D6M418_MAIZE/tr|A0A1D6M420|A0A1D6M420_MAIZE/tr|A0A1D6M422|A0A1D6M422_MAIZ…		3.93	0		0	2	MASCOT		T
	YAS202409180088-1_BM6,52832	R.AETSPEDVGGM*HAAVGILTER.G	2156.03	-0.00555	3	1	32.43	0	0.0707	0|0	sp|P11155|PPDK1_MAIZE/tr|A0A3L6EDS2|A0A3L6EDS2_MAIZE/tr|B8YDC0|B8YDC0_MAIZE/tr|D3K3U9|D3K3U9_MAIZE/tr|E9NQE5|E9NQE5_MAIZE/tr|A0A1D6M411|A0A1D6M411_MAIZE/tr|A0A1D6M413|A0A1D6M413_MAIZE/tr|A0A1D6M414|A0A1D6M414_MAIZE/tr|A0A1D6M415|A0A1D6M415_MAIZE/tr|A0A1D6M417|A0A1D6M417_MAIZE/tr|A0A1D6M418|A0A1D6M418_MAIZE/tr|A0A1D6M420|A0A1D6M420_MAIZE/tr|A0A1D6M422|A0A1D6M422_MAIZE/tr|A0A1D6M424|A0A1D6M424_MAIZ…		4.4	0	15.994919 Oxidation (M)	0	2	MASCOT		T
	YAS202409180088-1_BM6,52932	R.AETSPEDVGGM*HAAVGILTER.G	2156.03	-0.0062	2	1	100.23	0	1.18e-08	0|0	sp|P11155|PPDK1_MAIZE/tr|A0A3L6EDS2|A0A3L6EDS2_MAIZE/tr|B8YDC0|B8YDC0_MAIZE/tr|D3K3U9|D3K3U9_MAIZE/tr|E9NQE5|E9NQE5_MAIZE/tr|A0A1D6M411|A0A1D6M411_MAIZE/tr|A0A1D6M413|A0A1D6M413_MAIZE/tr|A0A1D6M414|A0A1D6M414_MAIZE/tr|A0A1D6M415|A0A1D6M415_MAIZE/tr|A0A1D6M417|A0A1D6M417_MAIZE/tr|A0A1D6M418|A0A1D6M418_MAIZE/tr|A0A1D6M420|A0A1D6M420_MAIZE/tr|A0A1D6M422|A0A1D6M422_MAIZE/tr|A0A1D6M424|A0A1D6M424_MAIZ…		4.4	0	15.994919 Oxidation (M)	0	2	MASCOT		T
	YAS202409180088-1_BM6,56012	R.AETSPEDVGGMHAAVGILTER.G	2140.03	-0.00286	2	1	138.2	0	2.02e-12	0|0	sp|P11155|PPDK1_MAIZE/tr|A0A3L6EDS2|A0A3L6EDS2_MAIZE/tr|B8YDC0|B8YDC0_MAIZE/tr|D3K3U9|D3K3U9_MAIZE/tr|E9NQE5|E9NQE5_MAIZE/tr|A0A1D6M411|A0A1D6M411_MAIZE/tr|A0A1D6M413|A0A1D6M413_MAIZE/tr|A0A1D6M414|A0A1D6M414_MAIZE/tr|A0A1D6M415|A0A1D6M415_MAIZE/tr|A0A1D6M417|A0A1D6M417_MAIZE/tr|A0A1D6M418|A0A1D6M418_MAIZE/tr|A0A1D6M420|A0A1D6M420_MAIZE/tr|A0A1D6M422|A0A1D6M422_MAIZE/tr|A0A1D6M424|A0A1D6M424_MAIZ…		4.4	0		0	2	MASCOT		T
	YAS202409180088-1_BM6,38659	R.AVVDAAPIQTTK.K ! R.AVVDAAPIQTTK.-	1213.68	-0.00157	2	1	39.65	0	0.0154	0|0	sp|P11155|PPDK1_MAIZE/tr|A0A3L6EDS2|A0A3L6EDS2_MAIZE/tr|B8YDC0|B8YDC0_MAIZE/tr|D3K3U9|D3K3U9_MAIZE/tr|E9NQE5|E9NQE5_MAIZE/tr|A0A1D6M411|A0A1D6M411_MAIZE/tr|A0A804Q0P3|A0A804Q0P3_MAIZE/tr|B7ZYP6|B7ZYP6_MAIZE ! tr|A0A290Y0Z0|A0A290Y0Z0_MAIZE		5.88	0		0	2	MASCOT		T
	YAS202409180088-1_BM6,60207	R.EGEWLSLNGSTGEVILGK.Q	1888.97	-0.00981	2	1	73.63	0	7.31e-06	0|0	sp|P11155|PPDK1_MAIZE/sp|Q42368|PPDK2_MAIZE/tr|A0A3L6DVY3|A0A3L6DVY3_MAIZE/tr|A0A3L6EDS2|A0A3L6EDS2_MAIZE/tr|B8YDC0|B8YDC0_MAIZE/tr|E9NQE5|E9NQE5_MAIZE/tr|A0A1D6FQE4|A0A1D6FQE4_MAIZE/tr|A0A1D6FQE6|A0A1D6FQE6_MAIZE/tr|A0A1D6FQE7|A0A1D6FQE7_MAIZE/tr|A0A1D6FQE8|A0A1D6FQE8_MAIZE/tr|A0A1D6FQF0|A0A1D6FQF0_MAIZE/tr|A0A1D6FQF1|A0A1D6FQF1_MAIZE/tr|A0A1D6FQF2|A0A1D6FQF2_MAIZE/tr|A0A1D6FQF4|A0A1D6FQF4_MAIZE…		4.25	0		0	2	MASCOT		T
	YAS202409180088-1_BM6,48535	R.FAYDSFR.R	905.415	0.00036	2	1	21.79	0	0.57	0|0	sp|P11155|PPDK1_MAIZE/sp|Q42368|PPDK2_MAIZE/tr|A0A3L6DVY3|A0A3L6DVY3_MAIZE/tr|A0A3L6EDS2|A0A3L6EDS2_MAIZE/tr|B8YDC0|B8YDC0_MAIZE/tr|D3K3U9|D3K3U9_MAIZE/tr|E9NQE5|E9NQE5_MAIZE/tr|A0A1D6FQE4|A0A1D6FQE4_MAIZE/tr|A0A1D6FQE7|A0A1D6FQE7_MAIZE/tr|A0A1D6FQF0|A0A1D6FQF0_MAIZE/tr|A0A1D6FQF1|A0A1D6FQF1_MAIZE/tr|A0A1D6FQF2|A0A1D6FQF2_MAIZE/tr|A0A1D6FQF5|A0A1D6FQF5_MAIZE/tr|A0A1D6FQF7|A0A1D6FQF7_MAIZE/tr|A0A1…		5.84	0		0	2	MASCOT		T
	YAS202409180088-1_BM6,60379	R.FLDM*FGNVVM*DIPR.S	1685.8	-0.00209	2	1	71.11	0	8.97e-06	0|0	sp|P11155|PPDK1_MAIZE/tr|A0A3L6EDS2|A0A3L6EDS2_MAIZE/tr|B8YDC0|B8YDC0_MAIZE/tr|D3K3U9|D3K3U9_MAIZE/tr|E9NQE5|E9NQE5_MAIZE/tr|A0A1D6M413|A0A1D6M413_MAIZE/tr|A0A1D6M414|A0A1D6M414_MAIZE/tr|A0A1D6M422|A0A1D6M422_MAIZE/tr|A0A1D6M426|A0A1D6M426_MAIZE/tr|A0A1D6M427|A0A1D6M427_MAIZE/tr|A0A1D6M429|A0A1D6M429_MAIZE/tr|A0A1D6M430|A0A1D6M430_MAIZE/tr|A0A1D6M431|A0A1D6M431_MAIZE/tr|A0A1D6M432|A0A1D6M432_MAIZ…		4.21	0	15.994919 Oxidation (M)	0	2	MASCOT		T
	YAS202409180088-1_BM6,56114	R.LGISYPELTEM*QAR.A	1623.8	-0.00223	2	1	25.36	0	0.461	0|0	sp|P11155|PPDK1_MAIZE/sp|Q42368|PPDK2_MAIZE/tr|A0A3L6DVY3|A0A3L6DVY3_MAIZE/tr|A0A3L6EDS2|A0A3L6EDS2_MAIZE/tr|B8YDC0|B8YDC0_MAIZE/tr|D3K3U9|D3K3U9_MAIZE/tr|E9NQE5|E9NQE5_MAIZE/tr|A0A1D6FQE4|A0A1D6FQE4_MAIZE/tr|A0A1D6FQE6|A0A1D6FQE6_MAIZE/tr|A0A1D6FQE7|A0A1D6FQE7_MAIZE/tr|A0A1D6FQE8|A0A1D6FQE8_MAIZE/tr|A0A1D6FQF0|A0A1D6FQF0_MAIZE/tr|A0A1D6FQF1|A0A1D6FQF1_MAIZE/tr|A0A1D6FQF4|A0A1D6FQF4_MAIZE/tr|A0A1…		4.53	0	15.994919 Oxidation (M)	0	2	MASCOT		T
	YAS202409180088-1_BM6,29443	R.NNGAQGIGLCR.T	1159.56	-0.00363	2	1	48.23	0	0.0018	0|0	sp|P11155|PPDK1_MAIZE/tr|A0A3L6EDS2|A0A3L6EDS2_MAIZE/tr|D3K3U9|D3K3U9_MAIZE/tr|E9NQE5|E9NQE5_MAIZE/tr|A0A1D6M411|A0A1D6M411_MAIZE/tr|A0A1D6M413|A0A1D6M413_MAIZE/tr|A0A1D6M414|A0A1D6M414_MAIZE/tr|A0A1D6M415|A0A1D6M415_MAIZE/tr|A0A1D6M416|A0A1D6M416_MAIZE/tr|A0A1D6M417|A0A1D6M417_MAIZE/tr|A0A1D6M418|A0A1D6M418_MAIZE/tr|A0A1D6M420|A0A1D6M420_MAIZE/tr|A0A1D6M422|A0A1D6M422_MAIZE/tr|A0A1D6M424|A0A1D6M…		8.25	0		0	2	MASCOT		T
	YAS202409180088-1_BM6,5450	R.QQALDR.L	730.384	0.00041	2	1	47.57	0	0.0023	0|0	sp|P11155|PPDK1_MAIZE/sp|Q42368|PPDK2_MAIZE/tr|A0A3L6DVY3|A0A3L6DVY3_MAIZE/tr|A0A3L6EDS2|A0A3L6EDS2_MAIZE/tr|B8YDC0|B8YDC0_MAIZE/tr|D3K3U9|D3K3U9_MAIZE/tr|E9NQE5|E9NQE5_MAIZE/tr|A0A1D6FQE4|A0A1D6FQE4_MAIZE/tr|A0A1D6FQE6|A0A1D6FQE6_MAIZE/tr|A0A1D6FQE7|A0A1D6FQE7_MAIZE/tr|A0A1D6FQE8|A0A1D6FQE8_MAIZE/tr|A0A1D6FQF0|A0A1D6FQF0_MAIZE/tr|A0A1D6FQF1|A0A1D6FQF1_MAIZE/tr|A0A1D6FQF4|A0A1D6FQF4_MAIZE/tr|A0A1…		5.84	0		0	2	MASCOT		T
	YAS202409180088-1_BM6,56244	R.SDFEGIFR.A	970.463	-0.00019	2	1	47.52	0	0.0014	0|0	sp|P11155|PPDK1_MAIZE/sp|Q42368|PPDK2_MAIZE/tr|A0A3L6DVY3|A0A3L6DVY3_MAIZE/tr|A0A3L6EDS2|A0A3L6EDS2_MAIZE/tr|B8YDC0|B8YDC0_MAIZE/tr|D3K3U9|D3K3U9_MAIZE/tr|E9NQE5|E9NQE5_MAIZE/tr|A0A1D6FQE4|A0A1D6FQE4_MAIZE/tr|A0A1D6FQE6|A0A1D6FQE6_MAIZE/tr|A0A1D6FQE7|A0A1D6FQE7_MAIZE/tr|A0A1D6FQE8|A0A1D6FQE8_MAIZE/tr|A0A1D6FQF0|A0A1D6FQF0_MAIZE/tr|A0A1D6FQF1|A0A1D6FQF1_MAIZE/tr|A0A1D6FQF4|A0A1D6FQF4_MAIZE/tr|A0A1…		4.37	0		0	2	MASCOT		T
	YAS202409180088-1_BM6,58116	R.SDFEGIFR.A	970.463	7e-05	2	1	35.01	0	0.0249	0|0	sp|P11155|PPDK1_MAIZE/sp|Q42368|PPDK2_MAIZE/tr|A0A3L6DVY3|A0A3L6DVY3_MAIZE/tr|A0A3L6EDS2|A0A3L6EDS2_MAIZE/tr|B8YDC0|B8YDC0_MAIZE/tr|D3K3U9|D3K3U9_MAIZE/tr|E9NQE5|E9NQE5_MAIZE/tr|A0A1D6FQE4|A0A1D6FQE4_MAIZE/tr|A0A1D6FQE6|A0A1D6FQE6_MAIZE/tr|A0A1D6FQE7|A0A1D6FQE7_MAIZE/tr|A0A1D6FQE8|A0A1D6FQE8_MAIZE/tr|A0A1D6FQF0|A0A1D6FQF0_MAIZE/tr|A0A1D6FQF1|A0A1D6FQF1_MAIZE/tr|A0A1D6FQF4|A0A1D6FQF4_MAIZE/tr|A0A1…		4.37	0		0	2	MASCOT		T
	YAS202409180088-1_BM6,45379	R.SINQITGLR.G	1001.57	-0.00066	2	1	38.18	0	0.0271	0|0	sp|P11155|PPDK1_MAIZE/sp|Q42368|PPDK2_MAIZE/tr|A0A3L6DVY3|A0A3L6DVY3_MAIZE/tr|A0A3L6EDS2|A0A3L6EDS2_MAIZE/tr|B8YDC0|B8YDC0_MAIZE/tr|D3K3U9|D3K3U9_MAIZE/tr|E9NQE5|E9NQE5_MAIZE/tr|A0A1D6FQE4|A0A1D6FQE4_MAIZE/tr|A0A1D6FQE6|A0A1D6FQE6_MAIZE/tr|A0A1D6FQE7|A0A1D6FQE7_MAIZE/tr|A0A1D6FQF0|A0A1D6FQF0_MAIZE/tr|A0A1D6FQF1|A0A1D6FQF1_MAIZE/tr|A0A1D6FQF2|A0A1D6FQF2_MAIZE/tr|A0A1D6FQF4|A0A1D6FQF4_MAIZE/tr|A0A1…		9.47	0		0	2	MASCOT		T
	YAS202409180088-1_BM6,29857	R.SLFEEK.L	752.382	7e-05	2	1	25.54	0	0.219	0|0	sp|P11155|PPDK1_MAIZE/tr|A0A3L6EDS2|A0A3L6EDS2_MAIZE/tr|B8YDC0|B8YDC0_MAIZE/tr|D3K3U9|D3K3U9_MAIZE/tr|E9NQE5|E9NQE5_MAIZE/tr|A0A1D6M411|A0A1D6M411_MAIZE/tr|A0A1D6M413|A0A1D6M413_MAIZE/tr|A0A1D6M414|A0A1D6M414_MAIZE/tr|A0A1D6M417|A0A1D6M417_MAIZE/tr|A0A1D6M418|A0A1D6M418_MAIZE/tr|A0A1D6M422|A0A1D6M422_MAIZE/tr|A0A1D6M424|A0A1D6M424_MAIZE/tr|A0A1D6M426|A0A1D6M426_MAIZE/tr|A0A1D6M427|A0A1D6M427_MAIZ…		4.53	0		0	2	MASCOT		T
	YAS202409180088-1_BM6,29490	R.TEHM*FFASDER.I	1385.58	-0.00167	2	1	23.88	0	0.103	0|0	sp|P11155|PPDK1_MAIZE/sp|Q42368|PPDK2_MAIZE/tr|A0A3L6DVY3|A0A3L6DVY3_MAIZE/tr|A0A3L6EDS2|A0A3L6EDS2_MAIZE/tr|B8YDC0|B8YDC0_MAIZE/tr|D3K3U9|D3K3U9_MAIZE/tr|E9NQE5|E9NQE5_MAIZE/tr|A0A1D6FQE4|A0A1D6FQE4_MAIZE/tr|A0A1D6FQE6|A0A1D6FQE6_MAIZE/tr|A0A1D6FQE7|A0A1D6FQE7_MAIZE/tr|A0A1D6FQE8|A0A1D6FQE8_MAIZE/tr|A0A1D6FQF0|A0A1D6FQF0_MAIZE/tr|A0A1D6FQF1|A0A1D6FQF1_MAIZE/tr|A0A1D6FQF4|A0A1D6FQF4_MAIZE/tr|A0A1…		4.65	0	15.994919 Oxidation (M)	0	2	MASCOT		T
	YAS202409180088-1_BM6,29816	R.TEHM*FFASDER.I	1385.58	-0.00049	3	1	24.04	0	0.0929	0|0	sp|P11155|PPDK1_MAIZE/sp|Q42368|PPDK2_MAIZE/tr|A0A3L6DVY3|A0A3L6DVY3_MAIZE/tr|A0A3L6EDS2|A0A3L6EDS2_MAIZE/tr|B8YDC0|B8YDC0_MAIZE/tr|D3K3U9|D3K3U9_MAIZE/tr|E9NQE5|E9NQE5_MAIZE/tr|A0A1D6FQE4|A0A1D6FQE4_MAIZE/tr|A0A1D6FQE6|A0A1D6FQE6_MAIZE/tr|A0A1D6FQE7|A0A1D6FQE7_MAIZE/tr|A0A1D6FQE8|A0A1D6FQE8_MAIZE/tr|A0A1D6FQF0|A0A1D6FQF0_MAIZE/tr|A0A1D6FQF1|A0A1D6FQF1_MAIZE/tr|A0A1D6FQF4|A0A1D6FQF4_MAIZE/tr|A0A1…		4.65	0	15.994919 Oxidation (M)	0	2	MASCOT		T
	YAS202409180088-1_BM6,18083	R.TPEDLDAM*K.N ! R.TPEDLDAM*K.D	1035.47	-0.00103	2	1	38.77	0	0.00932	0|0	sp|P11155|PPDK1_MAIZE/tr|A0A3L6EDS2|A0A3L6EDS2_MAIZE/tr|B8YDC0|B8YDC0_MAIZE/tr|D3K3U9|D3K3U9_MAIZE/tr|E9NQE5|E9NQE5_MAIZE/tr|A0A1D6M411|A0A1D6M411_MAIZE/tr|A0A1D6M413|A0A1D6M413_MAIZE/tr|A0A1D6M414|A0A1D6M414_MAIZE/tr|A0A1D6M415|A0A1D6M415_MAIZE/tr|A0A1D6M417|A0A1D6M417_MAIZE/tr|A0A1D6M418|A0A1D6M418_MAIZE/tr|A0A1D6M420|A0A1D6M420_MAIZE/tr|A0A1D6M422|A0A1D6M422_MAIZE/tr|A0A1D6M424|A0A1D6M424_MAIZ…		4.03	0	15.994919 Oxidation (M)	0	2	MASCOT		T
$7-1	tr|C0P530|C0P530_MAIZE Chaperonin 60 subunit beta 2 chloroplastic OS=Zea mays OX=4577 GN=542185 PE=1 SV=1	45	30	0.5579	61778	5.42
$7-2	tr|A0A1D6NWP6|A0A1D6NWP6_MAIZE Chaperonin 60 subunit beta 2 chloroplastic OS=Zea mays OX=4577 GN=ZEAMMB73_Zm00001d045544 PE=3 SV=1	45	30	0.5447	63173.5	5.35
$7-3	tr|C0PHP3|C0PHP3_MAIZE Chaperonin 60 subunit beta 2 chloroplastic OS=Zea mays OX=4577 GN=ZEAMMB73_Zm00001d045544 PE=2 SV=1	45	30	0.5383	64029.6	5.47
	YAS202409180088-1_BM6,17118	K.APGFGER.K ! K.APGFGER.R	733.363	0.0007	2	1	25.78	0	0.438	0|0	tr|A0A1D6HFQ3|A0A1D6HFQ3_MAIZE/tr|A0A1D6LJS9|A0A1D6LJS9_MAIZE/tr|A0A1D6LYJ7|A0A1D6LYJ7_MAIZE/tr|A0A1D6NWP6|A0A1D6NWP6_MAIZE/tr|A0A1D6P4L2|A0A1D6P4L2_MAIZE/tr|A0A1D6QNK1|A0A1D6QNK1_MAIZE/tr|A0A1D6QV85|A0A1D6QV85_MAIZE/tr|A0A3L6DCR4|A0A3L6DCR4_MAIZE/tr|A0A3L6EER7|A0A3L6EER7_MAIZE/tr|A0A3L6EXQ7|A0A3L6EXQ7_MAIZE/tr|A0A804U8V1|A0A804U8V1_MAIZE/tr|B6SH83|B6SH83_MAIZE/tr|B6THN2|B6THN2_MAIZE/tr|C0P530|C0…		6.05	0		0	2	MASCOT		T
	YAS202409180088-1_BM6,8551	K.DTLENDEQK.V	1091.49	-0.00492	2	1	23.89	0	0.256	0|0	tr|A0A1D6LJS9|A0A1D6LJS9_MAIZE/tr|A0A1D6NWP6|A0A1D6NWP6_MAIZE/tr|A0A3L6DCR4|A0A3L6DCR4_MAIZE/tr|A0A3L6EER7|A0A3L6EER7_MAIZE/tr|C0P530|C0P530_MAIZE/tr|C0PHP3|C0PHP3_MAIZE/tr|Q6B7Q9|Q6B7Q9_MAIZE		3.92	0		0	2	MASCOT		T
	YAS202409180088-1_BM6,10078	K.DTLENDEQK.V	1091.49	0.00134	2	1	26.16	0	0.127	0|0	tr|A0A1D6LJS9|A0A1D6LJS9_MAIZE/tr|A0A1D6NWP6|A0A1D6NWP6_MAIZE/tr|A0A3L6DCR4|A0A3L6DCR4_MAIZE/tr|A0A3L6EER7|A0A3L6EER7_MAIZE/tr|C0P530|C0P530_MAIZE/tr|C0PHP3|C0PHP3_MAIZE/tr|Q6B7Q9|Q6B7Q9_MAIZE		3.92	0		0	2	MASCOT		T
	YAS202409180088-1_BM6,36549	K.ESTTIVGDGSTQEEVTK.R	1780.84	-0.00257	2	1	64.98	0	3.65e-05	0|0	tr|A0A1D6H8S2|A0A1D6H8S2_MAIZE/tr|A0A1D6LYJ7|A0A1D6LYJ7_MAIZE/tr|A0A1D6NWP6|A0A1D6NWP6_MAIZE/tr|A0A1D6P4L2|A0A1D6P4L2_MAIZE/tr|A0A1D6QNK1|A0A1D6QNK1_MAIZE/tr|A0A3L6DCR4|A0A3L6DCR4_MAIZE/tr|C0P530|C0P530_MAIZE/tr|C0PHP3|C0PHP3_MAIZE/tr|Q6B7Q9|Q6B7Q9_MAIZE		4	0		0	2	MASCOT		T
	YAS202409180088-1_BM6,37120	K.ESTTIVGDGSTQEEVTK.R	1780.84	-0.00202	2	1	90.22	0	1.08e-07	0|0	tr|A0A1D6H8S2|A0A1D6H8S2_MAIZE/tr|A0A1D6LYJ7|A0A1D6LYJ7_MAIZE/tr|A0A1D6NWP6|A0A1D6NWP6_MAIZE/tr|A0A1D6P4L2|A0A1D6P4L2_MAIZE/tr|A0A1D6QNK1|A0A1D6QNK1_MAIZE/tr|A0A3L6DCR4|A0A3L6DCR4_MAIZE/tr|C0P530|C0P530_MAIZE/tr|C0PHP3|C0PHP3_MAIZE/tr|Q6B7Q9|Q6B7Q9_MAIZE		4	0		0	2	MASCOT		T
	YAS202409180088-1_BM6,32547	K.ESTTIVGDGSTQEEVTKR.V	1936.95	-0.00371	3	1	58.13	0	0.000224	0|0	tr|A0A1D6H8S2|A0A1D6H8S2_MAIZE/tr|A0A1D6LYJ7|A0A1D6LYJ7_MAIZE/tr|A0A1D6NWP6|A0A1D6NWP6_MAIZE/tr|A0A1D6P4L2|A0A1D6P4L2_MAIZE/tr|A0A1D6QNK1|A0A1D6QNK1_MAIZE/tr|A0A3L6DCR4|A0A3L6DCR4_MAIZE/tr|C0P530|C0P530_MAIZE/tr|C0PHP3|C0PHP3_MAIZE/tr|Q6B7Q9|Q6B7Q9_MAIZE		4.41	1		0	2	MASCOT		T
	YAS202409180088-1_BM6,33450	K.ESTTIVGDGSTQEEVTKR.V	1936.95	-0.00356	3	1	50.58	0	0.00128	0|0	tr|A0A1D6H8S2|A0A1D6H8S2_MAIZE/tr|A0A1D6LYJ7|A0A1D6LYJ7_MAIZE/tr|A0A1D6NWP6|A0A1D6NWP6_MAIZE/tr|A0A1D6P4L2|A0A1D6P4L2_MAIZE/tr|A0A1D6QNK1|A0A1D6QNK1_MAIZE/tr|A0A3L6DCR4|A0A3L6DCR4_MAIZE/tr|C0P530|C0P530_MAIZE/tr|C0PHP3|C0PHP3_MAIZE/tr|Q6B7Q9|Q6B7Q9_MAIZE		4.41	1		0	2	MASCOT		T
	YAS202409180088-1_BM6,30657	K.GVVTLEEGK.S	931.509	0.00068	2	1	36.77	0	0.054	0|0	tr|A0A1D6NWP6|A0A1D6NWP6_MAIZE/tr|A0A3L6DCR4|A0A3L6DCR4_MAIZE/tr|C0P530|C0P530_MAIZE/tr|C0PHP3|C0PHP3_MAIZE/tr|Q6B7Q9|Q6B7Q9_MAIZE		4.53	0		0	2	MASCOT		T
	YAS202409180088-1_BM6,57702	K.LADLVGVTLGPK.G	1182.71	-0.00305	2	1	69.96	0	4.99e-06	0|0	tr|A0A1D6LJS9|A0A1D6LJS9_MAIZE/tr|A0A1D6NWP6|A0A1D6NWP6_MAIZE/tr|A0A1D6QV85|A0A1D6QV85_MAIZE/tr|A0A3L6DCR4|A0A3L6DCR4_MAIZE/tr|A0A3L6EER7|A0A3L6EER7_MAIZE/tr|A0A3L6EXQ7|A0A3L6EXQ7_MAIZE/tr|B6SH83|B6SH83_MAIZE/tr|B6THN2|B6THN2_MAIZE/tr|C0P530|C0P530_MAIZE/tr|C0PHP3|C0PHP3_MAIZE/tr|K7UGR2|K7UGR2_MAIZE		5.84	0		0	2	MASCOT		T
	YAS202409180088-1_BM6,57268	K.LAGGVAVIQVGAQTETELK.E	1884.04	0.00304	3	1	43.04	0	0.00488	0|0	tr|A0A1D6H8S2|A0A1D6H8S2_MAIZE/tr|A0A1D6LJS9|A0A1D6LJS9_MAIZE/tr|A0A1D6LYJ7|A0A1D6LYJ7_MAIZE/tr|A0A1D6NWP6|A0A1D6NWP6_MAIZE/tr|A0A1D6QNK1|A0A1D6QNK1_MAIZE/tr|A0A3L6DCR4|A0A3L6DCR4_MAIZE/tr|A0A3L6EER7|A0A3L6EER7_MAIZE/tr|C0P530|C0P530_MAIZE/tr|C0PHP3|C0PHP3_MAIZE/tr|Q6B7Q9|Q6B7Q9_MAIZE		4.53	0		0	2	MASCOT		T
	YAS202409180088-1_BM6,42545	K.LLLVDK.K	700.46	0.00108	2	1	37.62	0	0.0231	0|0	tr|A0A1D6LJS9|A0A1D6LJS9_MAIZE/tr|A0A1D6NWP6|A0A1D6NWP6_MAIZE/tr|A0A1D6QV85|A0A1D6QV85_MAIZE/tr|A0A3L6DCR4|A0A3L6DCR4_MAIZE/tr|A0A3L6EER7|A0A3L6EER7_MAIZE/tr|A0A3L6EXQ7|A0A3L6EXQ7_MAIZE/tr|B6SH83|B6SH83_MAIZE/tr|B6THN2|B6THN2_MAIZE/tr|C0P530|C0P530_MAIZE/tr|C0PHP3|C0PHP3_MAIZE/tr|K7UGR2|K7UGR2_MAIZE/tr|Q6B7Q9|Q6B7Q9_MAIZE		5.84	0		0	2	MASCOT		T
	YAS202409180088-1_BM6,43050	K.LLLVDK.K	700.46	0.00122	2	1	20.2	0	1.27	0|0	tr|A0A1D6LJS9|A0A1D6LJS9_MAIZE/tr|A0A1D6NWP6|A0A1D6NWP6_MAIZE/tr|A0A1D6QV85|A0A1D6QV85_MAIZE/tr|A0A3L6DCR4|A0A3L6DCR4_MAIZE/tr|A0A3L6EER7|A0A3L6EER7_MAIZE/tr|A0A3L6EXQ7|A0A3L6EXQ7_MAIZE/tr|B6SH83|B6SH83_MAIZE/tr|B6THN2|B6THN2_MAIZE/tr|C0P530|C0P530_MAIZE/tr|C0PHP3|C0PHP3_MAIZE/tr|K7UGR2|K7UGR2_MAIZE/tr|Q6B7Q9|Q6B7Q9_MAIZE		5.84	0		0	2	MASCOT		T
	YAS202409180088-1_BM6,43575	K.LLLVDK.K	700.46	0.00088	2	1	35.08	0	0.0414	0|0	tr|A0A1D6LJS9|A0A1D6LJS9_MAIZE/tr|A0A1D6NWP6|A0A1D6NWP6_MAIZE/tr|A0A1D6QV85|A0A1D6QV85_MAIZE/tr|A0A3L6DCR4|A0A3L6DCR4_MAIZE/tr|A0A3L6EER7|A0A3L6EER7_MAIZE/tr|A0A3L6EXQ7|A0A3L6EXQ7_MAIZE/tr|B6SH83|B6SH83_MAIZE/tr|B6THN2|B6THN2_MAIZE/tr|C0P530|C0P530_MAIZE/tr|C0PHP3|C0PHP3_MAIZE/tr|K7UGR2|K7UGR2_MAIZE/tr|Q6B7Q9|Q6B7Q9_MAIZE		5.84	0		0	2	MASCOT		T
	YAS202409180088-1_BM6,8981	K.LQTGVNK.L	759.436	0.00028	2	1	46.15	0	0.00629	0|0	tr|A0A1D6LJS9|A0A1D6LJS9_MAIZE/tr|A0A1D6NWP6|A0A1D6NWP6_MAIZE/tr|A0A3L6DCR4|A0A3L6DCR4_MAIZE/tr|A0A3L6EER7|A0A3L6EER7_MAIZE/tr|C0P530|C0P530_MAIZE/tr|C0PHP3|C0PHP3_MAIZE		8.75	0		0	2	MASCOT		T
	YAS202409180088-1_BM6,42884	K.LRVEDALNATK.A ! K.LRVEDALNATK.V	1229.68	0.00156	3	1	25.73	0	0.48	0|0	tr|A0A1D6LJS9|A0A1D6LJS9_MAIZE/tr|A0A1D6NWP6|A0A1D6NWP6_MAIZE/tr|A0A3L6DCR4|A0A3L6DCR4_MAIZE/tr|A0A3L6EER7|A0A3L6EER7_MAIZE/tr|A0A3L6EXQ7|A0A3L6EXQ7_MAIZE/tr|B6SH83|B6SH83_MAIZE/tr|B6THN2|B6THN2_MAIZE/tr|C0P530|C0P530_MAIZE/tr|C0PHP3|C0PHP3_MAIZE/tr|K7UGR2|K7UGR2_MAIZE/tr|Q6B7Q9|Q6B7Q9_MAIZE ! tr|A0A1D6QV85|A0A1D6QV85_MAIZE		6.07	1		0	2	MASCOT		T
	YAS202409180088-1_BM6,43111	K.LRVEDALNATK.A ! K.LRVEDALNATK.V	1229.68	0.00067	2	1	39.59	0	0.0198	0|0	tr|A0A1D6LJS9|A0A1D6LJS9_MAIZE/tr|A0A1D6NWP6|A0A1D6NWP6_MAIZE/tr|A0A3L6DCR4|A0A3L6DCR4_MAIZE/tr|A0A3L6EER7|A0A3L6EER7_MAIZE/tr|A0A3L6EXQ7|A0A3L6EXQ7_MAIZE/tr|B6SH83|B6SH83_MAIZE/tr|B6THN2|B6THN2_MAIZE/tr|C0P530|C0P530_MAIZE/tr|C0PHP3|C0PHP3_MAIZE/tr|K7UGR2|K7UGR2_MAIZE/tr|Q6B7Q9|Q6B7Q9_MAIZE ! tr|A0A1D6QV85|A0A1D6QV85_MAIZE		6.07	1		0	2	MASCOT		T
	YAS202409180088-1_BM6,9960	K.M*TAEYENCK.L	1161.46	-0.00088	2	1	38.73	0	0.000576	0|0	tr|A0A1D6NWP6|A0A1D6NWP6_MAIZE/tr|A0A3L6DCR4|A0A3L6DCR4_MAIZE/tr|C0P530|C0P530_MAIZE/tr|C0PHP3|C0PHP3_MAIZE/tr|Q6B7Q9|Q6B7Q9_MAIZE		4.53	0	15.994919 Oxidation (M)	0	2	MASCOT		T
	YAS202409180088-1_BM6,16686	K.MTAEYENCK.L	1145.46	-0.00098	2	1	24.58	0	0.0754	0|0	tr|A0A1D6NWP6|A0A1D6NWP6_MAIZE/tr|A0A3L6DCR4|A0A3L6DCR4_MAIZE/tr|C0P530|C0P530_MAIZE/tr|C0PHP3|C0PHP3_MAIZE/tr|Q6B7Q9|Q6B7Q9_MAIZE		4.53	0		0	2	MASCOT		T
	YAS202409180088-1_BM6,22346	K.NAGVNGSVVTEK.V	1174.61	-0.00122	2	1	49.8	0	0.00186	0|0	tr|A0A1D6LJS9|A0A1D6LJS9_MAIZE/tr|A0A1D6NWP6|A0A1D6NWP6_MAIZE/tr|A0A1D6QV85|A0A1D6QV85_MAIZE/tr|A0A3L6DCR4|A0A3L6DCR4_MAIZE/tr|A0A3L6EER7|A0A3L6EER7_MAIZE/tr|A0A3L6EXQ7|A0A3L6EXQ7_MAIZE/tr|B6SH83|B6SH83_MAIZE/tr|B6THN2|B6THN2_MAIZE/tr|C0P530|C0P530_MAIZE/tr|C0PHP3|C0PHP3_MAIZE/tr|K7UGR2|K7UGR2_MAIZE/tr|Q6B7Q9|Q6B7Q9_MAIZE		6	0		0	2	MASCOT		T
	YAS202409180088-1_BM6,56021	K.NLIEAAEQEYEKEK.L	1693.83	-0.00208	2	1	81.38	0	3.34e-06	0|0	tr|A0A1D6H8S2|A0A1D6H8S2_MAIZE/tr|A0A1D6LJS9|A0A1D6LJS9_MAIZE/tr|A0A1D6LYJ7|A0A1D6LYJ7_MAIZE/tr|A0A1D6NWP6|A0A1D6NWP6_MAIZE/tr|A0A1D6P4L2|A0A1D6P4L2_MAIZE/tr|A0A3L6DCR4|A0A3L6DCR4_MAIZE/tr|A0A3L6EER7|A0A3L6EER7_MAIZE/tr|C0P530|C0P530_MAIZE/tr|C0PHP3|C0PHP3_MAIZE/tr|Q6B7Q9|Q6B7Q9_MAIZE		4.33	1		0	2	MASCOT		T
	YAS202409180088-1_BM6,60506	K.TNDLAGDGTTTSVVLAQGLIAEGVK.V	2430.27	-0.00778	3	1	85.58	0	3.5e-07	0|0	tr|A0A1D6LJS9|A0A1D6LJS9_MAIZE/tr|A0A1D6NWP6|A0A1D6NWP6_MAIZE/tr|A0A3L6DCR4|A0A3L6DCR4_MAIZE/tr|A0A3L6EER7|A0A3L6EER7_MAIZE/tr|C0P530|C0P530_MAIZE/tr|C0PHP3|C0PHP3_MAIZE		4.03	0		0	2	MASCOT		T
	YAS202409180088-1_BM6,60507	K.TNDLAGDGTTTSVVLAQGLIAEGVK.V	2430.27	-0.00778	2	1	150.59	0	1.11e-13	0|0	tr|A0A1D6LJS9|A0A1D6LJS9_MAIZE/tr|A0A1D6NWP6|A0A1D6NWP6_MAIZE/tr|A0A3L6DCR4|A0A3L6DCR4_MAIZE/tr|A0A3L6EER7|A0A3L6EER7_MAIZE/tr|C0P530|C0P530_MAIZE/tr|C0PHP3|C0PHP3_MAIZE		4.03	0		0	2	MASCOT		T
	YAS202409180088-1_BM6,61320	K.TQYLDDIAILTGATVIR.D	1863.02	-0.00551	2	1	55.24	0	0.00029	0|0	tr|A0A1D6HFQ3|A0A1D6HFQ3_MAIZE/tr|A0A1D6LJS9|A0A1D6LJS9_MAIZE/tr|A0A1D6LYJ7|A0A1D6LYJ7_MAIZE/tr|A0A1D6NWP6|A0A1D6NWP6_MAIZE/tr|A0A1D6QNK1|A0A1D6QNK1_MAIZE/tr|A0A3L6DCR4|A0A3L6DCR4_MAIZE/tr|A0A3L6EER7|A0A3L6EER7_MAIZE/tr|A0A804U8V1|A0A804U8V1_MAIZE/tr|C0P530|C0P530_MAIZE/tr|C0PHP3|C0PHP3_MAIZE/tr|Q6B7Q9|Q6B7Q9_MAIZE		4.21	0		0	2	MASCOT		T
	YAS202409180088-1_BM6,37063	K.VDAIKDTLENDEQK.V	1617.8	0.00297	2	1	67.04	0	2.6e-05	0|0	tr|A0A1D6LJS9|A0A1D6LJS9_MAIZE/tr|A0A1D6NWP6|A0A1D6NWP6_MAIZE/tr|A0A3L6DCR4|A0A3L6DCR4_MAIZE/tr|A0A3L6EER7|A0A3L6EER7_MAIZE/tr|C0P530|C0P530_MAIZE/tr|C0PHP3|C0PHP3_MAIZE/tr|Q6B7Q9|Q6B7Q9_MAIZE		4.11	1		0	2	MASCOT		T
	YAS202409180088-1_BM6,23836	K.VGAEIVR.R ! K.VGAEIVR.K	743.441	0.00068	2	1	44.88	0	0.00608	0|0	tr|A0A1D6LJS9|A0A1D6LJS9_MAIZE/tr|A0A1D6NWP6|A0A1D6NWP6_MAIZE/tr|A0A3L6DCR4|A0A3L6DCR4_MAIZE/tr|A0A3L6EER7|A0A3L6EER7_MAIZE/tr|C0P530|C0P530_MAIZE/tr|C0PHP3|C0PHP3_MAIZE/tr|Q6B7Q9|Q6B7Q9_MAIZE ! tr|A0A1D6QV85|A0A1D6QV85_MAIZE/tr|A0A3L6EXQ7|A0A3L6EXQ7_MAIZE/tr|B6SH83|B6SH83_MAIZE/tr|B6THN2|B6THN2_MAIZE/tr|K7UGR2|K7UGR2_MAIZE		5.97	0		0	2	MASCOT		T
	YAS202409180088-1_BM6,44462	K.VVAAGANPVQITR.G	1295.74	-0.00185	2	1	27.38	0	0.125	0|0	tr|A0A1D6LJS9|A0A1D6LJS9_MAIZE/tr|A0A1D6NWP6|A0A1D6NWP6_MAIZE/tr|A0A1D6QV85|A0A1D6QV85_MAIZE/tr|A0A3L6DCR4|A0A3L6DCR4_MAIZE/tr|A0A3L6EER7|A0A3L6EER7_MAIZE/tr|A0A3L6EXQ7|A0A3L6EXQ7_MAIZE/tr|B6SH83|B6SH83_MAIZE/tr|B6THN2|B6THN2_MAIZE/tr|C0P530|C0P530_MAIZE/tr|C0PHP3|C0PHP3_MAIZE/tr|K7UGR2|K7UGR2_MAIZE		9.72	0		0	2	MASCOT		T
	YAS202409180088-1_BM6,44980	K.VVAAGANPVQITR.G	1295.74	-0.00141	2	1	54	0	0.000272	0|0	tr|A0A1D6LJS9|A0A1D6LJS9_MAIZE/tr|A0A1D6NWP6|A0A1D6NWP6_MAIZE/tr|A0A1D6QV85|A0A1D6QV85_MAIZE/tr|A0A3L6DCR4|A0A3L6DCR4_MAIZE/tr|A0A3L6EER7|A0A3L6EER7_MAIZE/tr|A0A3L6EXQ7|A0A3L6EXQ7_MAIZE/tr|B6SH83|B6SH83_MAIZE/tr|B6THN2|B6THN2_MAIZE/tr|C0P530|C0P530_MAIZE/tr|C0PHP3|C0PHP3_MAIZE/tr|K7UGR2|K7UGR2_MAIZE		9.72	0		0	2	MASCOT		T
	YAS202409180088-1_BM6,45521	K.VVAAGANPVQITR.G	1295.74	0.0018	2	1	43.28	0	0.00325	0|0	tr|A0A1D6LJS9|A0A1D6LJS9_MAIZE/tr|A0A1D6NWP6|A0A1D6NWP6_MAIZE/tr|A0A1D6QV85|A0A1D6QV85_MAIZE/tr|A0A3L6DCR4|A0A3L6DCR4_MAIZE/tr|A0A3L6EER7|A0A3L6EER7_MAIZE/tr|A0A3L6EXQ7|A0A3L6EXQ7_MAIZE/tr|B6SH83|B6SH83_MAIZE/tr|B6THN2|B6THN2_MAIZE/tr|C0P530|C0P530_MAIZE/tr|C0PHP3|C0PHP3_MAIZE/tr|K7UGR2|K7UGR2_MAIZE		9.72	0		0	2	MASCOT		T
	YAS202409180088-1_BM6,58186	K.YGYNAATGQYEDLM*AAGIIDPTK.V	2478.15	-0.00468	2	1	113.61	0	4.56e-10	0|0	tr|A0A1D6LJS9|A0A1D6LJS9_MAIZE/tr|A0A1D6NWP6|A0A1D6NWP6_MAIZE/tr|A0A3L6DCR4|A0A3L6DCR4_MAIZE/tr|A0A3L6EER7|A0A3L6EER7_MAIZE/tr|C0P530|C0P530_MAIZE/tr|C0PHP3|C0PHP3_MAIZE/tr|Q6B7Q9|Q6B7Q9_MAIZE		4.03	0	15.994919 Oxidation (M)	0	2	MASCOT		T
	YAS202409180088-1_BM6,40591	R.ALSYPLK.L	791.466	-7e-05	2	1	38.17	0	0.0164	0|0	tr|A0A1D6LJS9|A0A1D6LJS9_MAIZE/tr|A0A1D6NWP6|A0A1D6NWP6_MAIZE/tr|A0A3L6DCR4|A0A3L6DCR4_MAIZE/tr|A0A3L6EER7|A0A3L6EER7_MAIZE/tr|C0P530|C0P530_MAIZE/tr|C0PHP3|C0PHP3_MAIZE/tr|Q6B7Q9|Q6B7Q9_MAIZE		8.63	0		0	2	MASCOT		T
	YAS202409180088-1_BM6,19884	R.CCLEHAASVAK.T	1245.57	0.00462	2	1	34.22	0	0.021	0|0	tr|A0A1D6LJS8|A0A1D6LJS8_MAIZE/tr|A0A1D6LJS9|A0A1D6LJS9_MAIZE/tr|A0A1D6NWP6|A0A1D6NWP6_MAIZE/tr|A0A1D6QV85|A0A1D6QV85_MAIZE/tr|A0A3L6DCR4|A0A3L6DCR4_MAIZE/tr|A0A3L6EER7|A0A3L6EER7_MAIZE/tr|A0A3L6EXQ7|A0A3L6EXQ7_MAIZE/tr|B6SH83|B6SH83_MAIZE/tr|B6THN2|B6THN2_MAIZE/tr|C0P530|C0P530_MAIZE/tr|C0PHP3|C0PHP3_MAIZE/tr|K7UGR2|K7UGR2_MAIZE/tr|Q6B7Q9|Q6B7Q9_MAIZE		6.73	0		0	2	MASCOT		T
	YAS202409180088-1_BM6,49444	R.DEVGLSLDK.A	975.499	0.00517	2	1	32	0	0.129	0|0	tr|A0A1D6H8S2|A0A1D6H8S2_MAIZE/tr|A0A1D6HFQ3|A0A1D6HFQ3_MAIZE/tr|A0A1D6LJS9|A0A1D6LJS9_MAIZE/tr|A0A1D6LYJ7|A0A1D6LYJ7_MAIZE/tr|A0A1D6NWP6|A0A1D6NWP6_MAIZE/tr|A0A1D6P4L2|A0A1D6P4L2_MAIZE/tr|A0A1D6QNK1|A0A1D6QNK1_MAIZE/tr|A0A3L6DCR4|A0A3L6DCR4_MAIZE/tr|A0A3L6EER7|A0A3L6EER7_MAIZE/tr|A0A804U8V1|A0A804U8V1_MAIZE/tr|C0P530|C0P530_MAIZE/tr|C0PHP3|C0PHP3_MAIZE/tr|Q6B7Q9|Q6B7Q9_MAIZE		4.03	0		0	2	MASCOT		T
	YAS202409180088-1_BM6,62014	R.DLINVLEEAIR.G	1284.72	-0.00224	3	1	28.49	0	0.185	0|0	tr|A0A1D6HFQ3|A0A1D6HFQ3_MAIZE/tr|A0A1D6LJS9|A0A1D6LJS9_MAIZE/tr|A0A1D6NWP6|A0A1D6NWP6_MAIZE/tr|A0A3L6EER7|A0A3L6EER7_MAIZE/tr|A0A804U8V1|A0A804U8V1_MAIZE/tr|C0P530|C0P530_MAIZE/tr|C0PHP3|C0PHP3_MAIZE/tr|Q6B7Q9|Q6B7Q9_MAIZE		4.14	0		0	2	MASCOT		T
	YAS202409180088-1_BM6,63307	R.GAYPILIIAEDIEQEALATLVVNK.L	2583.43	-0.00721	3	1	81.04	0	4.27e-07	0|0	tr|A0A1D6HFQ3|A0A1D6HFQ3_MAIZE/tr|A0A1D6NWP6|A0A1D6NWP6_MAIZE/tr|A0A3L6DCR4|A0A3L6DCR4_MAIZE/tr|A0A804U8V1|A0A804U8V1_MAIZE/tr|C0P530|C0P530_MAIZE/tr|C0PHP3|C0PHP3_MAIZE/tr|Q6B7Q9|Q6B7Q9_MAIZE		4	0		0	2	MASCOT		T
	YAS202409180088-1_BM6,56469	R.GYISPYFVTDSEK.M	1505.72	-0.00172	2	1	57.63	0	0.000208	0|0	tr|A0A1D6LJS9|A0A1D6LJS9_MAIZE/tr|A0A1D6NWP6|A0A1D6NWP6_MAIZE/tr|A0A1D6QV85|A0A1D6QV85_MAIZE/tr|A0A3L6DCR4|A0A3L6DCR4_MAIZE/tr|A0A3L6EER7|A0A3L6EER7_MAIZE/tr|A0A3L6EXQ7|A0A3L6EXQ7_MAIZE/tr|B6SH83|B6SH83_MAIZE/tr|B6THN2|B6THN2_MAIZE/tr|C0P530|C0P530_MAIZE/tr|C0PHP3|C0PHP3_MAIZE/tr|K7UGR2|K7UGR2_MAIZE/tr|Q6B7Q9|Q6B7Q9_MAIZE		4.37	0		0	2	MASCOT		T
	YAS202409180088-1_BM6,21547	R.KGVVTLEEGK.S	1059.6	-0.00093	3	1	37.51	0	0.0292	0|0	tr|A0A1D6NWP6|A0A1D6NWP6_MAIZE/tr|A0A3L6DCR4|A0A3L6DCR4_MAIZE/tr|C0P530|C0P530_MAIZE/tr|C0PHP3|C0PHP3_MAIZE/tr|Q6B7Q9|Q6B7Q9_MAIZE		6.14	1		0	2	MASCOT		T
	YAS202409180088-1_BM6,21589	R.KGVVTLEEGK.S	1059.6	-4e-05	2	1	78.84	0	2.29e-06	0|0	tr|A0A1D6NWP6|A0A1D6NWP6_MAIZE/tr|A0A3L6DCR4|A0A3L6DCR4_MAIZE/tr|C0P530|C0P530_MAIZE/tr|C0PHP3|C0PHP3_MAIZE/tr|Q6B7Q9|Q6B7Q9_MAIZE		6.14	1		0	2	MASCOT		T
	YAS202409180088-1_BM6,33748	R.KGVVTLEEGK.S	1059.6	-0.00556	2	1	49.09	0	0.0021	0|0	tr|A0A1D6NWP6|A0A1D6NWP6_MAIZE/tr|A0A3L6DCR4|A0A3L6DCR4_MAIZE/tr|C0P530|C0P530_MAIZE/tr|C0PHP3|C0PHP3_MAIZE/tr|Q6B7Q9|Q6B7Q9_MAIZE		6.14	1		0	2	MASCOT		T
	YAS202409180088-1_BM6,60418	R.KTQYLDDIAILTGATVIR.D	1991.12	-0.00211	3	1	58.47	0	0.000106	0|0	tr|A0A1D6HFQ3|A0A1D6HFQ3_MAIZE/tr|A0A1D6LJS9|A0A1D6LJS9_MAIZE/tr|A0A1D6LYJ7|A0A1D6LYJ7_MAIZE/tr|A0A1D6NWP6|A0A1D6NWP6_MAIZE/tr|A0A1D6QNK1|A0A1D6QNK1_MAIZE/tr|A0A3L6DCR4|A0A3L6DCR4_MAIZE/tr|A0A3L6EER7|A0A3L6EER7_MAIZE/tr|A0A804U8V1|A0A804U8V1_MAIZE/tr|C0P530|C0P530_MAIZE/tr|C0PHP3|C0PHP3_MAIZE/tr|Q6B7Q9|Q6B7Q9_MAIZE		5.96	1		0	2	MASCOT		T
	YAS202409180088-1_BM6,60431	R.KTQYLDDIAILTGATVIR.D	1991.12	-0.00211	2	1	111.15	0	5.72e-10	0|0	tr|A0A1D6HFQ3|A0A1D6HFQ3_MAIZE/tr|A0A1D6LJS9|A0A1D6LJS9_MAIZE/tr|A0A1D6LYJ7|A0A1D6LYJ7_MAIZE/tr|A0A1D6NWP6|A0A1D6NWP6_MAIZE/tr|A0A1D6QNK1|A0A1D6QNK1_MAIZE/tr|A0A3L6DCR4|A0A3L6DCR4_MAIZE/tr|A0A3L6EER7|A0A3L6EER7_MAIZE/tr|A0A804U8V1|A0A804U8V1_MAIZE/tr|C0P530|C0P530_MAIZE/tr|C0PHP3|C0PHP3_MAIZE/tr|Q6B7Q9|Q6B7Q9_MAIZE		5.96	1		0	2	MASCOT		T
	YAS202409180088-1_BM6,18166	R.NVVLESK.Y	788.451	-1e-05	2	1	30.08	0	0.276	0|0	tr|A0A1D6LJS9|A0A1D6LJS9_MAIZE/tr|A0A1D6NWP6|A0A1D6NWP6_MAIZE/tr|A0A1D6QV85|A0A1D6QV85_MAIZE/tr|A0A3L6DCR4|A0A3L6DCR4_MAIZE/tr|A0A3L6EER7|A0A3L6EER7_MAIZE/tr|A0A3L6EXQ7|A0A3L6EXQ7_MAIZE/tr|B6SH83|B6SH83_MAIZE/tr|B6THN2|B6THN2_MAIZE/tr|C0P530|C0P530_MAIZE/tr|C0PHP3|C0PHP3_MAIZE/tr|K7UGR2|K7UGR2_MAIZE		6	0		0	2	MASCOT		T
	YAS202409180088-1_BM6,61061	R.SSENFLYVVEGMQFDR.G ! K.SSENFLYVVEGMQFDR.G	1920.88	-0.00111	2	1	74.15	0	2.88e-06	0|0	tr|A0A1D6LJS9|A0A1D6LJS9_MAIZE/tr|A0A3L6EER7|A0A3L6EER7_MAIZE ! tr|A0A1D6NWP6|A0A1D6NWP6_MAIZE/tr|A0A3L6DCR4|A0A3L6DCR4_MAIZE/tr|C0P530|C0P530_MAIZE/tr|C0PHP3|C0PHP3_MAIZE/tr|Q6B7Q9|Q6B7Q9_MAIZE		4.14	0		0	2	MASCOT		T
	YAS202409180088-1_BM6,61085	R.SSENFLYVVEGMQFDR.G ! K.SSENFLYVVEGMQFDR.G	1920.88	-0.00465	3	1	31.49	0	0.0568	0|0	tr|A0A1D6LJS9|A0A1D6LJS9_MAIZE/tr|A0A3L6EER7|A0A3L6EER7_MAIZE ! tr|A0A1D6NWP6|A0A1D6NWP6_MAIZE/tr|A0A3L6DCR4|A0A3L6DCR4_MAIZE/tr|C0P530|C0P530_MAIZE/tr|C0PHP3|C0PHP3_MAIZE/tr|Q6B7Q9|Q6B7Q9_MAIZE		4.14	0		0	2	MASCOT		T
	YAS202409180088-1_BM6,19930	R.VEDALNATK.A ! R.VEDALNATK.V	960.5	-0.00095	2	1	62.26	0	0.000124	0|0	tr|A0A1D6LJS9|A0A1D6LJS9_MAIZE/tr|A0A1D6NWP6|A0A1D6NWP6_MAIZE/tr|A0A3L6DCR4|A0A3L6DCR4_MAIZE/tr|A0A3L6EER7|A0A3L6EER7_MAIZE/tr|A0A3L6EXQ7|A0A3L6EXQ7_MAIZE/tr|B6SH83|B6SH83_MAIZE/tr|B6THN2|B6THN2_MAIZE/tr|C0P530|C0P530_MAIZE/tr|C0PHP3|C0PHP3_MAIZE/tr|K7UGR2|K7UGR2_MAIZE/tr|Q6B7Q9|Q6B7Q9_MAIZE ! tr|A0A1D6QV85|A0A1D6QV85_MAIZE		4.37	0		0	2	MASCOT		T
	YAS202409180088-1_BM6,20631	R.VEDALNATK.A ! R.VEDALNATK.V	960.5	-0.00817	2	1	24.52	0	0.751	0|0	tr|A0A1D6LJS9|A0A1D6LJS9_MAIZE/tr|A0A1D6NWP6|A0A1D6NWP6_MAIZE/tr|A0A3L6DCR4|A0A3L6DCR4_MAIZE/tr|A0A3L6EER7|A0A3L6EER7_MAIZE/tr|A0A3L6EXQ7|A0A3L6EXQ7_MAIZE/tr|B6SH83|B6SH83_MAIZE/tr|B6THN2|B6THN2_MAIZE/tr|C0P530|C0P530_MAIZE/tr|C0PHP3|C0PHP3_MAIZE/tr|K7UGR2|K7UGR2_MAIZE/tr|Q6B7Q9|Q6B7Q9_MAIZE ! tr|A0A1D6QV85|A0A1D6QV85_MAIZE		4.37	0		0	2	MASCOT		T
$8-1	tr|C0P5Y3|C0P5Y3_MAIZE 5-methyltetrahydropteroyltriglutamate--homocysteine S-methyltransferase OS=Zea mays OX=4577 GN=541942 PE=1 SV=1	44	29	0.4086	84491.4	5.54
$8-2	tr|A0A317Y088|A0A317Y088_MAIZE 5-methyltetrahydropteroyltriglutamate--homocysteine S-methyltransferase (Fragment) OS=Zea mays OX=4577 GN=Zm00014a_037403 PE=3 SV=1	44	29	0.3917	87738.3	5.67
$8-3	tr|A0A317Y087|A0A317Y087_MAIZE 5-methyltetrahydropteroyltriglutamate--homocysteine S-methyltransferase OS=Zea mays OX=4577 GN=Zm00014a_037403 PE=3 SV=1	44	29	0.4086	84505.5	5.54
	YAS202409180088-1_BM6,61419	K.AAGASWIQFDEPTLVLDLDSDK.L	2391.17	-0.00052	2	1	89.26	0	1.97e-07	0|0	tr|A0A1D6KGM2|A0A1D6KGM2_MAIZE/tr|A0A317Y087|A0A317Y087_MAIZE/tr|A0A317Y088|A0A317Y088_MAIZE/tr|A0A804LS42|A0A804LS42_MAIZE/tr|A0A804LS45|A0A804LS45_MAIZE/tr|A0A804LS47|A0A804LS47_MAIZE/tr|C0P5Y3|C0P5Y3_MAIZE/tr|Q8W529|Q8W529_MAIZE/tr|A0A1D6KGM3|A0A1D6KGM3_MAIZE		3.71	0		0	2	MASCOT		T
	YAS202409180088-1_BM6,61437	K.AAGASWIQFDEPTLVLDLDSDK.L	2391.17	-0.00301	3	1	43.04	0	0.00819	0|0	tr|A0A1D6KGM2|A0A1D6KGM2_MAIZE/tr|A0A317Y087|A0A317Y087_MAIZE/tr|A0A317Y088|A0A317Y088_MAIZE/tr|A0A804LS42|A0A804LS42_MAIZE/tr|A0A804LS45|A0A804LS45_MAIZE/tr|A0A804LS47|A0A804LS47_MAIZE/tr|C0P5Y3|C0P5Y3_MAIZE/tr|Q8W529|Q8W529_MAIZE/tr|A0A1D6KGM3|A0A1D6KGM3_MAIZE		3.71	0		0	2	MASCOT		T
	YAS202409180088-1_BM6,58425	K.AEHAFYLDWAVHSFR.I	1848.88	-0.00263	4	1	38.57	0	0.0207	0|0	tr|A0A1D6KGM2|A0A1D6KGM2_MAIZE/tr|A0A317Y087|A0A317Y087_MAIZE/tr|A0A317Y088|A0A317Y088_MAIZE/tr|A0A804LS42|A0A804LS42_MAIZE/tr|A0A804LS44|A0A804LS44_MAIZE/tr|A0A804LS45|A0A804LS45_MAIZE/tr|A0A804LS47|A0A804LS47_MAIZE/tr|C0P5Y3|C0P5Y3_MAIZE/tr|Q8W529|Q8W529_MAIZE/tr|A0A1D6KGM6|A0A1D6KGM6_MAIZE/tr|B4G1T4|B4G1T4_MAIZE		6	0		0	2	MASCOT		T
	YAS202409180088-1_BM6,58435	K.AEHAFYLDWAVHSFR.I	1848.88	-0.00264	3	1	46.91	0	0.00302	0|0	tr|A0A1D6KGM2|A0A1D6KGM2_MAIZE/tr|A0A317Y087|A0A317Y087_MAIZE/tr|A0A317Y088|A0A317Y088_MAIZE/tr|A0A804LS42|A0A804LS42_MAIZE/tr|A0A804LS44|A0A804LS44_MAIZE/tr|A0A804LS45|A0A804LS45_MAIZE/tr|A0A804LS47|A0A804LS47_MAIZE/tr|C0P5Y3|C0P5Y3_MAIZE/tr|Q8W529|Q8W529_MAIZE/tr|A0A1D6KGM6|A0A1D6KGM6_MAIZE/tr|B4G1T4|B4G1T4_MAIZE		6	0		0	2	MASCOT		T
	YAS202409180088-1_BM6,51954	K.ALAGQKDEAYFAANAAAQASR.K ! K.ALAGQKDEAYFAANAAAQASR.R	2124.05	-0.00424	3	1	60.11	0	0.000148	0|0	tr|A0A1D6KGM2|A0A1D6KGM2_MAIZE/tr|A0A317Y087|A0A317Y087_MAIZE/tr|A0A317Y088|A0A317Y088_MAIZE/tr|A0A804LS42|A0A804LS42_MAIZE/tr|A0A804LS44|A0A804LS44_MAIZE/tr|A0A804LS45|A0A804LS45_MAIZE/tr|A0A804LS47|A0A804LS47_MAIZE/tr|C0P5Y3|C0P5Y3_MAIZE/tr|Q8W529|Q8W529_MAIZE/tr|A0A1D6KGM3|A0A1D6KGM3_MAIZE/tr|A0A1D6KGM6|A0A1D6KGM6_MAIZE ! tr|A0A1D6KZ65|A0A1D6KZ65_MAIZE/tr|A0A317Y694|A0A317Y694_MAIZE/tr|A0A804M…		6.11	1		0	2	MASCOT		T
	YAS202409180088-1_BM6,61600	K.ALGVDTVPVLVGPVSYLLLSKPAK.G	2436.45	-0.00632	3	1	39.61	0	0.000946	0|0	tr|A0A1D6KGM2|A0A1D6KGM2_MAIZE/tr|A0A317Y087|A0A317Y087_MAIZE/tr|A0A317Y088|A0A317Y088_MAIZE/tr|A0A804LS42|A0A804LS42_MAIZE/tr|A0A804LS44|A0A804LS44_MAIZE/tr|A0A804LS45|A0A804LS45_MAIZE/tr|A0A804LS47|A0A804LS47_MAIZE/tr|C0P5Y3|C0P5Y3_MAIZE/tr|Q8W529|Q8W529_MAIZE/tr|A0A1D6KGM3|A0A1D6KGM3_MAIZE		8.54	0		0	2	MASCOT		T
	YAS202409180088-1_BM6,5640	K.AVNEYK.E	723.367	0.00077	2	1	25.04	0	0.374	0|0	tr|A0A1D6KGM2|A0A1D6KGM2_MAIZE/tr|A0A317Y087|A0A317Y087_MAIZE/tr|A0A317Y088|A0A317Y088_MAIZE/tr|A0A804LS42|A0A804LS42_MAIZE/tr|A0A804LS44|A0A804LS44_MAIZE/tr|A0A804LS45|A0A804LS45_MAIZE/tr|A0A804LS47|A0A804LS47_MAIZE/tr|C0P5Y3|C0P5Y3_MAIZE/tr|Q8W529|Q8W529_MAIZE/tr|A0A1D6KGM3|A0A1D6KGM3_MAIZE		6.05	0		0	2	MASCOT		T
	YAS202409180088-1_BM6,51095	K.DEAYFAANAAAQASR.K ! K.DEAYFAANAAAQASR.R	1555.71	-0.00063	2	1	83.88	0	3.8e-07	0|0	tr|A0A1D6KGM2|A0A1D6KGM2_MAIZE/tr|A0A317Y087|A0A317Y087_MAIZE/tr|A0A317Y088|A0A317Y088_MAIZE/tr|A0A804LS42|A0A804LS42_MAIZE/tr|A0A804LS44|A0A804LS44_MAIZE/tr|A0A804LS45|A0A804LS45_MAIZE/tr|A0A804LS47|A0A804LS47_MAIZE/tr|C0P5Y3|C0P5Y3_MAIZE/tr|Q8W529|Q8W529_MAIZE/tr|A0A1D6KGM3|A0A1D6KGM3_MAIZE/tr|A0A1D6KGM6|A0A1D6KGM6_MAIZE ! tr|A0A1D6KZ65|A0A1D6KZ65_MAIZE/tr|A0A317Y694|A0A317Y694_MAIZE/tr|A0A804M…		4.37	0		0	2	MASCOT		T
	YAS202409180088-1_BM6,51114	K.DEAYFAANAAAQASR.K ! K.DEAYFAANAAAQASR.R	1555.71	-0.00066	3	1	49.57	0	0.00103	0|0	tr|A0A1D6KGM2|A0A1D6KGM2_MAIZE/tr|A0A317Y087|A0A317Y087_MAIZE/tr|A0A317Y088|A0A317Y088_MAIZE/tr|A0A804LS42|A0A804LS42_MAIZE/tr|A0A804LS44|A0A804LS44_MAIZE/tr|A0A804LS45|A0A804LS45_MAIZE/tr|A0A804LS47|A0A804LS47_MAIZE/tr|C0P5Y3|C0P5Y3_MAIZE/tr|Q8W529|Q8W529_MAIZE/tr|A0A1D6KGM3|A0A1D6KGM3_MAIZE/tr|A0A1D6KGM6|A0A1D6KGM6_MAIZE ! tr|A0A1D6KZ65|A0A1D6KZ65_MAIZE/tr|A0A317Y694|A0A317Y694_MAIZE/tr|A0A804M…		4.37	0		0	2	MASCOT		T
	YAS202409180088-1_BM6,53491	K.DEAYFAANAAAQASR.K ! K.DEAYFAANAAAQASR.R	1555.71	-0.00173	2	1	55.62	0	0.000261	0|0	tr|A0A1D6KGM2|A0A1D6KGM2_MAIZE/tr|A0A317Y087|A0A317Y087_MAIZE/tr|A0A317Y088|A0A317Y088_MAIZE/tr|A0A804LS42|A0A804LS42_MAIZE/tr|A0A804LS44|A0A804LS44_MAIZE/tr|A0A804LS45|A0A804LS45_MAIZE/tr|A0A804LS47|A0A804LS47_MAIZE/tr|C0P5Y3|C0P5Y3_MAIZE/tr|Q8W529|Q8W529_MAIZE/tr|A0A1D6KGM3|A0A1D6KGM3_MAIZE/tr|A0A1D6KGM6|A0A1D6KGM6_MAIZE ! tr|A0A1D6KZ65|A0A1D6KZ65_MAIZE/tr|A0A317Y694|A0A317Y694_MAIZE/tr|A0A804M…		4.37	0		0	2	MASCOT		T
	YAS202409180088-1_BM6,60640	K.EVEDLEAGGIQVIQIDEAALR.E	2268.17	-0.00849	2	1	132.2	0	8.76e-12	0|0	tr|A0A1D6KGM2|A0A1D6KGM2_MAIZE/tr|A0A317Y087|A0A317Y087_MAIZE/tr|A0A317Y088|A0A317Y088_MAIZE/tr|A0A804LS42|A0A804LS42_MAIZE/tr|A0A804LS44|A0A804LS44_MAIZE/tr|A0A804LS45|A0A804LS45_MAIZE/tr|A0A804LS47|A0A804LS47_MAIZE/tr|C0P5Y3|C0P5Y3_MAIZE/tr|A0A1D6KGM6|A0A1D6KGM6_MAIZE/tr|B4G1T4|B4G1T4_MAIZE		3.77	0		0	2	MASCOT		T
	YAS202409180088-1_BM6,60650	K.EVEDLEAGGIQVIQIDEAALR.E	2268.17	-0.00874	3	1	73.92	0	5.89e-06	0|0	tr|A0A1D6KGM2|A0A1D6KGM2_MAIZE/tr|A0A317Y087|A0A317Y087_MAIZE/tr|A0A317Y088|A0A317Y088_MAIZE/tr|A0A804LS42|A0A804LS42_MAIZE/tr|A0A804LS44|A0A804LS44_MAIZE/tr|A0A804LS45|A0A804LS45_MAIZE/tr|A0A804LS47|A0A804LS47_MAIZE/tr|C0P5Y3|C0P5Y3_MAIZE/tr|A0A1D6KGM6|A0A1D6KGM6_MAIZE/tr|B4G1T4|B4G1T4_MAIZE		3.77	0		0	2	MASCOT		T
	YAS202409180088-1_BM6,58280	K.IQEELDIDVLVHGEPER.N ! K.LQEELDIDVLVHGEPER.N	1991.01	-0.00472	3	1	33.32	0	0.0805	0|0	tr|A0A1D6GL75|A0A1D6GL75_MAIZE/tr|A0A1D6GL76|A0A1D6GL76_MAIZE/tr|A0A1D6KZ65|A0A1D6KZ65_MAIZE/tr|A0A317Y694|A0A317Y694_MAIZE/tr|A0A3L6EG21|A0A3L6EG21_MAIZE/tr|A0A804M1R0|A0A804M1R0_MAIZE/tr|B6UF55|B6UF55_MAIZE/tr|B8A1R8|B8A1R8_MAIZE ! tr|A0A1D6KGM2|A0A1D6KGM2_MAIZE/tr|A0A317Y087|A0A317Y087_MAIZE/tr|A0A317Y088|A0A317Y088_MAIZE/tr|A0A804LS42|A0A804LS42_MAIZE/tr|A0A804LS44|A0A804LS44_MAIZE/tr|A0A804L…		4.08	0		0	2	MASCOT		T
	YAS202409180088-1_BM6,52166	K.ISEEEYVTAIK.E	1281.66	-0.00172	2	1	55.76	0	0.000406	0|0	tr|A0A1D6KGM2|A0A1D6KGM2_MAIZE/tr|A0A317Y087|A0A317Y087_MAIZE/tr|A0A317Y088|A0A317Y088_MAIZE/tr|A0A804LS42|A0A804LS42_MAIZE/tr|A0A804LS44|A0A804LS44_MAIZE/tr|A0A804LS45|A0A804LS45_MAIZE/tr|A0A804LS47|A0A804LS47_MAIZE/tr|C0P5Y3|C0P5Y3_MAIZE/tr|Q8W529|Q8W529_MAIZE/tr|A0A1D6KGM6|A0A1D6KGM6_MAIZE		4.25	0		0	2	MASCOT		T
	YAS202409180088-1_BM6,56808	K.ISEEEYVTAIKEEINK.V	1894.96	-0.00341	3	1	27.42	0	0.285	0|0	tr|A0A1D6KGM2|A0A1D6KGM2_MAIZE/tr|A0A317Y087|A0A317Y087_MAIZE/tr|A0A317Y088|A0A317Y088_MAIZE/tr|A0A804LS42|A0A804LS42_MAIZE/tr|A0A804LS44|A0A804LS44_MAIZE/tr|A0A804LS45|A0A804LS45_MAIZE/tr|A0A804LS47|A0A804LS47_MAIZE/tr|C0P5Y3|C0P5Y3_MAIZE/tr|Q8W529|Q8W529_MAIZE/tr|A0A1D6KGM6|A0A1D6KGM6_MAIZE		4.33	1		0	2	MASCOT		T
	YAS202409180088-1_BM6,44928	K.KISEEEYVTAIK.E	1409.75	0.00043	2	1	59.4	0	0.000163	0|0	tr|A0A1D6KGM2|A0A1D6KGM2_MAIZE/tr|A0A317Y087|A0A317Y087_MAIZE/tr|A0A317Y088|A0A317Y088_MAIZE/tr|A0A804LS42|A0A804LS42_MAIZE/tr|A0A804LS44|A0A804LS44_MAIZE/tr|A0A804LS45|A0A804LS45_MAIZE/tr|A0A804LS47|A0A804LS47_MAIZE/tr|C0P5Y3|C0P5Y3_MAIZE/tr|Q8W529|Q8W529_MAIZE/tr|A0A1D6KGM6|A0A1D6KGM6_MAIZE		4.79	1		0	2	MASCOT		T
	YAS202409180088-1_BM6,60617	K.KLNLPILPTTTIGSFPQTVELR.R	2438.4	-0.0042	3	1	53.05	0	0.000107	0|0	tr|A0A1D6KGM2|A0A1D6KGM2_MAIZE/tr|A0A317Y087|A0A317Y087_MAIZE/tr|A0A317Y088|A0A317Y088_MAIZE/tr|A0A804LS42|A0A804LS42_MAIZE/tr|A0A804LS44|A0A804LS44_MAIZE/tr|A0A804LS45|A0A804LS45_MAIZE/tr|A0A804LS47|A0A804LS47_MAIZE/tr|C0P5Y3|C0P5Y3_MAIZE/tr|Q8W529|Q8W529_MAIZE/tr|A0A1D6KGM6|A0A1D6KGM6_MAIZE		8.75	1		0	2	MASCOT		T
	YAS202409180088-1_BM6,15223	K.LDSEIK.S	704.382	0.00069	2	1	31.46	0	0.174	0|0	tr|A0A1D6KGM2|A0A1D6KGM2_MAIZE/tr|A0A317Y087|A0A317Y087_MAIZE/tr|A0A317Y088|A0A317Y088_MAIZE/tr|A0A804LS42|A0A804LS42_MAIZE/tr|A0A804LS44|A0A804LS44_MAIZE/tr|A0A804LS45|A0A804LS45_MAIZE/tr|A0A804LS47|A0A804LS47_MAIZE/tr|C0P5Y3|C0P5Y3_MAIZE/tr|Q8W529|Q8W529_MAIZE/tr|A0A1D6KGM3|A0A1D6KGM3_MAIZE/tr|A0A1D6KGM6|A0A1D6KGM6_MAIZE		4.37	0		0	2	MASCOT		T
	YAS202409180088-1_BM6,54073	K.LLSVFR.E	734.456	0.00021	2	1	41.83	0	0.00358	0|0	tr|A0A1D6GL75|A0A1D6GL75_MAIZE/tr|A0A1D6GL76|A0A1D6GL76_MAIZE/tr|A0A1D6KGM2|A0A1D6KGM2_MAIZE/tr|A0A1D6KZ65|A0A1D6KZ65_MAIZE/tr|A0A317Y087|A0A317Y087_MAIZE/tr|A0A317Y088|A0A317Y088_MAIZE/tr|A0A317Y694|A0A317Y694_MAIZE/tr|A0A3L6EG21|A0A3L6EG21_MAIZE/tr|A0A804LS42|A0A804LS42_MAIZE/tr|A0A804LS44|A0A804LS44_MAIZE/tr|A0A804LS47|A0A804LS47_MAIZE/tr|B6UF55|B6UF55_MAIZE/tr|B8A1R8|B8A1R8_MAIZE/tr|C0P5Y3|C0…		9.75	0		0	2	MASCOT		T
	YAS202409180088-1_BM6,61449	K.LNLPILPTTTIGSFPQTVELR.R	2310.31	-0.00411	3	1	98.09	0	6.1e-09	0|0	tr|A0A1D6KGM2|A0A1D6KGM2_MAIZE/tr|A0A317Y087|A0A317Y087_MAIZE/tr|A0A317Y088|A0A317Y088_MAIZE/tr|A0A804LS42|A0A804LS42_MAIZE/tr|A0A804LS44|A0A804LS44_MAIZE/tr|A0A804LS45|A0A804LS45_MAIZE/tr|A0A804LS47|A0A804LS47_MAIZE/tr|C0P5Y3|C0P5Y3_MAIZE/tr|Q8W529|Q8W529_MAIZE/tr|A0A1D6KGM6|A0A1D6KGM6_MAIZE		6	0		0	2	MASCOT		T
	YAS202409180088-1_BM6,61450	K.LNLPILPTTTIGSFPQTVELR.R	2310.31	-0.0041	2	1	86.77	0	8.27e-08	0|0	tr|A0A1D6KGM2|A0A1D6KGM2_MAIZE/tr|A0A317Y087|A0A317Y087_MAIZE/tr|A0A317Y088|A0A317Y088_MAIZE/tr|A0A804LS42|A0A804LS42_MAIZE/tr|A0A804LS44|A0A804LS44_MAIZE/tr|A0A804LS45|A0A804LS45_MAIZE/tr|A0A804LS47|A0A804LS47_MAIZE/tr|C0P5Y3|C0P5Y3_MAIZE/tr|Q8W529|Q8W529_MAIZE/tr|A0A1D6KGM6|A0A1D6KGM6_MAIZE		6	0		0	2	MASCOT		T
	YAS202409180088-1_BM6,11783	K.STAEDLEK.V	892.426	0.00025	2	1	34.28	0	0.0433	0|0	tr|A0A1D6KGM2|A0A1D6KGM2_MAIZE/tr|A0A317Y087|A0A317Y087_MAIZE/tr|A0A317Y088|A0A317Y088_MAIZE/tr|A0A804LS44|A0A804LS44_MAIZE/tr|A0A804LS45|A0A804LS45_MAIZE/tr|C0P5Y3|C0P5Y3_MAIZE/tr|Q8W529|Q8W529_MAIZE/tr|A0A1D6KGM3|A0A1D6KGM3_MAIZE		4.14	0		0	2	MASCOT		T
	YAS202409180088-1_BM6,57016	K.SWLAFAAQK.V	1021.55	8e-05	2	1	32.82	0	0.0878	0|0	tr|A0A1D6GL75|A0A1D6GL75_MAIZE/tr|A0A1D6GL76|A0A1D6GL76_MAIZE/tr|A0A1D6KGM2|A0A1D6KGM2_MAIZE/tr|A0A1D6KZ65|A0A1D6KZ65_MAIZE/tr|A0A317Y087|A0A317Y087_MAIZE/tr|A0A317Y088|A0A317Y088_MAIZE/tr|A0A317Y694|A0A317Y694_MAIZE/tr|A0A3L6EG21|A0A3L6EG21_MAIZE/tr|A0A804LS42|A0A804LS42_MAIZE/tr|A0A804LS44|A0A804LS44_MAIZE/tr|A0A804LS45|A0A804LS45_MAIZE/tr|A0A804LS47|A0A804LS47_MAIZE/tr|A0A804M1R0|A0A804M1R0_MA…		8.47	0		0	2	MASCOT		T
	YAS202409180088-1_BM6,13459	K.VATDLR.S ! K.VATDLR.A	674.383	0.00044	2	1	39.1	0	0.0359	0|0	tr|A0A1D6GL75|A0A1D6GL75_MAIZE/tr|A0A1D6GL76|A0A1D6GL76_MAIZE/tr|A0A3L6EG21|A0A3L6EG21_MAIZE/tr|B8A1R8|B8A1R8_MAIZE ! tr|A0A1D6KGM2|A0A1D6KGM2_MAIZE/tr|A0A317Y087|A0A317Y087_MAIZE/tr|A0A317Y088|A0A317Y088_MAIZE/tr|A0A804LS44|A0A804LS44_MAIZE/tr|A0A804LS45|A0A804LS45_MAIZE/tr|C0P5Y3|C0P5Y3_MAIZE/tr|Q8W529|Q8W529_MAIZE/tr|A0A1D6KGM3|A0A1D6KGM3_MAIZE		5.81	0		0	2	MASCOT		T
	YAS202409180088-1_BM6,42735	K.VVEVDALAK.A	943.546	0.00088	2	1	42.55	0	0.00994	0|0	tr|A0A1D6KGM2|A0A1D6KGM2_MAIZE/tr|A0A317Y087|A0A317Y087_MAIZE/tr|A0A317Y088|A0A317Y088_MAIZE/tr|A0A804LS42|A0A804LS42_MAIZE/tr|A0A804LS44|A0A804LS44_MAIZE/tr|A0A804LS45|A0A804LS45_MAIZE/tr|A0A804LS47|A0A804LS47_MAIZE/tr|C0P5Y3|C0P5Y3_MAIZE/tr|Q8W529|Q8W529_MAIZE/tr|A0A1D6KGM3|A0A1D6KGM3_MAIZE/tr|A0A1D6KGM6|A0A1D6KGM6_MAIZE		4.37	0		0	2	MASCOT		T
	YAS202409180088-1_BM6,43259	K.VVEVDALAK.A	943.546	0.00164	2	1	24.84	0	0.594	0|0	tr|A0A1D6KGM2|A0A1D6KGM2_MAIZE/tr|A0A317Y087|A0A317Y087_MAIZE/tr|A0A317Y088|A0A317Y088_MAIZE/tr|A0A804LS42|A0A804LS42_MAIZE/tr|A0A804LS44|A0A804LS44_MAIZE/tr|A0A804LS45|A0A804LS45_MAIZE/tr|A0A804LS47|A0A804LS47_MAIZE/tr|C0P5Y3|C0P5Y3_MAIZE/tr|Q8W529|Q8W529_MAIZE/tr|A0A1D6KGM3|A0A1D6KGM3_MAIZE/tr|A0A1D6KGM6|A0A1D6KGM6_MAIZE		4.37	0		0	2	MASCOT		T
	YAS202409180088-1_BM6,60250	K.WFDTNYHFIVPELGPNTK.F	2178.07	-0.00516	3	1	40.63	0	0.0116	0|0	tr|A0A317Y087|A0A317Y087_MAIZE/tr|A0A317Y088|A0A317Y088_MAIZE/tr|A0A804LS42|A0A804LS42_MAIZE/tr|A0A804LS44|A0A804LS44_MAIZE/tr|A0A804LS45|A0A804LS45_MAIZE/tr|A0A804LS47|A0A804LS47_MAIZE/tr|C0P5Y3|C0P5Y3_MAIZE/tr|Q8W529|Q8W529_MAIZE/tr|A0A1D6KGM3|A0A1D6KGM3_MAIZE		5.32	0		0	2	MASCOT		T
	YAS202409180088-1_BM6,60265	K.WFDTNYHFIVPELGPNTK.F	2178.07	-0.00515	2	1	64.63	0	4.62e-05	0|0	tr|A0A317Y087|A0A317Y087_MAIZE/tr|A0A317Y088|A0A317Y088_MAIZE/tr|A0A804LS42|A0A804LS42_MAIZE/tr|A0A804LS44|A0A804LS44_MAIZE/tr|A0A804LS45|A0A804LS45_MAIZE/tr|A0A804LS47|A0A804LS47_MAIZE/tr|C0P5Y3|C0P5Y3_MAIZE/tr|Q8W529|Q8W529_MAIZE/tr|A0A1D6KGM3|A0A1D6KGM3_MAIZE		5.32	0		0	2	MASCOT		T
	YAS202409180088-1_BM6,52836	K.YGAGIGPGVYDIHSPR.I	1658.83	-0.00437	2	1	67.17	0	2.73e-05	0|0	tr|A0A1D6GL75|A0A1D6GL75_MAIZE/tr|A0A1D6GL76|A0A1D6GL76_MAIZE/tr|A0A1D6KGM2|A0A1D6KGM2_MAIZE/tr|A0A1D6KZ65|A0A1D6KZ65_MAIZE/tr|A0A317Y087|A0A317Y087_MAIZE/tr|A0A317Y088|A0A317Y088_MAIZE/tr|A0A317Y694|A0A317Y694_MAIZE/tr|A0A3L6EG21|A0A3L6EG21_MAIZE/tr|A0A804LS42|A0A804LS42_MAIZE/tr|A0A804LS44|A0A804LS44_MAIZE/tr|A0A804LS47|A0A804LS47_MAIZE/tr|B6UF55|B6UF55_MAIZE/tr|B8A1R8|B8A1R8_MAIZE/tr|C0P5Y3|C0…		6.74	0		0	2	MASCOT		T
	YAS202409180088-1_BM6,52899	K.YGAGIGPGVYDIHSPR.I	1658.83	0.00049	3	1	72.85	0	7.29e-06	0|0	tr|A0A1D6GL75|A0A1D6GL75_MAIZE/tr|A0A1D6GL76|A0A1D6GL76_MAIZE/tr|A0A1D6KGM2|A0A1D6KGM2_MAIZE/tr|A0A1D6KZ65|A0A1D6KZ65_MAIZE/tr|A0A317Y087|A0A317Y087_MAIZE/tr|A0A317Y088|A0A317Y088_MAIZE/tr|A0A317Y694|A0A317Y694_MAIZE/tr|A0A3L6EG21|A0A3L6EG21_MAIZE/tr|A0A804LS42|A0A804LS42_MAIZE/tr|A0A804LS44|A0A804LS44_MAIZE/tr|A0A804LS47|A0A804LS47_MAIZE/tr|B6UF55|B6UF55_MAIZE/tr|B8A1R8|B8A1R8_MAIZE/tr|C0P5Y3|C0…		6.74	0		0	2	MASCOT		T
	YAS202409180088-1_BM6,56679	K.YLFAGVVDGR.N	1096.58	0.0011	2	1	60.28	0	0.000128	0|0	tr|A0A1D6GL75|A0A1D6GL75_MAIZE/tr|A0A1D6GL76|A0A1D6GL76_MAIZE/tr|A0A1D6KGM2|A0A1D6KGM2_MAIZE/tr|A0A1D6KZ65|A0A1D6KZ65_MAIZE/tr|A0A317Y087|A0A317Y087_MAIZE/tr|A0A317Y088|A0A317Y088_MAIZE/tr|A0A317Y694|A0A317Y694_MAIZE/tr|A0A3L6EG21|A0A3L6EG21_MAIZE/tr|A0A804LS42|A0A804LS42_MAIZE/tr|A0A804LS44|A0A804LS44_MAIZE/tr|A0A804LS45|A0A804LS45_MAIZE/tr|A0A804LS47|A0A804LS47_MAIZE/tr|A0A804M1R0|A0A804M1R0_MA…		5.84	0		0	2	MASCOT		T
	YAS202409180088-1_BM6,39832	K.YTEVKPALTNM*VSAAK.L	1738.9	-0.00838	3	1	39.75	0	0.0481	0|0	tr|A0A1D6KGM2|A0A1D6KGM2_MAIZE/tr|A0A317Y087|A0A317Y087_MAIZE/tr|A0A317Y088|A0A317Y088_MAIZE/tr|A0A804LS42|A0A804LS42_MAIZE/tr|A0A804LS44|A0A804LS44_MAIZE/tr|A0A804LS45|A0A804LS45_MAIZE/tr|A0A804LS47|A0A804LS47_MAIZE/tr|C0P5Y3|C0P5Y3_MAIZE/tr|Q8W529|Q8W529_MAIZE/tr|A0A1D6KGM6|A0A1D6KGM6_MAIZE/tr|B4G1T4|B4G1T4_MAIZE		8.5	0	15.994919 Oxidation (M)	0	2	MASCOT		T
	YAS202409180088-1_BM6,39941	K.YTEVKPALTNM*VSAAK.L	1738.9	-0.00671	2	1	32.35	0	0.088	0|0	tr|A0A1D6KGM2|A0A1D6KGM2_MAIZE/tr|A0A317Y087|A0A317Y087_MAIZE/tr|A0A317Y088|A0A317Y088_MAIZE/tr|A0A804LS42|A0A804LS42_MAIZE/tr|A0A804LS44|A0A804LS44_MAIZE/tr|A0A804LS45|A0A804LS45_MAIZE/tr|A0A804LS47|A0A804LS47_MAIZE/tr|C0P5Y3|C0P5Y3_MAIZE/tr|Q8W529|Q8W529_MAIZE/tr|A0A1D6KGM6|A0A1D6KGM6_MAIZE/tr|B4G1T4|B4G1T4_MAIZE		8.5	0	15.994919 Oxidation (M)	0	2	MASCOT		T
	YAS202409180088-1_BM6,56873	R.GTQTLGLVTSAGFPAGK.Y	1604.86	-0.00137	3	1	61.93	0	9.38e-05	0|0	tr|A0A1D6KGM2|A0A1D6KGM2_MAIZE/tr|A0A317Y087|A0A317Y087_MAIZE/tr|A0A317Y088|A0A317Y088_MAIZE/tr|A0A804LS42|A0A804LS42_MAIZE/tr|A0A804LS44|A0A804LS44_MAIZE/tr|A0A804LS45|A0A804LS45_MAIZE/tr|A0A804LS47|A0A804LS47_MAIZE/tr|C0P5Y3|C0P5Y3_MAIZE/tr|Q8W529|Q8W529_MAIZE/tr|A0A1D6KGM3|A0A1D6KGM3_MAIZE		8.75	0		0	2	MASCOT		T
	YAS202409180088-1_BM6,57005	R.GTQTLGLVTSAGFPAGK.Y	1604.86	-0.00205	2	1	87.86	0	2.45e-07	0|0	tr|A0A1D6KGM2|A0A1D6KGM2_MAIZE/tr|A0A317Y087|A0A317Y087_MAIZE/tr|A0A317Y088|A0A317Y088_MAIZE/tr|A0A804LS42|A0A804LS42_MAIZE/tr|A0A804LS44|A0A804LS44_MAIZE/tr|A0A804LS45|A0A804LS45_MAIZE/tr|A0A804LS47|A0A804LS47_MAIZE/tr|C0P5Y3|C0P5Y3_MAIZE/tr|Q8W529|Q8W529_MAIZE/tr|A0A1D6KGM3|A0A1D6KGM3_MAIZE		8.75	0		0	2	MASCOT		T
	YAS202409180088-1_BM6,40934	R.IPSAEEIADR.I	1100.56	-0.00105	2	1	25.85	0	0.321	0|0	tr|A0A1D6KGM2|A0A1D6KGM2_MAIZE/tr|A0A317Y087|A0A317Y087_MAIZE/tr|A0A317Y088|A0A317Y088_MAIZE/tr|A0A804LS42|A0A804LS42_MAIZE/tr|A0A804LS44|A0A804LS44_MAIZE/tr|A0A804LS45|A0A804LS45_MAIZE/tr|A0A804LS47|A0A804LS47_MAIZE/tr|C0P5Y3|C0P5Y3_MAIZE/tr|Q8W529|Q8W529_MAIZE/tr|A0A1D6KGM6|A0A1D6KGM6_MAIZE/tr|B4G1T4|B4G1T4_MAIZE		4.14	0		0	2	MASCOT		T
	YAS202409180088-1_BM6,41452	R.IPSAEEIADR.I	1100.56	-0.00129	2	1	54.19	0	0.00047	0|0	tr|A0A1D6KGM2|A0A1D6KGM2_MAIZE/tr|A0A317Y087|A0A317Y087_MAIZE/tr|A0A317Y088|A0A317Y088_MAIZE/tr|A0A804LS42|A0A804LS42_MAIZE/tr|A0A804LS44|A0A804LS44_MAIZE/tr|A0A804LS45|A0A804LS45_MAIZE/tr|A0A804LS47|A0A804LS47_MAIZE/tr|C0P5Y3|C0P5Y3_MAIZE/tr|Q8W529|Q8W529_MAIZE/tr|A0A1D6KGM6|A0A1D6KGM6_MAIZE/tr|B4G1T4|B4G1T4_MAIZE		4.14	0		0	2	MASCOT		T
	YAS202409180088-1_BM6,41977	R.IPSAEEIADR.I	1100.56	0.00185	2	1	27.93	0	0.182	0|0	tr|A0A1D6KGM2|A0A1D6KGM2_MAIZE/tr|A0A317Y087|A0A317Y087_MAIZE/tr|A0A317Y088|A0A317Y088_MAIZE/tr|A0A804LS42|A0A804LS42_MAIZE/tr|A0A804LS44|A0A804LS44_MAIZE/tr|A0A804LS45|A0A804LS45_MAIZE/tr|A0A804LS47|A0A804LS47_MAIZE/tr|C0P5Y3|C0P5Y3_MAIZE/tr|Q8W529|Q8W529_MAIZE/tr|A0A1D6KGM6|A0A1D6KGM6_MAIZE/tr|B4G1T4|B4G1T4_MAIZE		4.14	0		0	2	MASCOT		T
	YAS202409180088-1_BM6,56556	R.KAEHAFYLDWAVHSFR.I	1976.98	0.00068	4	1	47.78	0	0.00245	0|0	tr|A0A1D6KGM2|A0A1D6KGM2_MAIZE/tr|A0A317Y087|A0A317Y087_MAIZE/tr|A0A317Y088|A0A317Y088_MAIZE/tr|A0A804LS42|A0A804LS42_MAIZE/tr|A0A804LS44|A0A804LS44_MAIZE/tr|A0A804LS45|A0A804LS45_MAIZE/tr|A0A804LS47|A0A804LS47_MAIZE/tr|C0P5Y3|C0P5Y3_MAIZE/tr|Q8W529|Q8W529_MAIZE/tr|A0A1D6KGM6|A0A1D6KGM6_MAIZE/tr|B4G1T4|B4G1T4_MAIZE		6.92	1		0	2	MASCOT		T
	YAS202409180088-1_BM6,33872	R.KYTEVKPALTNM*VSAAK.L	1867	-0.00454	3	1	43.31	0	0.00537	0|0	tr|A0A1D6KGM2|A0A1D6KGM2_MAIZE/tr|A0A317Y087|A0A317Y087_MAIZE/tr|A0A317Y088|A0A317Y088_MAIZE/tr|A0A804LS42|A0A804LS42_MAIZE/tr|A0A804LS44|A0A804LS44_MAIZE/tr|A0A804LS45|A0A804LS45_MAIZE/tr|A0A804LS47|A0A804LS47_MAIZE/tr|C0P5Y3|C0P5Y3_MAIZE/tr|Q8W529|Q8W529_MAIZE/tr|A0A1D6KGM6|A0A1D6KGM6_MAIZE/tr|B4G1T4|B4G1T4_MAIZE		9.53	1	15.994919 Oxidation (M)	0	2	MASCOT		T
	YAS202409180088-1_BM6,3879	R.TQLASAK.- ! R.TQLASAK.C	718.409	0.00054	2	1	24.49	0	0.765	0|0	tr|A0A1D6GL75|A0A1D6GL75_MAIZE/tr|A0A1D6GL76|A0A1D6GL76_MAIZE/tr|A0A1D6KGM2|A0A1D6KGM2_MAIZE/tr|A0A317Y087|A0A317Y087_MAIZE/tr|A0A317Y088|A0A317Y088_MAIZE/tr|A0A3L6EG21|A0A3L6EG21_MAIZE/tr|A0A804LS44|A0A804LS44_MAIZE/tr|A0A804LS45|A0A804LS45_MAIZE/tr|A0A804LS47|A0A804LS47_MAIZE/tr|B8A1R8|B8A1R8_MAIZE/tr|C0P5Y3|C0P5Y3_MAIZE/tr|A0A1D6KGM6|A0A1D6KGM6_MAIZE/tr|B4G1T4|B4G1T4_MAIZE ! tr|A0A804LS42|A0A8…		8.41	0		0	2	MASCOT		T
	YAS202409180088-1_BM6,4290	R.TQLASAK.- ! R.TQLASAK.C	718.409	0.00062	2	1	45.44	0	0.00614	0|0	tr|A0A1D6GL75|A0A1D6GL75_MAIZE/tr|A0A1D6GL76|A0A1D6GL76_MAIZE/tr|A0A1D6KGM2|A0A1D6KGM2_MAIZE/tr|A0A317Y087|A0A317Y087_MAIZE/tr|A0A317Y088|A0A317Y088_MAIZE/tr|A0A3L6EG21|A0A3L6EG21_MAIZE/tr|A0A804LS44|A0A804LS44_MAIZE/tr|A0A804LS45|A0A804LS45_MAIZE/tr|A0A804LS47|A0A804LS47_MAIZE/tr|B8A1R8|B8A1R8_MAIZE/tr|C0P5Y3|C0P5Y3_MAIZE/tr|A0A1D6KGM6|A0A1D6KGM6_MAIZE/tr|B4G1T4|B4G1T4_MAIZE ! tr|A0A804LS42|A0A8…		8.41	0		0	2	MASCOT		T
	YAS202409180088-1_BM6,4698	R.TQLASAK.- ! R.TQLASAK.C	718.409	0.00048	2	1	44.12	0	0.00833	0|0	tr|A0A1D6GL75|A0A1D6GL75_MAIZE/tr|A0A1D6GL76|A0A1D6GL76_MAIZE/tr|A0A1D6KGM2|A0A1D6KGM2_MAIZE/tr|A0A317Y087|A0A317Y087_MAIZE/tr|A0A317Y088|A0A317Y088_MAIZE/tr|A0A3L6EG21|A0A3L6EG21_MAIZE/tr|A0A804LS44|A0A804LS44_MAIZE/tr|A0A804LS45|A0A804LS45_MAIZE/tr|A0A804LS47|A0A804LS47_MAIZE/tr|B8A1R8|B8A1R8_MAIZE/tr|C0P5Y3|C0P5Y3_MAIZE/tr|A0A1D6KGM6|A0A1D6KGM6_MAIZE/tr|B4G1T4|B4G1T4_MAIZE ! tr|A0A804LS42|A0A8…		8.41	0		0	2	MASCOT		T
	YAS202409180088-1_BM6,7007	R.VTNEEVQK.A	946.484	-0.00055	2	1	42.16	0	0.011	0|0	tr|A0A1D6GL75|A0A1D6GL75_MAIZE/tr|A0A1D6GL76|A0A1D6GL76_MAIZE/tr|A0A1D6KGM2|A0A1D6KGM2_MAIZE/tr|A0A1D6KZ65|A0A1D6KZ65_MAIZE/tr|A0A317Y087|A0A317Y087_MAIZE/tr|A0A317Y088|A0A317Y088_MAIZE/tr|A0A317Y694|A0A317Y694_MAIZE/tr|A0A3L6EG21|A0A3L6EG21_MAIZE/tr|A0A804LS42|A0A804LS42_MAIZE/tr|A0A804LS44|A0A804LS44_MAIZE/tr|A0A804LS45|A0A804LS45_MAIZE/tr|A0A804LS47|A0A804LS47_MAIZE/tr|A0A804M1R0|A0A804M1R0_MA…		4.53	0		0	2	MASCOT		T
$9-1	tr|A0A1D6MUF2|A0A1D6MUF2_MAIZE Heat shock 70 kDa protein 6 chloroplastic OS=Zea mays OX=4577 GN=ZEAMMB73_Zm00001d041119 PE=3 SV=1	51	28	0.4468	66284.9	4.81
$9-2	tr|A0A1D6MUE8|A0A1D6MUE8_MAIZE Heat shock 70 kDa protein 6 chloroplastic OS=Zea mays OX=4577 GN=ZEAMMB73_Zm00001d041119 PE=1 SV=1	51	28	0.394	74492.3	5.08
$9-3	tr|A0A1D6MUF1|A0A1D6MUF1_MAIZE Heat shock 70 kDa protein 6 chloroplastic OS=Zea mays OX=4577 GN=ZEAMMB73_Zm00001d041119 PE=3 SV=1	51	28	0.4229	69767.9	4.91
	YAS202409180088-1_BM6,56140	K.AVVTVPAYFNDSQR.T	1566.79	0.00257	2	1	51.85	0	0.00116	0|0	tr|A0A1D6MUE8|A0A1D6MUE8_MAIZE/tr|A0A3L6G9D8|A0A3L6G9D8_MAIZE/tr|K7UCZ5|K7UCZ5_MAIZE/tr|A0A1D6MUF0|A0A1D6MUF0_MAIZE/tr|A0A1D6MUF1|A0A1D6MUF1_MAIZE/tr|A0A1D6MUF2|A0A1D6MUF2_MAIZE/tr|A0A804N434|A0A804N434_MAIZE/tr|A0A804RDP0|A0A804RDP0_MAIZE/tr|B6UFB3|B6UFB3_MAIZE/tr|C0PAW5|C0PAW5_MAIZE/tr|C4J6X8|C4J6X8_MAIZE		5.88	0		0	2	MASCOT		T
	YAS202409180088-1_BM6,55003	K.DEGIDLLK.D	902.483	0.00048	2	1	30.67	0	0.184	0|0	tr|A0A1D6MUE8|A0A1D6MUE8_MAIZE/tr|A0A1D6MUE9|A0A1D6MUE9_MAIZE/tr|A0A1D6MUF0|A0A1D6MUF0_MAIZE/tr|A0A1D6MUF1|A0A1D6MUF1_MAIZE/tr|A0A1D6MUF2|A0A1D6MUF2_MAIZE/tr|A0A3L6F9V5|A0A3L6F9V5_MAIZE/tr|A0A804N434|A0A804N434_MAIZE/tr|C0PAW5|C0PAW5_MAIZE		4.03	0		0	2	MASCOT		T
	YAS202409180088-1_BM6,62435	K.DVVLLDVTPLSLGLETLGGVM*TK.I	2386.31	-0.00149	2	1	85.24	0	2.44e-07	0|0	tr|A0A1D6MUE8|A0A1D6MUE8_MAIZE/tr|A0A3L6G9D8|A0A3L6G9D8_MAIZE/tr|K7UCZ5|K7UCZ5_MAIZE/tr|A0A1D6IW15|A0A1D6IW15_MAIZE/tr|A0A1D6MUE9|A0A1D6MUE9_MAIZE/tr|A0A1D6MUF0|A0A1D6MUF0_MAIZE/tr|A0A1D6MUF1|A0A1D6MUF1_MAIZE/tr|A0A1D6MUF2|A0A1D6MUF2_MAIZE/tr|A0A3L6F9V5|A0A3L6F9V5_MAIZE/tr|A0A804N434|A0A804N434_MAIZE/tr|A0A804N436|A0A804N436_MAIZE/tr|B6UFB3|B6UFB3_MAIZE/tr|C0PAW5|C0PAW5_MAIZE		4.03	0	15.994919 Oxidation (M)	0	2	MASCOT		T
	YAS202409180088-1_BM6,8438	K.EAISGGSTQSM*K.D	1211.56	-0.00247	2	1	49.32	0	0.000983	0|0	tr|A0A1D6MUE8|A0A1D6MUE8_MAIZE/tr|A0A1D6MUE9|A0A1D6MUE9_MAIZE/tr|A0A1D6MUF0|A0A1D6MUF0_MAIZE/tr|A0A1D6MUF1|A0A1D6MUF1_MAIZE/tr|A0A1D6MUF2|A0A1D6MUF2_MAIZE/tr|A0A3L6F9V5|A0A3L6F9V5_MAIZE/tr|A0A804N436|A0A804N436_MAIZE		6.1	0	15.994919 Oxidation (M)	0	2	MASCOT		T
	YAS202409180088-1_BM6,16665	K.EAISGGSTQSMK.D	1195.56	-0.00081	2	1	27.01	0	0.454	0|0	tr|A0A1D6MUE8|A0A1D6MUE8_MAIZE/tr|A0A1D6MUE9|A0A1D6MUE9_MAIZE/tr|A0A1D6MUF0|A0A1D6MUF0_MAIZE/tr|A0A1D6MUF1|A0A1D6MUF1_MAIZE/tr|A0A1D6MUF2|A0A1D6MUF2_MAIZE/tr|A0A3L6F9V5|A0A3L6F9V5_MAIZE/tr|A0A804N436|A0A804N436_MAIZE		6.1	0		0	2	MASCOT		T
	YAS202409180088-1_BM6,56809	K.FEELCSDLIDR.L ! K.FEELCSDLLDR.L	1396.64	0.00131	2	1	59.62	0	9.01e-05	0|0	tr|A0A1D6MUE8|A0A1D6MUE8_MAIZE/tr|A0A3L6G9D8|A0A3L6G9D8_MAIZE/tr|K7UCZ5|K7UCZ5_MAIZE/tr|A0A1D6IW15|A0A1D6IW15_MAIZE/tr|A0A1D6MUE9|A0A1D6MUE9_MAIZE/tr|A0A1D6MUF0|A0A1D6MUF0_MAIZE/tr|A0A1D6MUF1|A0A1D6MUF1_MAIZE/tr|A0A1D6MUF2|A0A1D6MUF2_MAIZE/tr|A0A3L6F9V5|A0A3L6F9V5_MAIZE/tr|A0A804N434|A0A804N434_MAIZE/tr|A0A804N436|A0A804N436_MAIZE/tr|A0A804RDP0|A0A804RDP0_MAIZE/tr|B6UFB3|B6UFB3_MAIZE/tr|C0PAW5|C0…		3.92	0		0	2	MASCOT		T
	YAS202409180088-1_BM6,43033	K.KDEGIDLLK.D	1030.58	0.00257	3	1	25.16	0	0.549	0|0	tr|A0A1D6MUE8|A0A1D6MUE8_MAIZE/tr|A0A1D6MUE9|A0A1D6MUE9_MAIZE/tr|A0A1D6MUF0|A0A1D6MUF0_MAIZE/tr|A0A1D6MUF1|A0A1D6MUF1_MAIZE/tr|A0A1D6MUF2|A0A1D6MUF2_MAIZE/tr|A0A3L6F9V5|A0A3L6F9V5_MAIZE/tr|A0A804N434|A0A804N434_MAIZE/tr|C0PAW5|C0PAW5_MAIZE		4.56	1		0	2	MASCOT		T
	YAS202409180088-1_BM6,45373	K.KQDITITGASTLPK.D	1472.83	-0.00033	2	1	83.37	0	5.3e-07	0|0	tr|A0A096R6Z8|A0A096R6Z8_MAIZE/tr|A0A1D6GK64|A0A1D6GK64_MAIZE/tr|A0A1D6MUE8|A0A1D6MUE8_MAIZE/tr|A0A3L6EV10|A0A3L6EV10_MAIZE/tr|A0A3L6G9D8|A0A3L6G9D8_MAIZE/tr|K7UCZ5|K7UCZ5_MAIZE/tr|A0A1D6IW15|A0A1D6IW15_MAIZE/tr|A0A1D6L092|A0A1D6L092_MAIZE/tr|A0A1D6MUE9|A0A1D6MUE9_MAIZE/tr|A0A1D6MUF0|A0A1D6MUF0_MAIZE/tr|A0A1D6MUF1|A0A1D6MUF1_MAIZE/tr|A0A1D6MUF2|A0A1D6MUF2_MAIZE/tr|A0A317Y7M0|A0A317Y7M0_MAIZE/tr|A…		8.59	1		0	2	MASCOT		T
	YAS202409180088-1_BM6,45863	K.KQDITITGASTLPK.D	1472.83	-0.00019	3	1	40.44	0	0.0104	0|0	tr|A0A096R6Z8|A0A096R6Z8_MAIZE/tr|A0A1D6GK64|A0A1D6GK64_MAIZE/tr|A0A1D6MUE8|A0A1D6MUE8_MAIZE/tr|A0A3L6EV10|A0A3L6EV10_MAIZE/tr|A0A3L6G9D8|A0A3L6G9D8_MAIZE/tr|K7UCZ5|K7UCZ5_MAIZE/tr|A0A1D6IW15|A0A1D6IW15_MAIZE/tr|A0A1D6L092|A0A1D6L092_MAIZE/tr|A0A1D6MUE9|A0A1D6MUE9_MAIZE/tr|A0A1D6MUF0|A0A1D6MUF0_MAIZE/tr|A0A1D6MUF1|A0A1D6MUF1_MAIZE/tr|A0A1D6MUF2|A0A1D6MUF2_MAIZE/tr|A0A317Y7M0|A0A317Y7M0_MAIZE/tr|A…		8.59	1		0	2	MASCOT		T
	YAS202409180088-1_BM6,47066	K.KQDITITGASTLPKDEVER.M	2101.11	-0.00033	4	1	43.09	0	0.00702	0|0	tr|A0A096R6Z8|A0A096R6Z8_MAIZE/tr|A0A1D6GK64|A0A1D6GK64_MAIZE/tr|A0A1D6MUE8|A0A1D6MUE8_MAIZE/tr|A0A3L6EV10|A0A3L6EV10_MAIZE/tr|A0A3L6G9D8|A0A3L6G9D8_MAIZE/tr|K7UCZ5|K7UCZ5_MAIZE/tr|A0A1D6IW15|A0A1D6IW15_MAIZE/tr|A0A1D6L092|A0A1D6L092_MAIZE/tr|A0A1D6MUE9|A0A1D6MUE9_MAIZE/tr|A0A1D6MUF0|A0A1D6MUF0_MAIZE/tr|A0A1D6MUF1|A0A1D6MUF1_MAIZE/tr|A0A1D6MUF2|A0A1D6MUF2_MAIZE/tr|A0A317Y7M0|A0A317Y7M0_MAIZE/tr|A…		4.78	2		0	2	MASCOT		T
	YAS202409180088-1_BM6,47088	K.KQDITITGASTLPKDEVER.M	2101.11	-0.00221	3	1	31.27	0	0.107	0|0	tr|A0A096R6Z8|A0A096R6Z8_MAIZE/tr|A0A1D6GK64|A0A1D6GK64_MAIZE/tr|A0A1D6MUE8|A0A1D6MUE8_MAIZE/tr|A0A3L6EV10|A0A3L6EV10_MAIZE/tr|A0A3L6G9D8|A0A3L6G9D8_MAIZE/tr|K7UCZ5|K7UCZ5_MAIZE/tr|A0A1D6IW15|A0A1D6IW15_MAIZE/tr|A0A1D6L092|A0A1D6L092_MAIZE/tr|A0A1D6MUE9|A0A1D6MUE9_MAIZE/tr|A0A1D6MUF0|A0A1D6MUF0_MAIZE/tr|A0A1D6MUF1|A0A1D6MUF1_MAIZE/tr|A0A1D6MUF2|A0A1D6MUF2_MAIZE/tr|A0A317Y7M0|A0A317Y7M0_MAIZE/tr|A…		4.78	2		0	2	MASCOT		T
	YAS202409180088-1_BM6,30550	K.LDCPAIGK.Q ! K.LDCPALGK.Q	873.45	0.00019	2	1	33.14	0	0.0592	0|0	tr|A0A096R6Z8|A0A096R6Z8_MAIZE/tr|A0A1D6GK64|A0A1D6GK64_MAIZE/tr|A0A1D6MUE8|A0A1D6MUE8_MAIZE/tr|A0A3L6EV10|A0A3L6EV10_MAIZE/tr|A0A3L6G9D8|A0A3L6G9D8_MAIZE/tr|K7UCZ5|K7UCZ5_MAIZE/tr|A0A1D6MUE9|A0A1D6MUE9_MAIZE/tr|A0A1D6MUF0|A0A1D6MUF0_MAIZE/tr|A0A1D6MUF1|A0A1D6MUF1_MAIZE/tr|A0A1D6MUF2|A0A1D6MUF2_MAIZE/tr|A0A317Y7M0|A0A317Y7M0_MAIZE/tr|A0A3L6F9V5|A0A3L6F9V5_MAIZE/tr|A0A804N434|A0A804N434_MAIZE/tr|A…		5.83	0		0	2	MASCOT		T
	YAS202409180088-1_BM6,60821	K.LSVSDLDEVILVGGSTR.I	1759.94	-0.00353	3	1	29.78	0	0.169	0|0	tr|A0A1D6MUE8|A0A1D6MUE8_MAIZE/tr|A0A1D6MUE9|A0A1D6MUE9_MAIZE/tr|A0A1D6MUF0|A0A1D6MUF0_MAIZE/tr|A0A1D6MUF1|A0A1D6MUF1_MAIZE/tr|A0A1D6MUF2|A0A1D6MUF2_MAIZE/tr|A0A3L6F9V5|A0A3L6F9V5_MAIZE/tr|A0A804N434|A0A804N434_MAIZE/tr|A0A804N436|A0A804N436_MAIZE/tr|C0PAW5|C0PAW5_MAIZE		4.03	0		0	2	MASCOT		T
	YAS202409180088-1_BM6,60278	K.LTDKDPNVTVNPDEVVSLGAAVQGGVLAGDVK.D	3177.66	-0.01205	3	1	99.05	0	1.26e-08	0|0	tr|A0A1D6MUE8|A0A1D6MUE8_MAIZE/tr|A0A3L6G9D8|A0A3L6G9D8_MAIZE/tr|K7UCZ5|K7UCZ5_MAIZE/tr|A0A1D6IW15|A0A1D6IW15_MAIZE/tr|A0A1D6MUE9|A0A1D6MUE9_MAIZE/tr|A0A1D6MUF0|A0A1D6MUF0_MAIZE/tr|A0A1D6MUF1|A0A1D6MUF1_MAIZE/tr|A0A1D6MUF2|A0A1D6MUF2_MAIZE/tr|A0A3L6F9V5|A0A3L6F9V5_MAIZE/tr|A0A804N434|A0A804N434_MAIZE/tr|A0A804N436|A0A804N436_MAIZE/tr|B6UFB3|B6UFB3_MAIZE/tr|C0PAW5|C0PAW5_MAIZE		4.04	1		0	2	MASCOT		T
	YAS202409180088-1_BM6,12489	K.MSEVDDEAK.Q	1023.43	-0.00062	2	1	41.87	0	0.00454	0|0	tr|A0A1D6MUE8|A0A1D6MUE8_MAIZE/tr|A0A1D6MUE9|A0A1D6MUE9_MAIZE/tr|A0A1D6MUF0|A0A1D6MUF0_MAIZE/tr|A0A1D6MUF1|A0A1D6MUF1_MAIZE/tr|A0A1D6MUF2|A0A1D6MUF2_MAIZE/tr|A0A3L6F9V5|A0A3L6F9V5_MAIZE/tr|A0A804N434|A0A804N434_MAIZE/tr|C0PAW5|C0PAW5_MAIZE		3.92	0		0	2	MASCOT		T
	YAS202409180088-1_BM6,23426	K.NQADSVVYQTEK.Q	1381.66	0.00033	2	1	52.34	0	0.000655	0|0	tr|A0A1D6MUE8|A0A1D6MUE8_MAIZE/tr|A0A3L6G9D8|A0A3L6G9D8_MAIZE/tr|K7UCZ5|K7UCZ5_MAIZE/tr|A0A1D6IW15|A0A1D6IW15_MAIZE/tr|A0A1D6MUE9|A0A1D6MUE9_MAIZE/tr|A0A1D6MUF0|A0A1D6MUF0_MAIZE/tr|A0A1D6MUF1|A0A1D6MUF1_MAIZE/tr|A0A1D6MUF2|A0A1D6MUF2_MAIZE/tr|A0A3L6F9V5|A0A3L6F9V5_MAIZE/tr|A0A804N434|A0A804N434_MAIZE/tr|A0A804N436|A0A804N436_MAIZE/tr|A0A804RDP0|A0A804RDP0_MAIZE/tr|B6UFB3|B6UFB3_MAIZE		4.37	0		0	2	MASCOT		T
	YAS202409180088-1_BM6,28439	K.NQADSVVYQTEK.Q	1381.66	0.00181	2	1	68.47	0	1.58e-05	0|0	tr|A0A1D6MUE8|A0A1D6MUE8_MAIZE/tr|A0A3L6G9D8|A0A3L6G9D8_MAIZE/tr|K7UCZ5|K7UCZ5_MAIZE/tr|A0A1D6IW15|A0A1D6IW15_MAIZE/tr|A0A1D6MUE9|A0A1D6MUE9_MAIZE/tr|A0A1D6MUF0|A0A1D6MUF0_MAIZE/tr|A0A1D6MUF1|A0A1D6MUF1_MAIZE/tr|A0A1D6MUF2|A0A1D6MUF2_MAIZE/tr|A0A3L6F9V5|A0A3L6F9V5_MAIZE/tr|A0A804N434|A0A804N434_MAIZE/tr|A0A804N436|A0A804N436_MAIZE/tr|A0A804RDP0|A0A804RDP0_MAIZE/tr|B6UFB3|B6UFB3_MAIZE		4.37	0		0	2	MASCOT		T
	YAS202409180088-1_BM6,42306	K.QDITITGASTLPK.D	1344.74	-0.0016	3	1	20.91	0	1.28	0|0	tr|A0A096R6Z8|A0A096R6Z8_MAIZE/tr|A0A1D6GK64|A0A1D6GK64_MAIZE/tr|A0A1D6MUE8|A0A1D6MUE8_MAIZE/tr|A0A3L6EV10|A0A3L6EV10_MAIZE/tr|A0A3L6G9D8|A0A3L6G9D8_MAIZE/tr|K7UCZ5|K7UCZ5_MAIZE/tr|A0A1D6IW15|A0A1D6IW15_MAIZE/tr|A0A1D6L092|A0A1D6L092_MAIZE/tr|A0A1D6MUE9|A0A1D6MUE9_MAIZE/tr|A0A1D6MUF0|A0A1D6MUF0_MAIZE/tr|A0A1D6MUF1|A0A1D6MUF1_MAIZE/tr|A0A1D6MUF2|A0A1D6MUF2_MAIZE/tr|A0A317Y7M0|A0A317Y7M0_MAIZE/tr|A…		5.84	0		0	2	MASCOT		T
	YAS202409180088-1_BM6,53173	K.QDITITGASTLPK.D	1344.74	-0.0016	2	1	60.1	0	0.000154	0|0	tr|A0A096R6Z8|A0A096R6Z8_MAIZE/tr|A0A1D6GK64|A0A1D6GK64_MAIZE/tr|A0A1D6MUE8|A0A1D6MUE8_MAIZE/tr|A0A3L6EV10|A0A3L6EV10_MAIZE/tr|A0A3L6G9D8|A0A3L6G9D8_MAIZE/tr|K7UCZ5|K7UCZ5_MAIZE/tr|A0A1D6IW15|A0A1D6IW15_MAIZE/tr|A0A1D6L092|A0A1D6L092_MAIZE/tr|A0A1D6MUE9|A0A1D6MUE9_MAIZE/tr|A0A1D6MUF0|A0A1D6MUF0_MAIZE/tr|A0A1D6MUF1|A0A1D6MUF1_MAIZE/tr|A0A1D6MUF2|A0A1D6MUF2_MAIZE/tr|A0A317Y7M0|A0A317Y7M0_MAIZE/tr|A…		5.84	0		0	2	MASCOT		T
	YAS202409180088-1_BM6,57414	K.QFAAEEISAQVLR.K	1461.77	-0.00265	2	1	70.4	0	1.75e-05	0|0	tr|A0A096R6Z8|A0A096R6Z8_MAIZE/tr|A0A1D6GK64|A0A1D6GK64_MAIZE/tr|A0A1D6MUE8|A0A1D6MUE8_MAIZE/tr|A0A3L6EV10|A0A3L6EV10_MAIZE/tr|A0A3L6G9D8|A0A3L6G9D8_MAIZE/tr|K7UCZ5|K7UCZ5_MAIZE/tr|A0A1D6MUF0|A0A1D6MUF0_MAIZE/tr|A0A1D6MUF1|A0A1D6MUF1_MAIZE/tr|A0A1D6MUF2|A0A1D6MUF2_MAIZE/tr|A0A317Y7M0|A0A317Y7M0_MAIZE/tr|A0A804N434|A0A804N434_MAIZE/tr|A0A804RDP0|A0A804RDP0_MAIZE/tr|B6UFB3|B6UFB3_MAIZE/tr|B8A3D0|B8…		4.53	0		0	2	MASCOT		T
	YAS202409180088-1_BM6,57438	K.QFAAEEISAQVLR.K	1461.77	-0.00076	3	1	62.33	0	0.000114	0|0	tr|A0A096R6Z8|A0A096R6Z8_MAIZE/tr|A0A1D6GK64|A0A1D6GK64_MAIZE/tr|A0A1D6MUE8|A0A1D6MUE8_MAIZE/tr|A0A3L6EV10|A0A3L6EV10_MAIZE/tr|A0A3L6G9D8|A0A3L6G9D8_MAIZE/tr|K7UCZ5|K7UCZ5_MAIZE/tr|A0A1D6MUF0|A0A1D6MUF0_MAIZE/tr|A0A1D6MUF1|A0A1D6MUF1_MAIZE/tr|A0A1D6MUF2|A0A1D6MUF2_MAIZE/tr|A0A317Y7M0|A0A317Y7M0_MAIZE/tr|A0A804N434|A0A804N434_MAIZE/tr|A0A804RDP0|A0A804RDP0_MAIZE/tr|B6UFB3|B6UFB3_MAIZE/tr|B8A3D0|B8…		4.53	0		0	2	MASCOT		T
	YAS202409180088-1_BM6,19596	K.TPVNNALR.D	884.495	0.00016	2	1	25.14	0	0.303	0|0	tr|A0A1D6MUE8|A0A1D6MUE8_MAIZE/tr|A0A3L6G9D8|A0A3L6G9D8_MAIZE/tr|K7UCZ5|K7UCZ5_MAIZE/tr|A0A1D6IW15|A0A1D6IW15_MAIZE/tr|A0A1D6MUE9|A0A1D6MUE9_MAIZE/tr|A0A1D6MUF0|A0A1D6MUF0_MAIZE/tr|A0A1D6MUF1|A0A1D6MUF1_MAIZE/tr|A0A1D6MUF2|A0A1D6MUF2_MAIZE/tr|A0A3L6F9V5|A0A3L6F9V5_MAIZE/tr|A0A804N434|A0A804N434_MAIZE/tr|A0A804N436|A0A804N436_MAIZE/tr|A0A804RDP0|A0A804RDP0_MAIZE/tr|B6UFB3|B6UFB3_MAIZE/tr|C0PAW5|C0…		9.41	0		0	2	MASCOT		T
	YAS202409180088-1_BM6,54882	R.AKFEELCSDLIDR.L ! R.AKFEELCSDLLDR.L	1595.77	-0.00096	2	1	44.93	0	0.00409	0|0	tr|A0A1D6MUE8|A0A1D6MUE8_MAIZE/tr|A0A3L6G9D8|A0A3L6G9D8_MAIZE/tr|K7UCZ5|K7UCZ5_MAIZE/tr|A0A1D6IW15|A0A1D6IW15_MAIZE/tr|A0A1D6MUE9|A0A1D6MUE9_MAIZE/tr|A0A1D6MUF0|A0A1D6MUF0_MAIZE/tr|A0A1D6MUF1|A0A1D6MUF1_MAIZE/tr|A0A1D6MUF2|A0A1D6MUF2_MAIZE/tr|A0A3L6F9V5|A0A3L6F9V5_MAIZE/tr|A0A804N434|A0A804N434_MAIZE/tr|A0A804N436|A0A804N436_MAIZE/tr|A0A804RDP0|A0A804RDP0_MAIZE/tr|B6UFB3|B6UFB3_MAIZE/tr|C0PAW5|C0…		4.32	1		0	2	MASCOT		T
	YAS202409180088-1_BM6,54892	R.AKFEELCSDLIDR.L ! R.AKFEELCSDLLDR.L	1595.77	-0.00099	3	1	33.48	0	0.0572	0|0	tr|A0A1D6MUE8|A0A1D6MUE8_MAIZE/tr|A0A3L6G9D8|A0A3L6G9D8_MAIZE/tr|K7UCZ5|K7UCZ5_MAIZE/tr|A0A1D6IW15|A0A1D6IW15_MAIZE/tr|A0A1D6MUE9|A0A1D6MUE9_MAIZE/tr|A0A1D6MUF0|A0A1D6MUF0_MAIZE/tr|A0A1D6MUF1|A0A1D6MUF1_MAIZE/tr|A0A1D6MUF2|A0A1D6MUF2_MAIZE/tr|A0A3L6F9V5|A0A3L6F9V5_MAIZE/tr|A0A804N434|A0A804N434_MAIZE/tr|A0A804N436|A0A804N436_MAIZE/tr|A0A804RDP0|A0A804RDP0_MAIZE/tr|B6UFB3|B6UFB3_MAIZE/tr|C0PAW5|C0…		4.32	1		0	2	MASCOT		T
	YAS202409180088-1_BM6,55759	R.AKFEELCSDLIDR.L ! R.AKFEELCSDLLDR.L	1595.77	0.00186	3	1	25.38	0	0.382	0|0	tr|A0A1D6MUE8|A0A1D6MUE8_MAIZE/tr|A0A3L6G9D8|A0A3L6G9D8_MAIZE/tr|K7UCZ5|K7UCZ5_MAIZE/tr|A0A1D6IW15|A0A1D6IW15_MAIZE/tr|A0A1D6MUE9|A0A1D6MUE9_MAIZE/tr|A0A1D6MUF0|A0A1D6MUF0_MAIZE/tr|A0A1D6MUF1|A0A1D6MUF1_MAIZE/tr|A0A1D6MUF2|A0A1D6MUF2_MAIZE/tr|A0A3L6F9V5|A0A3L6F9V5_MAIZE/tr|A0A804N434|A0A804N434_MAIZE/tr|A0A804N436|A0A804N436_MAIZE/tr|A0A804RDP0|A0A804RDP0_MAIZE/tr|B6UFB3|B6UFB3_MAIZE/tr|C0PAW5|C0…		4.32	1		0	2	MASCOT		T
	YAS202409180088-1_BM6,8	R.DAIDTK.N	662.336	0.00143	2	1	26.84	0	0.499	0|0	tr|A0A096R6Z8|A0A096R6Z8_MAIZE/tr|A0A1D6GK64|A0A1D6GK64_MAIZE/tr|A0A1D6MUE8|A0A1D6MUE8_MAIZE/tr|A0A3L6EV10|A0A3L6EV10_MAIZE/tr|A0A3L6G9D8|A0A3L6G9D8_MAIZE/tr|K7UCZ5|K7UCZ5_MAIZE/tr|A0A1D6IW15|A0A1D6IW15_MAIZE/tr|A0A1D6L092|A0A1D6L092_MAIZE/tr|A0A1D6MUE9|A0A1D6MUE9_MAIZE/tr|A0A1D6MUF0|A0A1D6MUF0_MAIZE/tr|A0A1D6MUF1|A0A1D6MUF1_MAIZE/tr|A0A1D6MUF2|A0A1D6MUF2_MAIZE/tr|A0A317Y7M0|A0A317Y7M0_MAIZE/tr|A…		4.21	0		0	2	MASCOT		T
	YAS202409180088-1_BM6,393	R.DAIDTK.N	662.336	0.00123	2	1	27.03	0	0.477	0|0	tr|A0A096R6Z8|A0A096R6Z8_MAIZE/tr|A0A1D6GK64|A0A1D6GK64_MAIZE/tr|A0A1D6MUE8|A0A1D6MUE8_MAIZE/tr|A0A3L6EV10|A0A3L6EV10_MAIZE/tr|A0A3L6G9D8|A0A3L6G9D8_MAIZE/tr|K7UCZ5|K7UCZ5_MAIZE/tr|A0A1D6IW15|A0A1D6IW15_MAIZE/tr|A0A1D6L092|A0A1D6L092_MAIZE/tr|A0A1D6MUE9|A0A1D6MUE9_MAIZE/tr|A0A1D6MUF0|A0A1D6MUF0_MAIZE/tr|A0A1D6MUF1|A0A1D6MUF1_MAIZE/tr|A0A1D6MUF2|A0A1D6MUF2_MAIZE/tr|A0A317Y7M0|A0A317Y7M0_MAIZE/tr|A…		4.21	0		0	2	MASCOT		T
	YAS202409180088-1_BM6,798	R.DAIDTK.N	662.336	0.00075	2	1	27	0	0.481	0|0	tr|A0A096R6Z8|A0A096R6Z8_MAIZE/tr|A0A1D6GK64|A0A1D6GK64_MAIZE/tr|A0A1D6MUE8|A0A1D6MUE8_MAIZE/tr|A0A3L6EV10|A0A3L6EV10_MAIZE/tr|A0A3L6G9D8|A0A3L6G9D8_MAIZE/tr|K7UCZ5|K7UCZ5_MAIZE/tr|A0A1D6IW15|A0A1D6IW15_MAIZE/tr|A0A1D6L092|A0A1D6L092_MAIZE/tr|A0A1D6MUE9|A0A1D6MUE9_MAIZE/tr|A0A1D6MUF0|A0A1D6MUF0_MAIZE/tr|A0A1D6MUF1|A0A1D6MUF1_MAIZE/tr|A0A1D6MUF2|A0A1D6MUF2_MAIZE/tr|A0A317Y7M0|A0A317Y7M0_MAIZE/tr|A…		4.21	0		0	2	MASCOT		T
	YAS202409180088-1_BM6,1220	R.DAIDTK.N	662.336	0.00063	2	1	30.11	0	0.215	0|0	tr|A0A096R6Z8|A0A096R6Z8_MAIZE/tr|A0A1D6GK64|A0A1D6GK64_MAIZE/tr|A0A1D6MUE8|A0A1D6MUE8_MAIZE/tr|A0A3L6EV10|A0A3L6EV10_MAIZE/tr|A0A3L6G9D8|A0A3L6G9D8_MAIZE/tr|K7UCZ5|K7UCZ5_MAIZE/tr|A0A1D6IW15|A0A1D6IW15_MAIZE/tr|A0A1D6L092|A0A1D6L092_MAIZE/tr|A0A1D6MUE9|A0A1D6MUE9_MAIZE/tr|A0A1D6MUF0|A0A1D6MUF0_MAIZE/tr|A0A1D6MUF1|A0A1D6MUF1_MAIZE/tr|A0A1D6MUF2|A0A1D6MUF2_MAIZE/tr|A0A317Y7M0|A0A317Y7M0_MAIZE/tr|A…		4.21	0		0	2	MASCOT		T
	YAS202409180088-1_BM6,1633	R.DAIDTK.N	662.336	0.00079	2	1	30.03	0	0.239	0|0	tr|A0A096R6Z8|A0A096R6Z8_MAIZE/tr|A0A1D6GK64|A0A1D6GK64_MAIZE/tr|A0A1D6MUE8|A0A1D6MUE8_MAIZE/tr|A0A3L6EV10|A0A3L6EV10_MAIZE/tr|A0A3L6G9D8|A0A3L6G9D8_MAIZE/tr|K7UCZ5|K7UCZ5_MAIZE/tr|A0A1D6IW15|A0A1D6IW15_MAIZE/tr|A0A1D6L092|A0A1D6L092_MAIZE/tr|A0A1D6MUE9|A0A1D6MUE9_MAIZE/tr|A0A1D6MUF0|A0A1D6MUF0_MAIZE/tr|A0A1D6MUF1|A0A1D6MUF1_MAIZE/tr|A0A1D6MUF2|A0A1D6MUF2_MAIZE/tr|A0A317Y7M0|A0A317Y7M0_MAIZE/tr|A…		4.21	0		0	2	MASCOT		T
	YAS202409180088-1_BM6,2032	R.DAIDTK.N	662.336	0.00087	2	1	25.58	0	0.667	0|0	tr|A0A096R6Z8|A0A096R6Z8_MAIZE/tr|A0A1D6GK64|A0A1D6GK64_MAIZE/tr|A0A1D6MUE8|A0A1D6MUE8_MAIZE/tr|A0A3L6EV10|A0A3L6EV10_MAIZE/tr|A0A3L6G9D8|A0A3L6G9D8_MAIZE/tr|K7UCZ5|K7UCZ5_MAIZE/tr|A0A1D6IW15|A0A1D6IW15_MAIZE/tr|A0A1D6L092|A0A1D6L092_MAIZE/tr|A0A1D6MUE9|A0A1D6MUE9_MAIZE/tr|A0A1D6MUF0|A0A1D6MUF0_MAIZE/tr|A0A1D6MUF1|A0A1D6MUF1_MAIZE/tr|A0A1D6MUF2|A0A1D6MUF2_MAIZE/tr|A0A317Y7M0|A0A317Y7M0_MAIZE/tr|A…		4.21	0		0	2	MASCOT		T
	YAS202409180088-1_BM6,2405	R.DAIDTK.N	662.336	0.00073	2	1	28.8	0	0.318	0|0	tr|A0A096R6Z8|A0A096R6Z8_MAIZE/tr|A0A1D6GK64|A0A1D6GK64_MAIZE/tr|A0A1D6MUE8|A0A1D6MUE8_MAIZE/tr|A0A3L6EV10|A0A3L6EV10_MAIZE/tr|A0A3L6G9D8|A0A3L6G9D8_MAIZE/tr|K7UCZ5|K7UCZ5_MAIZE/tr|A0A1D6IW15|A0A1D6IW15_MAIZE/tr|A0A1D6L092|A0A1D6L092_MAIZE/tr|A0A1D6MUE9|A0A1D6MUE9_MAIZE/tr|A0A1D6MUF0|A0A1D6MUF0_MAIZE/tr|A0A1D6MUF1|A0A1D6MUF1_MAIZE/tr|A0A1D6MUF2|A0A1D6MUF2_MAIZE/tr|A0A317Y7M0|A0A317Y7M0_MAIZE/tr|A…		4.21	0		0	2	MASCOT		T
	YAS202409180088-1_BM6,2813	R.DAIDTK.N	662.336	0.00059	2	1	30.79	0	0.184	0|0	tr|A0A096R6Z8|A0A096R6Z8_MAIZE/tr|A0A1D6GK64|A0A1D6GK64_MAIZE/tr|A0A1D6MUE8|A0A1D6MUE8_MAIZE/tr|A0A3L6EV10|A0A3L6EV10_MAIZE/tr|A0A3L6G9D8|A0A3L6G9D8_MAIZE/tr|K7UCZ5|K7UCZ5_MAIZE/tr|A0A1D6IW15|A0A1D6IW15_MAIZE/tr|A0A1D6L092|A0A1D6L092_MAIZE/tr|A0A1D6MUE9|A0A1D6MUE9_MAIZE/tr|A0A1D6MUF0|A0A1D6MUF0_MAIZE/tr|A0A1D6MUF1|A0A1D6MUF1_MAIZE/tr|A0A1D6MUF2|A0A1D6MUF2_MAIZE/tr|A0A317Y7M0|A0A317Y7M0_MAIZE/tr|A…		4.21	0		0	2	MASCOT		T
	YAS202409180088-1_BM6,3222	R.DAIDTK.N	662.336	0.00095	2	1	29.61	0	0.264	0|0	tr|A0A096R6Z8|A0A096R6Z8_MAIZE/tr|A0A1D6GK64|A0A1D6GK64_MAIZE/tr|A0A1D6MUE8|A0A1D6MUE8_MAIZE/tr|A0A3L6EV10|A0A3L6EV10_MAIZE/tr|A0A3L6G9D8|A0A3L6G9D8_MAIZE/tr|K7UCZ5|K7UCZ5_MAIZE/tr|A0A1D6IW15|A0A1D6IW15_MAIZE/tr|A0A1D6L092|A0A1D6L092_MAIZE/tr|A0A1D6MUE9|A0A1D6MUE9_MAIZE/tr|A0A1D6MUF0|A0A1D6MUF0_MAIZE/tr|A0A1D6MUF1|A0A1D6MUF1_MAIZE/tr|A0A1D6MUF2|A0A1D6MUF2_MAIZE/tr|A0A317Y7M0|A0A317Y7M0_MAIZE/tr|A…		4.21	0		0	2	MASCOT		T
	YAS202409180088-1_BM6,39669	R.GVPQIEVK.F	869.509	-0.00043	2	1	31.31	0	0.0461	0|0	tr|A0A096R6Z8|A0A096R6Z8_MAIZE/tr|A0A1D6GK64|A0A1D6GK64_MAIZE/tr|A0A1D6MUE8|A0A1D6MUE8_MAIZE/tr|A0A3L6EV10|A0A3L6EV10_MAIZE/tr|A0A3L6G9D8|A0A3L6G9D8_MAIZE/tr|K7UCZ5|K7UCZ5_MAIZE/tr|A0A1D6IW15|A0A1D6IW15_MAIZE/tr|A0A1D6L092|A0A1D6L092_MAIZE/tr|A0A1D6MUE9|A0A1D6MUE9_MAIZE/tr|A0A1D6MUF0|A0A1D6MUF0_MAIZE/tr|A0A1D6MUF1|A0A1D6MUF1_MAIZE/tr|A0A1D6MUF2|A0A1D6MUF2_MAIZE/tr|A0A317Y7M0|A0A317Y7M0_MAIZE/tr|A…		6	0		0	2	MASCOT		T
	YAS202409180088-1_BM6,55502	R.IAGLEVLR.I	870.541	0.00182	2	1	23.56	0	0.396	0|0	tr|A0A096R6Z8|A0A096R6Z8_MAIZE/tr|A0A1D6GK64|A0A1D6GK64_MAIZE/tr|A0A1D6MUE8|A0A1D6MUE8_MAIZE/tr|A0A3L6EV10|A0A3L6EV10_MAIZE/tr|A0A3L6G9D8|A0A3L6G9D8_MAIZE/tr|K7UCZ5|K7UCZ5_MAIZE/tr|A0A1D6L092|A0A1D6L092_MAIZE/tr|A0A1D6MUF0|A0A1D6MUF0_MAIZE/tr|A0A1D6MUF1|A0A1D6MUF1_MAIZE/tr|A0A1D6MUF2|A0A1D6MUF2_MAIZE/tr|A0A317Y7M0|A0A317Y7M0_MAIZE/tr|A0A804N434|A0A804N434_MAIZE/tr|A0A804RDP0|A0A804RDP0_MAIZE/tr|B…		6	0		0	2	MASCOT		T
	YAS202409180088-1_BM6,57775	R.IINEPTAASLAYGFEK.K	1723.89	-0.00501	2	1	75.14	0	5.04e-06	0|0	tr|A0A096R6Z8|A0A096R6Z8_MAIZE/tr|A0A1D6GK64|A0A1D6GK64_MAIZE/tr|A0A1D6MUE8|A0A1D6MUE8_MAIZE/tr|A0A3L6EV10|A0A3L6EV10_MAIZE/tr|A0A3L6G9D8|A0A3L6G9D8_MAIZE/tr|K7UCZ5|K7UCZ5_MAIZE/tr|A0A1D6L092|A0A1D6L092_MAIZE/tr|A0A1D6MUF0|A0A1D6MUF0_MAIZE/tr|A0A1D6MUF1|A0A1D6MUF1_MAIZE/tr|A0A1D6MUF2|A0A1D6MUF2_MAIZE/tr|A0A317Y7M0|A0A317Y7M0_MAIZE/tr|A0A804N434|A0A804N434_MAIZE/tr|A0A804RDP0|A0A804RDP0_MAIZE/tr|B…		4.53	0		0	2	MASCOT		T
	YAS202409180088-1_BM6,57823	R.IINEPTAASLAYGFEK.K	1723.89	-0.00397	3	1	27.6	0	0.288	0|0	tr|A0A096R6Z8|A0A096R6Z8_MAIZE/tr|A0A1D6GK64|A0A1D6GK64_MAIZE/tr|A0A1D6MUE8|A0A1D6MUE8_MAIZE/tr|A0A3L6EV10|A0A3L6EV10_MAIZE/tr|A0A3L6G9D8|A0A3L6G9D8_MAIZE/tr|K7UCZ5|K7UCZ5_MAIZE/tr|A0A1D6L092|A0A1D6L092_MAIZE/tr|A0A1D6MUF0|A0A1D6MUF0_MAIZE/tr|A0A1D6MUF1|A0A1D6MUF1_MAIZE/tr|A0A1D6MUF2|A0A1D6MUF2_MAIZE/tr|A0A317Y7M0|A0A317Y7M0_MAIZE/tr|A0A804N434|A0A804N434_MAIZE/tr|A0A804RDP0|A0A804RDP0_MAIZE/tr|B…		4.53	0		0	2	MASCOT		T
	YAS202409180088-1_BM6,54735	R.IPAVQELVR.K	1024.61	-0.00122	2	1	34.66	0	0.0188	0|0	tr|A0A1D6MUE8|A0A1D6MUE8_MAIZE/tr|A0A3L6G9D8|A0A3L6G9D8_MAIZE/tr|K7UCZ5|K7UCZ5_MAIZE/tr|A0A1D6IW15|A0A1D6IW15_MAIZE/tr|A0A1D6MUE9|A0A1D6MUE9_MAIZE/tr|A0A1D6MUF0|A0A1D6MUF0_MAIZE/tr|A0A1D6MUF1|A0A1D6MUF1_MAIZE/tr|A0A1D6MUF2|A0A1D6MUF2_MAIZE/tr|A0A3L6F9V5|A0A3L6F9V5_MAIZE/tr|A0A804N434|A0A804N434_MAIZE/tr|A0A804N436|A0A804N436_MAIZE/tr|A0A804RDP0|A0A804RDP0_MAIZE/tr|B6UFB3|B6UFB3_MAIZE/tr|C0PAW5|C0…		6	0		0	2	MASCOT		T
	YAS202409180088-1_BM6,59727	R.KLTDKDPNVTVNPDEVVSLGAAVQGGVLAGDVK.D	3305.76	-0.00366	4	1	53.57	0	0.000312	0|0	tr|A0A1D6MUE8|A0A1D6MUE8_MAIZE/tr|A0A3L6G9D8|A0A3L6G9D8_MAIZE/tr|K7UCZ5|K7UCZ5_MAIZE/tr|A0A1D6IW15|A0A1D6IW15_MAIZE/tr|A0A1D6MUE9|A0A1D6MUE9_MAIZE/tr|A0A1D6MUF0|A0A1D6MUF0_MAIZE/tr|A0A1D6MUF1|A0A1D6MUF1_MAIZE/tr|A0A1D6MUF2|A0A1D6MUF2_MAIZE/tr|A0A3L6F9V5|A0A3L6F9V5_MAIZE/tr|A0A804N434|A0A804N434_MAIZE/tr|A0A804N436|A0A804N436_MAIZE/tr|B6UFB3|B6UFB3_MAIZE/tr|C0PAW5|C0PAW5_MAIZE		4.36	2		0	2	MASCOT		T
	YAS202409180088-1_BM6,6143	R.KLVDDASK.F	875.483	0.0016	2	1	67.21	0	3.92e-05	0|0	tr|A0A096R6Z8|A0A096R6Z8_MAIZE/tr|A0A1D6GK64|A0A1D6GK64_MAIZE/tr|A0A1D6MUE8|A0A1D6MUE8_MAIZE/tr|A0A3L6EV10|A0A3L6EV10_MAIZE/tr|A0A3L6G9D8|A0A3L6G9D8_MAIZE/tr|K7UCZ5|K7UCZ5_MAIZE/tr|A0A1D6L092|A0A1D6L092_MAIZE/tr|A0A1D6MUF0|A0A1D6MUF0_MAIZE/tr|A0A1D6MUF1|A0A1D6MUF1_MAIZE/tr|A0A1D6MUF2|A0A1D6MUF2_MAIZE/tr|A0A317Y7M0|A0A317Y7M0_MAIZE/tr|A0A804N434|A0A804N434_MAIZE/tr|A0A804RDP0|A0A804RDP0_MAIZE/tr|B…		5.96	1		0	2	MASCOT		T
	YAS202409180088-1_BM6,6711	R.KLVDDASK.F	875.483	-0.00134	2	1	32.15	0	0.134	0|0	tr|A0A096R6Z8|A0A096R6Z8_MAIZE/tr|A0A1D6GK64|A0A1D6GK64_MAIZE/tr|A0A1D6MUE8|A0A1D6MUE8_MAIZE/tr|A0A3L6EV10|A0A3L6EV10_MAIZE/tr|A0A3L6G9D8|A0A3L6G9D8_MAIZE/tr|K7UCZ5|K7UCZ5_MAIZE/tr|A0A1D6L092|A0A1D6L092_MAIZE/tr|A0A1D6MUF0|A0A1D6MUF0_MAIZE/tr|A0A1D6MUF1|A0A1D6MUF1_MAIZE/tr|A0A1D6MUF2|A0A1D6MUF2_MAIZE/tr|A0A317Y7M0|A0A317Y7M0_MAIZE/tr|A0A804N434|A0A804N434_MAIZE/tr|A0A804RDP0|A0A804RDP0_MAIZE/tr|B…		5.96	1		0	2	MASCOT		T
	YAS202409180088-1_BM6,23	R.LTEASEK.A	777.399	6e-05	2	1	38.05	0	0.0256	0|0	tr|A0A1D6MUE8|A0A1D6MUE8_MAIZE/tr|A0A1D6MUE9|A0A1D6MUE9_MAIZE/tr|A0A1D6MUF0|A0A1D6MUF0_MAIZE/tr|A0A1D6MUF1|A0A1D6MUF1_MAIZE/tr|A0A1D6MUF2|A0A1D6MUF2_MAIZE/tr|A0A3L6F9V5|A0A3L6F9V5_MAIZE/tr|A0A804N434|A0A804N434_MAIZE/tr|C0PAW5|C0PAW5_MAIZE		4.53	0		0	2	MASCOT		T
	YAS202409180088-1_BM6,405	R.LTEASEK.A	777.399	-0.00036	2	1	33.33	0	0.076	0|0	tr|A0A1D6MUE8|A0A1D6MUE8_MAIZE/tr|A0A1D6MUE9|A0A1D6MUE9_MAIZE/tr|A0A1D6MUF0|A0A1D6MUF0_MAIZE/tr|A0A1D6MUF1|A0A1D6MUF1_MAIZE/tr|A0A1D6MUF2|A0A1D6MUF2_MAIZE/tr|A0A3L6F9V5|A0A3L6F9V5_MAIZE/tr|A0A804N434|A0A804N434_MAIZE/tr|C0PAW5|C0PAW5_MAIZE		4.53	0		0	2	MASCOT		T
	YAS202409180088-1_BM6,809	R.LTEASEK.A	777.399	0.00018	2	1	32.91	0	0.0838	0|0	tr|A0A1D6MUE8|A0A1D6MUE8_MAIZE/tr|A0A1D6MUE9|A0A1D6MUE9_MAIZE/tr|A0A1D6MUF0|A0A1D6MUF0_MAIZE/tr|A0A1D6MUF1|A0A1D6MUF1_MAIZE/tr|A0A1D6MUF2|A0A1D6MUF2_MAIZE/tr|A0A3L6F9V5|A0A3L6F9V5_MAIZE/tr|A0A804N434|A0A804N434_MAIZE/tr|C0PAW5|C0PAW5_MAIZE		4.53	0		0	2	MASCOT		T
	YAS202409180088-1_BM6,1227	R.LTEASEK.A	777.399	0.00026	2	1	31.7	0	0.108	0|0	tr|A0A1D6MUE8|A0A1D6MUE8_MAIZE/tr|A0A1D6MUE9|A0A1D6MUE9_MAIZE/tr|A0A1D6MUF0|A0A1D6MUF0_MAIZE/tr|A0A1D6MUF1|A0A1D6MUF1_MAIZE/tr|A0A1D6MUF2|A0A1D6MUF2_MAIZE/tr|A0A3L6F9V5|A0A3L6F9V5_MAIZE/tr|A0A804N434|A0A804N434_MAIZE/tr|C0PAW5|C0PAW5_MAIZE		4.53	0		0	2	MASCOT		T
	YAS202409180088-1_BM6,1640	R.LTEASEK.A	777.399	2e-05	2	1	28.59	0	0.226	0|0	tr|A0A1D6MUE8|A0A1D6MUE8_MAIZE/tr|A0A1D6MUE9|A0A1D6MUE9_MAIZE/tr|A0A1D6MUF0|A0A1D6MUF0_MAIZE/tr|A0A1D6MUF1|A0A1D6MUF1_MAIZE/tr|A0A1D6MUF2|A0A1D6MUF2_MAIZE/tr|A0A3L6F9V5|A0A3L6F9V5_MAIZE/tr|A0A804N434|A0A804N434_MAIZE/tr|C0PAW5|C0PAW5_MAIZE		4.53	0		0	2	MASCOT		T
	YAS202409180088-1_BM6,24239	R.LVGQIAK.R ! R.LVGQIAK.H	728.466	0.00036	2	1	41.01	0	0.0126	0|0	tr|A0A096R6Z8|A0A096R6Z8_MAIZE/tr|A0A1D6GK64|A0A1D6GK64_MAIZE/tr|A0A1D6MUE8|A0A1D6MUE8_MAIZE/tr|A0A3L6G9D8|A0A3L6G9D8_MAIZE/tr|K7UCZ5|K7UCZ5_MAIZE/tr|A0A1D6L092|A0A1D6L092_MAIZE/tr|A0A1D6MUE9|A0A1D6MUE9_MAIZE/tr|A0A1D6MUF0|A0A1D6MUF0_MAIZE/tr|A0A1D6MUF1|A0A1D6MUF1_MAIZE/tr|A0A1D6MUF2|A0A1D6MUF2_MAIZE/tr|A0A317Y7M0|A0A317Y7M0_MAIZE/tr|A0A3L6F9V5|A0A3L6F9V5_MAIZE/tr|A0A804N434|A0A804N434_MAIZE/tr|A…		8.75	0		0	2	MASCOT		T
	YAS202409180088-1_BM6,14656	R.NTTLPTSK.S	861.468	-0.00029	2	1	30.11	0	0.206	0|0	tr|A0A096R6Z8|A0A096R6Z8_MAIZE/tr|A0A1D6GK64|A0A1D6GK64_MAIZE/tr|A0A1D6MUE8|A0A1D6MUE8_MAIZE/tr|A0A3L6EV10|A0A3L6EV10_MAIZE/tr|A0A3L6G9D8|A0A3L6G9D8_MAIZE/tr|K7UCZ5|K7UCZ5_MAIZE/tr|A0A1D6IW15|A0A1D6IW15_MAIZE/tr|A0A1D6L092|A0A1D6L092_MAIZE/tr|A0A1D6MUE9|A0A1D6MUE9_MAIZE/tr|A0A1D6MUF0|A0A1D6MUF0_MAIZE/tr|A0A1D6MUF1|A0A1D6MUF1_MAIZE/tr|A0A1D6MUF2|A0A1D6MUF2_MAIZE/tr|A0A317Y7M0|A0A317Y7M0_MAIZE/tr|A…		8.75	0		0	2	MASCOT		T
	YAS202409180088-1_BM6,35907	R.TTPSVVAYTK.S ! R.TTPSVVAYTK.T	1066.58	-0.00097	2	1	27.68	0	0.187	0|0	tr|A0A096R6Z8|A0A096R6Z8_MAIZE/tr|A0A1D6GK64|A0A1D6GK64_MAIZE/tr|A0A3L6EV10|A0A3L6EV10_MAIZE/tr|A0A804Q7W0|A0A804Q7W0_MAIZE/tr|A0A1D6I2R4|A0A1D6I2R4_MAIZE/tr|A0A1D6L092|A0A1D6L092_MAIZE/tr|A0A317Y7M0|A0A317Y7M0_MAIZE/tr|A0A3L6FYH6|A0A3L6FYH6_MAIZE/tr|B8A3D0|B8A3D0_MAIZE ! tr|A0A1D6MUE8|A0A1D6MUE8_MAIZE/tr|A0A3L6G9D8|A0A3L6G9D8_MAIZE/tr|K7UCZ5|K7UCZ5_MAIZE/tr|A0A1D6MUE9|A0A1D6MUE9_MAIZE/tr|A0A1D6M…		8.26	0		0	2	MASCOT		T
	YAS202409180088-1_BM6,36431	R.TTPSVVAYTK.S ! R.TTPSVVAYTK.T	1066.58	-0.00122	2	1	24.21	0	0.459	0|0	tr|A0A096R6Z8|A0A096R6Z8_MAIZE/tr|A0A1D6GK64|A0A1D6GK64_MAIZE/tr|A0A3L6EV10|A0A3L6EV10_MAIZE/tr|A0A804Q7W0|A0A804Q7W0_MAIZE/tr|A0A1D6I2R4|A0A1D6I2R4_MAIZE/tr|A0A1D6L092|A0A1D6L092_MAIZE/tr|A0A317Y7M0|A0A317Y7M0_MAIZE/tr|A0A3L6FYH6|A0A3L6FYH6_MAIZE/tr|B8A3D0|B8A3D0_MAIZE ! tr|A0A1D6MUE8|A0A1D6MUE8_MAIZE/tr|A0A3L6G9D8|A0A3L6G9D8_MAIZE/tr|K7UCZ5|K7UCZ5_MAIZE/tr|A0A1D6MUE9|A0A1D6MUE9_MAIZE/tr|A0A1D6M…		8.26	0		0	2	MASCOT		T
$10-1	tr|A0A804Q076|A0A804Q076_MAIZE RuBisCO large subunit-binding protein subunit alpha, chloroplastic OS=Zea mays OX=4577 PE=1 SV=1	49	28	0.549	60519.4	5
	YAS202409180088-1_BM6,57730	K.ALVAPASLIAHNAGVEGEVVVEK.I	2273.25	-0.00807	3	1	44.8	0	0.00239	0|0	tr|A0A3L6E675|A0A3L6E675_MAIZE/tr|A0A804LTJ9|A0A804LTJ9_MAIZE/tr|A0A804MI53|A0A804MI53_MAIZE/tr|A0A804Q076|A0A804Q076_MAIZE		4.75	0		0	2	MASCOT		T
	YAS202409180088-1_BM6,57753	K.ALVAPASLIAHNAGVEGEVVVEK.I	2273.25	-0.00843	2	1	96.11	0	1.76e-08	0|0	tr|A0A3L6E675|A0A3L6E675_MAIZE/tr|A0A804LTJ9|A0A804LTJ9_MAIZE/tr|A0A804MI53|A0A804MI53_MAIZE/tr|A0A804Q076|A0A804Q076_MAIZE		4.75	0		0	2	MASCOT		T
	YAS202409180088-1_BM6,19321	K.APSFGER.R	763.373	0.00105	2	1	32.59	0	0.0786	0|0	tr|A0A3L6E675|A0A3L6E675_MAIZE/tr|A0A804Q076|A0A804Q076_MAIZE		6.05	0		0	2	MASCOT		T
	YAS202409180088-1_BM6,60342	K.AVASISAGNDEFIGSM*IAEAIDK.V	2325.13	-0.00114	3	1	23.81	0	0.537	0|0	tr|A0A3L6E675|A0A3L6E675_MAIZE/tr|A0A804Q076|A0A804Q076_MAIZE		3.92	0	15.994919 Oxidation (M)	0	2	MASCOT		T
	YAS202409180088-1_BM6,60346	K.AVASISAGNDEFIGSM*IAEAIDK.V	2325.13	-0.00115	2	1	82.34	0	7.55e-07	0|0	tr|A0A3L6E675|A0A3L6E675_MAIZE/tr|A0A804Q076|A0A804Q076_MAIZE		3.92	0	15.994919 Oxidation (M)	0	2	MASCOT		T
	YAS202409180088-1_BM6,19896	K.EAIEDPDER.L	1073.47	-0.00339	2	1	45.56	0	0.000864	0|0	tr|A0A1D6Q5V6|A0A1D6Q5V6_MAIZE/tr|A0A3L6E675|A0A3L6E675_MAIZE/tr|A0A804Q076|A0A804Q076_MAIZE		3.83	0		0	2	MASCOT		T
	YAS202409180088-1_BM6,19932	K.EAIEDPDER.L	1073.47	-0.00063	2	1	47.03	0	0.000523	0|0	tr|A0A1D6Q5V6|A0A1D6Q5V6_MAIZE/tr|A0A3L6E675|A0A3L6E675_MAIZE/tr|A0A804Q076|A0A804Q076_MAIZE		3.83	0		0	2	MASCOT		T
	YAS202409180088-1_BM6,20521	K.EAIEDPDER.L	1073.47	-0.00039	2	1	42.71	0	0.00141	0|0	tr|A0A1D6Q5V6|A0A1D6Q5V6_MAIZE/tr|A0A3L6E675|A0A3L6E675_MAIZE/tr|A0A804Q076|A0A804Q076_MAIZE		3.83	0		0	2	MASCOT		T
	YAS202409180088-1_BM6,57629	K.EILPILEK.T	954.587	7e-05	2	1	43.74	0	0.00183	0|0	tr|A0A3L6E675|A0A3L6E675_MAIZE/tr|A0A804Q076|A0A804Q076_MAIZE		4.53	0		0	2	MASCOT		T
	YAS202409180088-1_BM6,36101	K.ELAETDSVYDTEK.L	1499.67	-0.00235	2	1	61.88	0	3.65e-05	0|0	tr|A0A1D6Q5V6|A0A1D6Q5V6_MAIZE/tr|A0A3L6E675|A0A3L6E675_MAIZE/tr|A0A804Q076|A0A804Q076_MAIZE		3.83	0		0	2	MASCOT		T
	YAS202409180088-1_BM6,38150	K.ELAETDSVYDTEK.L	1499.67	-0.00617	2	1	61.75	0	4.24e-05	0|0	tr|A0A1D6Q5V6|A0A1D6Q5V6_MAIZE/tr|A0A3L6E675|A0A3L6E675_MAIZE/tr|A0A804Q076|A0A804Q076_MAIZE		3.83	0		0	2	MASCOT		T
	YAS202409180088-1_BM6,38698	K.ELAETDSVYDTEK.L	1499.67	-0.00121	2	1	78.78	0	7.18e-07	0|0	tr|A0A1D6Q5V6|A0A1D6Q5V6_MAIZE/tr|A0A3L6E675|A0A3L6E675_MAIZE/tr|A0A804Q076|A0A804Q076_MAIZE		3.83	0		0	2	MASCOT		T
	YAS202409180088-1_BM6,48180	K.ESDWEVGYNAM*TDK.Y	1660.68	-0.00107	2	1	27.31	0	0.0176	0|0	tr|A0A1D6KJ89|A0A1D6KJ89_MAIZE/tr|A0A804LTJ9|A0A804LTJ9_MAIZE/tr|A0A804MI53|A0A804MI53_MAIZE/tr|A0A804Q076|A0A804Q076_MAIZE		3.92	0	15.994919 Oxidation (M)	0	2	MASCOT		T
	YAS202409180088-1_BM6,24373	K.IKEAIEDPDER.L	1314.65	6e-05	2	1	47.91	0	0.00157	0|0	tr|A0A1D6Q5V6|A0A1D6Q5V6_MAIZE/tr|A0A3L6E675|A0A3L6E675_MAIZE/tr|A0A804Q076|A0A804Q076_MAIZE		4.18	1		0	2	MASCOT		T
	YAS202409180088-1_BM6,30285	K.KELAETDSVYDTEK.L	1627.77	-0.00252	3	1	36.12	0	0.0276	0|0	tr|A0A1D6Q5V6|A0A1D6Q5V6_MAIZE/tr|A0A3L6E675|A0A3L6E675_MAIZE/tr|A0A804Q076|A0A804Q076_MAIZE		4.18	1		0	2	MASCOT		T
	YAS202409180088-1_BM6,38700	K.LAGGVAVIK.V	827.535	0.00089	2	1	20.17	0	0.971	0|0	tr|A0A3L6E675|A0A3L6E675_MAIZE/tr|A0A804MI53|A0A804MI53_MAIZE/tr|A0A804Q076|A0A804Q076_MAIZE		8.75	0		0	2	MASCOT		T
	YAS202409180088-1_BM6,52383	K.LANAVGVTLGPR.G	1167.68	-0.00049	2	1	39.58	0	0.00619	0|0	tr|A0A3L6E675|A0A3L6E675_MAIZE/tr|A0A804Q076|A0A804Q076_MAIZE		9.75	0		0	2	MASCOT		T
	YAS202409180088-1_BM6,59535	K.LGLLSVTSGANPVSLK.K	1555.91	-0.00193	2	1	69.53	0	5.8e-06	0|0	tr|A0A3L6E675|A0A3L6E675_MAIZE/tr|A0A804Q076|A0A804Q076_MAIZE		8.75	0		0	2	MASCOT		T
	YAS202409180088-1_BM6,60251	K.NATFAAIEEGIVPGGGAAYVHLSTVVPK.I	2768.46	-0.01097	3	1	63.75	0	3.57e-05	0|0	tr|A0A3L6E675|A0A3L6E675_MAIZE/tr|A0A804MI53|A0A804MI53_MAIZE/tr|A0A804Q076|A0A804Q076_MAIZE		5.4	0		0	2	MASCOT		T
	YAS202409180088-1_BM6,43699	K.SIVEFENAK.V	1036.53	-0.00172	2	1	38.43	0	0.0225	0|0	tr|A0A804Q076|A0A804Q076_MAIZE		4.53	0		0	2	MASCOT		T
	YAS202409180088-1_BM6,37505	K.TNDSAGDGTTTASVLAR.E	1636.78	0.00359	2	1	63.97	0	4.35e-05	0|0	tr|A0A804Q076|A0A804Q076_MAIZE/tr|A0A8J8Y5J6|A0A8J8Y5J6_MAIZE/tr|B6SXW8|B6SXW8_MAIZE/tr|B7ZZZ2|B7ZZZ2_MAIZE		4.21	0		0	2	MASCOT		T
	YAS202409180088-1_BM6,38140	K.TNDSAGDGTTTASVLAR.E	1636.78	-0.00137	2	1	112.94	0	6.11e-10	0|0	tr|A0A804Q076|A0A804Q076_MAIZE/tr|A0A8J8Y5J6|A0A8J8Y5J6_MAIZE/tr|B6SXW8|B6SXW8_MAIZE/tr|B7ZZZ2|B7ZZZ2_MAIZE		4.21	0		0	2	MASCOT		T
	YAS202409180088-1_BM6,59283	K.TVQGLIQELENK.S	1371.75	-0.00372	2	1	62.79	0	9.39e-05	0|0	tr|A0A3L6E675|A0A3L6E675_MAIZE/tr|A0A804Q076|A0A804Q076_MAIZE		4.53	0		0	2	MASCOT		T
	YAS202409180088-1_BM6,59350	K.TVQGLIQELENK.S	1371.75	-0.0026	3	1	26.86	0	0.37	0|0	tr|A0A3L6E675|A0A3L6E675_MAIZE/tr|A0A804Q076|A0A804Q076_MAIZE		4.53	0		0	2	MASCOT		T
	YAS202409180088-1_BM6,27955	K.VGAATETELEDR.Q	1290.62	-0.00134	2	1	92.24	0	8.44e-08	0|0	tr|A0A1D6Q5V6|A0A1D6Q5V6_MAIZE/tr|A0A3L6E675|A0A3L6E675_MAIZE/tr|A0A804MI53|A0A804MI53_MAIZE/tr|A0A804Q076|A0A804Q076_MAIZE		4	0		0	2	MASCOT		T
	YAS202409180088-1_BM6,30907	K.VGAATETELEDR.Q	1290.62	-0.00014	2	1	72.93	0	6.84e-06	0|0	tr|A0A1D6Q5V6|A0A1D6Q5V6_MAIZE/tr|A0A3L6E675|A0A3L6E675_MAIZE/tr|A0A804MI53|A0A804MI53_MAIZE/tr|A0A804Q076|A0A804Q076_MAIZE		4	0		0	2	MASCOT		T
	YAS202409180088-1_BM6,31458	K.VGAATETELEDR.Q	1290.62	0.0036	2	1	84.09	0	4.78e-07	0|0	tr|A0A1D6Q5V6|A0A1D6Q5V6_MAIZE/tr|A0A3L6E675|A0A3L6E675_MAIZE/tr|A0A804MI53|A0A804MI53_MAIZE/tr|A0A804Q076|A0A804Q076_MAIZE		4	0		0	2	MASCOT		T
	YAS202409180088-1_BM6,32016	K.VGAATETELEDR.Q	1290.62	0.00024	2	1	57.09	0	0.000262	0|0	tr|A0A1D6Q5V6|A0A1D6Q5V6_MAIZE/tr|A0A3L6E675|A0A3L6E675_MAIZE/tr|A0A804MI53|A0A804MI53_MAIZE/tr|A0A804Q076|A0A804Q076_MAIZE		4	0		0	2	MASCOT		T
	YAS202409180088-1_BM6,22093	K.VLITDQK.I	816.483	0.00066	2	1	29.86	0	0.232	0|0	tr|A0A3L6E675|A0A3L6E675_MAIZE/tr|A0A804Q076|A0A804Q076_MAIZE		5.81	0		0	2	MASCOT		T
	YAS202409180088-1_BM6,53005	K.VTIHQTTTTLIADAASK.D	1770.96	-0.00118	3	1	62.56	0	7.35e-05	0|0	tr|A0A3L6E675|A0A3L6E675_MAIZE/tr|A0A804Q076|A0A804Q076_MAIZE		6.71	0		0	2	MASCOT		T
	YAS202409180088-1_BM6,54273	K.VTIHQTTTTLIADAASKDEIQAR.I	2483.31	-0.0075	4	1	25.92	0	0.311	0|0	tr|A0A3L6E675|A0A3L6E675_MAIZE/tr|A0A804Q076|A0A804Q076_MAIZE		5.38	1		0	2	MASCOT		T
	YAS202409180088-1_BM6,54275	K.VTIHQTTTTLIADAASKDEIQAR.I	2483.31	-0.00751	3	1	29.94	0	0.123	0|0	tr|A0A3L6E675|A0A3L6E675_MAIZE/tr|A0A804Q076|A0A804Q076_MAIZE		5.38	1		0	2	MASCOT		T
	YAS202409180088-1_BM6,31516	K.VVNDGVTIAR.A	1043.58	-0.00207	2	1	30.83	0	0.148	0|0	tr|A0A3L6E675|A0A3L6E675_MAIZE/tr|A0A804Q076|A0A804Q076_MAIZE/tr|A0A8J8Y5J6|A0A8J8Y5J6_MAIZE/tr|B6SXW8|B6SXW8_MAIZE		5.81	0		0	2	MASCOT		T
	YAS202409180088-1_BM6,32839	K.VVNDGVTIAR.A	1043.58	0.00099	2	1	24.59	0	0.62	0|0	tr|A0A3L6E675|A0A3L6E675_MAIZE/tr|A0A804Q076|A0A804Q076_MAIZE/tr|A0A8J8Y5J6|A0A8J8Y5J6_MAIZE/tr|B6SXW8|B6SXW8_MAIZE		5.81	0		0	2	MASCOT		T
	YAS202409180088-1_BM6,18838	R.AALQAGVEK.L	886.499	0.00167	2	1	21.92	0	1.14	0|0	tr|A0A3L6E675|A0A3L6E675_MAIZE/tr|A0A804Q076|A0A804Q076_MAIZE/tr|A0A8J8Y5J6|A0A8J8Y5J6_MAIZE/tr|B6SXW8|B6SXW8_MAIZE		6.05	0		0	2	MASCOT		T
	YAS202409180088-1_BM6,58646	R.AIELYDPM*ENAGAALIR.E	1862.93	-0.00332	3	1	27	0	0.317	0|0	tr|A0A3L6E675|A0A3L6E675_MAIZE/tr|A0A804Q076|A0A804Q076_MAIZE		4.14	0	15.994919 Oxidation (M)	0	2	MASCOT		T
	YAS202409180088-1_BM6,60575	R.AIELYDPMENAGAALIR.E	1846.94	-0.00034	2	1	54.83	0	0.000556	0|0	tr|A0A3L6E675|A0A3L6E675_MAIZE/tr|A0A804Q076|A0A804Q076_MAIZE		4.14	0		0	2	MASCOT		T
	YAS202409180088-1_BM6,57673	R.GYISPQFVTNLEK.S	1495.78	0.00051	2	1	40.06	0	0.0148	0|0	tr|A0A3L6E675|A0A3L6E675_MAIZE/tr|A0A804Q076|A0A804Q076_MAIZE/tr|A0A8J8Y5J6|A0A8J8Y5J6_MAIZE/tr|B6SXW8|B6SXW8_MAIZE/tr|B7ZZZ2|B7ZZZ2_MAIZE		6	0		0	2	MASCOT		T
	YAS202409180088-1_BM6,57691	R.GYISPQFVTNLEK.S	1495.78	-0.00305	2	1	63.03	0	7.56e-05	0|0	tr|A0A3L6E675|A0A3L6E675_MAIZE/tr|A0A804Q076|A0A804Q076_MAIZE/tr|A0A8J8Y5J6|A0A8J8Y5J6_MAIZE/tr|B6SXW8|B6SXW8_MAIZE/tr|B7ZZZ2|B7ZZZ2_MAIZE		6	0		0	2	MASCOT		T
	YAS202409180088-1_BM6,47398	R.KVTIHQTTTTLIADAASK.D	1899.05	-0.00178	3	1	60.5	0	7.47e-05	0|0	tr|A0A3L6E675|A0A3L6E675_MAIZE/tr|A0A804Q076|A0A804Q076_MAIZE		8.6	1		0	2	MASCOT		T
	YAS202409180088-1_BM6,47547	R.KVTIHQTTTTLIADAASK.D	1899.05	-0.00192	2	1	40.11	0	0.00817	0|0	tr|A0A3L6E675|A0A3L6E675_MAIZE/tr|A0A804Q076|A0A804Q076_MAIZE		8.6	1		0	2	MASCOT		T
	YAS202409180088-1_BM6,47668	R.KVTIHQTTTTLIADAASK.D	1899.05	-0.00217	4	1	47.32	0	0.00155	0|0	tr|A0A3L6E675|A0A3L6E675_MAIZE/tr|A0A804Q076|A0A804Q076_MAIZE		8.6	1		0	2	MASCOT		T
	YAS202409180088-1_BM6,47904	R.KVTIHQTTTTLIADAASK.D	1899.05	-0.00136	3	1	95.18	0	2.64e-08	0|0	tr|A0A3L6E675|A0A3L6E675_MAIZE/tr|A0A804Q076|A0A804Q076_MAIZE		8.6	1		0	2	MASCOT		T
	YAS202409180088-1_BM6,52447	R.KVTIHQTTTTLIADAASKDEIQAR.I	2611.4	-0.0027	4	1	62.11	0	5.62e-05	0|0	tr|A0A3L6E675|A0A3L6E675_MAIZE/tr|A0A804Q076|A0A804Q076_MAIZE		6.75	2		0	2	MASCOT		T
	YAS202409180088-1_BM6,52463	R.KVTIHQTTTTLIADAASKDEIQAR.I	2611.4	-0.00626	3	1	81.83	0	5.78e-07	0|0	tr|A0A3L6E675|A0A3L6E675_MAIZE/tr|A0A804Q076|A0A804Q076_MAIZE		6.75	2		0	2	MASCOT		T
	YAS202409180088-1_BM6,38363	R.LGADIIQK.A	857.509	-7e-05	2	1	34.21	0	0.0662	0|0	tr|A0A3L6E675|A0A3L6E675_MAIZE/tr|A0A804LTJ9|A0A804LTJ9_MAIZE/tr|A0A804Q076|A0A804Q076_MAIZE/tr|A0A8J8Y5J6|A0A8J8Y5J6_MAIZE/tr|B6SXW8|B6SXW8_MAIZE/tr|B7ZZZ2|B7ZZZ2_MAIZE		5.84	0		0	2	MASCOT		T
	YAS202409180088-1_BM6,43387	R.NVVLDEYGNPK.V	1247.63	-0.00247	2	1	48.91	0	0.00244	0|0	tr|A0A3L6E675|A0A3L6E675_MAIZE/tr|A0A804Q076|A0A804Q076_MAIZE		4.37	0		0	2	MASCOT		T
	YAS202409180088-1_BM6,43911	R.NVVLDEYGNPK.V	1247.63	-0.00125	2	1	49.82	0	0.00195	0|0	tr|A0A3L6E675|A0A3L6E675_MAIZE/tr|A0A804Q076|A0A804Q076_MAIZE		4.37	0		0	2	MASCOT		T
	YAS202409180088-1_BM6,44960	R.NVVLDEYGNPK.V	1247.63	0.00189	2	1	25.07	0	0.547	0|0	tr|A0A3L6E675|A0A3L6E675_MAIZE/tr|A0A804Q076|A0A804Q076_MAIZE		4.37	0		0	2	MASCOT		T
$11-1	tr|A0A317Y7M0|A0A317Y7M0_MAIZE Stromal heat shock-related protein, chloroplastic OS=Zea mays OX=4577 GN=HSP70_10 PE=3 SV=1	49	27	0.3696	74758.6	5.16
$11-2	tr|A0A096R6Z8|A0A096R6Z8_MAIZE Heat shock 70 kDa protein 6 chloroplastic OS=Zea mays OX=4577 GN=ZEAMMB73_Zm00001d033591 PE=1 SV=1	49	27	0.3777	73020.6	5.14
	YAS202409180088-1_BM6,57359	K.AVITVPAYFNDSQR.T	1580.81	0.00031	3	1	28.35	0	0.207	0|0	tr|A0A096R6Z8|A0A096R6Z8_MAIZE/tr|A0A1D6GK64|A0A1D6GK64_MAIZE/tr|A0A3L6EV10|A0A3L6EV10_MAIZE/tr|A0A1D6L092|A0A1D6L092_MAIZE/tr|A0A317Y7M0|A0A317Y7M0_MAIZE/tr|B8A3D0|B8A3D0_MAIZE		5.88	0		0	2	MASCOT		T
	YAS202409180088-1_BM6,7796	K.DAVAGGSTQTM*K.D	1181.55	0.00057	2	1	39.81	0	0.00862	0|0	tr|A0A096R6Z8|A0A096R6Z8_MAIZE/tr|A0A1D6GK64|A0A1D6GK64_MAIZE/tr|A0A3L6EV10|A0A3L6EV10_MAIZE/tr|A0A1D6L092|A0A1D6L092_MAIZE/tr|A0A317Y7M0|A0A317Y7M0_MAIZE/tr|B8A3D0|B8A3D0_MAIZE		5.84	0	15.994919 Oxidation (M)	0	2	MASCOT		T
	YAS202409180088-1_BM6,8398	K.DAVAGGSTQTM*K.D	1181.55	0.00108	2	1	53.78	0	0.000345	0|0	tr|A0A096R6Z8|A0A096R6Z8_MAIZE/tr|A0A1D6GK64|A0A1D6GK64_MAIZE/tr|A0A3L6EV10|A0A3L6EV10_MAIZE/tr|A0A1D6L092|A0A1D6L092_MAIZE/tr|A0A317Y7M0|A0A317Y7M0_MAIZE/tr|B8A3D0|B8A3D0_MAIZE		5.84	0	15.994919 Oxidation (M)	0	2	MASCOT		T
	YAS202409180088-1_BM6,58015	K.DIDEVILVGGSTR.I	1373.73	-0.00249	3	1	22.25	0	1.07	0|0	tr|A0A096R6Z8|A0A096R6Z8_MAIZE/tr|A0A1D6GK64|A0A1D6GK64_MAIZE/tr|A0A3L6EV10|A0A3L6EV10_MAIZE/tr|A0A1D6L092|A0A1D6L092_MAIZE/tr|A0A317Y7M0|A0A317Y7M0_MAIZE/tr|B8A3D0|B8A3D0_MAIZE		4.03	0		0	2	MASCOT		T
	YAS202409180088-1_BM6,56809	K.FEELCSDLIDR.L ! K.FEELCSDLLDR.L	1396.64	0.00131	2	1	59.62	0	9.01e-05	0|0	tr|A0A1D6MUE8|A0A1D6MUE8_MAIZE/tr|A0A3L6G9D8|A0A3L6G9D8_MAIZE/tr|K7UCZ5|K7UCZ5_MAIZE/tr|A0A1D6IW15|A0A1D6IW15_MAIZE/tr|A0A1D6MUE9|A0A1D6MUE9_MAIZE/tr|A0A1D6MUF0|A0A1D6MUF0_MAIZE/tr|A0A1D6MUF1|A0A1D6MUF1_MAIZE/tr|A0A1D6MUF2|A0A1D6MUF2_MAIZE/tr|A0A3L6F9V5|A0A3L6F9V5_MAIZE/tr|A0A804N434|A0A804N434_MAIZE/tr|A0A804N436|A0A804N436_MAIZE/tr|A0A804RDP0|A0A804RDP0_MAIZE/tr|B6UFB3|B6UFB3_MAIZE/tr|C0PAW5|C0…		3.92	0		0	2	MASCOT		T
	YAS202409180088-1_BM6,13564	K.FLNDK.V	636.335	0.0005	2	1	21.55	0	1.12	0|0	tr|A0A096R6Z8|A0A096R6Z8_MAIZE/tr|A0A1D6GK64|A0A1D6GK64_MAIZE/tr|A0A3L6EV10|A0A3L6EV10_MAIZE/tr|A0A1D6L092|A0A1D6L092_MAIZE/tr|A0A317Y7M0|A0A317Y7M0_MAIZE/tr|B8A3D0|B8A3D0_MAIZE		5.84	0		0	2	MASCOT		T
	YAS202409180088-1_BM6,6542	K.ITEAAEK.A ! R.LTEAAEK.A	761.404	-0.00178	2	1	30.59	0	0.187	0|0	tr|A0A3L6DKH2|A0A3L6DKH2_MAIZE ! tr|A0A096R6Z8|A0A096R6Z8_MAIZE/tr|A0A1D6GK64|A0A1D6GK64_MAIZE/tr|A0A3L6EV10|A0A3L6EV10_MAIZE/tr|A0A3L6G9D8|A0A3L6G9D8_MAIZE/tr|K7UCZ5|K7UCZ5_MAIZE/tr|A0A1D6L092|A0A1D6L092_MAIZE/tr|A0A317Y7M0|A0A317Y7M0_MAIZE/tr|A0A804RDP0|A0A804RDP0_MAIZE/tr|B6UFB3|B6UFB3_MAIZE/tr|B8A3D0|B8A3D0_MAIZE/tr|C4J6X8|C4J6X8_MAIZE		4.53	0		0	2	MASCOT		T
	YAS202409180088-1_BM6,45373	K.KQDITITGASTLPK.D	1472.83	-0.00033	2	1	83.37	0	5.3e-07	0|0	tr|A0A096R6Z8|A0A096R6Z8_MAIZE/tr|A0A1D6GK64|A0A1D6GK64_MAIZE/tr|A0A1D6MUE8|A0A1D6MUE8_MAIZE/tr|A0A3L6EV10|A0A3L6EV10_MAIZE/tr|A0A3L6G9D8|A0A3L6G9D8_MAIZE/tr|K7UCZ5|K7UCZ5_MAIZE/tr|A0A1D6IW15|A0A1D6IW15_MAIZE/tr|A0A1D6L092|A0A1D6L092_MAIZE/tr|A0A1D6MUE9|A0A1D6MUE9_MAIZE/tr|A0A1D6MUF0|A0A1D6MUF0_MAIZE/tr|A0A1D6MUF1|A0A1D6MUF1_MAIZE/tr|A0A1D6MUF2|A0A1D6MUF2_MAIZE/tr|A0A317Y7M0|A0A317Y7M0_MAIZE/tr|A…		8.59	1		0	2	MASCOT		T
	YAS202409180088-1_BM6,45863	K.KQDITITGASTLPK.D	1472.83	-0.00019	3	1	40.44	0	0.0104	0|0	tr|A0A096R6Z8|A0A096R6Z8_MAIZE/tr|A0A1D6GK64|A0A1D6GK64_MAIZE/tr|A0A1D6MUE8|A0A1D6MUE8_MAIZE/tr|A0A3L6EV10|A0A3L6EV10_MAIZE/tr|A0A3L6G9D8|A0A3L6G9D8_MAIZE/tr|K7UCZ5|K7UCZ5_MAIZE/tr|A0A1D6IW15|A0A1D6IW15_MAIZE/tr|A0A1D6L092|A0A1D6L092_MAIZE/tr|A0A1D6MUE9|A0A1D6MUE9_MAIZE/tr|A0A1D6MUF0|A0A1D6MUF0_MAIZE/tr|A0A1D6MUF1|A0A1D6MUF1_MAIZE/tr|A0A1D6MUF2|A0A1D6MUF2_MAIZE/tr|A0A317Y7M0|A0A317Y7M0_MAIZE/tr|A…		8.59	1		0	2	MASCOT		T
	YAS202409180088-1_BM6,47066	K.KQDITITGASTLPKDEVER.M	2101.11	-0.00033	4	1	43.09	0	0.00702	0|0	tr|A0A096R6Z8|A0A096R6Z8_MAIZE/tr|A0A1D6GK64|A0A1D6GK64_MAIZE/tr|A0A1D6MUE8|A0A1D6MUE8_MAIZE/tr|A0A3L6EV10|A0A3L6EV10_MAIZE/tr|A0A3L6G9D8|A0A3L6G9D8_MAIZE/tr|K7UCZ5|K7UCZ5_MAIZE/tr|A0A1D6IW15|A0A1D6IW15_MAIZE/tr|A0A1D6L092|A0A1D6L092_MAIZE/tr|A0A1D6MUE9|A0A1D6MUE9_MAIZE/tr|A0A1D6MUF0|A0A1D6MUF0_MAIZE/tr|A0A1D6MUF1|A0A1D6MUF1_MAIZE/tr|A0A1D6MUF2|A0A1D6MUF2_MAIZE/tr|A0A317Y7M0|A0A317Y7M0_MAIZE/tr|A…		4.78	2		0	2	MASCOT		T
	YAS202409180088-1_BM6,47088	K.KQDITITGASTLPKDEVER.M	2101.11	-0.00221	3	1	31.27	0	0.107	0|0	tr|A0A096R6Z8|A0A096R6Z8_MAIZE/tr|A0A1D6GK64|A0A1D6GK64_MAIZE/tr|A0A1D6MUE8|A0A1D6MUE8_MAIZE/tr|A0A3L6EV10|A0A3L6EV10_MAIZE/tr|A0A3L6G9D8|A0A3L6G9D8_MAIZE/tr|K7UCZ5|K7UCZ5_MAIZE/tr|A0A1D6IW15|A0A1D6IW15_MAIZE/tr|A0A1D6L092|A0A1D6L092_MAIZE/tr|A0A1D6MUE9|A0A1D6MUE9_MAIZE/tr|A0A1D6MUF0|A0A1D6MUF0_MAIZE/tr|A0A1D6MUF1|A0A1D6MUF1_MAIZE/tr|A0A1D6MUF2|A0A1D6MUF2_MAIZE/tr|A0A317Y7M0|A0A317Y7M0_MAIZE/tr|A…		4.78	2		0	2	MASCOT		T
	YAS202409180088-1_BM6,30550	K.LDCPAIGK.Q ! K.LDCPALGK.Q	873.45	0.00019	2	1	33.14	0	0.0592	0|0	tr|A0A096R6Z8|A0A096R6Z8_MAIZE/tr|A0A1D6GK64|A0A1D6GK64_MAIZE/tr|A0A1D6MUE8|A0A1D6MUE8_MAIZE/tr|A0A3L6EV10|A0A3L6EV10_MAIZE/tr|A0A3L6G9D8|A0A3L6G9D8_MAIZE/tr|K7UCZ5|K7UCZ5_MAIZE/tr|A0A1D6MUE9|A0A1D6MUE9_MAIZE/tr|A0A1D6MUF0|A0A1D6MUF0_MAIZE/tr|A0A1D6MUF1|A0A1D6MUF1_MAIZE/tr|A0A1D6MUF2|A0A1D6MUF2_MAIZE/tr|A0A317Y7M0|A0A317Y7M0_MAIZE/tr|A0A3L6F9V5|A0A3L6F9V5_MAIZE/tr|A0A804N434|A0A804N434_MAIZE/tr|A…		5.83	0		0	2	MASCOT		T
	YAS202409180088-1_BM6,7035	K.M*NEVDEESK.Q ! -.M*NEVDEESK.Q	1096.45	-0.00025	2	1	56.69	0	4.84e-05	0|0	tr|A0A096R6Z8|A0A096R6Z8_MAIZE/tr|A0A1D6GK64|A0A1D6GK64_MAIZE/tr|A0A1D6NZT1|A0A1D6NZT1_MAIZE/tr|A0A3L6EV10|A0A3L6EV10_MAIZE/tr|A0A804Q7W0|A0A804Q7W0_MAIZE/tr|A0A1D6I2R4|A0A1D6I2R4_MAIZE/tr|A0A1D6L092|A0A1D6L092_MAIZE/tr|A0A317Y607|A0A317Y607_MAIZE/tr|A0A317Y7M0|A0A317Y7M0_MAIZE/tr|A0A3L6FYH6|A0A3L6FYH6_MAIZE/tr|B8A3D0|B8A3D0_MAIZE ! tr|A0A1D6EP08|A0A1D6EP08_MAIZE/tr|A0A1D6EP09|A0A1D6EP09_MAIZE/tr…		4	0	15.994919 Oxidation (M)	0	2	MASCOT		T
	YAS202409180088-1_BM6,7617	K.M*NEVDEESK.Q ! -.M*NEVDEESK.Q	1096.45	0.00099	2	1	52	0	0.000143	0|0	tr|A0A096R6Z8|A0A096R6Z8_MAIZE/tr|A0A1D6GK64|A0A1D6GK64_MAIZE/tr|A0A1D6NZT1|A0A1D6NZT1_MAIZE/tr|A0A3L6EV10|A0A3L6EV10_MAIZE/tr|A0A804Q7W0|A0A804Q7W0_MAIZE/tr|A0A1D6I2R4|A0A1D6I2R4_MAIZE/tr|A0A1D6L092|A0A1D6L092_MAIZE/tr|A0A317Y607|A0A317Y607_MAIZE/tr|A0A317Y7M0|A0A317Y7M0_MAIZE/tr|A0A3L6FYH6|A0A3L6FYH6_MAIZE/tr|B8A3D0|B8A3D0_MAIZE ! tr|A0A1D6EP08|A0A1D6EP08_MAIZE/tr|A0A1D6EP09|A0A1D6EP09_MAIZE/tr…		4	0	15.994919 Oxidation (M)	0	2	MASCOT		T
	YAS202409180088-1_BM6,37400	K.NQAESVIYQTEK.Q	1409.69	0.00061	2	1	49.22	0	0.00157	0|0	tr|A0A096R6Z8|A0A096R6Z8_MAIZE/tr|A0A1D6GK64|A0A1D6GK64_MAIZE/tr|A0A3L6EV10|A0A3L6EV10_MAIZE/tr|A0A1D6L092|A0A1D6L092_MAIZE/tr|A0A317Y7M0|A0A317Y7M0_MAIZE/tr|B8A3D0|B8A3D0_MAIZE		4.53	0		0	2	MASCOT		T
	YAS202409180088-1_BM6,37930	K.NQAESVIYQTEK.Q	1409.69	-0.00247	2	1	31.68	0	0.0918	0|0	tr|A0A096R6Z8|A0A096R6Z8_MAIZE/tr|A0A1D6GK64|A0A1D6GK64_MAIZE/tr|A0A3L6EV10|A0A3L6EV10_MAIZE/tr|A0A1D6L092|A0A1D6L092_MAIZE/tr|A0A317Y7M0|A0A317Y7M0_MAIZE/tr|B8A3D0|B8A3D0_MAIZE		4.53	0		0	2	MASCOT		T
	YAS202409180088-1_BM6,37949	K.NQAESVIYQTEK.Q	1409.69	-0.00273	2	1	37.59	0	0.0235	0|0	tr|A0A096R6Z8|A0A096R6Z8_MAIZE/tr|A0A1D6GK64|A0A1D6GK64_MAIZE/tr|A0A3L6EV10|A0A3L6EV10_MAIZE/tr|A0A1D6L092|A0A1D6L092_MAIZE/tr|A0A317Y7M0|A0A317Y7M0_MAIZE/tr|B8A3D0|B8A3D0_MAIZE		4.53	0		0	2	MASCOT		T
	YAS202409180088-1_BM6,42306	K.QDITITGASTLPK.D	1344.74	-0.0016	3	1	20.91	0	1.28	0|0	tr|A0A096R6Z8|A0A096R6Z8_MAIZE/tr|A0A1D6GK64|A0A1D6GK64_MAIZE/tr|A0A1D6MUE8|A0A1D6MUE8_MAIZE/tr|A0A3L6EV10|A0A3L6EV10_MAIZE/tr|A0A3L6G9D8|A0A3L6G9D8_MAIZE/tr|K7UCZ5|K7UCZ5_MAIZE/tr|A0A1D6IW15|A0A1D6IW15_MAIZE/tr|A0A1D6L092|A0A1D6L092_MAIZE/tr|A0A1D6MUE9|A0A1D6MUE9_MAIZE/tr|A0A1D6MUF0|A0A1D6MUF0_MAIZE/tr|A0A1D6MUF1|A0A1D6MUF1_MAIZE/tr|A0A1D6MUF2|A0A1D6MUF2_MAIZE/tr|A0A317Y7M0|A0A317Y7M0_MAIZE/tr|A…		5.84	0		0	2	MASCOT		T
	YAS202409180088-1_BM6,53173	K.QDITITGASTLPK.D	1344.74	-0.0016	2	1	60.1	0	0.000154	0|0	tr|A0A096R6Z8|A0A096R6Z8_MAIZE/tr|A0A1D6GK64|A0A1D6GK64_MAIZE/tr|A0A1D6MUE8|A0A1D6MUE8_MAIZE/tr|A0A3L6EV10|A0A3L6EV10_MAIZE/tr|A0A3L6G9D8|A0A3L6G9D8_MAIZE/tr|K7UCZ5|K7UCZ5_MAIZE/tr|A0A1D6IW15|A0A1D6IW15_MAIZE/tr|A0A1D6L092|A0A1D6L092_MAIZE/tr|A0A1D6MUE9|A0A1D6MUE9_MAIZE/tr|A0A1D6MUF0|A0A1D6MUF0_MAIZE/tr|A0A1D6MUF1|A0A1D6MUF1_MAIZE/tr|A0A1D6MUF2|A0A1D6MUF2_MAIZE/tr|A0A317Y7M0|A0A317Y7M0_MAIZE/tr|A…		5.84	0		0	2	MASCOT		T
	YAS202409180088-1_BM6,57414	K.QFAAEEISAQVLR.K	1461.77	-0.00265	2	1	70.4	0	1.75e-05	0|0	tr|A0A096R6Z8|A0A096R6Z8_MAIZE/tr|A0A1D6GK64|A0A1D6GK64_MAIZE/tr|A0A1D6MUE8|A0A1D6MUE8_MAIZE/tr|A0A3L6EV10|A0A3L6EV10_MAIZE/tr|A0A3L6G9D8|A0A3L6G9D8_MAIZE/tr|K7UCZ5|K7UCZ5_MAIZE/tr|A0A1D6MUF0|A0A1D6MUF0_MAIZE/tr|A0A1D6MUF1|A0A1D6MUF1_MAIZE/tr|A0A1D6MUF2|A0A1D6MUF2_MAIZE/tr|A0A317Y7M0|A0A317Y7M0_MAIZE/tr|A0A804N434|A0A804N434_MAIZE/tr|A0A804RDP0|A0A804RDP0_MAIZE/tr|B6UFB3|B6UFB3_MAIZE/tr|B8A3D0|B8…		4.53	0		0	2	MASCOT		T
	YAS202409180088-1_BM6,57438	K.QFAAEEISAQVLR.K	1461.77	-0.00076	3	1	62.33	0	0.000114	0|0	tr|A0A096R6Z8|A0A096R6Z8_MAIZE/tr|A0A1D6GK64|A0A1D6GK64_MAIZE/tr|A0A1D6MUE8|A0A1D6MUE8_MAIZE/tr|A0A3L6EV10|A0A3L6EV10_MAIZE/tr|A0A3L6G9D8|A0A3L6G9D8_MAIZE/tr|K7UCZ5|K7UCZ5_MAIZE/tr|A0A1D6MUF0|A0A1D6MUF0_MAIZE/tr|A0A1D6MUF1|A0A1D6MUF1_MAIZE/tr|A0A1D6MUF2|A0A1D6MUF2_MAIZE/tr|A0A317Y7M0|A0A317Y7M0_MAIZE/tr|A0A804N434|A0A804N434_MAIZE/tr|A0A804RDP0|A0A804RDP0_MAIZE/tr|B6UFB3|B6UFB3_MAIZE/tr|B8A3D0|B8…		4.53	0		0	2	MASCOT		T
	YAS202409180088-1_BM6,53928	K.QVSYLVIR.D	977.578	-0.00015	2	1	36.94	0	0.0139	0|0	tr|A0A096R6Z8|A0A096R6Z8_MAIZE/tr|A0A317Y7M0|A0A317Y7M0_MAIZE/tr|B8A3D0|B8A3D0_MAIZE		8.75	0		0	2	MASCOT		T
	YAS202409180088-1_BM6,24551	K.SIGSFR.L ! K.SLGSFR.L	666.357	0.00072	2	1	33.17	0	0.0766	0|0	tr|A0A096R6Z8|A0A096R6Z8_MAIZE/tr|A0A1D6L092|A0A1D6L092_MAIZE/tr|A0A317Y7M0|A0A317Y7M0_MAIZE/tr|B8A3D0|B8A3D0_MAIZE ! tr|A0A1D6GK64|A0A1D6GK64_MAIZE/tr|A0A3L6EV10|A0A3L6EV10_MAIZE/tr|A0A3L6G9D8|A0A3L6G9D8_MAIZE/tr|K7UCZ5|K7UCZ5_MAIZE/tr|A0A1D6IW15|A0A1D6IW15_MAIZE/tr|B6UFB3|B6UFB3_MAIZE		9.47	0		0	2	MASCOT		T
	YAS202409180088-1_BM6,55736	K.VVGIDLGTTNSAVAAM*EGGKPTIVTNAEGAR.T	3015.54	-0.00587	3	1	65.09	0	3.73e-05	0|0	tr|A0A096R6Z8|A0A096R6Z8_MAIZE/tr|A0A1D6GK64|A0A1D6GK64_MAIZE/tr|A0A3L6EV10|A0A3L6EV10_MAIZE/tr|A0A1D6L092|A0A1D6L092_MAIZE/tr|A0A317Y7M0|A0A317Y7M0_MAIZE		4.68	0	15.994919 Oxidation (M)	0	2	MASCOT		T
	YAS202409180088-1_BM6,58256	K.VVGIDLGTTNSAVAAMEGGKPTIVTNAEGAR.T	2999.55	-0.00218	3	1	56.2	0	0.000269	0|0	tr|A0A096R6Z8|A0A096R6Z8_MAIZE/tr|A0A1D6GK64|A0A1D6GK64_MAIZE/tr|A0A3L6EV10|A0A3L6EV10_MAIZE/tr|A0A1D6L092|A0A1D6L092_MAIZE/tr|A0A317Y7M0|A0A317Y7M0_MAIZE		4.68	0		0	2	MASCOT		T
	YAS202409180088-1_BM6,54882	R.AKFEELCSDLIDR.L ! R.AKFEELCSDLLDR.L	1595.77	-0.00096	2	1	44.93	0	0.00409	0|0	tr|A0A1D6MUE8|A0A1D6MUE8_MAIZE/tr|A0A3L6G9D8|A0A3L6G9D8_MAIZE/tr|K7UCZ5|K7UCZ5_MAIZE/tr|A0A1D6IW15|A0A1D6IW15_MAIZE/tr|A0A1D6MUE9|A0A1D6MUE9_MAIZE/tr|A0A1D6MUF0|A0A1D6MUF0_MAIZE/tr|A0A1D6MUF1|A0A1D6MUF1_MAIZE/tr|A0A1D6MUF2|A0A1D6MUF2_MAIZE/tr|A0A3L6F9V5|A0A3L6F9V5_MAIZE/tr|A0A804N434|A0A804N434_MAIZE/tr|A0A804N436|A0A804N436_MAIZE/tr|A0A804RDP0|A0A804RDP0_MAIZE/tr|B6UFB3|B6UFB3_MAIZE/tr|C0PAW5|C0…		4.32	1		0	2	MASCOT		T
	YAS202409180088-1_BM6,54892	R.AKFEELCSDLIDR.L ! R.AKFEELCSDLLDR.L	1595.77	-0.00099	3	1	33.48	0	0.0572	0|0	tr|A0A1D6MUE8|A0A1D6MUE8_MAIZE/tr|A0A3L6G9D8|A0A3L6G9D8_MAIZE/tr|K7UCZ5|K7UCZ5_MAIZE/tr|A0A1D6IW15|A0A1D6IW15_MAIZE/tr|A0A1D6MUE9|A0A1D6MUE9_MAIZE/tr|A0A1D6MUF0|A0A1D6MUF0_MAIZE/tr|A0A1D6MUF1|A0A1D6MUF1_MAIZE/tr|A0A1D6MUF2|A0A1D6MUF2_MAIZE/tr|A0A3L6F9V5|A0A3L6F9V5_MAIZE/tr|A0A804N434|A0A804N434_MAIZE/tr|A0A804N436|A0A804N436_MAIZE/tr|A0A804RDP0|A0A804RDP0_MAIZE/tr|B6UFB3|B6UFB3_MAIZE/tr|C0PAW5|C0…		4.32	1		0	2	MASCOT		T
	YAS202409180088-1_BM6,55759	R.AKFEELCSDLIDR.L ! R.AKFEELCSDLLDR.L	1595.77	0.00186	3	1	25.38	0	0.382	0|0	tr|A0A1D6MUE8|A0A1D6MUE8_MAIZE/tr|A0A3L6G9D8|A0A3L6G9D8_MAIZE/tr|K7UCZ5|K7UCZ5_MAIZE/tr|A0A1D6IW15|A0A1D6IW15_MAIZE/tr|A0A1D6MUE9|A0A1D6MUE9_MAIZE/tr|A0A1D6MUF0|A0A1D6MUF0_MAIZE/tr|A0A1D6MUF1|A0A1D6MUF1_MAIZE/tr|A0A1D6MUF2|A0A1D6MUF2_MAIZE/tr|A0A3L6F9V5|A0A3L6F9V5_MAIZE/tr|A0A804N434|A0A804N434_MAIZE/tr|A0A804N436|A0A804N436_MAIZE/tr|A0A804RDP0|A0A804RDP0_MAIZE/tr|B6UFB3|B6UFB3_MAIZE/tr|C0PAW5|C0…		4.32	1		0	2	MASCOT		T
	YAS202409180088-1_BM6,8	R.DAIDTK.N	662.336	0.00143	2	1	26.84	0	0.499	0|0	tr|A0A096R6Z8|A0A096R6Z8_MAIZE/tr|A0A1D6GK64|A0A1D6GK64_MAIZE/tr|A0A1D6MUE8|A0A1D6MUE8_MAIZE/tr|A0A3L6EV10|A0A3L6EV10_MAIZE/tr|A0A3L6G9D8|A0A3L6G9D8_MAIZE/tr|K7UCZ5|K7UCZ5_MAIZE/tr|A0A1D6IW15|A0A1D6IW15_MAIZE/tr|A0A1D6L092|A0A1D6L092_MAIZE/tr|A0A1D6MUE9|A0A1D6MUE9_MAIZE/tr|A0A1D6MUF0|A0A1D6MUF0_MAIZE/tr|A0A1D6MUF1|A0A1D6MUF1_MAIZE/tr|A0A1D6MUF2|A0A1D6MUF2_MAIZE/tr|A0A317Y7M0|A0A317Y7M0_MAIZE/tr|A…		4.21	0		0	2	MASCOT		T
	YAS202409180088-1_BM6,393	R.DAIDTK.N	662.336	0.00123	2	1	27.03	0	0.477	0|0	tr|A0A096R6Z8|A0A096R6Z8_MAIZE/tr|A0A1D6GK64|A0A1D6GK64_MAIZE/tr|A0A1D6MUE8|A0A1D6MUE8_MAIZE/tr|A0A3L6EV10|A0A3L6EV10_MAIZE/tr|A0A3L6G9D8|A0A3L6G9D8_MAIZE/tr|K7UCZ5|K7UCZ5_MAIZE/tr|A0A1D6IW15|A0A1D6IW15_MAIZE/tr|A0A1D6L092|A0A1D6L092_MAIZE/tr|A0A1D6MUE9|A0A1D6MUE9_MAIZE/tr|A0A1D6MUF0|A0A1D6MUF0_MAIZE/tr|A0A1D6MUF1|A0A1D6MUF1_MAIZE/tr|A0A1D6MUF2|A0A1D6MUF2_MAIZE/tr|A0A317Y7M0|A0A317Y7M0_MAIZE/tr|A…		4.21	0		0	2	MASCOT		T
	YAS202409180088-1_BM6,798	R.DAIDTK.N	662.336	0.00075	2	1	27	0	0.481	0|0	tr|A0A096R6Z8|A0A096R6Z8_MAIZE/tr|A0A1D6GK64|A0A1D6GK64_MAIZE/tr|A0A1D6MUE8|A0A1D6MUE8_MAIZE/tr|A0A3L6EV10|A0A3L6EV10_MAIZE/tr|A0A3L6G9D8|A0A3L6G9D8_MAIZE/tr|K7UCZ5|K7UCZ5_MAIZE/tr|A0A1D6IW15|A0A1D6IW15_MAIZE/tr|A0A1D6L092|A0A1D6L092_MAIZE/tr|A0A1D6MUE9|A0A1D6MUE9_MAIZE/tr|A0A1D6MUF0|A0A1D6MUF0_MAIZE/tr|A0A1D6MUF1|A0A1D6MUF1_MAIZE/tr|A0A1D6MUF2|A0A1D6MUF2_MAIZE/tr|A0A317Y7M0|A0A317Y7M0_MAIZE/tr|A…		4.21	0		0	2	MASCOT		T
	YAS202409180088-1_BM6,1220	R.DAIDTK.N	662.336	0.00063	2	1	30.11	0	0.215	0|0	tr|A0A096R6Z8|A0A096R6Z8_MAIZE/tr|A0A1D6GK64|A0A1D6GK64_MAIZE/tr|A0A1D6MUE8|A0A1D6MUE8_MAIZE/tr|A0A3L6EV10|A0A3L6EV10_MAIZE/tr|A0A3L6G9D8|A0A3L6G9D8_MAIZE/tr|K7UCZ5|K7UCZ5_MAIZE/tr|A0A1D6IW15|A0A1D6IW15_MAIZE/tr|A0A1D6L092|A0A1D6L092_MAIZE/tr|A0A1D6MUE9|A0A1D6MUE9_MAIZE/tr|A0A1D6MUF0|A0A1D6MUF0_MAIZE/tr|A0A1D6MUF1|A0A1D6MUF1_MAIZE/tr|A0A1D6MUF2|A0A1D6MUF2_MAIZE/tr|A0A317Y7M0|A0A317Y7M0_MAIZE/tr|A…		4.21	0		0	2	MASCOT		T
	YAS202409180088-1_BM6,1633	R.DAIDTK.N	662.336	0.00079	2	1	30.03	0	0.239	0|0	tr|A0A096R6Z8|A0A096R6Z8_MAIZE/tr|A0A1D6GK64|A0A1D6GK64_MAIZE/tr|A0A1D6MUE8|A0A1D6MUE8_MAIZE/tr|A0A3L6EV10|A0A3L6EV10_MAIZE/tr|A0A3L6G9D8|A0A3L6G9D8_MAIZE/tr|K7UCZ5|K7UCZ5_MAIZE/tr|A0A1D6IW15|A0A1D6IW15_MAIZE/tr|A0A1D6L092|A0A1D6L092_MAIZE/tr|A0A1D6MUE9|A0A1D6MUE9_MAIZE/tr|A0A1D6MUF0|A0A1D6MUF0_MAIZE/tr|A0A1D6MUF1|A0A1D6MUF1_MAIZE/tr|A0A1D6MUF2|A0A1D6MUF2_MAIZE/tr|A0A317Y7M0|A0A317Y7M0_MAIZE/tr|A…		4.21	0		0	2	MASCOT		T
	YAS202409180088-1_BM6,2032	R.DAIDTK.N	662.336	0.00087	2	1	25.58	0	0.667	0|0	tr|A0A096R6Z8|A0A096R6Z8_MAIZE/tr|A0A1D6GK64|A0A1D6GK64_MAIZE/tr|A0A1D6MUE8|A0A1D6MUE8_MAIZE/tr|A0A3L6EV10|A0A3L6EV10_MAIZE/tr|A0A3L6G9D8|A0A3L6G9D8_MAIZE/tr|K7UCZ5|K7UCZ5_MAIZE/tr|A0A1D6IW15|A0A1D6IW15_MAIZE/tr|A0A1D6L092|A0A1D6L092_MAIZE/tr|A0A1D6MUE9|A0A1D6MUE9_MAIZE/tr|A0A1D6MUF0|A0A1D6MUF0_MAIZE/tr|A0A1D6MUF1|A0A1D6MUF1_MAIZE/tr|A0A1D6MUF2|A0A1D6MUF2_MAIZE/tr|A0A317Y7M0|A0A317Y7M0_MAIZE/tr|A…		4.21	0		0	2	MASCOT		T
	YAS202409180088-1_BM6,2405	R.DAIDTK.N	662.336	0.00073	2	1	28.8	0	0.318	0|0	tr|A0A096R6Z8|A0A096R6Z8_MAIZE/tr|A0A1D6GK64|A0A1D6GK64_MAIZE/tr|A0A1D6MUE8|A0A1D6MUE8_MAIZE/tr|A0A3L6EV10|A0A3L6EV10_MAIZE/tr|A0A3L6G9D8|A0A3L6G9D8_MAIZE/tr|K7UCZ5|K7UCZ5_MAIZE/tr|A0A1D6IW15|A0A1D6IW15_MAIZE/tr|A0A1D6L092|A0A1D6L092_MAIZE/tr|A0A1D6MUE9|A0A1D6MUE9_MAIZE/tr|A0A1D6MUF0|A0A1D6MUF0_MAIZE/tr|A0A1D6MUF1|A0A1D6MUF1_MAIZE/tr|A0A1D6MUF2|A0A1D6MUF2_MAIZE/tr|A0A317Y7M0|A0A317Y7M0_MAIZE/tr|A…		4.21	0		0	2	MASCOT		T
	YAS202409180088-1_BM6,2813	R.DAIDTK.N	662.336	0.00059	2	1	30.79	0	0.184	0|0	tr|A0A096R6Z8|A0A096R6Z8_MAIZE/tr|A0A1D6GK64|A0A1D6GK64_MAIZE/tr|A0A1D6MUE8|A0A1D6MUE8_MAIZE/tr|A0A3L6EV10|A0A3L6EV10_MAIZE/tr|A0A3L6G9D8|A0A3L6G9D8_MAIZE/tr|K7UCZ5|K7UCZ5_MAIZE/tr|A0A1D6IW15|A0A1D6IW15_MAIZE/tr|A0A1D6L092|A0A1D6L092_MAIZE/tr|A0A1D6MUE9|A0A1D6MUE9_MAIZE/tr|A0A1D6MUF0|A0A1D6MUF0_MAIZE/tr|A0A1D6MUF1|A0A1D6MUF1_MAIZE/tr|A0A1D6MUF2|A0A1D6MUF2_MAIZE/tr|A0A317Y7M0|A0A317Y7M0_MAIZE/tr|A…		4.21	0		0	2	MASCOT		T
	YAS202409180088-1_BM6,3222	R.DAIDTK.N	662.336	0.00095	2	1	29.61	0	0.264	0|0	tr|A0A096R6Z8|A0A096R6Z8_MAIZE/tr|A0A1D6GK64|A0A1D6GK64_MAIZE/tr|A0A1D6MUE8|A0A1D6MUE8_MAIZE/tr|A0A3L6EV10|A0A3L6EV10_MAIZE/tr|A0A3L6G9D8|A0A3L6G9D8_MAIZE/tr|K7UCZ5|K7UCZ5_MAIZE/tr|A0A1D6IW15|A0A1D6IW15_MAIZE/tr|A0A1D6L092|A0A1D6L092_MAIZE/tr|A0A1D6MUE9|A0A1D6MUE9_MAIZE/tr|A0A1D6MUF0|A0A1D6MUF0_MAIZE/tr|A0A1D6MUF1|A0A1D6MUF1_MAIZE/tr|A0A1D6MUF2|A0A1D6MUF2_MAIZE/tr|A0A317Y7M0|A0A317Y7M0_MAIZE/tr|A…		4.21	0		0	2	MASCOT		T
	YAS202409180088-1_BM6,39669	R.GVPQIEVK.F	869.509	-0.00043	2	1	31.31	0	0.0461	0|0	tr|A0A096R6Z8|A0A096R6Z8_MAIZE/tr|A0A1D6GK64|A0A1D6GK64_MAIZE/tr|A0A1D6MUE8|A0A1D6MUE8_MAIZE/tr|A0A3L6EV10|A0A3L6EV10_MAIZE/tr|A0A3L6G9D8|A0A3L6G9D8_MAIZE/tr|K7UCZ5|K7UCZ5_MAIZE/tr|A0A1D6IW15|A0A1D6IW15_MAIZE/tr|A0A1D6L092|A0A1D6L092_MAIZE/tr|A0A1D6MUE9|A0A1D6MUE9_MAIZE/tr|A0A1D6MUF0|A0A1D6MUF0_MAIZE/tr|A0A1D6MUF1|A0A1D6MUF1_MAIZE/tr|A0A1D6MUF2|A0A1D6MUF2_MAIZE/tr|A0A317Y7M0|A0A317Y7M0_MAIZE/tr|A…		6	0		0	2	MASCOT		T
	YAS202409180088-1_BM6,55502	R.IAGLEVLR.I	870.541	0.00182	2	1	23.56	0	0.396	0|0	tr|A0A096R6Z8|A0A096R6Z8_MAIZE/tr|A0A1D6GK64|A0A1D6GK64_MAIZE/tr|A0A1D6MUE8|A0A1D6MUE8_MAIZE/tr|A0A3L6EV10|A0A3L6EV10_MAIZE/tr|A0A3L6G9D8|A0A3L6G9D8_MAIZE/tr|K7UCZ5|K7UCZ5_MAIZE/tr|A0A1D6L092|A0A1D6L092_MAIZE/tr|A0A1D6MUF0|A0A1D6MUF0_MAIZE/tr|A0A1D6MUF1|A0A1D6MUF1_MAIZE/tr|A0A1D6MUF2|A0A1D6MUF2_MAIZE/tr|A0A317Y7M0|A0A317Y7M0_MAIZE/tr|A0A804N434|A0A804N434_MAIZE/tr|A0A804RDP0|A0A804RDP0_MAIZE/tr|B…		6	0		0	2	MASCOT		T
	YAS202409180088-1_BM6,57775	R.IINEPTAASLAYGFEK.K	1723.89	-0.00501	2	1	75.14	0	5.04e-06	0|0	tr|A0A096R6Z8|A0A096R6Z8_MAIZE/tr|A0A1D6GK64|A0A1D6GK64_MAIZE/tr|A0A1D6MUE8|A0A1D6MUE8_MAIZE/tr|A0A3L6EV10|A0A3L6EV10_MAIZE/tr|A0A3L6G9D8|A0A3L6G9D8_MAIZE/tr|K7UCZ5|K7UCZ5_MAIZE/tr|A0A1D6L092|A0A1D6L092_MAIZE/tr|A0A1D6MUF0|A0A1D6MUF0_MAIZE/tr|A0A1D6MUF1|A0A1D6MUF1_MAIZE/tr|A0A1D6MUF2|A0A1D6MUF2_MAIZE/tr|A0A317Y7M0|A0A317Y7M0_MAIZE/tr|A0A804N434|A0A804N434_MAIZE/tr|A0A804RDP0|A0A804RDP0_MAIZE/tr|B…		4.53	0		0	2	MASCOT		T
	YAS202409180088-1_BM6,57823	R.IINEPTAASLAYGFEK.K	1723.89	-0.00397	3	1	27.6	0	0.288	0|0	tr|A0A096R6Z8|A0A096R6Z8_MAIZE/tr|A0A1D6GK64|A0A1D6GK64_MAIZE/tr|A0A1D6MUE8|A0A1D6MUE8_MAIZE/tr|A0A3L6EV10|A0A3L6EV10_MAIZE/tr|A0A3L6G9D8|A0A3L6G9D8_MAIZE/tr|K7UCZ5|K7UCZ5_MAIZE/tr|A0A1D6L092|A0A1D6L092_MAIZE/tr|A0A1D6MUF0|A0A1D6MUF0_MAIZE/tr|A0A1D6MUF1|A0A1D6MUF1_MAIZE/tr|A0A1D6MUF2|A0A1D6MUF2_MAIZE/tr|A0A317Y7M0|A0A317Y7M0_MAIZE/tr|A0A804N434|A0A804N434_MAIZE/tr|A0A804RDP0|A0A804RDP0_MAIZE/tr|B…		4.53	0		0	2	MASCOT		T
	YAS202409180088-1_BM6,54286	R.IPAVQELVK.K	996.609	0.00113	2	1	35.79	0	0.0134	0|0	tr|A0A096R6Z8|A0A096R6Z8_MAIZE/tr|A0A1D6GK64|A0A1D6GK64_MAIZE/tr|A0A3L6EV10|A0A3L6EV10_MAIZE/tr|A0A1D6L092|A0A1D6L092_MAIZE/tr|A0A317Y7M0|A0A317Y7M0_MAIZE/tr|B8A3D0|B8A3D0_MAIZE		6	0		0	2	MASCOT		T
	YAS202409180088-1_BM6,6143	R.KLVDDASK.F	875.483	0.0016	2	1	67.21	0	3.92e-05	0|0	tr|A0A096R6Z8|A0A096R6Z8_MAIZE/tr|A0A1D6GK64|A0A1D6GK64_MAIZE/tr|A0A1D6MUE8|A0A1D6MUE8_MAIZE/tr|A0A3L6EV10|A0A3L6EV10_MAIZE/tr|A0A3L6G9D8|A0A3L6G9D8_MAIZE/tr|K7UCZ5|K7UCZ5_MAIZE/tr|A0A1D6L092|A0A1D6L092_MAIZE/tr|A0A1D6MUF0|A0A1D6MUF0_MAIZE/tr|A0A1D6MUF1|A0A1D6MUF1_MAIZE/tr|A0A1D6MUF2|A0A1D6MUF2_MAIZE/tr|A0A317Y7M0|A0A317Y7M0_MAIZE/tr|A0A804N434|A0A804N434_MAIZE/tr|A0A804RDP0|A0A804RDP0_MAIZE/tr|B…		5.96	1		0	2	MASCOT		T
	YAS202409180088-1_BM6,6711	R.KLVDDASK.F	875.483	-0.00134	2	1	32.15	0	0.134	0|0	tr|A0A096R6Z8|A0A096R6Z8_MAIZE/tr|A0A1D6GK64|A0A1D6GK64_MAIZE/tr|A0A1D6MUE8|A0A1D6MUE8_MAIZE/tr|A0A3L6EV10|A0A3L6EV10_MAIZE/tr|A0A3L6G9D8|A0A3L6G9D8_MAIZE/tr|K7UCZ5|K7UCZ5_MAIZE/tr|A0A1D6L092|A0A1D6L092_MAIZE/tr|A0A1D6MUF0|A0A1D6MUF0_MAIZE/tr|A0A1D6MUF1|A0A1D6MUF1_MAIZE/tr|A0A1D6MUF2|A0A1D6MUF2_MAIZE/tr|A0A317Y7M0|A0A317Y7M0_MAIZE/tr|A0A804N434|A0A804N434_MAIZE/tr|A0A804RDP0|A0A804RDP0_MAIZE/tr|B…		5.96	1		0	2	MASCOT		T
	YAS202409180088-1_BM6,24239	R.LVGQIAK.R ! R.LVGQIAK.H	728.466	0.00036	2	1	41.01	0	0.0126	0|0	tr|A0A096R6Z8|A0A096R6Z8_MAIZE/tr|A0A1D6GK64|A0A1D6GK64_MAIZE/tr|A0A1D6MUE8|A0A1D6MUE8_MAIZE/tr|A0A3L6G9D8|A0A3L6G9D8_MAIZE/tr|K7UCZ5|K7UCZ5_MAIZE/tr|A0A1D6L092|A0A1D6L092_MAIZE/tr|A0A1D6MUE9|A0A1D6MUE9_MAIZE/tr|A0A1D6MUF0|A0A1D6MUF0_MAIZE/tr|A0A1D6MUF1|A0A1D6MUF1_MAIZE/tr|A0A1D6MUF2|A0A1D6MUF2_MAIZE/tr|A0A317Y7M0|A0A317Y7M0_MAIZE/tr|A0A3L6F9V5|A0A3L6F9V5_MAIZE/tr|A0A804N434|A0A804N434_MAIZE/tr|A…		8.75	0		0	2	MASCOT		T
	YAS202409180088-1_BM6,14656	R.NTTLPTSK.S	861.468	-0.00029	2	1	30.11	0	0.206	0|0	tr|A0A096R6Z8|A0A096R6Z8_MAIZE/tr|A0A1D6GK64|A0A1D6GK64_MAIZE/tr|A0A1D6MUE8|A0A1D6MUE8_MAIZE/tr|A0A3L6EV10|A0A3L6EV10_MAIZE/tr|A0A3L6G9D8|A0A3L6G9D8_MAIZE/tr|K7UCZ5|K7UCZ5_MAIZE/tr|A0A1D6IW15|A0A1D6IW15_MAIZE/tr|A0A1D6L092|A0A1D6L092_MAIZE/tr|A0A1D6MUE9|A0A1D6MUE9_MAIZE/tr|A0A1D6MUF0|A0A1D6MUF0_MAIZE/tr|A0A1D6MUF1|A0A1D6MUF1_MAIZE/tr|A0A1D6MUF2|A0A1D6MUF2_MAIZE/tr|A0A317Y7M0|A0A317Y7M0_MAIZE/tr|A…		8.75	0		0	2	MASCOT		T
	YAS202409180088-1_BM6,26127	R.TPVDNALR.D	885.479	-0.00068	2	1	29.72	0	0.0893	0|0	tr|A0A096R6Z8|A0A096R6Z8_MAIZE/tr|A0A1D6GK64|A0A1D6GK64_MAIZE/tr|A0A3L6EV10|A0A3L6EV10_MAIZE/tr|A0A1D6L092|A0A1D6L092_MAIZE/tr|A0A317Y7M0|A0A317Y7M0_MAIZE/tr|B8A3D0|B8A3D0_MAIZE		5.5	0		0	2	MASCOT		T
	YAS202409180088-1_BM6,35907	R.TTPSVVAYTK.S ! R.TTPSVVAYTK.T	1066.58	-0.00097	2	1	27.68	0	0.187	0|0	tr|A0A096R6Z8|A0A096R6Z8_MAIZE/tr|A0A1D6GK64|A0A1D6GK64_MAIZE/tr|A0A3L6EV10|A0A3L6EV10_MAIZE/tr|A0A804Q7W0|A0A804Q7W0_MAIZE/tr|A0A1D6I2R4|A0A1D6I2R4_MAIZE/tr|A0A1D6L092|A0A1D6L092_MAIZE/tr|A0A317Y7M0|A0A317Y7M0_MAIZE/tr|A0A3L6FYH6|A0A3L6FYH6_MAIZE/tr|B8A3D0|B8A3D0_MAIZE ! tr|A0A1D6MUE8|A0A1D6MUE8_MAIZE/tr|A0A3L6G9D8|A0A3L6G9D8_MAIZE/tr|K7UCZ5|K7UCZ5_MAIZE/tr|A0A1D6MUE9|A0A1D6MUE9_MAIZE/tr|A0A1D6M…		8.26	0		0	2	MASCOT		T
	YAS202409180088-1_BM6,36431	R.TTPSVVAYTK.S ! R.TTPSVVAYTK.T	1066.58	-0.00122	2	1	24.21	0	0.459	0|0	tr|A0A096R6Z8|A0A096R6Z8_MAIZE/tr|A0A1D6GK64|A0A1D6GK64_MAIZE/tr|A0A3L6EV10|A0A3L6EV10_MAIZE/tr|A0A804Q7W0|A0A804Q7W0_MAIZE/tr|A0A1D6I2R4|A0A1D6I2R4_MAIZE/tr|A0A1D6L092|A0A1D6L092_MAIZE/tr|A0A317Y7M0|A0A317Y7M0_MAIZE/tr|A0A3L6FYH6|A0A3L6FYH6_MAIZE/tr|B8A3D0|B8A3D0_MAIZE ! tr|A0A1D6MUE8|A0A1D6MUE8_MAIZE/tr|A0A3L6G9D8|A0A3L6G9D8_MAIZE/tr|K7UCZ5|K7UCZ5_MAIZE/tr|A0A1D6MUE9|A0A1D6MUE9_MAIZE/tr|A0A1D6M…		8.26	0		0	2	MASCOT		T
$12-1	tr|B8A3D0|B8A3D0_MAIZE Uncharacterized protein OS=Zea mays OX=4577 PE=2 SV=1	48	27	0.3891	66469.1	4.84
	YAS202409180088-1_BM6,57359	K.AVITVPAYFNDSQR.T	1580.81	0.00031	3	1	28.35	0	0.207	0|0	tr|A0A096R6Z8|A0A096R6Z8_MAIZE/tr|A0A1D6GK64|A0A1D6GK64_MAIZE/tr|A0A3L6EV10|A0A3L6EV10_MAIZE/tr|A0A1D6L092|A0A1D6L092_MAIZE/tr|A0A317Y7M0|A0A317Y7M0_MAIZE/tr|B8A3D0|B8A3D0_MAIZE		5.88	0		0	2	MASCOT		T
	YAS202409180088-1_BM6,7796	K.DAVAGGSTQTM*K.D	1181.55	0.00057	2	1	39.81	0	0.00862	0|0	tr|A0A096R6Z8|A0A096R6Z8_MAIZE/tr|A0A1D6GK64|A0A1D6GK64_MAIZE/tr|A0A3L6EV10|A0A3L6EV10_MAIZE/tr|A0A1D6L092|A0A1D6L092_MAIZE/tr|A0A317Y7M0|A0A317Y7M0_MAIZE/tr|B8A3D0|B8A3D0_MAIZE		5.84	0	15.994919 Oxidation (M)	0	2	MASCOT		T
	YAS202409180088-1_BM6,8398	K.DAVAGGSTQTM*K.D	1181.55	0.00108	2	1	53.78	0	0.000345	0|0	tr|A0A096R6Z8|A0A096R6Z8_MAIZE/tr|A0A1D6GK64|A0A1D6GK64_MAIZE/tr|A0A3L6EV10|A0A3L6EV10_MAIZE/tr|A0A1D6L092|A0A1D6L092_MAIZE/tr|A0A317Y7M0|A0A317Y7M0_MAIZE/tr|B8A3D0|B8A3D0_MAIZE		5.84	0	15.994919 Oxidation (M)	0	2	MASCOT		T
	YAS202409180088-1_BM6,58015	K.DIDEVILVGGSTR.I	1373.73	-0.00249	3	1	22.25	0	1.07	0|0	tr|A0A096R6Z8|A0A096R6Z8_MAIZE/tr|A0A1D6GK64|A0A1D6GK64_MAIZE/tr|A0A3L6EV10|A0A3L6EV10_MAIZE/tr|A0A1D6L092|A0A1D6L092_MAIZE/tr|A0A317Y7M0|A0A317Y7M0_MAIZE/tr|B8A3D0|B8A3D0_MAIZE		4.03	0		0	2	MASCOT		T
	YAS202409180088-1_BM6,56809	K.FEELCSDLIDR.L ! K.FEELCSDLLDR.L	1396.64	0.00131	2	1	59.62	0	9.01e-05	0|0	tr|A0A1D6MUE8|A0A1D6MUE8_MAIZE/tr|A0A3L6G9D8|A0A3L6G9D8_MAIZE/tr|K7UCZ5|K7UCZ5_MAIZE/tr|A0A1D6IW15|A0A1D6IW15_MAIZE/tr|A0A1D6MUE9|A0A1D6MUE9_MAIZE/tr|A0A1D6MUF0|A0A1D6MUF0_MAIZE/tr|A0A1D6MUF1|A0A1D6MUF1_MAIZE/tr|A0A1D6MUF2|A0A1D6MUF2_MAIZE/tr|A0A3L6F9V5|A0A3L6F9V5_MAIZE/tr|A0A804N434|A0A804N434_MAIZE/tr|A0A804N436|A0A804N436_MAIZE/tr|A0A804RDP0|A0A804RDP0_MAIZE/tr|B6UFB3|B6UFB3_MAIZE/tr|C0PAW5|C0…		3.92	0		0	2	MASCOT		T
	YAS202409180088-1_BM6,13564	K.FLNDK.V	636.335	0.0005	2	1	21.55	0	1.12	0|0	tr|A0A096R6Z8|A0A096R6Z8_MAIZE/tr|A0A1D6GK64|A0A1D6GK64_MAIZE/tr|A0A3L6EV10|A0A3L6EV10_MAIZE/tr|A0A1D6L092|A0A1D6L092_MAIZE/tr|A0A317Y7M0|A0A317Y7M0_MAIZE/tr|B8A3D0|B8A3D0_MAIZE		5.84	0		0	2	MASCOT		T
	YAS202409180088-1_BM6,6542	K.ITEAAEK.A ! R.LTEAAEK.A	761.404	-0.00178	2	1	30.59	0	0.187	0|0	tr|A0A3L6DKH2|A0A3L6DKH2_MAIZE ! tr|A0A096R6Z8|A0A096R6Z8_MAIZE/tr|A0A1D6GK64|A0A1D6GK64_MAIZE/tr|A0A3L6EV10|A0A3L6EV10_MAIZE/tr|A0A3L6G9D8|A0A3L6G9D8_MAIZE/tr|K7UCZ5|K7UCZ5_MAIZE/tr|A0A1D6L092|A0A1D6L092_MAIZE/tr|A0A317Y7M0|A0A317Y7M0_MAIZE/tr|A0A804RDP0|A0A804RDP0_MAIZE/tr|B6UFB3|B6UFB3_MAIZE/tr|B8A3D0|B8A3D0_MAIZE/tr|C4J6X8|C4J6X8_MAIZE		4.53	0		0	2	MASCOT		T
	YAS202409180088-1_BM6,45373	K.KQDITITGASTLPK.D	1472.83	-0.00033	2	1	83.37	0	5.3e-07	0|0	tr|A0A096R6Z8|A0A096R6Z8_MAIZE/tr|A0A1D6GK64|A0A1D6GK64_MAIZE/tr|A0A1D6MUE8|A0A1D6MUE8_MAIZE/tr|A0A3L6EV10|A0A3L6EV10_MAIZE/tr|A0A3L6G9D8|A0A3L6G9D8_MAIZE/tr|K7UCZ5|K7UCZ5_MAIZE/tr|A0A1D6IW15|A0A1D6IW15_MAIZE/tr|A0A1D6L092|A0A1D6L092_MAIZE/tr|A0A1D6MUE9|A0A1D6MUE9_MAIZE/tr|A0A1D6MUF0|A0A1D6MUF0_MAIZE/tr|A0A1D6MUF1|A0A1D6MUF1_MAIZE/tr|A0A1D6MUF2|A0A1D6MUF2_MAIZE/tr|A0A317Y7M0|A0A317Y7M0_MAIZE/tr|A…		8.59	1		0	2	MASCOT		T
	YAS202409180088-1_BM6,45863	K.KQDITITGASTLPK.D	1472.83	-0.00019	3	1	40.44	0	0.0104	0|0	tr|A0A096R6Z8|A0A096R6Z8_MAIZE/tr|A0A1D6GK64|A0A1D6GK64_MAIZE/tr|A0A1D6MUE8|A0A1D6MUE8_MAIZE/tr|A0A3L6EV10|A0A3L6EV10_MAIZE/tr|A0A3L6G9D8|A0A3L6G9D8_MAIZE/tr|K7UCZ5|K7UCZ5_MAIZE/tr|A0A1D6IW15|A0A1D6IW15_MAIZE/tr|A0A1D6L092|A0A1D6L092_MAIZE/tr|A0A1D6MUE9|A0A1D6MUE9_MAIZE/tr|A0A1D6MUF0|A0A1D6MUF0_MAIZE/tr|A0A1D6MUF1|A0A1D6MUF1_MAIZE/tr|A0A1D6MUF2|A0A1D6MUF2_MAIZE/tr|A0A317Y7M0|A0A317Y7M0_MAIZE/tr|A…		8.59	1		0	2	MASCOT		T
	YAS202409180088-1_BM6,47066	K.KQDITITGASTLPKDEVER.M	2101.11	-0.00033	4	1	43.09	0	0.00702	0|0	tr|A0A096R6Z8|A0A096R6Z8_MAIZE/tr|A0A1D6GK64|A0A1D6GK64_MAIZE/tr|A0A1D6MUE8|A0A1D6MUE8_MAIZE/tr|A0A3L6EV10|A0A3L6EV10_MAIZE/tr|A0A3L6G9D8|A0A3L6G9D8_MAIZE/tr|K7UCZ5|K7UCZ5_MAIZE/tr|A0A1D6IW15|A0A1D6IW15_MAIZE/tr|A0A1D6L092|A0A1D6L092_MAIZE/tr|A0A1D6MUE9|A0A1D6MUE9_MAIZE/tr|A0A1D6MUF0|A0A1D6MUF0_MAIZE/tr|A0A1D6MUF1|A0A1D6MUF1_MAIZE/tr|A0A1D6MUF2|A0A1D6MUF2_MAIZE/tr|A0A317Y7M0|A0A317Y7M0_MAIZE/tr|A…		4.78	2		0	2	MASCOT		T
	YAS202409180088-1_BM6,47088	K.KQDITITGASTLPKDEVER.M	2101.11	-0.00221	3	1	31.27	0	0.107	0|0	tr|A0A096R6Z8|A0A096R6Z8_MAIZE/tr|A0A1D6GK64|A0A1D6GK64_MAIZE/tr|A0A1D6MUE8|A0A1D6MUE8_MAIZE/tr|A0A3L6EV10|A0A3L6EV10_MAIZE/tr|A0A3L6G9D8|A0A3L6G9D8_MAIZE/tr|K7UCZ5|K7UCZ5_MAIZE/tr|A0A1D6IW15|A0A1D6IW15_MAIZE/tr|A0A1D6L092|A0A1D6L092_MAIZE/tr|A0A1D6MUE9|A0A1D6MUE9_MAIZE/tr|A0A1D6MUF0|A0A1D6MUF0_MAIZE/tr|A0A1D6MUF1|A0A1D6MUF1_MAIZE/tr|A0A1D6MUF2|A0A1D6MUF2_MAIZE/tr|A0A317Y7M0|A0A317Y7M0_MAIZE/tr|A…		4.78	2		0	2	MASCOT		T
	YAS202409180088-1_BM6,30550	K.LDCPAIGK.Q ! K.LDCPALGK.Q	873.45	0.00019	2	1	33.14	0	0.0592	0|0	tr|A0A096R6Z8|A0A096R6Z8_MAIZE/tr|A0A1D6GK64|A0A1D6GK64_MAIZE/tr|A0A1D6MUE8|A0A1D6MUE8_MAIZE/tr|A0A3L6EV10|A0A3L6EV10_MAIZE/tr|A0A3L6G9D8|A0A3L6G9D8_MAIZE/tr|K7UCZ5|K7UCZ5_MAIZE/tr|A0A1D6MUE9|A0A1D6MUE9_MAIZE/tr|A0A1D6MUF0|A0A1D6MUF0_MAIZE/tr|A0A1D6MUF1|A0A1D6MUF1_MAIZE/tr|A0A1D6MUF2|A0A1D6MUF2_MAIZE/tr|A0A317Y7M0|A0A317Y7M0_MAIZE/tr|A0A3L6F9V5|A0A3L6F9V5_MAIZE/tr|A0A804N434|A0A804N434_MAIZE/tr|A…		5.83	0		0	2	MASCOT		T
	YAS202409180088-1_BM6,7035	K.M*NEVDEESK.Q ! -.M*NEVDEESK.Q	1096.45	-0.00025	2	1	56.69	0	4.84e-05	0|0	tr|A0A096R6Z8|A0A096R6Z8_MAIZE/tr|A0A1D6GK64|A0A1D6GK64_MAIZE/tr|A0A1D6NZT1|A0A1D6NZT1_MAIZE/tr|A0A3L6EV10|A0A3L6EV10_MAIZE/tr|A0A804Q7W0|A0A804Q7W0_MAIZE/tr|A0A1D6I2R4|A0A1D6I2R4_MAIZE/tr|A0A1D6L092|A0A1D6L092_MAIZE/tr|A0A317Y607|A0A317Y607_MAIZE/tr|A0A317Y7M0|A0A317Y7M0_MAIZE/tr|A0A3L6FYH6|A0A3L6FYH6_MAIZE/tr|B8A3D0|B8A3D0_MAIZE ! tr|A0A1D6EP08|A0A1D6EP08_MAIZE/tr|A0A1D6EP09|A0A1D6EP09_MAIZE/tr…		4	0	15.994919 Oxidation (M)	0	2	MASCOT		T
	YAS202409180088-1_BM6,7617	K.M*NEVDEESK.Q ! -.M*NEVDEESK.Q	1096.45	0.00099	2	1	52	0	0.000143	0|0	tr|A0A096R6Z8|A0A096R6Z8_MAIZE/tr|A0A1D6GK64|A0A1D6GK64_MAIZE/tr|A0A1D6NZT1|A0A1D6NZT1_MAIZE/tr|A0A3L6EV10|A0A3L6EV10_MAIZE/tr|A0A804Q7W0|A0A804Q7W0_MAIZE/tr|A0A1D6I2R4|A0A1D6I2R4_MAIZE/tr|A0A1D6L092|A0A1D6L092_MAIZE/tr|A0A317Y607|A0A317Y607_MAIZE/tr|A0A317Y7M0|A0A317Y7M0_MAIZE/tr|A0A3L6FYH6|A0A3L6FYH6_MAIZE/tr|B8A3D0|B8A3D0_MAIZE ! tr|A0A1D6EP08|A0A1D6EP08_MAIZE/tr|A0A1D6EP09|A0A1D6EP09_MAIZE/tr…		4	0	15.994919 Oxidation (M)	0	2	MASCOT		T
	YAS202409180088-1_BM6,37400	K.NQAESVIYQTEK.Q	1409.69	0.00061	2	1	49.22	0	0.00157	0|0	tr|A0A096R6Z8|A0A096R6Z8_MAIZE/tr|A0A1D6GK64|A0A1D6GK64_MAIZE/tr|A0A3L6EV10|A0A3L6EV10_MAIZE/tr|A0A1D6L092|A0A1D6L092_MAIZE/tr|A0A317Y7M0|A0A317Y7M0_MAIZE/tr|B8A3D0|B8A3D0_MAIZE		4.53	0		0	2	MASCOT		T
	YAS202409180088-1_BM6,37930	K.NQAESVIYQTEK.Q	1409.69	-0.00247	2	1	31.68	0	0.0918	0|0	tr|A0A096R6Z8|A0A096R6Z8_MAIZE/tr|A0A1D6GK64|A0A1D6GK64_MAIZE/tr|A0A3L6EV10|A0A3L6EV10_MAIZE/tr|A0A1D6L092|A0A1D6L092_MAIZE/tr|A0A317Y7M0|A0A317Y7M0_MAIZE/tr|B8A3D0|B8A3D0_MAIZE		4.53	0		0	2	MASCOT		T
	YAS202409180088-1_BM6,37949	K.NQAESVIYQTEK.Q	1409.69	-0.00273	2	1	37.59	0	0.0235	0|0	tr|A0A096R6Z8|A0A096R6Z8_MAIZE/tr|A0A1D6GK64|A0A1D6GK64_MAIZE/tr|A0A3L6EV10|A0A3L6EV10_MAIZE/tr|A0A1D6L092|A0A1D6L092_MAIZE/tr|A0A317Y7M0|A0A317Y7M0_MAIZE/tr|B8A3D0|B8A3D0_MAIZE		4.53	0		0	2	MASCOT		T
	YAS202409180088-1_BM6,42306	K.QDITITGASTLPK.D	1344.74	-0.0016	3	1	20.91	0	1.28	0|0	tr|A0A096R6Z8|A0A096R6Z8_MAIZE/tr|A0A1D6GK64|A0A1D6GK64_MAIZE/tr|A0A1D6MUE8|A0A1D6MUE8_MAIZE/tr|A0A3L6EV10|A0A3L6EV10_MAIZE/tr|A0A3L6G9D8|A0A3L6G9D8_MAIZE/tr|K7UCZ5|K7UCZ5_MAIZE/tr|A0A1D6IW15|A0A1D6IW15_MAIZE/tr|A0A1D6L092|A0A1D6L092_MAIZE/tr|A0A1D6MUE9|A0A1D6MUE9_MAIZE/tr|A0A1D6MUF0|A0A1D6MUF0_MAIZE/tr|A0A1D6MUF1|A0A1D6MUF1_MAIZE/tr|A0A1D6MUF2|A0A1D6MUF2_MAIZE/tr|A0A317Y7M0|A0A317Y7M0_MAIZE/tr|A…		5.84	0		0	2	MASCOT		T
	YAS202409180088-1_BM6,53173	K.QDITITGASTLPK.D	1344.74	-0.0016	2	1	60.1	0	0.000154	0|0	tr|A0A096R6Z8|A0A096R6Z8_MAIZE/tr|A0A1D6GK64|A0A1D6GK64_MAIZE/tr|A0A1D6MUE8|A0A1D6MUE8_MAIZE/tr|A0A3L6EV10|A0A3L6EV10_MAIZE/tr|A0A3L6G9D8|A0A3L6G9D8_MAIZE/tr|K7UCZ5|K7UCZ5_MAIZE/tr|A0A1D6IW15|A0A1D6IW15_MAIZE/tr|A0A1D6L092|A0A1D6L092_MAIZE/tr|A0A1D6MUE9|A0A1D6MUE9_MAIZE/tr|A0A1D6MUF0|A0A1D6MUF0_MAIZE/tr|A0A1D6MUF1|A0A1D6MUF1_MAIZE/tr|A0A1D6MUF2|A0A1D6MUF2_MAIZE/tr|A0A317Y7M0|A0A317Y7M0_MAIZE/tr|A…		5.84	0		0	2	MASCOT		T
	YAS202409180088-1_BM6,57414	K.QFAAEEISAQVLR.K	1461.77	-0.00265	2	1	70.4	0	1.75e-05	0|0	tr|A0A096R6Z8|A0A096R6Z8_MAIZE/tr|A0A1D6GK64|A0A1D6GK64_MAIZE/tr|A0A1D6MUE8|A0A1D6MUE8_MAIZE/tr|A0A3L6EV10|A0A3L6EV10_MAIZE/tr|A0A3L6G9D8|A0A3L6G9D8_MAIZE/tr|K7UCZ5|K7UCZ5_MAIZE/tr|A0A1D6MUF0|A0A1D6MUF0_MAIZE/tr|A0A1D6MUF1|A0A1D6MUF1_MAIZE/tr|A0A1D6MUF2|A0A1D6MUF2_MAIZE/tr|A0A317Y7M0|A0A317Y7M0_MAIZE/tr|A0A804N434|A0A804N434_MAIZE/tr|A0A804RDP0|A0A804RDP0_MAIZE/tr|B6UFB3|B6UFB3_MAIZE/tr|B8A3D0|B8…		4.53	0		0	2	MASCOT		T
	YAS202409180088-1_BM6,57438	K.QFAAEEISAQVLR.K	1461.77	-0.00076	3	1	62.33	0	0.000114	0|0	tr|A0A096R6Z8|A0A096R6Z8_MAIZE/tr|A0A1D6GK64|A0A1D6GK64_MAIZE/tr|A0A1D6MUE8|A0A1D6MUE8_MAIZE/tr|A0A3L6EV10|A0A3L6EV10_MAIZE/tr|A0A3L6G9D8|A0A3L6G9D8_MAIZE/tr|K7UCZ5|K7UCZ5_MAIZE/tr|A0A1D6MUF0|A0A1D6MUF0_MAIZE/tr|A0A1D6MUF1|A0A1D6MUF1_MAIZE/tr|A0A1D6MUF2|A0A1D6MUF2_MAIZE/tr|A0A317Y7M0|A0A317Y7M0_MAIZE/tr|A0A804N434|A0A804N434_MAIZE/tr|A0A804RDP0|A0A804RDP0_MAIZE/tr|B6UFB3|B6UFB3_MAIZE/tr|B8A3D0|B8…		4.53	0		0	2	MASCOT		T
	YAS202409180088-1_BM6,53928	K.QVSYLVIR.D	977.578	-0.00015	2	1	36.94	0	0.0139	0|0	tr|A0A096R6Z8|A0A096R6Z8_MAIZE/tr|A0A317Y7M0|A0A317Y7M0_MAIZE/tr|B8A3D0|B8A3D0_MAIZE		8.75	0		0	2	MASCOT		T
	YAS202409180088-1_BM6,24551	K.SIGSFR.L ! K.SLGSFR.L	666.357	0.00072	2	1	33.17	0	0.0766	0|0	tr|A0A096R6Z8|A0A096R6Z8_MAIZE/tr|A0A1D6L092|A0A1D6L092_MAIZE/tr|A0A317Y7M0|A0A317Y7M0_MAIZE/tr|B8A3D0|B8A3D0_MAIZE ! tr|A0A1D6GK64|A0A1D6GK64_MAIZE/tr|A0A3L6EV10|A0A3L6EV10_MAIZE/tr|A0A3L6G9D8|A0A3L6G9D8_MAIZE/tr|K7UCZ5|K7UCZ5_MAIZE/tr|A0A1D6IW15|A0A1D6IW15_MAIZE/tr|B6UFB3|B6UFB3_MAIZE		9.47	0		0	2	MASCOT		T
	YAS202409180088-1_BM6,25856	M.EGGKPTIVTNAEGAR.T	1499.78	-0.00155	3	1	28.36	0	0.218	0|0	tr|B8A3D0|B8A3D0_MAIZE		6.24	0		0	2	MASCOT		T
	YAS202409180088-1_BM6,54882	R.AKFEELCSDLIDR.L ! R.AKFEELCSDLLDR.L	1595.77	-0.00096	2	1	44.93	0	0.00409	0|0	tr|A0A1D6MUE8|A0A1D6MUE8_MAIZE/tr|A0A3L6G9D8|A0A3L6G9D8_MAIZE/tr|K7UCZ5|K7UCZ5_MAIZE/tr|A0A1D6IW15|A0A1D6IW15_MAIZE/tr|A0A1D6MUE9|A0A1D6MUE9_MAIZE/tr|A0A1D6MUF0|A0A1D6MUF0_MAIZE/tr|A0A1D6MUF1|A0A1D6MUF1_MAIZE/tr|A0A1D6MUF2|A0A1D6MUF2_MAIZE/tr|A0A3L6F9V5|A0A3L6F9V5_MAIZE/tr|A0A804N434|A0A804N434_MAIZE/tr|A0A804N436|A0A804N436_MAIZE/tr|A0A804RDP0|A0A804RDP0_MAIZE/tr|B6UFB3|B6UFB3_MAIZE/tr|C0PAW5|C0…		4.32	1		0	2	MASCOT		T
	YAS202409180088-1_BM6,54892	R.AKFEELCSDLIDR.L ! R.AKFEELCSDLLDR.L	1595.77	-0.00099	3	1	33.48	0	0.0572	0|0	tr|A0A1D6MUE8|A0A1D6MUE8_MAIZE/tr|A0A3L6G9D8|A0A3L6G9D8_MAIZE/tr|K7UCZ5|K7UCZ5_MAIZE/tr|A0A1D6IW15|A0A1D6IW15_MAIZE/tr|A0A1D6MUE9|A0A1D6MUE9_MAIZE/tr|A0A1D6MUF0|A0A1D6MUF0_MAIZE/tr|A0A1D6MUF1|A0A1D6MUF1_MAIZE/tr|A0A1D6MUF2|A0A1D6MUF2_MAIZE/tr|A0A3L6F9V5|A0A3L6F9V5_MAIZE/tr|A0A804N434|A0A804N434_MAIZE/tr|A0A804N436|A0A804N436_MAIZE/tr|A0A804RDP0|A0A804RDP0_MAIZE/tr|B6UFB3|B6UFB3_MAIZE/tr|C0PAW5|C0…		4.32	1		0	2	MASCOT		T
	YAS202409180088-1_BM6,55759	R.AKFEELCSDLIDR.L ! R.AKFEELCSDLLDR.L	1595.77	0.00186	3	1	25.38	0	0.382	0|0	tr|A0A1D6MUE8|A0A1D6MUE8_MAIZE/tr|A0A3L6G9D8|A0A3L6G9D8_MAIZE/tr|K7UCZ5|K7UCZ5_MAIZE/tr|A0A1D6IW15|A0A1D6IW15_MAIZE/tr|A0A1D6MUE9|A0A1D6MUE9_MAIZE/tr|A0A1D6MUF0|A0A1D6MUF0_MAIZE/tr|A0A1D6MUF1|A0A1D6MUF1_MAIZE/tr|A0A1D6MUF2|A0A1D6MUF2_MAIZE/tr|A0A3L6F9V5|A0A3L6F9V5_MAIZE/tr|A0A804N434|A0A804N434_MAIZE/tr|A0A804N436|A0A804N436_MAIZE/tr|A0A804RDP0|A0A804RDP0_MAIZE/tr|B6UFB3|B6UFB3_MAIZE/tr|C0PAW5|C0…		4.32	1		0	2	MASCOT		T
	YAS202409180088-1_BM6,8	R.DAIDTK.N	662.336	0.00143	2	1	26.84	0	0.499	0|0	tr|A0A096R6Z8|A0A096R6Z8_MAIZE/tr|A0A1D6GK64|A0A1D6GK64_MAIZE/tr|A0A1D6MUE8|A0A1D6MUE8_MAIZE/tr|A0A3L6EV10|A0A3L6EV10_MAIZE/tr|A0A3L6G9D8|A0A3L6G9D8_MAIZE/tr|K7UCZ5|K7UCZ5_MAIZE/tr|A0A1D6IW15|A0A1D6IW15_MAIZE/tr|A0A1D6L092|A0A1D6L092_MAIZE/tr|A0A1D6MUE9|A0A1D6MUE9_MAIZE/tr|A0A1D6MUF0|A0A1D6MUF0_MAIZE/tr|A0A1D6MUF1|A0A1D6MUF1_MAIZE/tr|A0A1D6MUF2|A0A1D6MUF2_MAIZE/tr|A0A317Y7M0|A0A317Y7M0_MAIZE/tr|A…		4.21	0		0	2	MASCOT		T
	YAS202409180088-1_BM6,393	R.DAIDTK.N	662.336	0.00123	2	1	27.03	0	0.477	0|0	tr|A0A096R6Z8|A0A096R6Z8_MAIZE/tr|A0A1D6GK64|A0A1D6GK64_MAIZE/tr|A0A1D6MUE8|A0A1D6MUE8_MAIZE/tr|A0A3L6EV10|A0A3L6EV10_MAIZE/tr|A0A3L6G9D8|A0A3L6G9D8_MAIZE/tr|K7UCZ5|K7UCZ5_MAIZE/tr|A0A1D6IW15|A0A1D6IW15_MAIZE/tr|A0A1D6L092|A0A1D6L092_MAIZE/tr|A0A1D6MUE9|A0A1D6MUE9_MAIZE/tr|A0A1D6MUF0|A0A1D6MUF0_MAIZE/tr|A0A1D6MUF1|A0A1D6MUF1_MAIZE/tr|A0A1D6MUF2|A0A1D6MUF2_MAIZE/tr|A0A317Y7M0|A0A317Y7M0_MAIZE/tr|A…		4.21	0		0	2	MASCOT		T
	YAS202409180088-1_BM6,798	R.DAIDTK.N	662.336	0.00075	2	1	27	0	0.481	0|0	tr|A0A096R6Z8|A0A096R6Z8_MAIZE/tr|A0A1D6GK64|A0A1D6GK64_MAIZE/tr|A0A1D6MUE8|A0A1D6MUE8_MAIZE/tr|A0A3L6EV10|A0A3L6EV10_MAIZE/tr|A0A3L6G9D8|A0A3L6G9D8_MAIZE/tr|K7UCZ5|K7UCZ5_MAIZE/tr|A0A1D6IW15|A0A1D6IW15_MAIZE/tr|A0A1D6L092|A0A1D6L092_MAIZE/tr|A0A1D6MUE9|A0A1D6MUE9_MAIZE/tr|A0A1D6MUF0|A0A1D6MUF0_MAIZE/tr|A0A1D6MUF1|A0A1D6MUF1_MAIZE/tr|A0A1D6MUF2|A0A1D6MUF2_MAIZE/tr|A0A317Y7M0|A0A317Y7M0_MAIZE/tr|A…		4.21	0		0	2	MASCOT		T
	YAS202409180088-1_BM6,1220	R.DAIDTK.N	662.336	0.00063	2	1	30.11	0	0.215	0|0	tr|A0A096R6Z8|A0A096R6Z8_MAIZE/tr|A0A1D6GK64|A0A1D6GK64_MAIZE/tr|A0A1D6MUE8|A0A1D6MUE8_MAIZE/tr|A0A3L6EV10|A0A3L6EV10_MAIZE/tr|A0A3L6G9D8|A0A3L6G9D8_MAIZE/tr|K7UCZ5|K7UCZ5_MAIZE/tr|A0A1D6IW15|A0A1D6IW15_MAIZE/tr|A0A1D6L092|A0A1D6L092_MAIZE/tr|A0A1D6MUE9|A0A1D6MUE9_MAIZE/tr|A0A1D6MUF0|A0A1D6MUF0_MAIZE/tr|A0A1D6MUF1|A0A1D6MUF1_MAIZE/tr|A0A1D6MUF2|A0A1D6MUF2_MAIZE/tr|A0A317Y7M0|A0A317Y7M0_MAIZE/tr|A…		4.21	0		0	2	MASCOT		T
	YAS202409180088-1_BM6,1633	R.DAIDTK.N	662.336	0.00079	2	1	30.03	0	0.239	0|0	tr|A0A096R6Z8|A0A096R6Z8_MAIZE/tr|A0A1D6GK64|A0A1D6GK64_MAIZE/tr|A0A1D6MUE8|A0A1D6MUE8_MAIZE/tr|A0A3L6EV10|A0A3L6EV10_MAIZE/tr|A0A3L6G9D8|A0A3L6G9D8_MAIZE/tr|K7UCZ5|K7UCZ5_MAIZE/tr|A0A1D6IW15|A0A1D6IW15_MAIZE/tr|A0A1D6L092|A0A1D6L092_MAIZE/tr|A0A1D6MUE9|A0A1D6MUE9_MAIZE/tr|A0A1D6MUF0|A0A1D6MUF0_MAIZE/tr|A0A1D6MUF1|A0A1D6MUF1_MAIZE/tr|A0A1D6MUF2|A0A1D6MUF2_MAIZE/tr|A0A317Y7M0|A0A317Y7M0_MAIZE/tr|A…		4.21	0		0	2	MASCOT		T
	YAS202409180088-1_BM6,2032	R.DAIDTK.N	662.336	0.00087	2	1	25.58	0	0.667	0|0	tr|A0A096R6Z8|A0A096R6Z8_MAIZE/tr|A0A1D6GK64|A0A1D6GK64_MAIZE/tr|A0A1D6MUE8|A0A1D6MUE8_MAIZE/tr|A0A3L6EV10|A0A3L6EV10_MAIZE/tr|A0A3L6G9D8|A0A3L6G9D8_MAIZE/tr|K7UCZ5|K7UCZ5_MAIZE/tr|A0A1D6IW15|A0A1D6IW15_MAIZE/tr|A0A1D6L092|A0A1D6L092_MAIZE/tr|A0A1D6MUE9|A0A1D6MUE9_MAIZE/tr|A0A1D6MUF0|A0A1D6MUF0_MAIZE/tr|A0A1D6MUF1|A0A1D6MUF1_MAIZE/tr|A0A1D6MUF2|A0A1D6MUF2_MAIZE/tr|A0A317Y7M0|A0A317Y7M0_MAIZE/tr|A…		4.21	0		0	2	MASCOT		T
	YAS202409180088-1_BM6,2405	R.DAIDTK.N	662.336	0.00073	2	1	28.8	0	0.318	0|0	tr|A0A096R6Z8|A0A096R6Z8_MAIZE/tr|A0A1D6GK64|A0A1D6GK64_MAIZE/tr|A0A1D6MUE8|A0A1D6MUE8_MAIZE/tr|A0A3L6EV10|A0A3L6EV10_MAIZE/tr|A0A3L6G9D8|A0A3L6G9D8_MAIZE/tr|K7UCZ5|K7UCZ5_MAIZE/tr|A0A1D6IW15|A0A1D6IW15_MAIZE/tr|A0A1D6L092|A0A1D6L092_MAIZE/tr|A0A1D6MUE9|A0A1D6MUE9_MAIZE/tr|A0A1D6MUF0|A0A1D6MUF0_MAIZE/tr|A0A1D6MUF1|A0A1D6MUF1_MAIZE/tr|A0A1D6MUF2|A0A1D6MUF2_MAIZE/tr|A0A317Y7M0|A0A317Y7M0_MAIZE/tr|A…		4.21	0		0	2	MASCOT		T
	YAS202409180088-1_BM6,2813	R.DAIDTK.N	662.336	0.00059	2	1	30.79	0	0.184	0|0	tr|A0A096R6Z8|A0A096R6Z8_MAIZE/tr|A0A1D6GK64|A0A1D6GK64_MAIZE/tr|A0A1D6MUE8|A0A1D6MUE8_MAIZE/tr|A0A3L6EV10|A0A3L6EV10_MAIZE/tr|A0A3L6G9D8|A0A3L6G9D8_MAIZE/tr|K7UCZ5|K7UCZ5_MAIZE/tr|A0A1D6IW15|A0A1D6IW15_MAIZE/tr|A0A1D6L092|A0A1D6L092_MAIZE/tr|A0A1D6MUE9|A0A1D6MUE9_MAIZE/tr|A0A1D6MUF0|A0A1D6MUF0_MAIZE/tr|A0A1D6MUF1|A0A1D6MUF1_MAIZE/tr|A0A1D6MUF2|A0A1D6MUF2_MAIZE/tr|A0A317Y7M0|A0A317Y7M0_MAIZE/tr|A…		4.21	0		0	2	MASCOT		T
	YAS202409180088-1_BM6,3222	R.DAIDTK.N	662.336	0.00095	2	1	29.61	0	0.264	0|0	tr|A0A096R6Z8|A0A096R6Z8_MAIZE/tr|A0A1D6GK64|A0A1D6GK64_MAIZE/tr|A0A1D6MUE8|A0A1D6MUE8_MAIZE/tr|A0A3L6EV10|A0A3L6EV10_MAIZE/tr|A0A3L6G9D8|A0A3L6G9D8_MAIZE/tr|K7UCZ5|K7UCZ5_MAIZE/tr|A0A1D6IW15|A0A1D6IW15_MAIZE/tr|A0A1D6L092|A0A1D6L092_MAIZE/tr|A0A1D6MUE9|A0A1D6MUE9_MAIZE/tr|A0A1D6MUF0|A0A1D6MUF0_MAIZE/tr|A0A1D6MUF1|A0A1D6MUF1_MAIZE/tr|A0A1D6MUF2|A0A1D6MUF2_MAIZE/tr|A0A317Y7M0|A0A317Y7M0_MAIZE/tr|A…		4.21	0		0	2	MASCOT		T
	YAS202409180088-1_BM6,39669	R.GVPQIEVK.F	869.509	-0.00043	2	1	31.31	0	0.0461	0|0	tr|A0A096R6Z8|A0A096R6Z8_MAIZE/tr|A0A1D6GK64|A0A1D6GK64_MAIZE/tr|A0A1D6MUE8|A0A1D6MUE8_MAIZE/tr|A0A3L6EV10|A0A3L6EV10_MAIZE/tr|A0A3L6G9D8|A0A3L6G9D8_MAIZE/tr|K7UCZ5|K7UCZ5_MAIZE/tr|A0A1D6IW15|A0A1D6IW15_MAIZE/tr|A0A1D6L092|A0A1D6L092_MAIZE/tr|A0A1D6MUE9|A0A1D6MUE9_MAIZE/tr|A0A1D6MUF0|A0A1D6MUF0_MAIZE/tr|A0A1D6MUF1|A0A1D6MUF1_MAIZE/tr|A0A1D6MUF2|A0A1D6MUF2_MAIZE/tr|A0A317Y7M0|A0A317Y7M0_MAIZE/tr|A…		6	0		0	2	MASCOT		T
	YAS202409180088-1_BM6,55502	R.IAGLEVLR.I	870.541	0.00182	2	1	23.56	0	0.396	0|0	tr|A0A096R6Z8|A0A096R6Z8_MAIZE/tr|A0A1D6GK64|A0A1D6GK64_MAIZE/tr|A0A1D6MUE8|A0A1D6MUE8_MAIZE/tr|A0A3L6EV10|A0A3L6EV10_MAIZE/tr|A0A3L6G9D8|A0A3L6G9D8_MAIZE/tr|K7UCZ5|K7UCZ5_MAIZE/tr|A0A1D6L092|A0A1D6L092_MAIZE/tr|A0A1D6MUF0|A0A1D6MUF0_MAIZE/tr|A0A1D6MUF1|A0A1D6MUF1_MAIZE/tr|A0A1D6MUF2|A0A1D6MUF2_MAIZE/tr|A0A317Y7M0|A0A317Y7M0_MAIZE/tr|A0A804N434|A0A804N434_MAIZE/tr|A0A804RDP0|A0A804RDP0_MAIZE/tr|B…		6	0		0	2	MASCOT		T
	YAS202409180088-1_BM6,57775	R.IINEPTAASLAYGFEK.K	1723.89	-0.00501	2	1	75.14	0	5.04e-06	0|0	tr|A0A096R6Z8|A0A096R6Z8_MAIZE/tr|A0A1D6GK64|A0A1D6GK64_MAIZE/tr|A0A1D6MUE8|A0A1D6MUE8_MAIZE/tr|A0A3L6EV10|A0A3L6EV10_MAIZE/tr|A0A3L6G9D8|A0A3L6G9D8_MAIZE/tr|K7UCZ5|K7UCZ5_MAIZE/tr|A0A1D6L092|A0A1D6L092_MAIZE/tr|A0A1D6MUF0|A0A1D6MUF0_MAIZE/tr|A0A1D6MUF1|A0A1D6MUF1_MAIZE/tr|A0A1D6MUF2|A0A1D6MUF2_MAIZE/tr|A0A317Y7M0|A0A317Y7M0_MAIZE/tr|A0A804N434|A0A804N434_MAIZE/tr|A0A804RDP0|A0A804RDP0_MAIZE/tr|B…		4.53	0		0	2	MASCOT		T
	YAS202409180088-1_BM6,57823	R.IINEPTAASLAYGFEK.K	1723.89	-0.00397	3	1	27.6	0	0.288	0|0	tr|A0A096R6Z8|A0A096R6Z8_MAIZE/tr|A0A1D6GK64|A0A1D6GK64_MAIZE/tr|A0A1D6MUE8|A0A1D6MUE8_MAIZE/tr|A0A3L6EV10|A0A3L6EV10_MAIZE/tr|A0A3L6G9D8|A0A3L6G9D8_MAIZE/tr|K7UCZ5|K7UCZ5_MAIZE/tr|A0A1D6L092|A0A1D6L092_MAIZE/tr|A0A1D6MUF0|A0A1D6MUF0_MAIZE/tr|A0A1D6MUF1|A0A1D6MUF1_MAIZE/tr|A0A1D6MUF2|A0A1D6MUF2_MAIZE/tr|A0A317Y7M0|A0A317Y7M0_MAIZE/tr|A0A804N434|A0A804N434_MAIZE/tr|A0A804RDP0|A0A804RDP0_MAIZE/tr|B…		4.53	0		0	2	MASCOT		T
	YAS202409180088-1_BM6,54286	R.IPAVQELVK.K	996.609	0.00113	2	1	35.79	0	0.0134	0|0	tr|A0A096R6Z8|A0A096R6Z8_MAIZE/tr|A0A1D6GK64|A0A1D6GK64_MAIZE/tr|A0A3L6EV10|A0A3L6EV10_MAIZE/tr|A0A1D6L092|A0A1D6L092_MAIZE/tr|A0A317Y7M0|A0A317Y7M0_MAIZE/tr|B8A3D0|B8A3D0_MAIZE		6	0		0	2	MASCOT		T
	YAS202409180088-1_BM6,6143	R.KLVDDASK.F	875.483	0.0016	2	1	67.21	0	3.92e-05	0|0	tr|A0A096R6Z8|A0A096R6Z8_MAIZE/tr|A0A1D6GK64|A0A1D6GK64_MAIZE/tr|A0A1D6MUE8|A0A1D6MUE8_MAIZE/tr|A0A3L6EV10|A0A3L6EV10_MAIZE/tr|A0A3L6G9D8|A0A3L6G9D8_MAIZE/tr|K7UCZ5|K7UCZ5_MAIZE/tr|A0A1D6L092|A0A1D6L092_MAIZE/tr|A0A1D6MUF0|A0A1D6MUF0_MAIZE/tr|A0A1D6MUF1|A0A1D6MUF1_MAIZE/tr|A0A1D6MUF2|A0A1D6MUF2_MAIZE/tr|A0A317Y7M0|A0A317Y7M0_MAIZE/tr|A0A804N434|A0A804N434_MAIZE/tr|A0A804RDP0|A0A804RDP0_MAIZE/tr|B…		5.96	1		0	2	MASCOT		T
	YAS202409180088-1_BM6,6711	R.KLVDDASK.F	875.483	-0.00134	2	1	32.15	0	0.134	0|0	tr|A0A096R6Z8|A0A096R6Z8_MAIZE/tr|A0A1D6GK64|A0A1D6GK64_MAIZE/tr|A0A1D6MUE8|A0A1D6MUE8_MAIZE/tr|A0A3L6EV10|A0A3L6EV10_MAIZE/tr|A0A3L6G9D8|A0A3L6G9D8_MAIZE/tr|K7UCZ5|K7UCZ5_MAIZE/tr|A0A1D6L092|A0A1D6L092_MAIZE/tr|A0A1D6MUF0|A0A1D6MUF0_MAIZE/tr|A0A1D6MUF1|A0A1D6MUF1_MAIZE/tr|A0A1D6MUF2|A0A1D6MUF2_MAIZE/tr|A0A317Y7M0|A0A317Y7M0_MAIZE/tr|A0A804N434|A0A804N434_MAIZE/tr|A0A804RDP0|A0A804RDP0_MAIZE/tr|B…		5.96	1		0	2	MASCOT		T
	YAS202409180088-1_BM6,24239	R.LVGQIAK.R ! R.LVGQIAK.H	728.466	0.00036	2	1	41.01	0	0.0126	0|0	tr|A0A096R6Z8|A0A096R6Z8_MAIZE/tr|A0A1D6GK64|A0A1D6GK64_MAIZE/tr|A0A1D6MUE8|A0A1D6MUE8_MAIZE/tr|A0A3L6G9D8|A0A3L6G9D8_MAIZE/tr|K7UCZ5|K7UCZ5_MAIZE/tr|A0A1D6L092|A0A1D6L092_MAIZE/tr|A0A1D6MUE9|A0A1D6MUE9_MAIZE/tr|A0A1D6MUF0|A0A1D6MUF0_MAIZE/tr|A0A1D6MUF1|A0A1D6MUF1_MAIZE/tr|A0A1D6MUF2|A0A1D6MUF2_MAIZE/tr|A0A317Y7M0|A0A317Y7M0_MAIZE/tr|A0A3L6F9V5|A0A3L6F9V5_MAIZE/tr|A0A804N434|A0A804N434_MAIZE/tr|A…		8.75	0		0	2	MASCOT		T
	YAS202409180088-1_BM6,14656	R.NTTLPTSK.S	861.468	-0.00029	2	1	30.11	0	0.206	0|0	tr|A0A096R6Z8|A0A096R6Z8_MAIZE/tr|A0A1D6GK64|A0A1D6GK64_MAIZE/tr|A0A1D6MUE8|A0A1D6MUE8_MAIZE/tr|A0A3L6EV10|A0A3L6EV10_MAIZE/tr|A0A3L6G9D8|A0A3L6G9D8_MAIZE/tr|K7UCZ5|K7UCZ5_MAIZE/tr|A0A1D6IW15|A0A1D6IW15_MAIZE/tr|A0A1D6L092|A0A1D6L092_MAIZE/tr|A0A1D6MUE9|A0A1D6MUE9_MAIZE/tr|A0A1D6MUF0|A0A1D6MUF0_MAIZE/tr|A0A1D6MUF1|A0A1D6MUF1_MAIZE/tr|A0A1D6MUF2|A0A1D6MUF2_MAIZE/tr|A0A317Y7M0|A0A317Y7M0_MAIZE/tr|A…		8.75	0		0	2	MASCOT		T
	YAS202409180088-1_BM6,26127	R.TPVDNALR.D	885.479	-0.00068	2	1	29.72	0	0.0893	0|0	tr|A0A096R6Z8|A0A096R6Z8_MAIZE/tr|A0A1D6GK64|A0A1D6GK64_MAIZE/tr|A0A3L6EV10|A0A3L6EV10_MAIZE/tr|A0A1D6L092|A0A1D6L092_MAIZE/tr|A0A317Y7M0|A0A317Y7M0_MAIZE/tr|B8A3D0|B8A3D0_MAIZE		5.5	0		0	2	MASCOT		T
	YAS202409180088-1_BM6,35907	R.TTPSVVAYTK.S ! R.TTPSVVAYTK.T	1066.58	-0.00097	2	1	27.68	0	0.187	0|0	tr|A0A096R6Z8|A0A096R6Z8_MAIZE/tr|A0A1D6GK64|A0A1D6GK64_MAIZE/tr|A0A3L6EV10|A0A3L6EV10_MAIZE/tr|A0A804Q7W0|A0A804Q7W0_MAIZE/tr|A0A1D6I2R4|A0A1D6I2R4_MAIZE/tr|A0A1D6L092|A0A1D6L092_MAIZE/tr|A0A317Y7M0|A0A317Y7M0_MAIZE/tr|A0A3L6FYH6|A0A3L6FYH6_MAIZE/tr|B8A3D0|B8A3D0_MAIZE ! tr|A0A1D6MUE8|A0A1D6MUE8_MAIZE/tr|A0A3L6G9D8|A0A3L6G9D8_MAIZE/tr|K7UCZ5|K7UCZ5_MAIZE/tr|A0A1D6MUE9|A0A1D6MUE9_MAIZE/tr|A0A1D6M…		8.26	0		0	2	MASCOT		T
	YAS202409180088-1_BM6,36431	R.TTPSVVAYTK.S ! R.TTPSVVAYTK.T	1066.58	-0.00122	2	1	24.21	0	0.459	0|0	tr|A0A096R6Z8|A0A096R6Z8_MAIZE/tr|A0A1D6GK64|A0A1D6GK64_MAIZE/tr|A0A3L6EV10|A0A3L6EV10_MAIZE/tr|A0A804Q7W0|A0A804Q7W0_MAIZE/tr|A0A1D6I2R4|A0A1D6I2R4_MAIZE/tr|A0A1D6L092|A0A1D6L092_MAIZE/tr|A0A317Y7M0|A0A317Y7M0_MAIZE/tr|A0A3L6FYH6|A0A3L6FYH6_MAIZE/tr|B8A3D0|B8A3D0_MAIZE ! tr|A0A1D6MUE8|A0A1D6MUE8_MAIZE/tr|A0A3L6G9D8|A0A3L6G9D8_MAIZE/tr|K7UCZ5|K7UCZ5_MAIZE/tr|A0A1D6MUE9|A0A1D6MUE9_MAIZE/tr|A0A1D6M…		8.26	0		0	2	MASCOT		T
$13-1	tr|A0A3L6EER7|A0A3L6EER7_MAIZE Chaperonin 60 subunit beta 1, chloroplastic OS=Zea mays OX=4577 GN=CPN60B1 PE=3 SV=1	39	27	0.4874	63463.8	5.49
$13-2	tr|A0A1D6LJS9|A0A1D6LJS9_MAIZE Chaperonin 60 subunit beta 2 chloroplastic OS=Zea mays OX=4577 GN=ZEAMMB73_Zm00001d035937 PE=1 SV=1	39	27	0.5009	61850	5.42
	YAS202409180088-1_BM6,17118	K.APGFGER.K ! K.APGFGER.R	733.363	0.0007	2	1	25.78	0	0.438	0|0	tr|A0A1D6HFQ3|A0A1D6HFQ3_MAIZE/tr|A0A1D6LJS9|A0A1D6LJS9_MAIZE/tr|A0A1D6LYJ7|A0A1D6LYJ7_MAIZE/tr|A0A1D6NWP6|A0A1D6NWP6_MAIZE/tr|A0A1D6P4L2|A0A1D6P4L2_MAIZE/tr|A0A1D6QNK1|A0A1D6QNK1_MAIZE/tr|A0A1D6QV85|A0A1D6QV85_MAIZE/tr|A0A3L6DCR4|A0A3L6DCR4_MAIZE/tr|A0A3L6EER7|A0A3L6EER7_MAIZE/tr|A0A3L6EXQ7|A0A3L6EXQ7_MAIZE/tr|A0A804U8V1|A0A804U8V1_MAIZE/tr|B6SH83|B6SH83_MAIZE/tr|B6THN2|B6THN2_MAIZE/tr|C0P530|C0…		6.05	0		0	2	MASCOT		T
	YAS202409180088-1_BM6,8551	K.DTLENDEQK.V	1091.49	-0.00492	2	1	23.89	0	0.256	0|0	tr|A0A1D6LJS9|A0A1D6LJS9_MAIZE/tr|A0A1D6NWP6|A0A1D6NWP6_MAIZE/tr|A0A3L6DCR4|A0A3L6DCR4_MAIZE/tr|A0A3L6EER7|A0A3L6EER7_MAIZE/tr|C0P530|C0P530_MAIZE/tr|C0PHP3|C0PHP3_MAIZE/tr|Q6B7Q9|Q6B7Q9_MAIZE		3.92	0		0	2	MASCOT		T
	YAS202409180088-1_BM6,10078	K.DTLENDEQK.V	1091.49	0.00134	2	1	26.16	0	0.127	0|0	tr|A0A1D6LJS9|A0A1D6LJS9_MAIZE/tr|A0A1D6NWP6|A0A1D6NWP6_MAIZE/tr|A0A3L6DCR4|A0A3L6DCR4_MAIZE/tr|A0A3L6EER7|A0A3L6EER7_MAIZE/tr|C0P530|C0P530_MAIZE/tr|C0PHP3|C0PHP3_MAIZE/tr|Q6B7Q9|Q6B7Q9_MAIZE		3.92	0		0	2	MASCOT		T
	YAS202409180088-1_BM6,35949	K.ESTTIVGDGSTQDEVTK.R	1766.83	-0.00104	2	1	86.78	0	1.93e-07	0|0	tr|A0A1D6LJS9|A0A1D6LJS9_MAIZE/tr|A0A3L6EER7|A0A3L6EER7_MAIZE		3.92	0		0	2	MASCOT		T
	YAS202409180088-1_BM6,36473	K.ESTTIVGDGSTQDEVTK.R	1766.83	-0.00245	2	1	86.87	0	1.92e-07	0|0	tr|A0A1D6LJS9|A0A1D6LJS9_MAIZE/tr|A0A3L6EER7|A0A3L6EER7_MAIZE		3.92	0		0	2	MASCOT		T
	YAS202409180088-1_BM6,31875	K.ESTTIVGDGSTQDEVTKR.V	1922.93	-0.00291	3	1	63.48	0	6.41e-05	0|0	tr|A0A1D6LJS9|A0A1D6LJS9_MAIZE/tr|A0A3L6EER7|A0A3L6EER7_MAIZE		4.32	1		0	2	MASCOT		T
	YAS202409180088-1_BM6,32512	K.ESTTIVGDGSTQDEVTKR.V	1922.93	-0.00066	3	1	48.69	0	0.00189	0|0	tr|A0A1D6LJS9|A0A1D6LJS9_MAIZE/tr|A0A3L6EER7|A0A3L6EER7_MAIZE		4.32	1		0	2	MASCOT		T
	YAS202409180088-1_BM6,57702	K.LADLVGVTLGPK.G	1182.71	-0.00305	2	1	69.96	0	4.99e-06	0|0	tr|A0A1D6LJS9|A0A1D6LJS9_MAIZE/tr|A0A1D6NWP6|A0A1D6NWP6_MAIZE/tr|A0A1D6QV85|A0A1D6QV85_MAIZE/tr|A0A3L6DCR4|A0A3L6DCR4_MAIZE/tr|A0A3L6EER7|A0A3L6EER7_MAIZE/tr|A0A3L6EXQ7|A0A3L6EXQ7_MAIZE/tr|B6SH83|B6SH83_MAIZE/tr|B6THN2|B6THN2_MAIZE/tr|C0P530|C0P530_MAIZE/tr|C0PHP3|C0PHP3_MAIZE/tr|K7UGR2|K7UGR2_MAIZE		5.84	0		0	2	MASCOT		T
	YAS202409180088-1_BM6,57268	K.LAGGVAVIQVGAQTETELK.E	1884.04	0.00304	3	1	43.04	0	0.00488	0|0	tr|A0A1D6H8S2|A0A1D6H8S2_MAIZE/tr|A0A1D6LJS9|A0A1D6LJS9_MAIZE/tr|A0A1D6LYJ7|A0A1D6LYJ7_MAIZE/tr|A0A1D6NWP6|A0A1D6NWP6_MAIZE/tr|A0A1D6QNK1|A0A1D6QNK1_MAIZE/tr|A0A3L6DCR4|A0A3L6DCR4_MAIZE/tr|A0A3L6EER7|A0A3L6EER7_MAIZE/tr|C0P530|C0P530_MAIZE/tr|C0PHP3|C0PHP3_MAIZE/tr|Q6B7Q9|Q6B7Q9_MAIZE		4.53	0		0	2	MASCOT		T
	YAS202409180088-1_BM6,42545	K.LLLVDK.K	700.46	0.00108	2	1	37.62	0	0.0231	0|0	tr|A0A1D6LJS9|A0A1D6LJS9_MAIZE/tr|A0A1D6NWP6|A0A1D6NWP6_MAIZE/tr|A0A1D6QV85|A0A1D6QV85_MAIZE/tr|A0A3L6DCR4|A0A3L6DCR4_MAIZE/tr|A0A3L6EER7|A0A3L6EER7_MAIZE/tr|A0A3L6EXQ7|A0A3L6EXQ7_MAIZE/tr|B6SH83|B6SH83_MAIZE/tr|B6THN2|B6THN2_MAIZE/tr|C0P530|C0P530_MAIZE/tr|C0PHP3|C0PHP3_MAIZE/tr|K7UGR2|K7UGR2_MAIZE/tr|Q6B7Q9|Q6B7Q9_MAIZE		5.84	0		0	2	MASCOT		T
	YAS202409180088-1_BM6,43050	K.LLLVDK.K	700.46	0.00122	2	1	20.2	0	1.27	0|0	tr|A0A1D6LJS9|A0A1D6LJS9_MAIZE/tr|A0A1D6NWP6|A0A1D6NWP6_MAIZE/tr|A0A1D6QV85|A0A1D6QV85_MAIZE/tr|A0A3L6DCR4|A0A3L6DCR4_MAIZE/tr|A0A3L6EER7|A0A3L6EER7_MAIZE/tr|A0A3L6EXQ7|A0A3L6EXQ7_MAIZE/tr|B6SH83|B6SH83_MAIZE/tr|B6THN2|B6THN2_MAIZE/tr|C0P530|C0P530_MAIZE/tr|C0PHP3|C0PHP3_MAIZE/tr|K7UGR2|K7UGR2_MAIZE/tr|Q6B7Q9|Q6B7Q9_MAIZE		5.84	0		0	2	MASCOT		T
	YAS202409180088-1_BM6,43575	K.LLLVDK.K	700.46	0.00088	2	1	35.08	0	0.0414	0|0	tr|A0A1D6LJS9|A0A1D6LJS9_MAIZE/tr|A0A1D6NWP6|A0A1D6NWP6_MAIZE/tr|A0A1D6QV85|A0A1D6QV85_MAIZE/tr|A0A3L6DCR4|A0A3L6DCR4_MAIZE/tr|A0A3L6EER7|A0A3L6EER7_MAIZE/tr|A0A3L6EXQ7|A0A3L6EXQ7_MAIZE/tr|B6SH83|B6SH83_MAIZE/tr|B6THN2|B6THN2_MAIZE/tr|C0P530|C0P530_MAIZE/tr|C0PHP3|C0PHP3_MAIZE/tr|K7UGR2|K7UGR2_MAIZE/tr|Q6B7Q9|Q6B7Q9_MAIZE		5.84	0		0	2	MASCOT		T
	YAS202409180088-1_BM6,8981	K.LQTGVNK.L	759.436	0.00028	2	1	46.15	0	0.00629	0|0	tr|A0A1D6LJS9|A0A1D6LJS9_MAIZE/tr|A0A1D6NWP6|A0A1D6NWP6_MAIZE/tr|A0A3L6DCR4|A0A3L6DCR4_MAIZE/tr|A0A3L6EER7|A0A3L6EER7_MAIZE/tr|C0P530|C0P530_MAIZE/tr|C0PHP3|C0PHP3_MAIZE		8.75	0		0	2	MASCOT		T
	YAS202409180088-1_BM6,42884	K.LRVEDALNATK.A ! K.LRVEDALNATK.V	1229.68	0.00156	3	1	25.73	0	0.48	0|0	tr|A0A1D6LJS9|A0A1D6LJS9_MAIZE/tr|A0A1D6NWP6|A0A1D6NWP6_MAIZE/tr|A0A3L6DCR4|A0A3L6DCR4_MAIZE/tr|A0A3L6EER7|A0A3L6EER7_MAIZE/tr|A0A3L6EXQ7|A0A3L6EXQ7_MAIZE/tr|B6SH83|B6SH83_MAIZE/tr|B6THN2|B6THN2_MAIZE/tr|C0P530|C0P530_MAIZE/tr|C0PHP3|C0PHP3_MAIZE/tr|K7UGR2|K7UGR2_MAIZE/tr|Q6B7Q9|Q6B7Q9_MAIZE ! tr|A0A1D6QV85|A0A1D6QV85_MAIZE		6.07	1		0	2	MASCOT		T
	YAS202409180088-1_BM6,43111	K.LRVEDALNATK.A ! K.LRVEDALNATK.V	1229.68	0.00067	2	1	39.59	0	0.0198	0|0	tr|A0A1D6LJS9|A0A1D6LJS9_MAIZE/tr|A0A1D6NWP6|A0A1D6NWP6_MAIZE/tr|A0A3L6DCR4|A0A3L6DCR4_MAIZE/tr|A0A3L6EER7|A0A3L6EER7_MAIZE/tr|A0A3L6EXQ7|A0A3L6EXQ7_MAIZE/tr|B6SH83|B6SH83_MAIZE/tr|B6THN2|B6THN2_MAIZE/tr|C0P530|C0P530_MAIZE/tr|C0PHP3|C0PHP3_MAIZE/tr|K7UGR2|K7UGR2_MAIZE/tr|Q6B7Q9|Q6B7Q9_MAIZE ! tr|A0A1D6QV85|A0A1D6QV85_MAIZE		6.07	1		0	2	MASCOT		T
	YAS202409180088-1_BM6,22346	K.NAGVNGSVVTEK.V	1174.61	-0.00122	2	1	49.8	0	0.00186	0|0	tr|A0A1D6LJS9|A0A1D6LJS9_MAIZE/tr|A0A1D6NWP6|A0A1D6NWP6_MAIZE/tr|A0A1D6QV85|A0A1D6QV85_MAIZE/tr|A0A3L6DCR4|A0A3L6DCR4_MAIZE/tr|A0A3L6EER7|A0A3L6EER7_MAIZE/tr|A0A3L6EXQ7|A0A3L6EXQ7_MAIZE/tr|B6SH83|B6SH83_MAIZE/tr|B6THN2|B6THN2_MAIZE/tr|C0P530|C0P530_MAIZE/tr|C0PHP3|C0PHP3_MAIZE/tr|K7UGR2|K7UGR2_MAIZE/tr|Q6B7Q9|Q6B7Q9_MAIZE		6	0		0	2	MASCOT		T
	YAS202409180088-1_BM6,56021	K.NLIEAAEQEYEKEK.L	1693.83	-0.00208	2	1	81.38	0	3.34e-06	0|0	tr|A0A1D6H8S2|A0A1D6H8S2_MAIZE/tr|A0A1D6LJS9|A0A1D6LJS9_MAIZE/tr|A0A1D6LYJ7|A0A1D6LYJ7_MAIZE/tr|A0A1D6NWP6|A0A1D6NWP6_MAIZE/tr|A0A1D6P4L2|A0A1D6P4L2_MAIZE/tr|A0A3L6DCR4|A0A3L6DCR4_MAIZE/tr|A0A3L6EER7|A0A3L6EER7_MAIZE/tr|C0P530|C0P530_MAIZE/tr|C0PHP3|C0PHP3_MAIZE/tr|Q6B7Q9|Q6B7Q9_MAIZE		4.33	1		0	2	MASCOT		T
	YAS202409180088-1_BM6,60506	K.TNDLAGDGTTTSVVLAQGLIAEGVK.V	2430.27	-0.00778	3	1	85.58	0	3.5e-07	0|0	tr|A0A1D6LJS9|A0A1D6LJS9_MAIZE/tr|A0A1D6NWP6|A0A1D6NWP6_MAIZE/tr|A0A3L6DCR4|A0A3L6DCR4_MAIZE/tr|A0A3L6EER7|A0A3L6EER7_MAIZE/tr|C0P530|C0P530_MAIZE/tr|C0PHP3|C0PHP3_MAIZE		4.03	0		0	2	MASCOT		T
	YAS202409180088-1_BM6,60507	K.TNDLAGDGTTTSVVLAQGLIAEGVK.V	2430.27	-0.00778	2	1	150.59	0	1.11e-13	0|0	tr|A0A1D6LJS9|A0A1D6LJS9_MAIZE/tr|A0A1D6NWP6|A0A1D6NWP6_MAIZE/tr|A0A3L6DCR4|A0A3L6DCR4_MAIZE/tr|A0A3L6EER7|A0A3L6EER7_MAIZE/tr|C0P530|C0P530_MAIZE/tr|C0PHP3|C0PHP3_MAIZE		4.03	0		0	2	MASCOT		T
	YAS202409180088-1_BM6,61320	K.TQYLDDIAILTGATVIR.D	1863.02	-0.00551	2	1	55.24	0	0.00029	0|0	tr|A0A1D6HFQ3|A0A1D6HFQ3_MAIZE/tr|A0A1D6LJS9|A0A1D6LJS9_MAIZE/tr|A0A1D6LYJ7|A0A1D6LYJ7_MAIZE/tr|A0A1D6NWP6|A0A1D6NWP6_MAIZE/tr|A0A1D6QNK1|A0A1D6QNK1_MAIZE/tr|A0A3L6DCR4|A0A3L6DCR4_MAIZE/tr|A0A3L6EER7|A0A3L6EER7_MAIZE/tr|A0A804U8V1|A0A804U8V1_MAIZE/tr|C0P530|C0P530_MAIZE/tr|C0PHP3|C0PHP3_MAIZE/tr|Q6B7Q9|Q6B7Q9_MAIZE		4.21	0		0	2	MASCOT		T
	YAS202409180088-1_BM6,37063	K.VDAIKDTLENDEQK.V	1617.8	0.00297	2	1	67.04	0	2.6e-05	0|0	tr|A0A1D6LJS9|A0A1D6LJS9_MAIZE/tr|A0A1D6NWP6|A0A1D6NWP6_MAIZE/tr|A0A3L6DCR4|A0A3L6DCR4_MAIZE/tr|A0A3L6EER7|A0A3L6EER7_MAIZE/tr|C0P530|C0P530_MAIZE/tr|C0PHP3|C0PHP3_MAIZE/tr|Q6B7Q9|Q6B7Q9_MAIZE		4.11	1		0	2	MASCOT		T
	YAS202409180088-1_BM6,23836	K.VGAEIVR.R ! K.VGAEIVR.K	743.441	0.00068	2	1	44.88	0	0.00608	0|0	tr|A0A1D6LJS9|A0A1D6LJS9_MAIZE/tr|A0A1D6NWP6|A0A1D6NWP6_MAIZE/tr|A0A3L6DCR4|A0A3L6DCR4_MAIZE/tr|A0A3L6EER7|A0A3L6EER7_MAIZE/tr|C0P530|C0P530_MAIZE/tr|C0PHP3|C0PHP3_MAIZE/tr|Q6B7Q9|Q6B7Q9_MAIZE ! tr|A0A1D6QV85|A0A1D6QV85_MAIZE/tr|A0A3L6EXQ7|A0A3L6EXQ7_MAIZE/tr|B6SH83|B6SH83_MAIZE/tr|B6THN2|B6THN2_MAIZE/tr|K7UGR2|K7UGR2_MAIZE		5.97	0		0	2	MASCOT		T
	YAS202409180088-1_BM6,44462	K.VVAAGANPVQITR.G	1295.74	-0.00185	2	1	27.38	0	0.125	0|0	tr|A0A1D6LJS9|A0A1D6LJS9_MAIZE/tr|A0A1D6NWP6|A0A1D6NWP6_MAIZE/tr|A0A1D6QV85|A0A1D6QV85_MAIZE/tr|A0A3L6DCR4|A0A3L6DCR4_MAIZE/tr|A0A3L6EER7|A0A3L6EER7_MAIZE/tr|A0A3L6EXQ7|A0A3L6EXQ7_MAIZE/tr|B6SH83|B6SH83_MAIZE/tr|B6THN2|B6THN2_MAIZE/tr|C0P530|C0P530_MAIZE/tr|C0PHP3|C0PHP3_MAIZE/tr|K7UGR2|K7UGR2_MAIZE		9.72	0		0	2	MASCOT		T
	YAS202409180088-1_BM6,44980	K.VVAAGANPVQITR.G	1295.74	-0.00141	2	1	54	0	0.000272	0|0	tr|A0A1D6LJS9|A0A1D6LJS9_MAIZE/tr|A0A1D6NWP6|A0A1D6NWP6_MAIZE/tr|A0A1D6QV85|A0A1D6QV85_MAIZE/tr|A0A3L6DCR4|A0A3L6DCR4_MAIZE/tr|A0A3L6EER7|A0A3L6EER7_MAIZE/tr|A0A3L6EXQ7|A0A3L6EXQ7_MAIZE/tr|B6SH83|B6SH83_MAIZE/tr|B6THN2|B6THN2_MAIZE/tr|C0P530|C0P530_MAIZE/tr|C0PHP3|C0PHP3_MAIZE/tr|K7UGR2|K7UGR2_MAIZE		9.72	0		0	2	MASCOT		T
	YAS202409180088-1_BM6,45521	K.VVAAGANPVQITR.G	1295.74	0.0018	2	1	43.28	0	0.00325	0|0	tr|A0A1D6LJS9|A0A1D6LJS9_MAIZE/tr|A0A1D6NWP6|A0A1D6NWP6_MAIZE/tr|A0A1D6QV85|A0A1D6QV85_MAIZE/tr|A0A3L6DCR4|A0A3L6DCR4_MAIZE/tr|A0A3L6EER7|A0A3L6EER7_MAIZE/tr|A0A3L6EXQ7|A0A3L6EXQ7_MAIZE/tr|B6SH83|B6SH83_MAIZE/tr|B6THN2|B6THN2_MAIZE/tr|C0P530|C0P530_MAIZE/tr|C0PHP3|C0PHP3_MAIZE/tr|K7UGR2|K7UGR2_MAIZE		9.72	0		0	2	MASCOT		T
	YAS202409180088-1_BM6,58186	K.YGYNAATGQYEDLM*AAGIIDPTK.V	2478.15	-0.00468	2	1	113.61	0	4.56e-10	0|0	tr|A0A1D6LJS9|A0A1D6LJS9_MAIZE/tr|A0A1D6NWP6|A0A1D6NWP6_MAIZE/tr|A0A3L6DCR4|A0A3L6DCR4_MAIZE/tr|A0A3L6EER7|A0A3L6EER7_MAIZE/tr|C0P530|C0P530_MAIZE/tr|C0PHP3|C0PHP3_MAIZE/tr|Q6B7Q9|Q6B7Q9_MAIZE		4.03	0	15.994919 Oxidation (M)	0	2	MASCOT		T
	YAS202409180088-1_BM6,40591	R.ALSYPLK.L	791.466	-7e-05	2	1	38.17	0	0.0164	0|0	tr|A0A1D6LJS9|A0A1D6LJS9_MAIZE/tr|A0A1D6NWP6|A0A1D6NWP6_MAIZE/tr|A0A3L6DCR4|A0A3L6DCR4_MAIZE/tr|A0A3L6EER7|A0A3L6EER7_MAIZE/tr|C0P530|C0P530_MAIZE/tr|C0PHP3|C0PHP3_MAIZE/tr|Q6B7Q9|Q6B7Q9_MAIZE		8.63	0		0	2	MASCOT		T
	YAS202409180088-1_BM6,19884	R.CCLEHAASVAK.T	1245.57	0.00462	2	1	34.22	0	0.021	0|0	tr|A0A1D6LJS8|A0A1D6LJS8_MAIZE/tr|A0A1D6LJS9|A0A1D6LJS9_MAIZE/tr|A0A1D6NWP6|A0A1D6NWP6_MAIZE/tr|A0A1D6QV85|A0A1D6QV85_MAIZE/tr|A0A3L6DCR4|A0A3L6DCR4_MAIZE/tr|A0A3L6EER7|A0A3L6EER7_MAIZE/tr|A0A3L6EXQ7|A0A3L6EXQ7_MAIZE/tr|B6SH83|B6SH83_MAIZE/tr|B6THN2|B6THN2_MAIZE/tr|C0P530|C0P530_MAIZE/tr|C0PHP3|C0PHP3_MAIZE/tr|K7UGR2|K7UGR2_MAIZE/tr|Q6B7Q9|Q6B7Q9_MAIZE		6.73	0		0	2	MASCOT		T
	YAS202409180088-1_BM6,49444	R.DEVGLSLDK.A	975.499	0.00517	2	1	32	0	0.129	0|0	tr|A0A1D6H8S2|A0A1D6H8S2_MAIZE/tr|A0A1D6HFQ3|A0A1D6HFQ3_MAIZE/tr|A0A1D6LJS9|A0A1D6LJS9_MAIZE/tr|A0A1D6LYJ7|A0A1D6LYJ7_MAIZE/tr|A0A1D6NWP6|A0A1D6NWP6_MAIZE/tr|A0A1D6P4L2|A0A1D6P4L2_MAIZE/tr|A0A1D6QNK1|A0A1D6QNK1_MAIZE/tr|A0A3L6DCR4|A0A3L6DCR4_MAIZE/tr|A0A3L6EER7|A0A3L6EER7_MAIZE/tr|A0A804U8V1|A0A804U8V1_MAIZE/tr|C0P530|C0P530_MAIZE/tr|C0PHP3|C0PHP3_MAIZE/tr|Q6B7Q9|Q6B7Q9_MAIZE		4.03	0		0	2	MASCOT		T
	YAS202409180088-1_BM6,62014	R.DLINVLEEAIR.G	1284.72	-0.00224	3	1	28.49	0	0.185	0|0	tr|A0A1D6HFQ3|A0A1D6HFQ3_MAIZE/tr|A0A1D6LJS9|A0A1D6LJS9_MAIZE/tr|A0A1D6NWP6|A0A1D6NWP6_MAIZE/tr|A0A3L6EER7|A0A3L6EER7_MAIZE/tr|A0A804U8V1|A0A804U8V1_MAIZE/tr|C0P530|C0P530_MAIZE/tr|C0PHP3|C0PHP3_MAIZE/tr|Q6B7Q9|Q6B7Q9_MAIZE		4.14	0		0	2	MASCOT		T
	YAS202409180088-1_BM6,56469	R.GYISPYFVTDSEK.M	1505.72	-0.00172	2	1	57.63	0	0.000208	0|0	tr|A0A1D6LJS9|A0A1D6LJS9_MAIZE/tr|A0A1D6NWP6|A0A1D6NWP6_MAIZE/tr|A0A1D6QV85|A0A1D6QV85_MAIZE/tr|A0A3L6DCR4|A0A3L6DCR4_MAIZE/tr|A0A3L6EER7|A0A3L6EER7_MAIZE/tr|A0A3L6EXQ7|A0A3L6EXQ7_MAIZE/tr|B6SH83|B6SH83_MAIZE/tr|B6THN2|B6THN2_MAIZE/tr|C0P530|C0P530_MAIZE/tr|C0PHP3|C0PHP3_MAIZE/tr|K7UGR2|K7UGR2_MAIZE/tr|Q6B7Q9|Q6B7Q9_MAIZE		4.37	0		0	2	MASCOT		T
	YAS202409180088-1_BM6,24067	R.KGVVTLEEGR.S	1087.61	1e-05	3	1	50.46	0	0.00165	0|0	tr|A0A1D6LJS9|A0A1D6LJS9_MAIZE/tr|A0A3L6EER7|A0A3L6EER7_MAIZE		6.14	1		0	2	MASCOT		T
	YAS202409180088-1_BM6,60418	R.KTQYLDDIAILTGATVIR.D	1991.12	-0.00211	3	1	58.47	0	0.000106	0|0	tr|A0A1D6HFQ3|A0A1D6HFQ3_MAIZE/tr|A0A1D6LJS9|A0A1D6LJS9_MAIZE/tr|A0A1D6LYJ7|A0A1D6LYJ7_MAIZE/tr|A0A1D6NWP6|A0A1D6NWP6_MAIZE/tr|A0A1D6QNK1|A0A1D6QNK1_MAIZE/tr|A0A3L6DCR4|A0A3L6DCR4_MAIZE/tr|A0A3L6EER7|A0A3L6EER7_MAIZE/tr|A0A804U8V1|A0A804U8V1_MAIZE/tr|C0P530|C0P530_MAIZE/tr|C0PHP3|C0PHP3_MAIZE/tr|Q6B7Q9|Q6B7Q9_MAIZE		5.96	1		0	2	MASCOT		T
	YAS202409180088-1_BM6,60431	R.KTQYLDDIAILTGATVIR.D	1991.12	-0.00211	2	1	111.15	0	5.72e-10	0|0	tr|A0A1D6HFQ3|A0A1D6HFQ3_MAIZE/tr|A0A1D6LJS9|A0A1D6LJS9_MAIZE/tr|A0A1D6LYJ7|A0A1D6LYJ7_MAIZE/tr|A0A1D6NWP6|A0A1D6NWP6_MAIZE/tr|A0A1D6QNK1|A0A1D6QNK1_MAIZE/tr|A0A3L6DCR4|A0A3L6DCR4_MAIZE/tr|A0A3L6EER7|A0A3L6EER7_MAIZE/tr|A0A804U8V1|A0A804U8V1_MAIZE/tr|C0P530|C0P530_MAIZE/tr|C0PHP3|C0PHP3_MAIZE/tr|Q6B7Q9|Q6B7Q9_MAIZE		5.96	1		0	2	MASCOT		T
	YAS202409180088-1_BM6,18166	R.NVVLESK.Y	788.451	-1e-05	2	1	30.08	0	0.276	0|0	tr|A0A1D6LJS9|A0A1D6LJS9_MAIZE/tr|A0A1D6NWP6|A0A1D6NWP6_MAIZE/tr|A0A1D6QV85|A0A1D6QV85_MAIZE/tr|A0A3L6DCR4|A0A3L6DCR4_MAIZE/tr|A0A3L6EER7|A0A3L6EER7_MAIZE/tr|A0A3L6EXQ7|A0A3L6EXQ7_MAIZE/tr|B6SH83|B6SH83_MAIZE/tr|B6THN2|B6THN2_MAIZE/tr|C0P530|C0P530_MAIZE/tr|C0PHP3|C0PHP3_MAIZE/tr|K7UGR2|K7UGR2_MAIZE		6	0		0	2	MASCOT		T
	YAS202409180088-1_BM6,61061	R.SSENFLYVVEGMQFDR.G ! K.SSENFLYVVEGMQFDR.G	1920.88	-0.00111	2	1	74.15	0	2.88e-06	0|0	tr|A0A1D6LJS9|A0A1D6LJS9_MAIZE/tr|A0A3L6EER7|A0A3L6EER7_MAIZE ! tr|A0A1D6NWP6|A0A1D6NWP6_MAIZE/tr|A0A3L6DCR4|A0A3L6DCR4_MAIZE/tr|C0P530|C0P530_MAIZE/tr|C0PHP3|C0PHP3_MAIZE/tr|Q6B7Q9|Q6B7Q9_MAIZE		4.14	0		0	2	MASCOT		T
	YAS202409180088-1_BM6,61085	R.SSENFLYVVEGMQFDR.G ! K.SSENFLYVVEGMQFDR.G	1920.88	-0.00465	3	1	31.49	0	0.0568	0|0	tr|A0A1D6LJS9|A0A1D6LJS9_MAIZE/tr|A0A3L6EER7|A0A3L6EER7_MAIZE ! tr|A0A1D6NWP6|A0A1D6NWP6_MAIZE/tr|A0A3L6DCR4|A0A3L6DCR4_MAIZE/tr|C0P530|C0P530_MAIZE/tr|C0PHP3|C0PHP3_MAIZE/tr|Q6B7Q9|Q6B7Q9_MAIZE		4.14	0		0	2	MASCOT		T
	YAS202409180088-1_BM6,19930	R.VEDALNATK.A ! R.VEDALNATK.V	960.5	-0.00095	2	1	62.26	0	0.000124	0|0	tr|A0A1D6LJS9|A0A1D6LJS9_MAIZE/tr|A0A1D6NWP6|A0A1D6NWP6_MAIZE/tr|A0A3L6DCR4|A0A3L6DCR4_MAIZE/tr|A0A3L6EER7|A0A3L6EER7_MAIZE/tr|A0A3L6EXQ7|A0A3L6EXQ7_MAIZE/tr|B6SH83|B6SH83_MAIZE/tr|B6THN2|B6THN2_MAIZE/tr|C0P530|C0P530_MAIZE/tr|C0PHP3|C0PHP3_MAIZE/tr|K7UGR2|K7UGR2_MAIZE/tr|Q6B7Q9|Q6B7Q9_MAIZE ! tr|A0A1D6QV85|A0A1D6QV85_MAIZE		4.37	0		0	2	MASCOT		T
	YAS202409180088-1_BM6,20631	R.VEDALNATK.A ! R.VEDALNATK.V	960.5	-0.00817	2	1	24.52	0	0.751	0|0	tr|A0A1D6LJS9|A0A1D6LJS9_MAIZE/tr|A0A1D6NWP6|A0A1D6NWP6_MAIZE/tr|A0A3L6DCR4|A0A3L6DCR4_MAIZE/tr|A0A3L6EER7|A0A3L6EER7_MAIZE/tr|A0A3L6EXQ7|A0A3L6EXQ7_MAIZE/tr|B6SH83|B6SH83_MAIZE/tr|B6THN2|B6THN2_MAIZE/tr|C0P530|C0P530_MAIZE/tr|C0PHP3|C0PHP3_MAIZE/tr|K7UGR2|K7UGR2_MAIZE/tr|Q6B7Q9|Q6B7Q9_MAIZE ! tr|A0A1D6QV85|A0A1D6QV85_MAIZE		4.37	0		0	2	MASCOT		T
$14-1	tr|B6SXW8|B6SXW8_MAIZE RuBisCO large subunit-binding protein subunit alpha OS=Zea mays OX=4577 GN=100281701 PE=1 SV=1	35	26	0.5445	61398.4	5.2
$14-2	tr|A0A8J8Y5J6|A0A8J8Y5J6_MAIZE RuBisCO large subunit-binding protein subunit alpha, chloroplastic OS=Zea mays OX=4577 GN=RUBA_0 PE=3 SV=1	35	26	0.5445	61398.4	5.2
	YAS202409180088-1_BM6,60732	K.ALLQDIAIVTGAEYQSK.D	1819.98	-0.00637	2	1	74.26	0	4.69e-06	0|0	tr|A0A8J8Y5J6|A0A8J8Y5J6_MAIZE/tr|B6SXW8|B6SXW8_MAIZE/tr|B7ZZZ2|B7ZZZ2_MAIZE		4.37	0		0	2	MASCOT		T
	YAS202409180088-1_BM6,59263	K.ALVAPAALIAHNAGVEGEVIVDK.I	2257.26	-0.00584	3	1	54.69	0	0.000218	0|0	tr|A0A8J8Y5J6|A0A8J8Y5J6_MAIZE/tr|B6SXW8|B6SXW8_MAIZE/tr|B7ZZZ2|B7ZZZ2_MAIZE		4.65	0		0	2	MASCOT		T
	YAS202409180088-1_BM6,17118	K.APGFGER.K ! K.APGFGER.R	733.363	0.0007	2	1	25.78	0	0.438	0|0	tr|A0A1D6HFQ3|A0A1D6HFQ3_MAIZE/tr|A0A1D6LJS9|A0A1D6LJS9_MAIZE/tr|A0A1D6LYJ7|A0A1D6LYJ7_MAIZE/tr|A0A1D6NWP6|A0A1D6NWP6_MAIZE/tr|A0A1D6P4L2|A0A1D6P4L2_MAIZE/tr|A0A1D6QNK1|A0A1D6QNK1_MAIZE/tr|A0A1D6QV85|A0A1D6QV85_MAIZE/tr|A0A3L6DCR4|A0A3L6DCR4_MAIZE/tr|A0A3L6EER7|A0A3L6EER7_MAIZE/tr|A0A3L6EXQ7|A0A3L6EXQ7_MAIZE/tr|A0A804U8V1|A0A804U8V1_MAIZE/tr|B6SH83|B6SH83_MAIZE/tr|B6THN2|B6THN2_MAIZE/tr|C0P530|C0…		6.05	0		0	2	MASCOT		T
	YAS202409180088-1_BM6,5644	K.DDIQAR.I	717.353	0.00078	2	1	22.29	0	0.614	0|0	tr|A0A8J8Y5J6|A0A8J8Y5J6_MAIZE/tr|B6SXW8|B6SXW8_MAIZE/tr|B7ZZZ2|B7ZZZ2_MAIZE		4.21	0		0	2	MASCOT		T
	YAS202409180088-1_BM6,61349	K.DLGLLVEDTTVEQLGIAR.K	1942.05	-0.00664	2	1	110.34	0	1.05e-09	0|0	tr|A0A8J8Y5J6|A0A8J8Y5J6_MAIZE/tr|B6SXW8|B6SXW8_MAIZE/tr|B7ZZZ2|B7ZZZ2_MAIZE		3.92	0		0	2	MASCOT		T
	YAS202409180088-1_BM6,31876	K.EIAFDQGSR.A	1022.49	-0.00106	2	1	22.63	0	0.64	0|0	tr|A0A8J8Y5J6|A0A8J8Y5J6_MAIZE/tr|B6SXW8|B6SXW8_MAIZE		4.37	0		0	2	MASCOT		T
	YAS202409180088-1_BM6,60438	K.EIIPLLEQTTQLR.A	1553.89	-0.00342	2	1	40.3	0	0.00676	0|0	tr|A0A8J8Y5J6|A0A8J8Y5J6_MAIZE/tr|B6SXW8|B6SXW8_MAIZE/tr|B7ZZZ2|B7ZZZ2_MAIZE		4.53	0		0	2	MASCOT		T
	YAS202409180088-1_BM6,60458	K.EIIPLLEQTTQLR.A	1553.89	-0.00341	3	1	46.96	0	0.00146	0|0	tr|A0A8J8Y5J6|A0A8J8Y5J6_MAIZE/tr|B6SXW8|B6SXW8_MAIZE/tr|B7ZZZ2|B7ZZZ2_MAIZE		4.53	0		0	2	MASCOT		T
	YAS202409180088-1_BM6,21969	K.ETLDDPEER.L	1103.49	0.00086	2	1	39.24	0	0.00366	0|0	tr|A0A8J8Y5J6|A0A8J8Y5J6_MAIZE/tr|B6SXW8|B6SXW8_MAIZE/tr|B7ZZZ2|B7ZZZ2_MAIZE		3.83	0		0	2	MASCOT		T
	YAS202409180088-1_BM6,49091	K.HENLVEAGVIDPAK.V	1491.78	0.00108	2	1	36.81	0	0.0377	0|0	tr|A0A8J8Y5J6|A0A8J8Y5J6_MAIZE/tr|B6SXW8|B6SXW8_MAIZE/tr|B7ZZZ2|B7ZZZ2_MAIZE		4.65	0		0	2	MASCOT		T
	YAS202409180088-1_BM6,49098	K.HENLVEAGVIDPAK.V	1491.78	-0.00107	3	1	57.24	0	0.000347	0|0	tr|A0A8J8Y5J6|A0A8J8Y5J6_MAIZE/tr|B6SXW8|B6SXW8_MAIZE/tr|B7ZZZ2|B7ZZZ2_MAIZE		4.65	0		0	2	MASCOT		T
	YAS202409180088-1_BM6,18253	K.KAPAAAAAAAP.-	909.515	-0.00117	2	1	25.78	0	0.257	0|0	tr|A0A8J8Y5J6|A0A8J8Y5J6_MAIZE/tr|B6SXW8|B6SXW8_MAIZE/tr|B7ZZZ2|B7ZZZ2_MAIZE		8.75	1		0	2	MASCOT		T
	YAS202409180088-1_BM6,53984	K.LAAAVGVTLGPR.G	1124.68	-0.00167	2	1	54.16	0	0.000146	0|0	tr|A0A8J8Y5J6|A0A8J8Y5J6_MAIZE/tr|B6SXW8|B6SXW8_MAIZE		9.75	0		0	2	MASCOT		T
	YAS202409180088-1_BM6,55445	K.LGM*LSITSGANPVSVK.K	1589.86	-0.01029	2	1	34.24	0	0.049	0|0	tr|A0A8J8Y5J6|A0A8J8Y5J6_MAIZE/tr|B6SXW8|B6SXW8_MAIZE/tr|B7ZZZ2|B7ZZZ2_MAIZE		8.75	0	15.994919 Oxidation (M)	0	2	MASCOT		T
	YAS202409180088-1_BM6,29773	K.LVEELEK.K	859.477	0.00053	2	1	38.26	0	0.0362	0|0	tr|A0A8J8Y5J6|A0A8J8Y5J6_MAIZE/tr|B6SXW8|B6SXW8_MAIZE/tr|B7ZZZ2|B7ZZZ2_MAIZE		4.25	0		0	2	MASCOT		T
	YAS202409180088-1_BM6,45790	K.SIVEFENAR.I	1064.54	0.00459	2	1	22.17	0	0.923	0|0	tr|A0A8J8Y5J6|A0A8J8Y5J6_MAIZE/tr|B6SXW8|B6SXW8_MAIZE/tr|B7ZZZ2|B7ZZZ2_MAIZE		4.53	0		0	2	MASCOT		T
	YAS202409180088-1_BM6,37505	K.TNDSAGDGTTTASVLAR.E	1636.78	0.00359	2	1	63.97	0	4.35e-05	0|0	tr|A0A804Q076|A0A804Q076_MAIZE/tr|A0A8J8Y5J6|A0A8J8Y5J6_MAIZE/tr|B6SXW8|B6SXW8_MAIZE/tr|B7ZZZ2|B7ZZZ2_MAIZE		4.21	0		0	2	MASCOT		T
	YAS202409180088-1_BM6,38140	K.TNDSAGDGTTTASVLAR.E	1636.78	-0.00137	2	1	112.94	0	6.11e-10	0|0	tr|A0A804Q076|A0A804Q076_MAIZE/tr|A0A8J8Y5J6|A0A8J8Y5J6_MAIZE/tr|B6SXW8|B6SXW8_MAIZE/tr|B7ZZZ2|B7ZZZ2_MAIZE		4.21	0		0	2	MASCOT		T
	YAS202409180088-1_BM6,27291	K.VGASTEAELEDR.K	1276.6	-0.00183	2	1	59.84	0	0.000101	0|0	tr|A0A8J8Y5J6|A0A8J8Y5J6_MAIZE/tr|B6SXW8|B6SXW8_MAIZE/tr|B7ZZZ2|B7ZZZ2_MAIZE		4	0		0	2	MASCOT		T
	YAS202409180088-1_BM6,30595	K.VGASTEAELEDR.K	1276.6	0.00363	2	1	68.63	0	1.21e-05	0|0	tr|A0A8J8Y5J6|A0A8J8Y5J6_MAIZE/tr|B6SXW8|B6SXW8_MAIZE/tr|B7ZZZ2|B7ZZZ2_MAIZE		4	0		0	2	MASCOT		T
	YAS202409180088-1_BM6,24330	K.VGASTEAELEDRK.L	1404.7	-0.00606	3	1	22.38	0	1.02	0|0	tr|A0A8J8Y5J6|A0A8J8Y5J6_MAIZE/tr|B6SXW8|B6SXW8_MAIZE/tr|B7ZZZ2|B7ZZZ2_MAIZE		4.41	1		0	2	MASCOT		T
	YAS202409180088-1_BM6,31516	K.VVNDGVTIAR.A	1043.58	-0.00207	2	1	30.83	0	0.148	0|0	tr|A0A3L6E675|A0A3L6E675_MAIZE/tr|A0A804Q076|A0A804Q076_MAIZE/tr|A0A8J8Y5J6|A0A8J8Y5J6_MAIZE/tr|B6SXW8|B6SXW8_MAIZE		5.81	0		0	2	MASCOT		T
	YAS202409180088-1_BM6,32839	K.VVNDGVTIAR.A	1043.58	0.00099	2	1	24.59	0	0.62	0|0	tr|A0A3L6E675|A0A3L6E675_MAIZE/tr|A0A804Q076|A0A804Q076_MAIZE/tr|A0A8J8Y5J6|A0A8J8Y5J6_MAIZE/tr|B6SXW8|B6SXW8_MAIZE		5.81	0		0	2	MASCOT		T
	YAS202409180088-1_BM6,18838	R.AALQAGVEK.L	886.499	0.00167	2	1	21.92	0	1.14	0|0	tr|A0A3L6E675|A0A3L6E675_MAIZE/tr|A0A804Q076|A0A804Q076_MAIZE/tr|A0A8J8Y5J6|A0A8J8Y5J6_MAIZE/tr|B6SXW8|B6SXW8_MAIZE		6.05	0		0	2	MASCOT		T
	YAS202409180088-1_BM6,56794	R.AIELADPM*ENAGASLIR.E	1786.9	-0.01596	2	1	58.24	0	0.000245	0|0	tr|A0A8J8Y5J6|A0A8J8Y5J6_MAIZE/tr|B6SXW8|B6SXW8_MAIZE		4.14	0	15.994919 Oxidation (M)	0	2	MASCOT		T
	YAS202409180088-1_BM6,62607	R.APLLIIAEDVSGEALATLVINK.L	2250.3	-0.00266	3	1	71.84	0	1.56e-06	0|0	tr|A0A8J8Y5J6|A0A8J8Y5J6_MAIZE/tr|B6SXW8|B6SXW8_MAIZE/tr|B7ZZZ2|B7ZZZ2_MAIZE		4.14	0		0	2	MASCOT		T
	YAS202409180088-1_BM6,20357	R.ELSQTDSTYDSEK.L	1502.65	-0.00363	2	1	50.71	0	0.000288	0|0	tr|A0A8J8Y5J6|A0A8J8Y5J6_MAIZE/tr|B6SXW8|B6SXW8_MAIZE/tr|B7ZZZ2|B7ZZZ2_MAIZE		3.92	0		0	2	MASCOT		T
	YAS202409180088-1_BM6,21120	R.ELSQTDSTYDSEK.L	1502.65	0.00021	2	1	52.87	0	0.000149	0|0	tr|A0A8J8Y5J6|A0A8J8Y5J6_MAIZE/tr|B6SXW8|B6SXW8_MAIZE/tr|B7ZZZ2|B7ZZZ2_MAIZE		3.92	0		0	2	MASCOT		T
	YAS202409180088-1_BM6,21760	R.ELSQTDSTYDSEK.L	1502.65	-0.00327	2	1	70.04	0	3.34e-06	0|0	tr|A0A8J8Y5J6|A0A8J8Y5J6_MAIZE/tr|B6SXW8|B6SXW8_MAIZE/tr|B7ZZZ2|B7ZZZ2_MAIZE		3.92	0		0	2	MASCOT		T
	YAS202409180088-1_BM6,57673	R.GYISPQFVTNLEK.S	1495.78	0.00051	2	1	40.06	0	0.0148	0|0	tr|A0A3L6E675|A0A3L6E675_MAIZE/tr|A0A804Q076|A0A804Q076_MAIZE/tr|A0A8J8Y5J6|A0A8J8Y5J6_MAIZE/tr|B6SXW8|B6SXW8_MAIZE/tr|B7ZZZ2|B7ZZZ2_MAIZE		6	0		0	2	MASCOT		T
	YAS202409180088-1_BM6,57691	R.GYISPQFVTNLEK.S	1495.78	-0.00305	2	1	63.03	0	7.56e-05	0|0	tr|A0A3L6E675|A0A3L6E675_MAIZE/tr|A0A804Q076|A0A804Q076_MAIZE/tr|A0A8J8Y5J6|A0A8J8Y5J6_MAIZE/tr|B6SXW8|B6SXW8_MAIZE/tr|B7ZZZ2|B7ZZZ2_MAIZE		6	0		0	2	MASCOT		T
	YAS202409180088-1_BM6,20939	R.ILVTDQK.I	816.483	0.00036	2	1	44.01	0	0.00893	0|0	tr|A0A8J8Y5J6|A0A8J8Y5J6_MAIZE/tr|B6SXW8|B6SXW8_MAIZE/tr|B7ZZZ2|B7ZZZ2_MAIZE		5.84	0		0	2	MASCOT		T
	YAS202409180088-1_BM6,51676	R.KVTISSSSTTIIADAASK.D	1779.97	-0.00343	2	1	145.28	0	3.34e-13	0|0	tr|A0A8J8Y5J6|A0A8J8Y5J6_MAIZE/tr|B6SXW8|B6SXW8_MAIZE/tr|B7ZZZ2|B7ZZZ2_MAIZE		8.59	1		0	2	MASCOT		T
	YAS202409180088-1_BM6,51723	R.KVTISSSSTTIIADAASK.D	1779.97	-0.0033	3	1	80.43	0	1.02e-06	0|0	tr|A0A8J8Y5J6|A0A8J8Y5J6_MAIZE/tr|B6SXW8|B6SXW8_MAIZE/tr|B7ZZZ2|B7ZZZ2_MAIZE		8.59	1		0	2	MASCOT		T
	YAS202409180088-1_BM6,38363	R.LGADIIQK.A	857.509	-7e-05	2	1	34.21	0	0.0662	0|0	tr|A0A3L6E675|A0A3L6E675_MAIZE/tr|A0A804LTJ9|A0A804LTJ9_MAIZE/tr|A0A804Q076|A0A804Q076_MAIZE/tr|A0A8J8Y5J6|A0A8J8Y5J6_MAIZE/tr|B6SXW8|B6SXW8_MAIZE/tr|B7ZZZ2|B7ZZZ2_MAIZE		5.84	0		0	2	MASCOT		T
$15-1	tr|C0PLZ0|C0PLZ0_MAIZE Histidine kinase/HSP90-like ATPase domain-containing protein OS=Zea mays OX=4577 PE=2 SV=1	35	26	0.3505	80371.3	4.98
$15-2	tr|C3UZ63|C3UZ63_MAIZE HSP protein OS=Zea mays OX=4577 GN=HSP90-2 PE=1 SV=1	35	26	0.3505	80361.3	4.98
$15-3	tr|A0A8J8YFZ6|A0A8J8YFZ6_MAIZE Heat shock protein 81-1 OS=Zea mays OX=4577 GN=HSP81-1_0 PE=3 SV=1	35	26	0.3505	80361.3	4.98
	YAS202409180088-1_BM6,43657	K.AVENSPFLEK.L	1133.58	-0.00121	2	1	57.1	0	0.000345	0|0	tr|A0A1D6ES19|A0A1D6ES19_MAIZE/tr|A0A1D6ES21|A0A1D6ES21_MAIZE/tr|A0A1D6I6S9|A0A1D6I6S9_MAIZE/tr|A0A1D6I6T0|A0A1D6I6T0_MAIZE/tr|A0A1D6I6T5|A0A1D6I6T5_MAIZE/tr|A0A1D6I6T8|A0A1D6I6T8_MAIZE/tr|A0A1D6KID1|A0A1D6KID1_MAIZE/tr|A0A1D6QKI4|A0A1D6QKI4_MAIZE/tr|A0A317Y293|A0A317Y293_MAIZE/tr|A0A3L6E486|A0A3L6E486_MAIZE/tr|A0A804QAJ3|A0A804QAJ3_MAIZE/tr|A0A8J8YFZ6|A0A8J8YFZ6_MAIZE/tr|A0A8J8YK31|A0A8J8YK31_MA…		4.53	0		0	2	MASCOT		T
	YAS202409180088-1_BM6,52480	K.AVLFVPK.R	773.492	0.00018	2	1	43.51	0	0.00388	0|0	tr|A0A1D6ES19|A0A1D6ES19_MAIZE/tr|A0A1D6ES21|A0A1D6ES21_MAIZE/tr|A0A1D6I6S9|A0A1D6I6S9_MAIZE/tr|A0A1D6I6T0|A0A1D6I6T0_MAIZE/tr|A0A1D6I6T5|A0A1D6I6T5_MAIZE/tr|A0A1D6I6T7|A0A1D6I6T7_MAIZE/tr|A0A1D6I6T8|A0A1D6I6T8_MAIZE/tr|A0A1D6KIC6|A0A1D6KIC6_MAIZE/tr|A0A1D6KID1|A0A1D6KID1_MAIZE/tr|A0A1D6QKI4|A0A1D6QKI4_MAIZE/tr|A0A317Y293|A0A317Y293_MAIZE/tr|A0A3L6E486|A0A3L6E486_MAIZE/tr|A0A804P0C1|A0A804P0C1_MA…		8.8	0		0	2	MASCOT		T
	YAS202409180088-1_BM6,53550	K.DDQLEYLEER.R	1309.59	-0.00148	2	1	64.87	0	2.42e-05	0|0	sp|Q08277|HSP82_MAIZE/tr|A0A1D6ES19|A0A1D6ES19_MAIZE/tr|A0A1D6ES21|A0A1D6ES21_MAIZE/tr|A0A1D6KIC6|A0A1D6KIC6_MAIZE/tr|A0A1D6KID1|A0A1D6KID1_MAIZE/tr|A0A1D6QKI4|A0A1D6QKI4_MAIZE/tr|A0A317Y293|A0A317Y293_MAIZE/tr|A0A3L6G9N9|A0A3L6G9N9_MAIZE/tr|A0A804P0C1|A0A804P0C1_MAIZE/tr|A0A8J8YFZ6|A0A8J8YFZ6_MAIZE/tr|A0A8J8YK31|A0A8J8YK31_MAIZE/tr|C0P4Q3|C0P4Q3_MAIZE/tr|C0PLZ0|C0PLZ0_MAIZE/tr|C1K9J1|C1K9J1_MAIZ…		3.83	0		0	2	MASCOT		T
	YAS202409180088-1_BM6,10641	K.DYVTR.M	653.325	0.00017	2	1	23.61	0	0.223	0|0	sp|Q08277|HSP82_MAIZE/tr|A0A1D6ES19|A0A1D6ES19_MAIZE/tr|A0A1D6ES21|A0A1D6ES21_MAIZE/tr|A0A1D6I6S9|A0A1D6I6S9_MAIZE/tr|A0A1D6I6T0|A0A1D6I6T0_MAIZE/tr|A0A1D6I6T5|A0A1D6I6T5_MAIZE/tr|A0A1D6I6T7|A0A1D6I6T7_MAIZE/tr|A0A1D6I6T8|A0A1D6I6T8_MAIZE/tr|A0A1D6KID1|A0A1D6KID1_MAIZE/tr|A0A1D6QKI4|A0A1D6QKI4_MAIZE/tr|A0A317Y293|A0A317Y293_MAIZE/tr|A0A3L6E486|A0A3L6E486_MAIZE/tr|A0A3L6G9N9|A0A3L6G9N9_MAIZE/tr|A0…		5.84	0		0	2	MASCOT		T
	YAS202409180088-1_BM6,27990	K.EGLKLDESEDEK.K	1391.65	-0.0053	2	1	45.99	0	0.00309	0|0	tr|A0A1D6KID1|A0A1D6KID1_MAIZE/tr|A0A1D6QKI4|A0A1D6QKI4_MAIZE/tr|A0A317Y293|A0A317Y293_MAIZE/tr|A0A8J8YFZ6|A0A8J8YFZ6_MAIZE/tr|C0PLZ0|C0PLZ0_MAIZE/tr|C1K9J1|C1K9J1_MAIZE/tr|C3UZ63|C3UZ63_MAIZE/tr|A0A1D6KIC7|A0A1D6KIC7_MAIZE/tr|A0A1D6KIC9|A0A1D6KIC9_MAIZE/tr|A0A1D6QKI5|A0A1D6QKI5_MAIZE/tr|A0A1D6QKI8|A0A1D6QKI8_MAIZE		4.08	1		0	2	MASCOT		T
	YAS202409180088-1_BM6,27996	K.EGLKLDESEDEK.K	1391.65	-0.00065	3	1	24.02	0	0.463	0|0	tr|A0A1D6KID1|A0A1D6KID1_MAIZE/tr|A0A1D6QKI4|A0A1D6QKI4_MAIZE/tr|A0A317Y293|A0A317Y293_MAIZE/tr|A0A8J8YFZ6|A0A8J8YFZ6_MAIZE/tr|C0PLZ0|C0PLZ0_MAIZE/tr|C1K9J1|C1K9J1_MAIZE/tr|C3UZ63|C3UZ63_MAIZE/tr|A0A1D6KIC7|A0A1D6KIC7_MAIZE/tr|A0A1D6KIC9|A0A1D6KIC9_MAIZE/tr|A0A1D6QKI5|A0A1D6QKI5_MAIZE/tr|A0A1D6QKI8|A0A1D6QKI8_MAIZE		4.08	1		0	2	MASCOT		T
	YAS202409180088-1_BM6,28007	K.EGLKLDESEDEK.K	1391.65	-0.00064	2	1	54.27	0	0.000437	0|0	tr|A0A1D6KID1|A0A1D6KID1_MAIZE/tr|A0A1D6QKI4|A0A1D6QKI4_MAIZE/tr|A0A317Y293|A0A317Y293_MAIZE/tr|A0A8J8YFZ6|A0A8J8YFZ6_MAIZE/tr|C0PLZ0|C0PLZ0_MAIZE/tr|C1K9J1|C1K9J1_MAIZE/tr|C3UZ63|C3UZ63_MAIZE/tr|A0A1D6KIC7|A0A1D6KIC7_MAIZE/tr|A0A1D6KIC9|A0A1D6KIC9_MAIZE/tr|A0A1D6QKI5|A0A1D6QKI5_MAIZE/tr|A0A1D6QKI8|A0A1D6QKI8_MAIZE		4.08	1		0	2	MASCOT		T
	YAS202409180088-1_BM6,56271	K.EGQNDIFYITGESK.K	1600.75	0.00221	2	1	45.41	0	0.00248	0|0	tr|A0A1D6QKI4|A0A1D6QKI4_MAIZE/tr|A0A8J8YFZ6|A0A8J8YFZ6_MAIZE/tr|C0PLZ0|C0PLZ0_MAIZE/tr|C3UZ63|C3UZ63_MAIZE/tr|A0A1D6QKI5|A0A1D6QKI5_MAIZE/tr|A0A1D6QKI8|A0A1D6QKI8_MAIZE		4.14	0		0	2	MASCOT		T
	YAS202409180088-1_BM6,8017	K.EVLGDK.V	660.356	0.00065	2	1	23.83	0	1.01	0|0	tr|A0A1D6ES19|A0A1D6ES19_MAIZE/tr|A0A1D6ES21|A0A1D6ES21_MAIZE/tr|A0A1D6I6S9|A0A1D6I6S9_MAIZE/tr|A0A1D6I6T0|A0A1D6I6T0_MAIZE/tr|A0A1D6I6T5|A0A1D6I6T5_MAIZE/tr|A0A1D6I6T7|A0A1D6I6T7_MAIZE/tr|A0A1D6I6T8|A0A1D6I6T8_MAIZE/tr|A0A1D6KID1|A0A1D6KID1_MAIZE/tr|A0A1D6QKI4|A0A1D6QKI4_MAIZE/tr|A0A317Y293|A0A317Y293_MAIZE/tr|A0A3L6E486|A0A3L6E486_MAIZE/tr|A0A804QAJ3|A0A804QAJ3_MAIZE/tr|A0A8J8YFZ6|A0A8J8YFZ6_MA…		4.37	0		0	2	MASCOT		T
	YAS202409180088-1_BM6,41917	K.EVSHEWQLVNK.Q	1368.69	-0.00066	2	1	61.94	0	9.01e-05	0|0	tr|A0A1D6KIC6|A0A1D6KIC6_MAIZE/tr|A0A1D6KID1|A0A1D6KID1_MAIZE/tr|A0A1D6QKI4|A0A1D6QKI4_MAIZE/tr|A0A317Y293|A0A317Y293_MAIZE/tr|A0A804P0C1|A0A804P0C1_MAIZE/tr|A0A8J8YFZ6|A0A8J8YFZ6_MAIZE/tr|C0PLZ0|C0PLZ0_MAIZE/tr|C1K9J1|C1K9J1_MAIZE/tr|C3UZ63|C3UZ63_MAIZE/tr|C4J3K8|C4J3K8_MAIZE/tr|A0A1D6QKI7|A0A1D6QKI7_MAIZE		5.4	0		0	2	MASCOT		T
	YAS202409180088-1_BM6,53431	K.HFSVEGQLEFK.A	1320.66	-0.00278	3	1	27.31	0	0.313	0|0	sp|Q08277|HSP82_MAIZE/tr|A0A1D6ES19|A0A1D6ES19_MAIZE/tr|A0A1D6ES21|A0A1D6ES21_MAIZE/tr|A0A1D6I6S9|A0A1D6I6S9_MAIZE/tr|A0A1D6I6T0|A0A1D6I6T0_MAIZE/tr|A0A1D6I6T5|A0A1D6I6T5_MAIZE/tr|A0A1D6I6T7|A0A1D6I6T7_MAIZE/tr|A0A1D6I6T8|A0A1D6I6T8_MAIZE/tr|A0A1D6KIC6|A0A1D6KIC6_MAIZE/tr|A0A1D6KID1|A0A1D6KID1_MAIZE/tr|A0A1D6QKI4|A0A1D6QKI4_MAIZE/tr|A0A317Y293|A0A317Y293_MAIZE/tr|A0A3L6E486|A0A3L6E486_MAIZE/tr|A0…		5.4	0		0	2	MASCOT		T
	YAS202409180088-1_BM6,55464	K.HNDDEQYVWESQAGGSFTVAR.D	2396.05	-0.00088	3	1	66.95	0	7.8e-06	0|0	tr|A0A1D6QKI4|A0A1D6QKI4_MAIZE/tr|A0A804P0C1|A0A804P0C1_MAIZE/tr|A0A8J8YFZ6|A0A8J8YFZ6_MAIZE/tr|C0PLZ0|C0PLZ0_MAIZE/tr|C3UZ63|C3UZ63_MAIZE/tr|A0A1D6QKI7|A0A1D6QKI7_MAIZE/tr|A0A1D6QKJ0|A0A1D6QKJ0_MAIZE		4.31	0		0	2	MASCOT		T
	YAS202409180088-1_BM6,39323	K.IAELLR.Y ! R.IAELLR.Y ! R.LAELLR.A ! K.LAELLR.Q	714.451	-0.00071	2	1	29.45	0	0.152	0|0	tr|A0A1D6ES19|A0A1D6ES19_MAIZE/tr|A0A1D6ES21|A0A1D6ES21_MAIZE/tr|A0A1D6I6S9|A0A1D6I6S9_MAIZE/tr|A0A1D6I6T0|A0A1D6I6T0_MAIZE/tr|A0A1D6I6T5|A0A1D6I6T5_MAIZE/tr|A0A1D6I6T7|A0A1D6I6T7_MAIZE/tr|A0A1D6I6T8|A0A1D6I6T8_MAIZE/tr|A0A1D6KID1|A0A1D6KID1_MAIZE/tr|A0A1D6QKI4|A0A1D6QKI4_MAIZE/tr|A0A317Y293|A0A317Y293_MAIZE/tr|A0A804P0C1|A0A804P0C1_MAIZE/tr|A0A804QAJ3|A0A804QAJ3_MAIZE/tr|A0A8J8YFZ6|A0A8J8YFZ6_MA…		6	0		0	2	MASCOT		T
	YAS202409180088-1_BM6,32014	K.KAVENSPFLEK.L	1261.68	0.0023	2	1	28.17	0	0.252	0|0	tr|A0A1D6ES19|A0A1D6ES19_MAIZE/tr|A0A1D6ES21|A0A1D6ES21_MAIZE/tr|A0A1D6I6S9|A0A1D6I6S9_MAIZE/tr|A0A1D6I6T0|A0A1D6I6T0_MAIZE/tr|A0A1D6I6T5|A0A1D6I6T5_MAIZE/tr|A0A1D6I6T8|A0A1D6I6T8_MAIZE/tr|A0A1D6KID1|A0A1D6KID1_MAIZE/tr|A0A1D6QKI4|A0A1D6QKI4_MAIZE/tr|A0A317Y293|A0A317Y293_MAIZE/tr|A0A3L6E486|A0A3L6E486_MAIZE/tr|A0A804QAJ3|A0A804QAJ3_MAIZE/tr|A0A8J8YFZ6|A0A8J8YFZ6_MAIZE/tr|A0A8J8YK31|A0A8J8YK31_MA…		6.14	1		0	2	MASCOT		T
	YAS202409180088-1_BM6,32128	K.KAVENSPFLEK.L	1261.68	-0.00013	3	1	46.22	0	0.00377	0|0	tr|A0A1D6ES19|A0A1D6ES19_MAIZE/tr|A0A1D6ES21|A0A1D6ES21_MAIZE/tr|A0A1D6I6S9|A0A1D6I6S9_MAIZE/tr|A0A1D6I6T0|A0A1D6I6T0_MAIZE/tr|A0A1D6I6T5|A0A1D6I6T5_MAIZE/tr|A0A1D6I6T8|A0A1D6I6T8_MAIZE/tr|A0A1D6KID1|A0A1D6KID1_MAIZE/tr|A0A1D6QKI4|A0A1D6QKI4_MAIZE/tr|A0A317Y293|A0A317Y293_MAIZE/tr|A0A3L6E486|A0A3L6E486_MAIZE/tr|A0A804QAJ3|A0A804QAJ3_MAIZE/tr|A0A8J8YFZ6|A0A8J8YFZ6_MAIZE/tr|A0A8J8YK31|A0A8J8YK31_MA…		6.14	1		0	2	MASCOT		T
	YAS202409180088-1_BM6,59514	K.LDAQPELFIHIVPDK.A ! K.LDAQPELFIHLVPDK.A	1734.94	-0.00243	3	1	54.83	0	0.000441	0|0	tr|A0A1D6I6S9|A0A1D6I6S9_MAIZE/tr|A0A1D6I6T0|A0A1D6I6T0_MAIZE/tr|A0A1D6I6T5|A0A1D6I6T5_MAIZE/tr|A0A1D6I6T7|A0A1D6I6T7_MAIZE/tr|A0A1D6I6T8|A0A1D6I6T8_MAIZE/tr|A0A1D6KID1|A0A1D6KID1_MAIZE/tr|A0A1D6QKI4|A0A1D6QKI4_MAIZE/tr|A0A317Y293|A0A317Y293_MAIZE/tr|A0A3L6E486|A0A3L6E486_MAIZE/tr|A0A804P0C1|A0A804P0C1_MAIZE/tr|A0A8J8YFZ6|A0A8J8YFZ6_MAIZE/tr|C0PLZ0|C0PLZ0_MAIZE/tr|C1K9J1|C1K9J1_MAIZE/tr|C3UZ63|C3…		4.54	0		0	2	MASCOT		T
	YAS202409180088-1_BM6,59919	K.LDAQPELFIHIVPDK.A ! K.LDAQPELFIHLVPDK.A	1734.94	-0.0048	2	1	23.3	0	0.636	0|0	tr|A0A1D6I6S9|A0A1D6I6S9_MAIZE/tr|A0A1D6I6T0|A0A1D6I6T0_MAIZE/tr|A0A1D6I6T5|A0A1D6I6T5_MAIZE/tr|A0A1D6I6T7|A0A1D6I6T7_MAIZE/tr|A0A1D6I6T8|A0A1D6I6T8_MAIZE/tr|A0A1D6KID1|A0A1D6KID1_MAIZE/tr|A0A1D6QKI4|A0A1D6QKI4_MAIZE/tr|A0A317Y293|A0A317Y293_MAIZE/tr|A0A3L6E486|A0A3L6E486_MAIZE/tr|A0A804P0C1|A0A804P0C1_MAIZE/tr|A0A8J8YFZ6|A0A8J8YFZ6_MAIZE/tr|C0PLZ0|C0PLZ0_MAIZE/tr|C1K9J1|C1K9J1_MAIZE/tr|C3UZ63|C3…		4.54	0		0	2	MASCOT		T
	YAS202409180088-1_BM6,7441	K.LDESEDEK.K	964.411	-0.00253	2	1	21.19	0	0.212	0|0	tr|A0A1D6KID1|A0A1D6KID1_MAIZE/tr|A0A1D6QKI4|A0A1D6QKI4_MAIZE/tr|A0A317Y293|A0A317Y293_MAIZE/tr|A0A8J8YFZ6|A0A8J8YFZ6_MAIZE/tr|C0PLZ0|C0PLZ0_MAIZE/tr|C1K9J1|C1K9J1_MAIZE/tr|C3UZ63|C3UZ63_MAIZE/tr|A0A1D6KIC7|A0A1D6KIC7_MAIZE/tr|A0A1D6KIC9|A0A1D6KIC9_MAIZE/tr|A0A1D6QKI5|A0A1D6QKI5_MAIZE/tr|A0A1D6QKI8|A0A1D6QKI8_MAIZE		3.83	0		0	2	MASCOT		T
	YAS202409180088-1_BM6,3280	K.LVSATK.E	618.382	0.00019	2	1	30.2	0	0.106	0|0	sp|Q08277|HSP82_MAIZE/tr|A0A1D6ES19|A0A1D6ES19_MAIZE/tr|A0A1D6ES21|A0A1D6ES21_MAIZE/tr|A0A1D6I6S9|A0A1D6I6S9_MAIZE/tr|A0A1D6I6T0|A0A1D6I6T0_MAIZE/tr|A0A1D6I6T5|A0A1D6I6T5_MAIZE/tr|A0A1D6I6T7|A0A1D6I6T7_MAIZE/tr|A0A1D6I6T8|A0A1D6I6T8_MAIZE/tr|A0A1D6KID1|A0A1D6KID1_MAIZE/tr|A0A1D6QKI4|A0A1D6QKI4_MAIZE/tr|A0A317Y293|A0A317Y293_MAIZE/tr|A0A3L6E486|A0A3L6E486_MAIZE/tr|A0A3L6G9N9|A0A3L6G9N9_MAIZE/tr|A0…		8.75	0		0	2	MASCOT		T
	YAS202409180088-1_BM6,3683	K.LVSATK.E	618.382	0.00051	2	1	37.8	0	0.0184	0|0	sp|Q08277|HSP82_MAIZE/tr|A0A1D6ES19|A0A1D6ES19_MAIZE/tr|A0A1D6ES21|A0A1D6ES21_MAIZE/tr|A0A1D6I6S9|A0A1D6I6S9_MAIZE/tr|A0A1D6I6T0|A0A1D6I6T0_MAIZE/tr|A0A1D6I6T5|A0A1D6I6T5_MAIZE/tr|A0A1D6I6T7|A0A1D6I6T7_MAIZE/tr|A0A1D6I6T8|A0A1D6I6T8_MAIZE/tr|A0A1D6KID1|A0A1D6KID1_MAIZE/tr|A0A1D6QKI4|A0A1D6QKI4_MAIZE/tr|A0A317Y293|A0A317Y293_MAIZE/tr|A0A3L6E486|A0A3L6E486_MAIZE/tr|A0A3L6G9N9|A0A3L6G9N9_MAIZE/tr|A0…		8.75	0		0	2	MASCOT		T
	YAS202409180088-1_BM6,4083	K.LVSATK.E	618.382	0.00049	2	1	33.84	0	0.0459	0|0	sp|Q08277|HSP82_MAIZE/tr|A0A1D6ES19|A0A1D6ES19_MAIZE/tr|A0A1D6ES21|A0A1D6ES21_MAIZE/tr|A0A1D6I6S9|A0A1D6I6S9_MAIZE/tr|A0A1D6I6T0|A0A1D6I6T0_MAIZE/tr|A0A1D6I6T5|A0A1D6I6T5_MAIZE/tr|A0A1D6I6T7|A0A1D6I6T7_MAIZE/tr|A0A1D6I6T8|A0A1D6I6T8_MAIZE/tr|A0A1D6KID1|A0A1D6KID1_MAIZE/tr|A0A1D6QKI4|A0A1D6QKI4_MAIZE/tr|A0A317Y293|A0A317Y293_MAIZE/tr|A0A3L6E486|A0A3L6E486_MAIZE/tr|A0A3L6G9N9|A0A3L6G9N9_MAIZE/tr|A0…		8.75	0		0	2	MASCOT		T
	YAS202409180088-1_BM6,26020	K.QKPIWM*R.K	974.524	0.00014	3	1	22.42	0	1.33	0|0	tr|A0A1D6ES19|A0A1D6ES19_MAIZE/tr|A0A1D6ES21|A0A1D6ES21_MAIZE/tr|A0A1D6I6S9|A0A1D6I6S9_MAIZE/tr|A0A1D6I6T0|A0A1D6I6T0_MAIZE/tr|A0A1D6I6T5|A0A1D6I6T5_MAIZE/tr|A0A1D6I6T7|A0A1D6I6T7_MAIZE/tr|A0A1D6I6T8|A0A1D6I6T8_MAIZE/tr|A0A1D6KIC6|A0A1D6KIC6_MAIZE/tr|A0A1D6KID1|A0A1D6KID1_MAIZE/tr|A0A1D6QKI4|A0A1D6QKI4_MAIZE/tr|A0A317Y293|A0A317Y293_MAIZE/tr|A0A3L6E486|A0A3L6E486_MAIZE/tr|A0A804P0C1|A0A804P0C1_MA…		11	0	15.994919 Oxidation (M)	0	2	MASCOT		T
	YAS202409180088-1_BM6,32440	K.SGDELTSLK.D	949.484	-0.00027	2	1	67.46	0	3.22e-05	0|0	tr|A0A1D6ES19|A0A1D6ES19_MAIZE/tr|A0A1D6ES21|A0A1D6ES21_MAIZE/tr|A0A1D6I6S9|A0A1D6I6S9_MAIZE/tr|A0A1D6I6T0|A0A1D6I6T0_MAIZE/tr|A0A1D6I6T5|A0A1D6I6T5_MAIZE/tr|A0A1D6I6T7|A0A1D6I6T7_MAIZE/tr|A0A1D6I6T8|A0A1D6I6T8_MAIZE/tr|A0A1D6KID1|A0A1D6KID1_MAIZE/tr|A0A1D6QKI4|A0A1D6QKI4_MAIZE/tr|A0A317Y293|A0A317Y293_MAIZE/tr|A0A3L6E486|A0A3L6E486_MAIZE/tr|A0A804P0C1|A0A804P0C1_MAIZE/tr|A0A804QAJ3|A0A804QAJ3_MA…		4.37	0		0	2	MASCOT		T
	YAS202409180088-1_BM6,54791	K.SLTNDWEEHLAVK.H	1541.76	-0.00156	2	1	60.41	0	0.000122	0|0	tr|A0A1D6ES19|A0A1D6ES19_MAIZE/tr|A0A1D6ES21|A0A1D6ES21_MAIZE/tr|A0A1D6I6S9|A0A1D6I6S9_MAIZE/tr|A0A1D6I6T0|A0A1D6I6T0_MAIZE/tr|A0A1D6I6T5|A0A1D6I6T5_MAIZE/tr|A0A1D6I6T7|A0A1D6I6T7_MAIZE/tr|A0A1D6I6T8|A0A1D6I6T8_MAIZE/tr|A0A1D6KIC6|A0A1D6KIC6_MAIZE/tr|A0A1D6KID1|A0A1D6KID1_MAIZE/tr|A0A1D6QKI4|A0A1D6QKI4_MAIZE/tr|A0A317Y293|A0A317Y293_MAIZE/tr|A0A3L6E486|A0A3L6E486_MAIZE/tr|A0A804P0C1|A0A804P0C1_MA…		4.65	0		0	2	MASCOT		T
	YAS202409180088-1_BM6,8935	K.VEDVDDEKEEK.E	1334.6	-0.00137	2	1	36.69	0	0.0148	0|0	tr|A0A1D6QKI4|A0A1D6QKI4_MAIZE/tr|A0A804P0C1|A0A804P0C1_MAIZE/tr|A0A8J8YFZ6|A0A8J8YFZ6_MAIZE/tr|C0PLZ0|C0PLZ0_MAIZE/tr|C3UZ63|C3UZ63_MAIZE/tr|A0A1D6QKI7|A0A1D6QKI7_MAIZE		3.95	1		0	2	MASCOT		T
	YAS202409180088-1_BM6,6809	R.DSSM*SGYM*SSK.K	1211.46	0.00075	2	1	36.91	0	0.0012	0|0	tr|A0A1D6I6S9|A0A1D6I6S9_MAIZE/tr|A0A1D6I6T0|A0A1D6I6T0_MAIZE/tr|A0A1D6I6T5|A0A1D6I6T5_MAIZE/tr|A0A1D6I6T7|A0A1D6I6T7_MAIZE/tr|A0A1D6I6T8|A0A1D6I6T8_MAIZE/tr|A0A1D6KID1|A0A1D6KID1_MAIZE/tr|A0A1D6QKI4|A0A1D6QKI4_MAIZE/tr|A0A317Y293|A0A317Y293_MAIZE/tr|A0A3L6E486|A0A3L6E486_MAIZE/tr|A0A804QAJ3|A0A804QAJ3_MAIZE/tr|A0A8J8YFZ6|A0A8J8YFZ6_MAIZE/tr|C0PLZ0|C0PLZ0_MAIZE/tr|C1K9J1|C1K9J1_MAIZE/tr|C3UZ63|C3…		5.84	0	15.994919 Oxidation (M)	0	2	MASCOT		T
	YAS202409180088-1_BM6,11501	R.DTSGEQLGR.G	962.454	0.00138	2	1	23.2	0	0.448	0|0	tr|A0A1D6ES19|A0A1D6ES19_MAIZE/tr|A0A1D6ES21|A0A1D6ES21_MAIZE/tr|A0A1D6I6S9|A0A1D6I6S9_MAIZE/tr|A0A1D6I6T0|A0A1D6I6T0_MAIZE/tr|A0A1D6I6T5|A0A1D6I6T5_MAIZE/tr|A0A1D6I6T7|A0A1D6I6T7_MAIZE/tr|A0A1D6I6T8|A0A1D6I6T8_MAIZE/tr|A0A1D6KIC6|A0A1D6KIC6_MAIZE/tr|A0A1D6KID1|A0A1D6KID1_MAIZE/tr|A0A1D6QKI4|A0A1D6QKI4_MAIZE/tr|A0A317Y293|A0A317Y293_MAIZE/tr|A0A3L6E486|A0A3L6E486_MAIZE/tr|A0A804P0C1|A0A804P0C1_MA…		4.37	0		0	2	MASCOT		T
	YAS202409180088-1_BM6,39534	R.ELISNSSDALDK.I	1291.64	0.00345	2	1	58.58	0	0.000558	0|0	tr|A0A1D6ES19|A0A1D6ES19_MAIZE/tr|A0A1D6I6T7|A0A1D6I6T7_MAIZE/tr|A0A1D6I6T8|A0A1D6I6T8_MAIZE/tr|A0A1D6KID1|A0A1D6KID1_MAIZE/tr|A0A804P0C1|A0A804P0C1_MAIZE/tr|A0A8J8YFZ6|A0A8J8YFZ6_MAIZE/tr|A0A8J8YK31|A0A8J8YK31_MAIZE/tr|C0PLZ0|C0PLZ0_MAIZE/tr|C1K9J1|C1K9J1_MAIZE/tr|C3UZ63|C3UZ63_MAIZE/tr|C4J3K8|C4J3K8_MAIZE/tr|A0A1D6ES20|A0A1D6ES20_MAIZE/tr|A0A1D6ES22|A0A1D6ES22_MAIZE/tr|A0A1D6I6T2|A0A1D6I6T2_MAI…		4.03	0		0	2	MASCOT		T
	YAS202409180088-1_BM6,39994	R.ELISNSSDALDK.I	1291.64	-0.00091	2	1	53.62	0	0.000623	0|0	tr|A0A1D6ES19|A0A1D6ES19_MAIZE/tr|A0A1D6I6T7|A0A1D6I6T7_MAIZE/tr|A0A1D6I6T8|A0A1D6I6T8_MAIZE/tr|A0A1D6KID1|A0A1D6KID1_MAIZE/tr|A0A804P0C1|A0A804P0C1_MAIZE/tr|A0A8J8YFZ6|A0A8J8YFZ6_MAIZE/tr|A0A8J8YK31|A0A8J8YK31_MAIZE/tr|C0PLZ0|C0PLZ0_MAIZE/tr|C1K9J1|C1K9J1_MAIZE/tr|C3UZ63|C3UZ63_MAIZE/tr|C4J3K8|C4J3K8_MAIZE/tr|A0A1D6ES20|A0A1D6ES20_MAIZE/tr|A0A1D6ES22|A0A1D6ES22_MAIZE/tr|A0A1D6I6T2|A0A1D6I6T2_MAI…		4.03	0		0	2	MASCOT		T
	YAS202409180088-1_BM6,40486	R.ELISNSSDALDK.I	1291.64	-0.00101	2	1	42.39	0	0.00827	0|0	tr|A0A1D6ES19|A0A1D6ES19_MAIZE/tr|A0A1D6I6T7|A0A1D6I6T7_MAIZE/tr|A0A1D6I6T8|A0A1D6I6T8_MAIZE/tr|A0A1D6KID1|A0A1D6KID1_MAIZE/tr|A0A804P0C1|A0A804P0C1_MAIZE/tr|A0A8J8YFZ6|A0A8J8YFZ6_MAIZE/tr|A0A8J8YK31|A0A8J8YK31_MAIZE/tr|C0PLZ0|C0PLZ0_MAIZE/tr|C1K9J1|C1K9J1_MAIZE/tr|C3UZ63|C3UZ63_MAIZE/tr|C4J3K8|C4J3K8_MAIZE/tr|A0A1D6ES20|A0A1D6ES20_MAIZE/tr|A0A1D6ES22|A0A1D6ES22_MAIZE/tr|A0A1D6I6T2|A0A1D6I6T2_MAI…		4.03	0		0	2	MASCOT		T
	YAS202409180088-1_BM6,25999	R.FESLTDK.S ! R.FESLTDK.T	839.415	0.00025	2	1	44.37	0	0.00354	0|0	sp|Q08277|HSP82_MAIZE/tr|A0A1D6ES19|A0A1D6ES19_MAIZE/tr|A0A1D6ES21|A0A1D6ES21_MAIZE/tr|A0A1D6I6S9|A0A1D6I6S9_MAIZE/tr|A0A1D6I6T5|A0A1D6I6T5_MAIZE/tr|A0A1D6I6T7|A0A1D6I6T7_MAIZE/tr|A0A1D6I6T8|A0A1D6I6T8_MAIZE/tr|A0A1D6KID1|A0A1D6KID1_MAIZE/tr|A0A317Y293|A0A317Y293_MAIZE/tr|A0A3L6E486|A0A3L6E486_MAIZE/tr|A0A3L6G9N9|A0A3L6G9N9_MAIZE/tr|A0A8J8YK31|A0A8J8YK31_MAIZE/tr|C0P4Q3|C0P4Q3_MAIZE/tr|C1K9J1|C1K…		4.37	0		0	2	MASCOT		T
	YAS202409180088-1_BM6,46812	R.KPEEITKEEYAAFYK.S	1845.93	-0.00117	4	1	21.06	0	1.31	0|0	tr|A0A1D6ES19|A0A1D6ES19_MAIZE/tr|A0A1D6ES21|A0A1D6ES21_MAIZE/tr|A0A1D6I6S9|A0A1D6I6S9_MAIZE/tr|A0A1D6I6T0|A0A1D6I6T0_MAIZE/tr|A0A1D6I6T5|A0A1D6I6T5_MAIZE/tr|A0A1D6I6T7|A0A1D6I6T7_MAIZE/tr|A0A1D6I6T8|A0A1D6I6T8_MAIZE/tr|A0A1D6KIC6|A0A1D6KIC6_MAIZE/tr|A0A1D6KID1|A0A1D6KID1_MAIZE/tr|A0A1D6QKI4|A0A1D6QKI4_MAIZE/tr|A0A3L6E486|A0A3L6E486_MAIZE/tr|A0A804P0C1|A0A804P0C1_MAIZE/tr|A0A804QAJ3|A0A804QAJ3_MA…		4.95	1		0	2	MASCOT		T
	YAS202409180088-1_BM6,47210	R.KPEEITKEEYAAFYK.S	1845.93	0.00416	3	1	30.75	0	0.134	0|0	tr|A0A1D6ES19|A0A1D6ES19_MAIZE/tr|A0A1D6ES21|A0A1D6ES21_MAIZE/tr|A0A1D6I6S9|A0A1D6I6S9_MAIZE/tr|A0A1D6I6T0|A0A1D6I6T0_MAIZE/tr|A0A1D6I6T5|A0A1D6I6T5_MAIZE/tr|A0A1D6I6T7|A0A1D6I6T7_MAIZE/tr|A0A1D6I6T8|A0A1D6I6T8_MAIZE/tr|A0A1D6KIC6|A0A1D6KIC6_MAIZE/tr|A0A1D6KID1|A0A1D6KID1_MAIZE/tr|A0A1D6QKI4|A0A1D6QKI4_MAIZE/tr|A0A3L6E486|A0A3L6E486_MAIZE/tr|A0A804P0C1|A0A804P0C1_MAIZE/tr|A0A804QAJ3|A0A804QAJ3_MA…		4.95	1		0	2	MASCOT		T
	YAS202409180088-1_BM6,57275	R.RAPFDLFDTR.K ! K.RAPFDLFDTR.K	1237.63	0.00408	3	1	21.65	0	1.16	0|0	sp|Q08277|HSP82_MAIZE/tr|A0A3L6G9N9|A0A3L6G9N9_MAIZE/tr|C0P4Q3|C0P4Q3_MAIZE ! tr|A0A1D6I6S9|A0A1D6I6S9_MAIZE/tr|A0A1D6I6T0|A0A1D6I6T0_MAIZE/tr|A0A1D6I6T5|A0A1D6I6T5_MAIZE/tr|A0A1D6I6T7|A0A1D6I6T7_MAIZE/tr|A0A1D6I6T8|A0A1D6I6T8_MAIZE/tr|A0A1D6KIC6|A0A1D6KIC6_MAIZE/tr|A0A1D6KID1|A0A1D6KID1_MAIZE/tr|A0A1D6QKI4|A0A1D6QKI4_MAIZE/tr|A0A317Y293|A0A317Y293_MAIZE/tr|A0A3L6E486|A0A3L6E486_MAIZE/tr|A0A804P0…		5.96	1		0	2	MASCOT		T
	YAS202409180088-1_BM6,8214	R.VVVTTK.H	646.413	0.00224	2	1	22.03	0	0.486	0|0	tr|A0A1D6ES19|A0A1D6ES19_MAIZE/tr|A0A1D6ES21|A0A1D6ES21_MAIZE/tr|A0A1D6I6S9|A0A1D6I6S9_MAIZE/tr|A0A1D6I6T0|A0A1D6I6T0_MAIZE/tr|A0A1D6I6T5|A0A1D6I6T5_MAIZE/tr|A0A1D6I6T7|A0A1D6I6T7_MAIZE/tr|A0A1D6I6T8|A0A1D6I6T8_MAIZE/tr|A0A1D6KIC6|A0A1D6KIC6_MAIZE/tr|A0A1D6KID1|A0A1D6KID1_MAIZE/tr|A0A1D6QKI4|A0A1D6QKI4_MAIZE/tr|A0A317Y293|A0A317Y293_MAIZE/tr|A0A3L6E486|A0A3L6E486_MAIZE/tr|A0A804P0C1|A0A804P0C1_MA…		8.72	0		0	2	MASCOT		T
$16-1	tr|A0A1D6DVH5|A0A1D6DVH5_MAIZE Lipoxygenase OS=Zea mays OX=4577 GN=ZEAMMB73_Zm00001d002000 PE=3 SV=1	32	26	0.3717	98661.6	5.74
$16-2	tr|A0A1D6DVH6|A0A1D6DVH6_MAIZE Lipoxygenase OS=Zea mays OX=4577 GN=ZEAMMB73_Zm00001d002000 PE=3 SV=1	32	26	0.3814	96247.8	5.5
$16-3	tr|A1XCI1|A1XCI1_MAIZE Lipoxygenase OS=Zea mays OX=4577 GN=LOX6 PE=1 SV=1	32	26	0.3767	97394.1	5.61
$16-4	tr|B7ZZ50|B7ZZ50_MAIZE Lipoxygenase OS=Zea mays OX=4577 PE=2 SV=1	32	26	0.3862	94931.1	5.44
	YAS202409180088-1_BM6,60465	K.AVINSGAPFPVVPQVISVNPTHWR.K	2585.4	-0.0074	3	1	40.37	0	0.00737	0|0	tr|A1XCI1|A1XCI1_MAIZE/tr|A0A1D6DVH5|A0A1D6DVH5_MAIZE/tr|A0A1D6DVH6|A0A1D6DVH6_MAIZE/tr|A0A1D6DVH7|A0A1D6DVH7_MAIZE/tr|A0A804M903|A0A804M903_MAIZE/tr|A0A804M906|A0A804M906_MAIZE/tr|B7ZZ50|B7ZZ50_MAIZE/tr|A0A1D6DVI1|A0A1D6DVI1_MAIZE		9.8	0		0	2	MASCOT		T
	YAS202409180088-1_BM6,15643	K.DEEFAR.Q ! R.DEEFAR.E ! K.DEEFAR.L	766.337	0.00021	2	1	32.56	0	0.0313	0|0	tr|A1XCI1|A1XCI1_MAIZE/tr|A1XCI5|A1XCI5_MAIZE/tr|A1XCI6|A1XCI6_MAIZE/tr|Q06XS3|Q06XS3_MAIZE/tr|A0A1D6DVH5|A0A1D6DVH5_MAIZE/tr|A0A1D6DVH6|A0A1D6DVH6_MAIZE/tr|A0A1D6DVH7|A0A1D6DVH7_MAIZE/tr|A0A1D6H4B4|A0A1D6H4B4_MAIZE/tr|A0A1D6QRG1|A0A1D6QRG1_MAIZE/tr|A0A3L6F295|A0A3L6F295_MAIZE/tr|A0A804M903|A0A804M903_MAIZE/tr|A0A804M906|A0A804M906_MAIZE/tr|A0A804P3K5|A0A804P3K5_MAIZE/tr|A0A804P3K6|A0A804P3K6_MAI…		4.14	0		0	2	MASCOT		T
	YAS202409180088-1_BM6,18756	K.DGSVFR.G	680.336	0.0002	2	1	31.75	0	0.0881	0|0	tr|A1XCI1|A1XCI1_MAIZE/tr|A0A1D6DVH5|A0A1D6DVH5_MAIZE/tr|A0A1D6DVH6|A0A1D6DVH6_MAIZE/tr|A0A1D6DVH7|A0A1D6DVH7_MAIZE/tr|A0A3L6FWR0|A0A3L6FWR0_MAIZE/tr|A0A804M903|A0A804M903_MAIZE/tr|A0A804M906|A0A804M906_MAIZE/tr|B7ZZ50|B7ZZ50_MAIZE/tr|B4FPB2|B4FPB2_MAIZE		5.84	0		0	2	MASCOT		T
	YAS202409180088-1_BM6,42819	K.EETPSALLK.Y	987.536	-0.00469	2	1	29.26	0	0.259	0|0	tr|A1XCI1|A1XCI1_MAIZE/tr|A0A1D6DVH5|A0A1D6DVH5_MAIZE/tr|A0A1D6DVH6|A0A1D6DVH6_MAIZE/tr|A0A1D6DVH7|A0A1D6DVH7_MAIZE/tr|A0A804M903|A0A804M903_MAIZE/tr|A0A804M906|A0A804M906_MAIZE/tr|B7ZZ50|B7ZZ50_MAIZE/tr|A0A1D6DVI1|A0A1D6DVI1_MAIZE		4.53	0		0	2	MASCOT		T
	YAS202409180088-1_BM6,55830	K.EQLGAVSTVYTPPDSGDDGITAGR.F	2406.14	-0.00464	2	1	103.82	0	5.12e-09	0|0	tr|A1XCI1|A1XCI1_MAIZE/tr|A0A1D6DVH5|A0A1D6DVH5_MAIZE/tr|A0A1D6DVH6|A0A1D6DVH6_MAIZE/tr|A0A1D6DVH7|A0A1D6DVH7_MAIZE/tr|A0A3L6FWR0|A0A3L6FWR0_MAIZE/tr|A0A804M903|A0A804M903_MAIZE/tr|A0A804M906|A0A804M906_MAIZE/tr|B7ZZ50|B7ZZ50_MAIZE/tr|A0A1D6DVI1|A0A1D6DVI1_MAIZE/tr|B4FPB2|B4FPB2_MAIZE		3.84	0		0	2	MASCOT		T
	YAS202409180088-1_BM6,55833	K.EQLGAVSTVYTPPDSGDDGITAGR.F	2406.14	-0.00465	3	1	35.32	0	0.0362	0|0	tr|A1XCI1|A1XCI1_MAIZE/tr|A0A1D6DVH5|A0A1D6DVH5_MAIZE/tr|A0A1D6DVH6|A0A1D6DVH6_MAIZE/tr|A0A1D6DVH7|A0A1D6DVH7_MAIZE/tr|A0A3L6FWR0|A0A3L6FWR0_MAIZE/tr|A0A804M903|A0A804M903_MAIZE/tr|A0A804M906|A0A804M906_MAIZE/tr|B7ZZ50|B7ZZ50_MAIZE/tr|A0A1D6DVI1|A0A1D6DVI1_MAIZE/tr|B4FPB2|B4FPB2_MAIZE		3.84	0		0	2	MASCOT		T
	YAS202409180088-1_BM6,52605	K.GTEVYLGQRPDTEQWTR.E	2035.98	-0.00323	3	1	33.24	0	0.0632	0|0	tr|A1XCI1|A1XCI1_MAIZE/tr|A0A1D6DVH5|A0A1D6DVH5_MAIZE/tr|A0A1D6DVH6|A0A1D6DVH6_MAIZE/tr|A0A1D6DVH7|A0A1D6DVH7_MAIZE/tr|A0A3L6FWR0|A0A3L6FWR0_MAIZE/tr|A0A804M906|A0A804M906_MAIZE/tr|B7ZZ50|B7ZZ50_MAIZE/tr|B4FPB2|B4FPB2_MAIZE		4.68	0		0	2	MASCOT		T
	YAS202409180088-1_BM6,52619	K.GTEVYLGQRPDTEQWTR.E	2035.98	-0.00323	2	1	40.78	0	0.0111	0|0	tr|A1XCI1|A1XCI1_MAIZE/tr|A0A1D6DVH5|A0A1D6DVH5_MAIZE/tr|A0A1D6DVH6|A0A1D6DVH6_MAIZE/tr|A0A1D6DVH7|A0A1D6DVH7_MAIZE/tr|A0A3L6FWR0|A0A3L6FWR0_MAIZE/tr|A0A804M906|A0A804M906_MAIZE/tr|B7ZZ50|B7ZZ50_MAIZE/tr|B4FPB2|B4FPB2_MAIZE		4.68	0		0	2	MASCOT		T
	YAS202409180088-1_BM6,38111	K.KPETVELAIK.D	1127.67	-0.00014	3	1	46.22	0	0.0022	0|0	tr|A1XCI1|A1XCI1_MAIZE/tr|A0A1D6DVH5|A0A1D6DVH5_MAIZE/tr|A0A1D6DVH6|A0A1D6DVH6_MAIZE/tr|A0A1D6DVH7|A0A1D6DVH7_MAIZE/tr|A0A804M906|A0A804M906_MAIZE/tr|B7ZZ50|B7ZZ50_MAIZE/tr|B4FPB2|B4FPB2_MAIZE		6.14	0		0	2	MASCOT		T
	YAS202409180088-1_BM6,56220	K.LLLQNFAADSQQR.L	1503.79	-0.00177	2	1	67.99	0	2.98e-05	0|0	tr|A1XCI1|A1XCI1_MAIZE/tr|A0A1D6DVH5|A0A1D6DVH5_MAIZE/tr|A0A1D6DVH6|A0A1D6DVH6_MAIZE/tr|B7ZZ50|B7ZZ50_MAIZE/tr|A0A1D6DVI1|A0A1D6DVI1_MAIZE/tr|B6SRD8|B6SRD8_MAIZE		5.84	0		0	2	MASCOT		T
	YAS202409180088-1_BM6,56233	K.LLLQNFAADSQQR.L	1503.79	-0.00175	3	1	40.38	0	0.0173	0|0	tr|A1XCI1|A1XCI1_MAIZE/tr|A0A1D6DVH5|A0A1D6DVH5_MAIZE/tr|A0A1D6DVH6|A0A1D6DVH6_MAIZE/tr|B7ZZ50|B7ZZ50_MAIZE/tr|A0A1D6DVI1|A0A1D6DVI1_MAIZE/tr|B6SRD8|B6SRD8_MAIZE		5.84	0		0	2	MASCOT		T
	YAS202409180088-1_BM6,51633	K.NHSDFPVYLR.L	1247.62	-0.00293	3	1	21.42	0	1.18	0|0	tr|A1XCI1|A1XCI1_MAIZE/tr|A0A1D6DVH5|A0A1D6DVH5_MAIZE/tr|A0A1D6DVH6|A0A1D6DVH6_MAIZE/tr|B7ZZ50|B7ZZ50_MAIZE/tr|A0A1D6DVI1|A0A1D6DVI1_MAIZE		6.74	0		0	2	MASCOT		T
	YAS202409180088-1_BM6,32875	K.NM*GGM*TVQQAVEEGR.L	1638.72	0.00503	2	1	96.97	0	9.49e-09	0|0	tr|A1XCI1|A1XCI1_MAIZE/tr|A0A1D6DVH5|A0A1D6DVH5_MAIZE/tr|A0A1D6DVH6|A0A1D6DVH6_MAIZE/tr|A0A1D6DVH7|A0A1D6DVH7_MAIZE/tr|A0A3L6FWR0|A0A3L6FWR0_MAIZE/tr|A0A804M903|A0A804M903_MAIZE/tr|A0A804M906|A0A804M906_MAIZE/tr|B7ZZ50|B7ZZ50_MAIZE/tr|A0A1D6DVI1|A0A1D6DVI1_MAIZE/tr|B4FPB2|B4FPB2_MAIZE		4.53	0	15.994919 Oxidation (M)	0	2	MASCOT		T
	YAS202409180088-1_BM6,33417	K.NM*GGM*TVQQAVEEGR.L	1638.72	-0.00219	2	1	53.67	0	0.000214	0|0	tr|A1XCI1|A1XCI1_MAIZE/tr|A0A1D6DVH5|A0A1D6DVH5_MAIZE/tr|A0A1D6DVH6|A0A1D6DVH6_MAIZE/tr|A0A1D6DVH7|A0A1D6DVH7_MAIZE/tr|A0A3L6FWR0|A0A3L6FWR0_MAIZE/tr|A0A804M903|A0A804M903_MAIZE/tr|A0A804M906|A0A804M906_MAIZE/tr|B7ZZ50|B7ZZ50_MAIZE/tr|A0A1D6DVI1|A0A1D6DVI1_MAIZE/tr|B4FPB2|B4FPB2_MAIZE		4.53	0	15.994919 Oxidation (M)	0	2	MASCOT		T
	YAS202409180088-1_BM6,58718	K.WVADYCAIYYADDGAVAR.D	2078.93	-0.01154	2	1	56.73	0	0.000128	0|0	tr|A1XCI1|A1XCI1_MAIZE/tr|A0A1D6DVH5|A0A1D6DVH5_MAIZE/tr|A0A1D6DVH6|A0A1D6DVH6_MAIZE/tr|A0A1D6DVH7|A0A1D6DVH7_MAIZE/tr|A0A3L6FWR0|A0A3L6FWR0_MAIZE/tr|A0A804M906|A0A804M906_MAIZE/tr|B7ZZ50|B7ZZ50_MAIZE/tr|B4FPB2|B4FPB2_MAIZE		3.93	0		0	2	MASCOT		T
	YAS202409180088-1_BM6,46242	R.AAEALAEFR.A	977.505	-0.00087	2	1	58.23	0	0.00025	0|0	tr|A1XCI1|A1XCI1_MAIZE/tr|A0A1D6DVH5|A0A1D6DVH5_MAIZE/tr|A0A1D6DVH6|A0A1D6DVH6_MAIZE/tr|A0A1D6DVH7|A0A1D6DVH7_MAIZE/tr|A0A3L6FWR0|A0A3L6FWR0_MAIZE/tr|A0A804M906|A0A804M906_MAIZE/tr|B7ZZ50|B7ZZ50_MAIZE/tr|B4FPB2|B4FPB2_MAIZE		4.53	0		0	2	MASCOT		T
	YAS202409180088-1_BM6,45403	R.AVADSALGASPTSVHVGGK.L	1723.9	-0.00142	3	1	59.77	0	0.00017	0|0	tr|A1XCI1|A1XCI1_MAIZE/tr|A0A1D6DVH5|A0A1D6DVH5_MAIZE/tr|A0A1D6DVH6|A0A1D6DVH6_MAIZE/tr|B7ZZ50|B7ZZ50_MAIZE/tr|A0A1D6DVI1|A0A1D6DVI1_MAIZE/tr|B6SRD8|B6SRD8_MAIZE		6.79	0		0	2	MASCOT		T
	YAS202409180088-1_BM6,60133	R.DSELQGWWSEVR.N	1491.69	-0.00395	2	1	49.47	0	0.000956	0|0	tr|A1XCI1|A1XCI1_MAIZE/tr|A0A1D6DVH5|A0A1D6DVH5_MAIZE/tr|A0A1D6DVH6|A0A1D6DVH6_MAIZE/tr|A0A1D6DVH7|A0A1D6DVH7_MAIZE/tr|A0A3L6FWR0|A0A3L6FWR0_MAIZE/tr|A0A804M906|A0A804M906_MAIZE/tr|B7ZZ50|B7ZZ50_MAIZE/tr|B4FPB2|B4FPB2_MAIZE		4.14	0		0	2	MASCOT		T
	YAS202409180088-1_BM6,20455	R.GVFGDQDSK.I	952.437	-0.00019	2	1	29.17	0	0.0881	0|0	tr|A1XCI1|A1XCI1_MAIZE/tr|A0A1D6DVH5|A0A1D6DVH5_MAIZE/tr|A0A1D6DVH6|A0A1D6DVH6_MAIZE/tr|A0A1D6DVH7|A0A1D6DVH7_MAIZE/tr|A0A3L6FWR0|A0A3L6FWR0_MAIZE/tr|A0A804M903|A0A804M903_MAIZE/tr|A0A804M906|A0A804M906_MAIZE/tr|B7ZZ50|B7ZZ50_MAIZE/tr|A0A1D6DVI1|A0A1D6DVI1_MAIZE/tr|B4FPB2|B4FPB2_MAIZE		4.21	0		0	2	MASCOT		T
	YAS202409180088-1_BM6,26839	R.INELPASEEK.A	1129.57	-0.00126	2	1	50.61	0	0.00106	0|0	tr|A1XCI1|A1XCI1_MAIZE/tr|A0A1D6DVH5|A0A1D6DVH5_MAIZE/tr|A0A1D6DVH6|A0A1D6DVH6_MAIZE/tr|A0A1D6DVH7|A0A1D6DVH7_MAIZE/tr|A0A3L6FWR0|A0A3L6FWR0_MAIZE/tr|A0A804M903|A0A804M903_MAIZE/tr|A0A804M906|A0A804M906_MAIZE/tr|B7ZZ50|B7ZZ50_MAIZE/tr|A0A1D6DVI1|A0A1D6DVI1_MAIZE/tr|B4FPB2|B4FPB2_MAIZE		4.25	0		0	2	MASCOT		T
	YAS202409180088-1_BM6,33534	R.LEEVAGNIDR.R	1115.57	0.00082	2	1	20.16	0	1.1	0|0	tr|A1XCI1|A1XCI1_MAIZE/tr|A0A1D6DVH5|A0A1D6DVH5_MAIZE/tr|A0A1D6DVH6|A0A1D6DVH6_MAIZE/tr|A0A1D6DVH7|A0A1D6DVH7_MAIZE/tr|A0A3L6FWR0|A0A3L6FWR0_MAIZE/tr|A0A804M906|A0A804M906_MAIZE/tr|B7ZZ50|B7ZZ50_MAIZE/tr|B4FPB2|B4FPB2_MAIZE		4.14	0		0	2	MASCOT		T
	YAS202409180088-1_BM6,55124	R.LFFTNDACVK.E	1214.59	0.00117	2	1	36.67	0	0.0195	0|0	tr|A1XCI1|A1XCI1_MAIZE/tr|A0A1D6DVH5|A0A1D6DVH5_MAIZE/tr|A0A1D6DVH6|A0A1D6DVH6_MAIZE/tr|B7ZZ50|B7ZZ50_MAIZE/tr|A0A1D6DVI1|A0A1D6DVI1_MAIZE		5.83	0		0	2	MASCOT		T
	YAS202409180088-1_BM6,59745	R.LFGLDDLGR.L	1005.54	0.00471	2	1	32.67	0	0.116	0|0	tr|A1XCI1|A1XCI1_MAIZE/tr|A0A1D6DVH5|A0A1D6DVH5_MAIZE/tr|A0A1D6DVH6|A0A1D6DVH6_MAIZE/tr|A0A1D6DVH7|A0A1D6DVH7_MAIZE/tr|A0A804M903|A0A804M903_MAIZE/tr|A0A804M906|A0A804M906_MAIZE/tr|B7ZZ50|B7ZZ50_MAIZE/tr|A0A1D6DVI1|A0A1D6DVI1_MAIZE		4.21	0		0	2	MASCOT		T
	YAS202409180088-1_BM6,9502	R.NADPALK.N	728.394	0.00018	2	1	21.4	0	0.541	0|0	tr|A1XCI1|A1XCI1_MAIZE/tr|A0A1D6DVH5|A0A1D6DVH5_MAIZE/tr|A0A1D6DVH6|A0A1D6DVH6_MAIZE/tr|A0A1D6DVH7|A0A1D6DVH7_MAIZE/tr|A0A3L6FWR0|A0A3L6FWR0_MAIZE/tr|A0A804M906|A0A804M906_MAIZE/tr|B7ZZ50|B7ZZ50_MAIZE/tr|B4FPB2|B4FPB2_MAIZE		5.84	0		0	2	MASCOT		T
	YAS202409180088-1_BM6,24870	R.QIIVGSGDQR.K	1072.57	0.00409	2	1	33.67	0	0.0709	0|0	tr|A1XCI1|A1XCI1_MAIZE/tr|A0A1D6DVH5|A0A1D6DVH5_MAIZE/tr|A0A1D6DVH6|A0A1D6DVH6_MAIZE/tr|A0A1D6DVH7|A0A1D6DVH7_MAIZE/tr|A0A3L6FWR0|A0A3L6FWR0_MAIZE/tr|A0A804M903|A0A804M903_MAIZE/tr|A0A804M906|A0A804M906_MAIZE/tr|B7ZZ50|B7ZZ50_MAIZE/tr|B4FPB2|B4FPB2_MAIZE		5.84	0		0	2	MASCOT		T
	YAS202409180088-1_BM6,35132	R.QLSVLHPIHR.L	1199.7	0.00019	3	1	24.75	0	0.364	0|0	tr|A1XCI1|A1XCI1_MAIZE/tr|A0A1D6DVH5|A0A1D6DVH5_MAIZE/tr|A0A1D6DVH6|A0A1D6DVH6_MAIZE/tr|A0A1D6DVH7|A0A1D6DVH7_MAIZE/tr|A0A3L6FWR0|A0A3L6FWR0_MAIZE/tr|A0A804M903|A0A804M903_MAIZE/tr|A0A804M906|A0A804M906_MAIZE/tr|B7ZZ50|B7ZZ50_MAIZE/tr|B4FPB2|B4FPB2_MAIZE		9.76	0		0	2	MASCOT		T
	YAS202409180088-1_BM6,43878	R.QM*IAGANPVCIK.R	1317.67	-0.003	2	1	38.49	0	0.0262	0|0	tr|A1XCI1|A1XCI1_MAIZE/tr|A0A1D6DVH5|A0A1D6DVH5_MAIZE/tr|A0A1D6DVH6|A0A1D6DVH6_MAIZE/tr|A0A1D6DVH7|A0A1D6DVH7_MAIZE/tr|A0A804M903|A0A804M903_MAIZE/tr|A0A804M906|A0A804M906_MAIZE/tr|B7ZZ50|B7ZZ50_MAIZE/tr|A0A1D6DVI1|A0A1D6DVI1_MAIZE		8.22	0	15.994919 Oxidation (M)	0	2	MASCOT		T
	YAS202409180088-1_BM6,59619	R.TGQVEVPYTLLKPTAQPGLVLR.G	2380.36	-0.00437	3	1	50.46	0	0.000265	0|0	tr|A1XCI1|A1XCI1_MAIZE/tr|A0A1D6DVH5|A0A1D6DVH5_MAIZE/tr|A0A1D6DVH6|A0A1D6DVH6_MAIZE/tr|A0A1D6DVH7|A0A1D6DVH7_MAIZE/tr|A0A804M906|A0A804M906_MAIZE/tr|B7ZZ50|B7ZZ50_MAIZE/tr|B4FPB2|B4FPB2_MAIZE		8.26	0		0	2	MASCOT		T
	YAS202409180088-1_BM6,59653	R.TGQVEVPYTLLKPTAQPGLVLR.G	2380.36	-0.00548	2	1	56.73	0	5.97e-05	0|0	tr|A1XCI1|A1XCI1_MAIZE/tr|A0A1D6DVH5|A0A1D6DVH5_MAIZE/tr|A0A1D6DVH6|A0A1D6DVH6_MAIZE/tr|A0A1D6DVH7|A0A1D6DVH7_MAIZE/tr|A0A804M906|A0A804M906_MAIZE/tr|B7ZZ50|B7ZZ50_MAIZE/tr|B4FPB2|B4FPB2_MAIZE		8.26	0		0	2	MASCOT		T
	YAS202409180088-1_BM6,60085	R.VGFASIPAPTLPPLGGHFR.S	1934.06	-0.00564	3	1	36.21	0	0.0181	0|0	tr|A1XCI1|A1XCI1_MAIZE/tr|A0A1D6DVH5|A0A1D6DVH5_MAIZE/tr|A0A1D6DVH6|A0A1D6DVH6_MAIZE/tr|A0A1D6DVH7|A0A1D6DVH7_MAIZE/tr|A0A804M903|A0A804M903_MAIZE/tr|A0A804M906|A0A804M906_MAIZE/tr|B7ZZ50|B7ZZ50_MAIZE/tr|A0A1D6DVI1|A0A1D6DVI1_MAIZE		9.73	0		0	2	MASCOT		T
	YAS202409180088-1_BM6,58406	R.VYDYALYNDLGNPDLR.Q	1900.91	-0.00488	2	1	100.12	0	1.18e-08	0|0	tr|A1XCI1|A1XCI1_MAIZE/tr|A0A1D6DVH5|A0A1D6DVH5_MAIZE/tr|A0A1D6DVH6|A0A1D6DVH6_MAIZE/tr|A0A1D6DVH7|A0A1D6DVH7_MAIZE/tr|A0A804M903|A0A804M903_MAIZE/tr|A0A804M906|A0A804M906_MAIZE/tr|B7ZZ50|B7ZZ50_MAIZE/tr|A0A1D6DVI1|A0A1D6DVI1_MAIZE		3.93	0		0	2	MASCOT		T
	YAS202409180088-1_BM6,58416	R.VYDYALYNDLGNPDLR.Q	1900.91	-0.00487	3	1	61.72	0	8.14e-05	0|0	tr|A1XCI1|A1XCI1_MAIZE/tr|A0A1D6DVH5|A0A1D6DVH5_MAIZE/tr|A0A1D6DVH6|A0A1D6DVH6_MAIZE/tr|A0A1D6DVH7|A0A1D6DVH7_MAIZE/tr|A0A804M903|A0A804M903_MAIZE/tr|A0A804M906|A0A804M906_MAIZE/tr|B7ZZ50|B7ZZ50_MAIZE/tr|A0A1D6DVI1|A0A1D6DVI1_MAIZE		3.93	0		0	2	MASCOT		T
$17-1	tr|B6UFB3|B6UFB3_MAIZE Stromal 70 kDa heat shock-related protein OS=Zea mays OX=4577 PE=2 SV=1	43	25	0.3428	74669.6	5.08
$17-2	tr|A0A3L6G9D8|A0A3L6G9D8_MAIZE Stromal heat shock-related protein, chloroplastic OS=Zea mays OX=4577 GN=HSP70_8 PE=3 SV=1	43	25	0.3428	74669.6	5.08
$17-3	tr|K7UCZ5|K7UCZ5_MAIZE Heat shock 70 kDa protein 6 chloroplastic OS=Zea mays OX=4577 GN=ZEAMMB73_Zm00001d023802 PE=1 SV=1	43	25	0.3428	74669.6	5.08
	YAS202409180088-1_BM6,56140	K.AVVTVPAYFNDSQR.T	1566.79	0.00257	2	1	51.85	0	0.00116	0|0	tr|A0A1D6MUE8|A0A1D6MUE8_MAIZE/tr|A0A3L6G9D8|A0A3L6G9D8_MAIZE/tr|K7UCZ5|K7UCZ5_MAIZE/tr|A0A1D6MUF0|A0A1D6MUF0_MAIZE/tr|A0A1D6MUF1|A0A1D6MUF1_MAIZE/tr|A0A1D6MUF2|A0A1D6MUF2_MAIZE/tr|A0A804N434|A0A804N434_MAIZE/tr|A0A804RDP0|A0A804RDP0_MAIZE/tr|B6UFB3|B6UFB3_MAIZE/tr|C0PAW5|C0PAW5_MAIZE/tr|C4J6X8|C4J6X8_MAIZE		5.88	0		0	2	MASCOT		T
	YAS202409180088-1_BM6,62435	K.DVVLLDVTPLSLGLETLGGVM*TK.I	2386.31	-0.00149	2	1	85.24	0	2.44e-07	0|0	tr|A0A1D6MUE8|A0A1D6MUE8_MAIZE/tr|A0A3L6G9D8|A0A3L6G9D8_MAIZE/tr|K7UCZ5|K7UCZ5_MAIZE/tr|A0A1D6IW15|A0A1D6IW15_MAIZE/tr|A0A1D6MUE9|A0A1D6MUE9_MAIZE/tr|A0A1D6MUF0|A0A1D6MUF0_MAIZE/tr|A0A1D6MUF1|A0A1D6MUF1_MAIZE/tr|A0A1D6MUF2|A0A1D6MUF2_MAIZE/tr|A0A3L6F9V5|A0A3L6F9V5_MAIZE/tr|A0A804N434|A0A804N434_MAIZE/tr|A0A804N436|A0A804N436_MAIZE/tr|B6UFB3|B6UFB3_MAIZE/tr|C0PAW5|C0PAW5_MAIZE		4.03	0	15.994919 Oxidation (M)	0	2	MASCOT		T
	YAS202409180088-1_BM6,56809	K.FEELCSDLIDR.L ! K.FEELCSDLLDR.L	1396.64	0.00131	2	1	59.62	0	9.01e-05	0|0	tr|A0A1D6MUE8|A0A1D6MUE8_MAIZE/tr|A0A3L6G9D8|A0A3L6G9D8_MAIZE/tr|K7UCZ5|K7UCZ5_MAIZE/tr|A0A1D6IW15|A0A1D6IW15_MAIZE/tr|A0A1D6MUE9|A0A1D6MUE9_MAIZE/tr|A0A1D6MUF0|A0A1D6MUF0_MAIZE/tr|A0A1D6MUF1|A0A1D6MUF1_MAIZE/tr|A0A1D6MUF2|A0A1D6MUF2_MAIZE/tr|A0A3L6F9V5|A0A3L6F9V5_MAIZE/tr|A0A804N434|A0A804N434_MAIZE/tr|A0A804N436|A0A804N436_MAIZE/tr|A0A804RDP0|A0A804RDP0_MAIZE/tr|B6UFB3|B6UFB3_MAIZE/tr|C0PAW5|C0…		3.92	0		0	2	MASCOT		T
	YAS202409180088-1_BM6,6542	K.ITEAAEK.A ! R.LTEAAEK.A	761.404	-0.00178	2	1	30.59	0	0.187	0|0	tr|A0A3L6DKH2|A0A3L6DKH2_MAIZE ! tr|A0A096R6Z8|A0A096R6Z8_MAIZE/tr|A0A1D6GK64|A0A1D6GK64_MAIZE/tr|A0A3L6EV10|A0A3L6EV10_MAIZE/tr|A0A3L6G9D8|A0A3L6G9D8_MAIZE/tr|K7UCZ5|K7UCZ5_MAIZE/tr|A0A1D6L092|A0A1D6L092_MAIZE/tr|A0A317Y7M0|A0A317Y7M0_MAIZE/tr|A0A804RDP0|A0A804RDP0_MAIZE/tr|B6UFB3|B6UFB3_MAIZE/tr|B8A3D0|B8A3D0_MAIZE/tr|C4J6X8|C4J6X8_MAIZE		4.53	0		0	2	MASCOT		T
	YAS202409180088-1_BM6,45373	K.KQDITITGASTLPK.D	1472.83	-0.00033	2	1	83.37	0	5.3e-07	0|0	tr|A0A096R6Z8|A0A096R6Z8_MAIZE/tr|A0A1D6GK64|A0A1D6GK64_MAIZE/tr|A0A1D6MUE8|A0A1D6MUE8_MAIZE/tr|A0A3L6EV10|A0A3L6EV10_MAIZE/tr|A0A3L6G9D8|A0A3L6G9D8_MAIZE/tr|K7UCZ5|K7UCZ5_MAIZE/tr|A0A1D6IW15|A0A1D6IW15_MAIZE/tr|A0A1D6L092|A0A1D6L092_MAIZE/tr|A0A1D6MUE9|A0A1D6MUE9_MAIZE/tr|A0A1D6MUF0|A0A1D6MUF0_MAIZE/tr|A0A1D6MUF1|A0A1D6MUF1_MAIZE/tr|A0A1D6MUF2|A0A1D6MUF2_MAIZE/tr|A0A317Y7M0|A0A317Y7M0_MAIZE/tr|A…		8.59	1		0	2	MASCOT		T
	YAS202409180088-1_BM6,45863	K.KQDITITGASTLPK.D	1472.83	-0.00019	3	1	40.44	0	0.0104	0|0	tr|A0A096R6Z8|A0A096R6Z8_MAIZE/tr|A0A1D6GK64|A0A1D6GK64_MAIZE/tr|A0A1D6MUE8|A0A1D6MUE8_MAIZE/tr|A0A3L6EV10|A0A3L6EV10_MAIZE/tr|A0A3L6G9D8|A0A3L6G9D8_MAIZE/tr|K7UCZ5|K7UCZ5_MAIZE/tr|A0A1D6IW15|A0A1D6IW15_MAIZE/tr|A0A1D6L092|A0A1D6L092_MAIZE/tr|A0A1D6MUE9|A0A1D6MUE9_MAIZE/tr|A0A1D6MUF0|A0A1D6MUF0_MAIZE/tr|A0A1D6MUF1|A0A1D6MUF1_MAIZE/tr|A0A1D6MUF2|A0A1D6MUF2_MAIZE/tr|A0A317Y7M0|A0A317Y7M0_MAIZE/tr|A…		8.59	1		0	2	MASCOT		T
	YAS202409180088-1_BM6,47066	K.KQDITITGASTLPKDEVER.M	2101.11	-0.00033	4	1	43.09	0	0.00702	0|0	tr|A0A096R6Z8|A0A096R6Z8_MAIZE/tr|A0A1D6GK64|A0A1D6GK64_MAIZE/tr|A0A1D6MUE8|A0A1D6MUE8_MAIZE/tr|A0A3L6EV10|A0A3L6EV10_MAIZE/tr|A0A3L6G9D8|A0A3L6G9D8_MAIZE/tr|K7UCZ5|K7UCZ5_MAIZE/tr|A0A1D6IW15|A0A1D6IW15_MAIZE/tr|A0A1D6L092|A0A1D6L092_MAIZE/tr|A0A1D6MUE9|A0A1D6MUE9_MAIZE/tr|A0A1D6MUF0|A0A1D6MUF0_MAIZE/tr|A0A1D6MUF1|A0A1D6MUF1_MAIZE/tr|A0A1D6MUF2|A0A1D6MUF2_MAIZE/tr|A0A317Y7M0|A0A317Y7M0_MAIZE/tr|A…		4.78	2		0	2	MASCOT		T
	YAS202409180088-1_BM6,47088	K.KQDITITGASTLPKDEVER.M	2101.11	-0.00221	3	1	31.27	0	0.107	0|0	tr|A0A096R6Z8|A0A096R6Z8_MAIZE/tr|A0A1D6GK64|A0A1D6GK64_MAIZE/tr|A0A1D6MUE8|A0A1D6MUE8_MAIZE/tr|A0A3L6EV10|A0A3L6EV10_MAIZE/tr|A0A3L6G9D8|A0A3L6G9D8_MAIZE/tr|K7UCZ5|K7UCZ5_MAIZE/tr|A0A1D6IW15|A0A1D6IW15_MAIZE/tr|A0A1D6L092|A0A1D6L092_MAIZE/tr|A0A1D6MUE9|A0A1D6MUE9_MAIZE/tr|A0A1D6MUF0|A0A1D6MUF0_MAIZE/tr|A0A1D6MUF1|A0A1D6MUF1_MAIZE/tr|A0A1D6MUF2|A0A1D6MUF2_MAIZE/tr|A0A317Y7M0|A0A317Y7M0_MAIZE/tr|A…		4.78	2		0	2	MASCOT		T
	YAS202409180088-1_BM6,30550	K.LDCPAIGK.Q ! K.LDCPALGK.Q	873.45	0.00019	2	1	33.14	0	0.0592	0|0	tr|A0A096R6Z8|A0A096R6Z8_MAIZE/tr|A0A1D6GK64|A0A1D6GK64_MAIZE/tr|A0A1D6MUE8|A0A1D6MUE8_MAIZE/tr|A0A3L6EV10|A0A3L6EV10_MAIZE/tr|A0A3L6G9D8|A0A3L6G9D8_MAIZE/tr|K7UCZ5|K7UCZ5_MAIZE/tr|A0A1D6MUE9|A0A1D6MUE9_MAIZE/tr|A0A1D6MUF0|A0A1D6MUF0_MAIZE/tr|A0A1D6MUF1|A0A1D6MUF1_MAIZE/tr|A0A1D6MUF2|A0A1D6MUF2_MAIZE/tr|A0A317Y7M0|A0A317Y7M0_MAIZE/tr|A0A3L6F9V5|A0A3L6F9V5_MAIZE/tr|A0A804N434|A0A804N434_MAIZE/tr|A…		5.83	0		0	2	MASCOT		T
	YAS202409180088-1_BM6,60278	K.LTDKDPNVTVNPDEVVSLGAAVQGGVLAGDVK.D	3177.66	-0.01205	3	1	99.05	0	1.26e-08	0|0	tr|A0A1D6MUE8|A0A1D6MUE8_MAIZE/tr|A0A3L6G9D8|A0A3L6G9D8_MAIZE/tr|K7UCZ5|K7UCZ5_MAIZE/tr|A0A1D6IW15|A0A1D6IW15_MAIZE/tr|A0A1D6MUE9|A0A1D6MUE9_MAIZE/tr|A0A1D6MUF0|A0A1D6MUF0_MAIZE/tr|A0A1D6MUF1|A0A1D6MUF1_MAIZE/tr|A0A1D6MUF2|A0A1D6MUF2_MAIZE/tr|A0A3L6F9V5|A0A3L6F9V5_MAIZE/tr|A0A804N434|A0A804N434_MAIZE/tr|A0A804N436|A0A804N436_MAIZE/tr|B6UFB3|B6UFB3_MAIZE/tr|C0PAW5|C0PAW5_MAIZE		4.04	1		0	2	MASCOT		T
	YAS202409180088-1_BM6,23426	K.NQADSVVYQTEK.Q	1381.66	0.00033	2	1	52.34	0	0.000655	0|0	tr|A0A1D6MUE8|A0A1D6MUE8_MAIZE/tr|A0A3L6G9D8|A0A3L6G9D8_MAIZE/tr|K7UCZ5|K7UCZ5_MAIZE/tr|A0A1D6IW15|A0A1D6IW15_MAIZE/tr|A0A1D6MUE9|A0A1D6MUE9_MAIZE/tr|A0A1D6MUF0|A0A1D6MUF0_MAIZE/tr|A0A1D6MUF1|A0A1D6MUF1_MAIZE/tr|A0A1D6MUF2|A0A1D6MUF2_MAIZE/tr|A0A3L6F9V5|A0A3L6F9V5_MAIZE/tr|A0A804N434|A0A804N434_MAIZE/tr|A0A804N436|A0A804N436_MAIZE/tr|A0A804RDP0|A0A804RDP0_MAIZE/tr|B6UFB3|B6UFB3_MAIZE		4.37	0		0	2	MASCOT		T
	YAS202409180088-1_BM6,28439	K.NQADSVVYQTEK.Q	1381.66	0.00181	2	1	68.47	0	1.58e-05	0|0	tr|A0A1D6MUE8|A0A1D6MUE8_MAIZE/tr|A0A3L6G9D8|A0A3L6G9D8_MAIZE/tr|K7UCZ5|K7UCZ5_MAIZE/tr|A0A1D6IW15|A0A1D6IW15_MAIZE/tr|A0A1D6MUE9|A0A1D6MUE9_MAIZE/tr|A0A1D6MUF0|A0A1D6MUF0_MAIZE/tr|A0A1D6MUF1|A0A1D6MUF1_MAIZE/tr|A0A1D6MUF2|A0A1D6MUF2_MAIZE/tr|A0A3L6F9V5|A0A3L6F9V5_MAIZE/tr|A0A804N434|A0A804N434_MAIZE/tr|A0A804N436|A0A804N436_MAIZE/tr|A0A804RDP0|A0A804RDP0_MAIZE/tr|B6UFB3|B6UFB3_MAIZE		4.37	0		0	2	MASCOT		T
	YAS202409180088-1_BM6,42306	K.QDITITGASTLPK.D	1344.74	-0.0016	3	1	20.91	0	1.28	0|0	tr|A0A096R6Z8|A0A096R6Z8_MAIZE/tr|A0A1D6GK64|A0A1D6GK64_MAIZE/tr|A0A1D6MUE8|A0A1D6MUE8_MAIZE/tr|A0A3L6EV10|A0A3L6EV10_MAIZE/tr|A0A3L6G9D8|A0A3L6G9D8_MAIZE/tr|K7UCZ5|K7UCZ5_MAIZE/tr|A0A1D6IW15|A0A1D6IW15_MAIZE/tr|A0A1D6L092|A0A1D6L092_MAIZE/tr|A0A1D6MUE9|A0A1D6MUE9_MAIZE/tr|A0A1D6MUF0|A0A1D6MUF0_MAIZE/tr|A0A1D6MUF1|A0A1D6MUF1_MAIZE/tr|A0A1D6MUF2|A0A1D6MUF2_MAIZE/tr|A0A317Y7M0|A0A317Y7M0_MAIZE/tr|A…		5.84	0		0	2	MASCOT		T
	YAS202409180088-1_BM6,53173	K.QDITITGASTLPK.D	1344.74	-0.0016	2	1	60.1	0	0.000154	0|0	tr|A0A096R6Z8|A0A096R6Z8_MAIZE/tr|A0A1D6GK64|A0A1D6GK64_MAIZE/tr|A0A1D6MUE8|A0A1D6MUE8_MAIZE/tr|A0A3L6EV10|A0A3L6EV10_MAIZE/tr|A0A3L6G9D8|A0A3L6G9D8_MAIZE/tr|K7UCZ5|K7UCZ5_MAIZE/tr|A0A1D6IW15|A0A1D6IW15_MAIZE/tr|A0A1D6L092|A0A1D6L092_MAIZE/tr|A0A1D6MUE9|A0A1D6MUE9_MAIZE/tr|A0A1D6MUF0|A0A1D6MUF0_MAIZE/tr|A0A1D6MUF1|A0A1D6MUF1_MAIZE/tr|A0A1D6MUF2|A0A1D6MUF2_MAIZE/tr|A0A317Y7M0|A0A317Y7M0_MAIZE/tr|A…		5.84	0		0	2	MASCOT		T
	YAS202409180088-1_BM6,57414	K.QFAAEEISAQVLR.K	1461.77	-0.00265	2	1	70.4	0	1.75e-05	0|0	tr|A0A096R6Z8|A0A096R6Z8_MAIZE/tr|A0A1D6GK64|A0A1D6GK64_MAIZE/tr|A0A1D6MUE8|A0A1D6MUE8_MAIZE/tr|A0A3L6EV10|A0A3L6EV10_MAIZE/tr|A0A3L6G9D8|A0A3L6G9D8_MAIZE/tr|K7UCZ5|K7UCZ5_MAIZE/tr|A0A1D6MUF0|A0A1D6MUF0_MAIZE/tr|A0A1D6MUF1|A0A1D6MUF1_MAIZE/tr|A0A1D6MUF2|A0A1D6MUF2_MAIZE/tr|A0A317Y7M0|A0A317Y7M0_MAIZE/tr|A0A804N434|A0A804N434_MAIZE/tr|A0A804RDP0|A0A804RDP0_MAIZE/tr|B6UFB3|B6UFB3_MAIZE/tr|B8A3D0|B8…		4.53	0		0	2	MASCOT		T
	YAS202409180088-1_BM6,57438	K.QFAAEEISAQVLR.K	1461.77	-0.00076	3	1	62.33	0	0.000114	0|0	tr|A0A096R6Z8|A0A096R6Z8_MAIZE/tr|A0A1D6GK64|A0A1D6GK64_MAIZE/tr|A0A1D6MUE8|A0A1D6MUE8_MAIZE/tr|A0A3L6EV10|A0A3L6EV10_MAIZE/tr|A0A3L6G9D8|A0A3L6G9D8_MAIZE/tr|K7UCZ5|K7UCZ5_MAIZE/tr|A0A1D6MUF0|A0A1D6MUF0_MAIZE/tr|A0A1D6MUF1|A0A1D6MUF1_MAIZE/tr|A0A1D6MUF2|A0A1D6MUF2_MAIZE/tr|A0A317Y7M0|A0A317Y7M0_MAIZE/tr|A0A804N434|A0A804N434_MAIZE/tr|A0A804RDP0|A0A804RDP0_MAIZE/tr|B6UFB3|B6UFB3_MAIZE/tr|B8A3D0|B8…		4.53	0		0	2	MASCOT		T
	YAS202409180088-1_BM6,24551	K.SIGSFR.L ! K.SLGSFR.L	666.357	0.00072	2	1	33.17	0	0.0766	0|0	tr|A0A096R6Z8|A0A096R6Z8_MAIZE/tr|A0A1D6L092|A0A1D6L092_MAIZE/tr|A0A317Y7M0|A0A317Y7M0_MAIZE/tr|B8A3D0|B8A3D0_MAIZE ! tr|A0A1D6GK64|A0A1D6GK64_MAIZE/tr|A0A3L6EV10|A0A3L6EV10_MAIZE/tr|A0A3L6G9D8|A0A3L6G9D8_MAIZE/tr|K7UCZ5|K7UCZ5_MAIZE/tr|A0A1D6IW15|A0A1D6IW15_MAIZE/tr|B6UFB3|B6UFB3_MAIZE		9.47	0		0	2	MASCOT		T
	YAS202409180088-1_BM6,19596	K.TPVNNALR.D	884.495	0.00016	2	1	25.14	0	0.303	0|0	tr|A0A1D6MUE8|A0A1D6MUE8_MAIZE/tr|A0A3L6G9D8|A0A3L6G9D8_MAIZE/tr|K7UCZ5|K7UCZ5_MAIZE/tr|A0A1D6IW15|A0A1D6IW15_MAIZE/tr|A0A1D6MUE9|A0A1D6MUE9_MAIZE/tr|A0A1D6MUF0|A0A1D6MUF0_MAIZE/tr|A0A1D6MUF1|A0A1D6MUF1_MAIZE/tr|A0A1D6MUF2|A0A1D6MUF2_MAIZE/tr|A0A3L6F9V5|A0A3L6F9V5_MAIZE/tr|A0A804N434|A0A804N434_MAIZE/tr|A0A804N436|A0A804N436_MAIZE/tr|A0A804RDP0|A0A804RDP0_MAIZE/tr|B6UFB3|B6UFB3_MAIZE/tr|C0PAW5|C0…		9.41	0		0	2	MASCOT		T
	YAS202409180088-1_BM6,54882	R.AKFEELCSDLIDR.L ! R.AKFEELCSDLLDR.L	1595.77	-0.00096	2	1	44.93	0	0.00409	0|0	tr|A0A1D6MUE8|A0A1D6MUE8_MAIZE/tr|A0A3L6G9D8|A0A3L6G9D8_MAIZE/tr|K7UCZ5|K7UCZ5_MAIZE/tr|A0A1D6IW15|A0A1D6IW15_MAIZE/tr|A0A1D6MUE9|A0A1D6MUE9_MAIZE/tr|A0A1D6MUF0|A0A1D6MUF0_MAIZE/tr|A0A1D6MUF1|A0A1D6MUF1_MAIZE/tr|A0A1D6MUF2|A0A1D6MUF2_MAIZE/tr|A0A3L6F9V5|A0A3L6F9V5_MAIZE/tr|A0A804N434|A0A804N434_MAIZE/tr|A0A804N436|A0A804N436_MAIZE/tr|A0A804RDP0|A0A804RDP0_MAIZE/tr|B6UFB3|B6UFB3_MAIZE/tr|C0PAW5|C0…		4.32	1		0	2	MASCOT		T
	YAS202409180088-1_BM6,54892	R.AKFEELCSDLIDR.L ! R.AKFEELCSDLLDR.L	1595.77	-0.00099	3	1	33.48	0	0.0572	0|0	tr|A0A1D6MUE8|A0A1D6MUE8_MAIZE/tr|A0A3L6G9D8|A0A3L6G9D8_MAIZE/tr|K7UCZ5|K7UCZ5_MAIZE/tr|A0A1D6IW15|A0A1D6IW15_MAIZE/tr|A0A1D6MUE9|A0A1D6MUE9_MAIZE/tr|A0A1D6MUF0|A0A1D6MUF0_MAIZE/tr|A0A1D6MUF1|A0A1D6MUF1_MAIZE/tr|A0A1D6MUF2|A0A1D6MUF2_MAIZE/tr|A0A3L6F9V5|A0A3L6F9V5_MAIZE/tr|A0A804N434|A0A804N434_MAIZE/tr|A0A804N436|A0A804N436_MAIZE/tr|A0A804RDP0|A0A804RDP0_MAIZE/tr|B6UFB3|B6UFB3_MAIZE/tr|C0PAW5|C0…		4.32	1		0	2	MASCOT		T
	YAS202409180088-1_BM6,55759	R.AKFEELCSDLIDR.L ! R.AKFEELCSDLLDR.L	1595.77	0.00186	3	1	25.38	0	0.382	0|0	tr|A0A1D6MUE8|A0A1D6MUE8_MAIZE/tr|A0A3L6G9D8|A0A3L6G9D8_MAIZE/tr|K7UCZ5|K7UCZ5_MAIZE/tr|A0A1D6IW15|A0A1D6IW15_MAIZE/tr|A0A1D6MUE9|A0A1D6MUE9_MAIZE/tr|A0A1D6MUF0|A0A1D6MUF0_MAIZE/tr|A0A1D6MUF1|A0A1D6MUF1_MAIZE/tr|A0A1D6MUF2|A0A1D6MUF2_MAIZE/tr|A0A3L6F9V5|A0A3L6F9V5_MAIZE/tr|A0A804N434|A0A804N434_MAIZE/tr|A0A804N436|A0A804N436_MAIZE/tr|A0A804RDP0|A0A804RDP0_MAIZE/tr|B6UFB3|B6UFB3_MAIZE/tr|C0PAW5|C0…		4.32	1		0	2	MASCOT		T
	YAS202409180088-1_BM6,8	R.DAIDTK.N	662.336	0.00143	2	1	26.84	0	0.499	0|0	tr|A0A096R6Z8|A0A096R6Z8_MAIZE/tr|A0A1D6GK64|A0A1D6GK64_MAIZE/tr|A0A1D6MUE8|A0A1D6MUE8_MAIZE/tr|A0A3L6EV10|A0A3L6EV10_MAIZE/tr|A0A3L6G9D8|A0A3L6G9D8_MAIZE/tr|K7UCZ5|K7UCZ5_MAIZE/tr|A0A1D6IW15|A0A1D6IW15_MAIZE/tr|A0A1D6L092|A0A1D6L092_MAIZE/tr|A0A1D6MUE9|A0A1D6MUE9_MAIZE/tr|A0A1D6MUF0|A0A1D6MUF0_MAIZE/tr|A0A1D6MUF1|A0A1D6MUF1_MAIZE/tr|A0A1D6MUF2|A0A1D6MUF2_MAIZE/tr|A0A317Y7M0|A0A317Y7M0_MAIZE/tr|A…		4.21	0		0	2	MASCOT		T
	YAS202409180088-1_BM6,393	R.DAIDTK.N	662.336	0.00123	2	1	27.03	0	0.477	0|0	tr|A0A096R6Z8|A0A096R6Z8_MAIZE/tr|A0A1D6GK64|A0A1D6GK64_MAIZE/tr|A0A1D6MUE8|A0A1D6MUE8_MAIZE/tr|A0A3L6EV10|A0A3L6EV10_MAIZE/tr|A0A3L6G9D8|A0A3L6G9D8_MAIZE/tr|K7UCZ5|K7UCZ5_MAIZE/tr|A0A1D6IW15|A0A1D6IW15_MAIZE/tr|A0A1D6L092|A0A1D6L092_MAIZE/tr|A0A1D6MUE9|A0A1D6MUE9_MAIZE/tr|A0A1D6MUF0|A0A1D6MUF0_MAIZE/tr|A0A1D6MUF1|A0A1D6MUF1_MAIZE/tr|A0A1D6MUF2|A0A1D6MUF2_MAIZE/tr|A0A317Y7M0|A0A317Y7M0_MAIZE/tr|A…		4.21	0		0	2	MASCOT		T
	YAS202409180088-1_BM6,798	R.DAIDTK.N	662.336	0.00075	2	1	27	0	0.481	0|0	tr|A0A096R6Z8|A0A096R6Z8_MAIZE/tr|A0A1D6GK64|A0A1D6GK64_MAIZE/tr|A0A1D6MUE8|A0A1D6MUE8_MAIZE/tr|A0A3L6EV10|A0A3L6EV10_MAIZE/tr|A0A3L6G9D8|A0A3L6G9D8_MAIZE/tr|K7UCZ5|K7UCZ5_MAIZE/tr|A0A1D6IW15|A0A1D6IW15_MAIZE/tr|A0A1D6L092|A0A1D6L092_MAIZE/tr|A0A1D6MUE9|A0A1D6MUE9_MAIZE/tr|A0A1D6MUF0|A0A1D6MUF0_MAIZE/tr|A0A1D6MUF1|A0A1D6MUF1_MAIZE/tr|A0A1D6MUF2|A0A1D6MUF2_MAIZE/tr|A0A317Y7M0|A0A317Y7M0_MAIZE/tr|A…		4.21	0		0	2	MASCOT		T
	YAS202409180088-1_BM6,1220	R.DAIDTK.N	662.336	0.00063	2	1	30.11	0	0.215	0|0	tr|A0A096R6Z8|A0A096R6Z8_MAIZE/tr|A0A1D6GK64|A0A1D6GK64_MAIZE/tr|A0A1D6MUE8|A0A1D6MUE8_MAIZE/tr|A0A3L6EV10|A0A3L6EV10_MAIZE/tr|A0A3L6G9D8|A0A3L6G9D8_MAIZE/tr|K7UCZ5|K7UCZ5_MAIZE/tr|A0A1D6IW15|A0A1D6IW15_MAIZE/tr|A0A1D6L092|A0A1D6L092_MAIZE/tr|A0A1D6MUE9|A0A1D6MUE9_MAIZE/tr|A0A1D6MUF0|A0A1D6MUF0_MAIZE/tr|A0A1D6MUF1|A0A1D6MUF1_MAIZE/tr|A0A1D6MUF2|A0A1D6MUF2_MAIZE/tr|A0A317Y7M0|A0A317Y7M0_MAIZE/tr|A…		4.21	0		0	2	MASCOT		T
	YAS202409180088-1_BM6,1633	R.DAIDTK.N	662.336	0.00079	2	1	30.03	0	0.239	0|0	tr|A0A096R6Z8|A0A096R6Z8_MAIZE/tr|A0A1D6GK64|A0A1D6GK64_MAIZE/tr|A0A1D6MUE8|A0A1D6MUE8_MAIZE/tr|A0A3L6EV10|A0A3L6EV10_MAIZE/tr|A0A3L6G9D8|A0A3L6G9D8_MAIZE/tr|K7UCZ5|K7UCZ5_MAIZE/tr|A0A1D6IW15|A0A1D6IW15_MAIZE/tr|A0A1D6L092|A0A1D6L092_MAIZE/tr|A0A1D6MUE9|A0A1D6MUE9_MAIZE/tr|A0A1D6MUF0|A0A1D6MUF0_MAIZE/tr|A0A1D6MUF1|A0A1D6MUF1_MAIZE/tr|A0A1D6MUF2|A0A1D6MUF2_MAIZE/tr|A0A317Y7M0|A0A317Y7M0_MAIZE/tr|A…		4.21	0		0	2	MASCOT		T
	YAS202409180088-1_BM6,2032	R.DAIDTK.N	662.336	0.00087	2	1	25.58	0	0.667	0|0	tr|A0A096R6Z8|A0A096R6Z8_MAIZE/tr|A0A1D6GK64|A0A1D6GK64_MAIZE/tr|A0A1D6MUE8|A0A1D6MUE8_MAIZE/tr|A0A3L6EV10|A0A3L6EV10_MAIZE/tr|A0A3L6G9D8|A0A3L6G9D8_MAIZE/tr|K7UCZ5|K7UCZ5_MAIZE/tr|A0A1D6IW15|A0A1D6IW15_MAIZE/tr|A0A1D6L092|A0A1D6L092_MAIZE/tr|A0A1D6MUE9|A0A1D6MUE9_MAIZE/tr|A0A1D6MUF0|A0A1D6MUF0_MAIZE/tr|A0A1D6MUF1|A0A1D6MUF1_MAIZE/tr|A0A1D6MUF2|A0A1D6MUF2_MAIZE/tr|A0A317Y7M0|A0A317Y7M0_MAIZE/tr|A…		4.21	0		0	2	MASCOT		T
	YAS202409180088-1_BM6,2405	R.DAIDTK.N	662.336	0.00073	2	1	28.8	0	0.318	0|0	tr|A0A096R6Z8|A0A096R6Z8_MAIZE/tr|A0A1D6GK64|A0A1D6GK64_MAIZE/tr|A0A1D6MUE8|A0A1D6MUE8_MAIZE/tr|A0A3L6EV10|A0A3L6EV10_MAIZE/tr|A0A3L6G9D8|A0A3L6G9D8_MAIZE/tr|K7UCZ5|K7UCZ5_MAIZE/tr|A0A1D6IW15|A0A1D6IW15_MAIZE/tr|A0A1D6L092|A0A1D6L092_MAIZE/tr|A0A1D6MUE9|A0A1D6MUE9_MAIZE/tr|A0A1D6MUF0|A0A1D6MUF0_MAIZE/tr|A0A1D6MUF1|A0A1D6MUF1_MAIZE/tr|A0A1D6MUF2|A0A1D6MUF2_MAIZE/tr|A0A317Y7M0|A0A317Y7M0_MAIZE/tr|A…		4.21	0		0	2	MASCOT		T
	YAS202409180088-1_BM6,2813	R.DAIDTK.N	662.336	0.00059	2	1	30.79	0	0.184	0|0	tr|A0A096R6Z8|A0A096R6Z8_MAIZE/tr|A0A1D6GK64|A0A1D6GK64_MAIZE/tr|A0A1D6MUE8|A0A1D6MUE8_MAIZE/tr|A0A3L6EV10|A0A3L6EV10_MAIZE/tr|A0A3L6G9D8|A0A3L6G9D8_MAIZE/tr|K7UCZ5|K7UCZ5_MAIZE/tr|A0A1D6IW15|A0A1D6IW15_MAIZE/tr|A0A1D6L092|A0A1D6L092_MAIZE/tr|A0A1D6MUE9|A0A1D6MUE9_MAIZE/tr|A0A1D6MUF0|A0A1D6MUF0_MAIZE/tr|A0A1D6MUF1|A0A1D6MUF1_MAIZE/tr|A0A1D6MUF2|A0A1D6MUF2_MAIZE/tr|A0A317Y7M0|A0A317Y7M0_MAIZE/tr|A…		4.21	0		0	2	MASCOT		T
	YAS202409180088-1_BM6,3222	R.DAIDTK.N	662.336	0.00095	2	1	29.61	0	0.264	0|0	tr|A0A096R6Z8|A0A096R6Z8_MAIZE/tr|A0A1D6GK64|A0A1D6GK64_MAIZE/tr|A0A1D6MUE8|A0A1D6MUE8_MAIZE/tr|A0A3L6EV10|A0A3L6EV10_MAIZE/tr|A0A3L6G9D8|A0A3L6G9D8_MAIZE/tr|K7UCZ5|K7UCZ5_MAIZE/tr|A0A1D6IW15|A0A1D6IW15_MAIZE/tr|A0A1D6L092|A0A1D6L092_MAIZE/tr|A0A1D6MUE9|A0A1D6MUE9_MAIZE/tr|A0A1D6MUF0|A0A1D6MUF0_MAIZE/tr|A0A1D6MUF1|A0A1D6MUF1_MAIZE/tr|A0A1D6MUF2|A0A1D6MUF2_MAIZE/tr|A0A317Y7M0|A0A317Y7M0_MAIZE/tr|A…		4.21	0		0	2	MASCOT		T
	YAS202409180088-1_BM6,39669	R.GVPQIEVK.F	869.509	-0.00043	2	1	31.31	0	0.0461	0|0	tr|A0A096R6Z8|A0A096R6Z8_MAIZE/tr|A0A1D6GK64|A0A1D6GK64_MAIZE/tr|A0A1D6MUE8|A0A1D6MUE8_MAIZE/tr|A0A3L6EV10|A0A3L6EV10_MAIZE/tr|A0A3L6G9D8|A0A3L6G9D8_MAIZE/tr|K7UCZ5|K7UCZ5_MAIZE/tr|A0A1D6IW15|A0A1D6IW15_MAIZE/tr|A0A1D6L092|A0A1D6L092_MAIZE/tr|A0A1D6MUE9|A0A1D6MUE9_MAIZE/tr|A0A1D6MUF0|A0A1D6MUF0_MAIZE/tr|A0A1D6MUF1|A0A1D6MUF1_MAIZE/tr|A0A1D6MUF2|A0A1D6MUF2_MAIZE/tr|A0A317Y7M0|A0A317Y7M0_MAIZE/tr|A…		6	0		0	2	MASCOT		T
	YAS202409180088-1_BM6,55502	R.IAGLEVLR.I	870.541	0.00182	2	1	23.56	0	0.396	0|0	tr|A0A096R6Z8|A0A096R6Z8_MAIZE/tr|A0A1D6GK64|A0A1D6GK64_MAIZE/tr|A0A1D6MUE8|A0A1D6MUE8_MAIZE/tr|A0A3L6EV10|A0A3L6EV10_MAIZE/tr|A0A3L6G9D8|A0A3L6G9D8_MAIZE/tr|K7UCZ5|K7UCZ5_MAIZE/tr|A0A1D6L092|A0A1D6L092_MAIZE/tr|A0A1D6MUF0|A0A1D6MUF0_MAIZE/tr|A0A1D6MUF1|A0A1D6MUF1_MAIZE/tr|A0A1D6MUF2|A0A1D6MUF2_MAIZE/tr|A0A317Y7M0|A0A317Y7M0_MAIZE/tr|A0A804N434|A0A804N434_MAIZE/tr|A0A804RDP0|A0A804RDP0_MAIZE/tr|B…		6	0		0	2	MASCOT		T
	YAS202409180088-1_BM6,40551	R.IDLIK.Y ! K.IDLLK.F ! R.IDLLK.K ! R.IDLLK.D ! R.IDLLK.A ! K.LDIIK.I ! R.LDILK.R ! M.LDILK.K ! R.LDLIK.T ! K.LDLLK.D ! R.LDLLK.E ! R.LDLLK.L ! K.LDLLK.T ! R.LDLLK.N ! R.LDLLK.T	601.392	0.0006	2	1	21.71	0	0.86	0|0	tr|A0A1D6G897|A0A1D6G897_MAIZE/tr|A0A3L6DWK8|A0A3L6DWK8_MAIZE/tr|A0A804QXF0|A0A804QXF0_MAIZE/tr|A0A804QXK8|A0A804QXK8_MAIZE/tr|A0A804UHW5|A0A804UHW5_MAIZE ! tr|A0A1D6ENJ2|A0A1D6ENJ2_MAIZE/tr|A0A1D6ENJ7|A0A1D6ENJ7_MAIZE/tr|A0A1D6ENI7|A0A1D6ENI7_MAIZE/tr|A0A1D6ENJ1|A0A1D6ENJ1_MAIZE/tr|A0A1D6ENJ5|A0A1D6ENJ5_MAIZE/tr|A0A1D6ENK1|A0A1D6ENK1_MAIZE/tr|A0A1D6ENK2|A0A1D6ENK2_MAIZE/tr|A0A1D6ENK4|A0A1D6ENK4_…		5.84	0		0	2	MASCOT		T
	YAS202409180088-1_BM6,57775	R.IINEPTAASLAYGFEK.K	1723.89	-0.00501	2	1	75.14	0	5.04e-06	0|0	tr|A0A096R6Z8|A0A096R6Z8_MAIZE/tr|A0A1D6GK64|A0A1D6GK64_MAIZE/tr|A0A1D6MUE8|A0A1D6MUE8_MAIZE/tr|A0A3L6EV10|A0A3L6EV10_MAIZE/tr|A0A3L6G9D8|A0A3L6G9D8_MAIZE/tr|K7UCZ5|K7UCZ5_MAIZE/tr|A0A1D6L092|A0A1D6L092_MAIZE/tr|A0A1D6MUF0|A0A1D6MUF0_MAIZE/tr|A0A1D6MUF1|A0A1D6MUF1_MAIZE/tr|A0A1D6MUF2|A0A1D6MUF2_MAIZE/tr|A0A317Y7M0|A0A317Y7M0_MAIZE/tr|A0A804N434|A0A804N434_MAIZE/tr|A0A804RDP0|A0A804RDP0_MAIZE/tr|B…		4.53	0		0	2	MASCOT		T
	YAS202409180088-1_BM6,57823	R.IINEPTAASLAYGFEK.K	1723.89	-0.00397	3	1	27.6	0	0.288	0|0	tr|A0A096R6Z8|A0A096R6Z8_MAIZE/tr|A0A1D6GK64|A0A1D6GK64_MAIZE/tr|A0A1D6MUE8|A0A1D6MUE8_MAIZE/tr|A0A3L6EV10|A0A3L6EV10_MAIZE/tr|A0A3L6G9D8|A0A3L6G9D8_MAIZE/tr|K7UCZ5|K7UCZ5_MAIZE/tr|A0A1D6L092|A0A1D6L092_MAIZE/tr|A0A1D6MUF0|A0A1D6MUF0_MAIZE/tr|A0A1D6MUF1|A0A1D6MUF1_MAIZE/tr|A0A1D6MUF2|A0A1D6MUF2_MAIZE/tr|A0A317Y7M0|A0A317Y7M0_MAIZE/tr|A0A804N434|A0A804N434_MAIZE/tr|A0A804RDP0|A0A804RDP0_MAIZE/tr|B…		4.53	0		0	2	MASCOT		T
	YAS202409180088-1_BM6,54735	R.IPAVQELVR.K	1024.61	-0.00122	2	1	34.66	0	0.0188	0|0	tr|A0A1D6MUE8|A0A1D6MUE8_MAIZE/tr|A0A3L6G9D8|A0A3L6G9D8_MAIZE/tr|K7UCZ5|K7UCZ5_MAIZE/tr|A0A1D6IW15|A0A1D6IW15_MAIZE/tr|A0A1D6MUE9|A0A1D6MUE9_MAIZE/tr|A0A1D6MUF0|A0A1D6MUF0_MAIZE/tr|A0A1D6MUF1|A0A1D6MUF1_MAIZE/tr|A0A1D6MUF2|A0A1D6MUF2_MAIZE/tr|A0A3L6F9V5|A0A3L6F9V5_MAIZE/tr|A0A804N434|A0A804N434_MAIZE/tr|A0A804N436|A0A804N436_MAIZE/tr|A0A804RDP0|A0A804RDP0_MAIZE/tr|B6UFB3|B6UFB3_MAIZE/tr|C0PAW5|C0…		6	0		0	2	MASCOT		T
	YAS202409180088-1_BM6,59727	R.KLTDKDPNVTVNPDEVVSLGAAVQGGVLAGDVK.D	3305.76	-0.00366	4	1	53.57	0	0.000312	0|0	tr|A0A1D6MUE8|A0A1D6MUE8_MAIZE/tr|A0A3L6G9D8|A0A3L6G9D8_MAIZE/tr|K7UCZ5|K7UCZ5_MAIZE/tr|A0A1D6IW15|A0A1D6IW15_MAIZE/tr|A0A1D6MUE9|A0A1D6MUE9_MAIZE/tr|A0A1D6MUF0|A0A1D6MUF0_MAIZE/tr|A0A1D6MUF1|A0A1D6MUF1_MAIZE/tr|A0A1D6MUF2|A0A1D6MUF2_MAIZE/tr|A0A3L6F9V5|A0A3L6F9V5_MAIZE/tr|A0A804N434|A0A804N434_MAIZE/tr|A0A804N436|A0A804N436_MAIZE/tr|B6UFB3|B6UFB3_MAIZE/tr|C0PAW5|C0PAW5_MAIZE		4.36	2		0	2	MASCOT		T
	YAS202409180088-1_BM6,6143	R.KLVDDASK.F	875.483	0.0016	2	1	67.21	0	3.92e-05	0|0	tr|A0A096R6Z8|A0A096R6Z8_MAIZE/tr|A0A1D6GK64|A0A1D6GK64_MAIZE/tr|A0A1D6MUE8|A0A1D6MUE8_MAIZE/tr|A0A3L6EV10|A0A3L6EV10_MAIZE/tr|A0A3L6G9D8|A0A3L6G9D8_MAIZE/tr|K7UCZ5|K7UCZ5_MAIZE/tr|A0A1D6L092|A0A1D6L092_MAIZE/tr|A0A1D6MUF0|A0A1D6MUF0_MAIZE/tr|A0A1D6MUF1|A0A1D6MUF1_MAIZE/tr|A0A1D6MUF2|A0A1D6MUF2_MAIZE/tr|A0A317Y7M0|A0A317Y7M0_MAIZE/tr|A0A804N434|A0A804N434_MAIZE/tr|A0A804RDP0|A0A804RDP0_MAIZE/tr|B…		5.96	1		0	2	MASCOT		T
	YAS202409180088-1_BM6,6711	R.KLVDDASK.F	875.483	-0.00134	2	1	32.15	0	0.134	0|0	tr|A0A096R6Z8|A0A096R6Z8_MAIZE/tr|A0A1D6GK64|A0A1D6GK64_MAIZE/tr|A0A1D6MUE8|A0A1D6MUE8_MAIZE/tr|A0A3L6EV10|A0A3L6EV10_MAIZE/tr|A0A3L6G9D8|A0A3L6G9D8_MAIZE/tr|K7UCZ5|K7UCZ5_MAIZE/tr|A0A1D6L092|A0A1D6L092_MAIZE/tr|A0A1D6MUF0|A0A1D6MUF0_MAIZE/tr|A0A1D6MUF1|A0A1D6MUF1_MAIZE/tr|A0A1D6MUF2|A0A1D6MUF2_MAIZE/tr|A0A317Y7M0|A0A317Y7M0_MAIZE/tr|A0A804N434|A0A804N434_MAIZE/tr|A0A804RDP0|A0A804RDP0_MAIZE/tr|B…		5.96	1		0	2	MASCOT		T
	YAS202409180088-1_BM6,24239	R.LVGQIAK.R ! R.LVGQIAK.H	728.466	0.00036	2	1	41.01	0	0.0126	0|0	tr|A0A096R6Z8|A0A096R6Z8_MAIZE/tr|A0A1D6GK64|A0A1D6GK64_MAIZE/tr|A0A1D6MUE8|A0A1D6MUE8_MAIZE/tr|A0A3L6G9D8|A0A3L6G9D8_MAIZE/tr|K7UCZ5|K7UCZ5_MAIZE/tr|A0A1D6L092|A0A1D6L092_MAIZE/tr|A0A1D6MUE9|A0A1D6MUE9_MAIZE/tr|A0A1D6MUF0|A0A1D6MUF0_MAIZE/tr|A0A1D6MUF1|A0A1D6MUF1_MAIZE/tr|A0A1D6MUF2|A0A1D6MUF2_MAIZE/tr|A0A317Y7M0|A0A317Y7M0_MAIZE/tr|A0A3L6F9V5|A0A3L6F9V5_MAIZE/tr|A0A804N434|A0A804N434_MAIZE/tr|A…		8.75	0		0	2	MASCOT		T
	YAS202409180088-1_BM6,14656	R.NTTLPTSK.S	861.468	-0.00029	2	1	30.11	0	0.206	0|0	tr|A0A096R6Z8|A0A096R6Z8_MAIZE/tr|A0A1D6GK64|A0A1D6GK64_MAIZE/tr|A0A1D6MUE8|A0A1D6MUE8_MAIZE/tr|A0A3L6EV10|A0A3L6EV10_MAIZE/tr|A0A3L6G9D8|A0A3L6G9D8_MAIZE/tr|K7UCZ5|K7UCZ5_MAIZE/tr|A0A1D6IW15|A0A1D6IW15_MAIZE/tr|A0A1D6L092|A0A1D6L092_MAIZE/tr|A0A1D6MUE9|A0A1D6MUE9_MAIZE/tr|A0A1D6MUF0|A0A1D6MUF0_MAIZE/tr|A0A1D6MUF1|A0A1D6MUF1_MAIZE/tr|A0A1D6MUF2|A0A1D6MUF2_MAIZE/tr|A0A317Y7M0|A0A317Y7M0_MAIZE/tr|A…		8.75	0		0	2	MASCOT		T
	YAS202409180088-1_BM6,35907	R.TTPSVVAYTK.S ! R.TTPSVVAYTK.T	1066.58	-0.00097	2	1	27.68	0	0.187	0|0	tr|A0A096R6Z8|A0A096R6Z8_MAIZE/tr|A0A1D6GK64|A0A1D6GK64_MAIZE/tr|A0A3L6EV10|A0A3L6EV10_MAIZE/tr|A0A804Q7W0|A0A804Q7W0_MAIZE/tr|A0A1D6I2R4|A0A1D6I2R4_MAIZE/tr|A0A1D6L092|A0A1D6L092_MAIZE/tr|A0A317Y7M0|A0A317Y7M0_MAIZE/tr|A0A3L6FYH6|A0A3L6FYH6_MAIZE/tr|B8A3D0|B8A3D0_MAIZE ! tr|A0A1D6MUE8|A0A1D6MUE8_MAIZE/tr|A0A3L6G9D8|A0A3L6G9D8_MAIZE/tr|K7UCZ5|K7UCZ5_MAIZE/tr|A0A1D6MUE9|A0A1D6MUE9_MAIZE/tr|A0A1D6M…		8.26	0		0	2	MASCOT		T
	YAS202409180088-1_BM6,36431	R.TTPSVVAYTK.S ! R.TTPSVVAYTK.T	1066.58	-0.00122	2	1	24.21	0	0.459	0|0	tr|A0A096R6Z8|A0A096R6Z8_MAIZE/tr|A0A1D6GK64|A0A1D6GK64_MAIZE/tr|A0A3L6EV10|A0A3L6EV10_MAIZE/tr|A0A804Q7W0|A0A804Q7W0_MAIZE/tr|A0A1D6I2R4|A0A1D6I2R4_MAIZE/tr|A0A1D6L092|A0A1D6L092_MAIZE/tr|A0A317Y7M0|A0A317Y7M0_MAIZE/tr|A0A3L6FYH6|A0A3L6FYH6_MAIZE/tr|B8A3D0|B8A3D0_MAIZE ! tr|A0A1D6MUE8|A0A1D6MUE8_MAIZE/tr|A0A3L6G9D8|A0A3L6G9D8_MAIZE/tr|K7UCZ5|K7UCZ5_MAIZE/tr|A0A1D6MUE9|A0A1D6MUE9_MAIZE/tr|A0A1D6M…		8.26	0		0	2	MASCOT		T
$18-1	sp|O24581|BIP3_MAIZE Luminal-binding protein 3 OS=Zea mays OX=4577 GN=BIPE3 PE=2 SV=1	29	25	0.4178	73156	5.13
$18-2	tr|B4FWJ8|B4FWJ8_MAIZE Binding protein homolog2 OS=Zea mays OX=4577 GN=ZEAMMB73_Zm00001d054043 PE=2 SV=1	29	25	0.4178	73125.9	5.13
	YAS202409180088-1_BM6,55455	K.DAGVIAGLNVAR.I	1155.65	-0.00321	2	1	38.95	0	0.013	0|0	sp|O24581|BIP3_MAIZE/sp|P24067|BIP2_MAIZE/tr|B4FWJ8|B4FWJ8_MAIZE/tr|A0A804PDW7|A0A804PDW7_MAIZE/tr|B4FW90|B4FW90_MAIZE/tr|A0A1D6GYM1|A0A1D6GYM1_MAIZE/tr|A0A1D6GYM2|A0A1D6GYM2_MAIZE/tr|A0A1D6QUQ8|A0A1D6QUQ8_MAIZE/tr|A0A1D6QUQ9|A0A1D6QUQ9_MAIZE/tr|A0A3L6F420|A0A3L6F420_MAIZE/tr|A0A804QU82|A0A804QU82_MAIZE/tr|A0A804UK88|A0A804UK88_MAIZE		5.84	0		0	2	MASCOT		T
	YAS202409180088-1_BM6,26757	K.DGKPYIQVK.I	1047.58	0.00039	2	1	32.13	0	0.0895	0|0	sp|O24581|BIP3_MAIZE/sp|P24067|BIP2_MAIZE/tr|B4FWJ8|B4FWJ8_MAIZE/tr|A0A804PDW7|A0A804PDW7_MAIZE/tr|B4FW90|B4FW90_MAIZE/tr|A0A1D6GYM1|A0A1D6GYM1_MAIZE/tr|A0A1D6GYM2|A0A1D6GYM2_MAIZE/tr|A0A1D6QUQ8|A0A1D6QUQ8_MAIZE/tr|A0A1D6QUQ9|A0A1D6QUQ9_MAIZE		8.5	0		0	2	MASCOT		T
	YAS202409180088-1_BM6,23968	K.DNRALGK.L ! K.DNRALGK.Q	773.426	-0.0129	2	1	22.38	0	1.63	0|0	sp|O24581|BIP3_MAIZE/sp|P24067|BIP2_MAIZE/tr|B4FWJ8|B4FWJ8_MAIZE/tr|A0A1D6HTL5|A0A1D6HTL5_MAIZE/tr|A0A1D6HTR0|A0A1D6HTR0_MAIZE/tr|A0A1D6PAX7|A0A1D6PAX7_MAIZE/tr|A0A3L6DUW9|A0A3L6DUW9_MAIZE/tr|A0A804PDW7|A0A804PDW7_MAIZE/tr|B4FW90|B4FW90_MAIZE/tr|A0A1D6GYL9|A0A1D6GYL9_MAIZE/tr|A0A1D6GYM1|A0A1D6GYM1_MAIZE/tr|A0A1D6QUQ9|A0A1D6QUQ9_MAIZE/tr|A0A1D6QUR1|A0A1D6QUR1_MAIZE/tr|A0A3L6DYK6|A0A3L6DYK6_MAIZE/t…		8.75	1		0	2	MASCOT		T
	YAS202409180088-1_BM6,54805	K.EALEWLDDNQSAEKEDYEEK.L	2441.06	0.00119	3	1	61.29	0	2.23e-05	0|0	sp|O24581|BIP3_MAIZE/sp|P24067|BIP2_MAIZE/tr|B4FWJ8|B4FWJ8_MAIZE/tr|A0A804PDW7|A0A804PDW7_MAIZE/tr|B4FW90|B4FW90_MAIZE/tr|A0A1D6GYL9|A0A1D6GYL9_MAIZE/tr|A0A1D6GYM1|A0A1D6GYM1_MAIZE/tr|A0A1D6QUQ9|A0A1D6QUQ9_MAIZE/tr|A0A1D6QUR1|A0A1D6QUR1_MAIZE/tr|A0A1D6QUR3|A0A1D6QUR3_MAIZE/tr|A0A3L6ELZ4|A0A3L6ELZ4_MAIZE/tr|A0A3L6F420|A0A3L6F420_MAIZE		3.84	1		0	2	MASCOT		T
	YAS202409180088-1_BM6,55952	K.FDLNGIPSAPR.G	1186.62	0.00338	2	1	45.54	0	0.00391	0|0	sp|O24581|BIP3_MAIZE/tr|B4FWJ8|B4FWJ8_MAIZE/tr|A0A1D6QUQ9|A0A1D6QUQ9_MAIZE/tr|A0A1D6QUR1|A0A1D6QUR1_MAIZE/tr|A0A1D6QUR3|A0A1D6QUR3_MAIZE/tr|A0A3L6F420|A0A3L6F420_MAIZE		5.84	0		0	2	MASCOT		T
	YAS202409180088-1_BM6,60472	K.GVNPDEAVAFGAAVQGSILSGEGGDETK.D	2675.28	-0.00677	3	1	56.02	0	0.000332	0|0	sp|O24581|BIP3_MAIZE/sp|P24067|BIP2_MAIZE/tr|B4FWJ8|B4FWJ8_MAIZE/tr|A0A1D6HTR0|A0A1D6HTR0_MAIZE/tr|A0A1D6PAX7|A0A1D6PAX7_MAIZE/tr|A0A804PDW7|A0A804PDW7_MAIZE/tr|B4FW90|B4FW90_MAIZE/tr|A0A1D6GYL9|A0A1D6GYL9_MAIZE/tr|A0A1D6GYM1|A0A1D6GYM1_MAIZE/tr|A0A1D6QUQ9|A0A1D6QUQ9_MAIZE/tr|A0A1D6QUR1|A0A1D6QUR1_MAIZE/tr|A0A3L6DYK6|A0A3L6DYK6_MAIZE/tr|A0A3L6ELZ4|A0A3L6ELZ4_MAIZE/tr|A0A3L6F420|A0A3L6F420_MAIZE/t…		3.83	0		0	2	MASCOT		T
	YAS202409180088-1_BM6,58005	K.INDAVVTVPAYFNDAQR.Q	1892.95	-0.0039	2	1	64.2	0	6.87e-05	0|0	sp|O24581|BIP3_MAIZE/sp|P24067|BIP2_MAIZE/tr|B4FWJ8|B4FWJ8_MAIZE/tr|A0A804PDW7|A0A804PDW7_MAIZE/tr|B4FW90|B4FW90_MAIZE/tr|A0A1D6GYM1|A0A1D6GYM1_MAIZE/tr|A0A1D6GYM2|A0A1D6GYM2_MAIZE/tr|A0A1D6QUQ8|A0A1D6QUQ8_MAIZE/tr|A0A1D6QUQ9|A0A1D6QUQ9_MAIZE/tr|A0A804QU82|A0A804QU82_MAIZE		4.21	0		0	2	MASCOT		T
	YAS202409180088-1_BM6,58019	K.INDAVVTVPAYFNDAQR.Q	1892.95	-0.00392	3	1	30.29	0	0.169	0|0	sp|O24581|BIP3_MAIZE/sp|P24067|BIP2_MAIZE/tr|B4FWJ8|B4FWJ8_MAIZE/tr|A0A804PDW7|A0A804PDW7_MAIZE/tr|B4FW90|B4FW90_MAIZE/tr|A0A1D6GYM1|A0A1D6GYM1_MAIZE/tr|A0A1D6GYM2|A0A1D6GYM2_MAIZE/tr|A0A1D6QUQ8|A0A1D6QUQ8_MAIZE/tr|A0A1D6QUQ9|A0A1D6QUQ9_MAIZE/tr|A0A804QU82|A0A804QU82_MAIZE		4.21	0		0	2	MASCOT		T
	YAS202409180088-1_BM6,20088	K.LADKLEAEEK.E	1145.6	0.00063	2	1	36.04	0	0.0417	0|0	sp|O24581|BIP3_MAIZE/sp|P24067|BIP2_MAIZE/tr|B4FWJ8|B4FWJ8_MAIZE/tr|A0A804PDW7|A0A804PDW7_MAIZE/tr|B4FW90|B4FW90_MAIZE/tr|A0A1D6GYL9|A0A1D6GYL9_MAIZE/tr|A0A1D6GYM1|A0A1D6GYM1_MAIZE/tr|A0A1D6QUQ9|A0A1D6QUQ9_MAIZE/tr|A0A1D6QUR1|A0A1D6QUR1_MAIZE/tr|A0A1D6QUR3|A0A1D6QUR3_MAIZE/tr|A0A3L6ELZ4|A0A3L6ELZ4_MAIZE/tr|A0A3L6F420|A0A3L6F420_MAIZE		4.41	1		0	2	MASCOT		T
	YAS202409180088-1_BM6,25958	K.M*KDTAEAYLGK.K	1242.6	0.00063	2	1	64.21	0	4.84e-05	0|0	sp|O24581|BIP3_MAIZE/sp|P24067|BIP2_MAIZE/tr|B4FWJ8|B4FWJ8_MAIZE/tr|A0A804PDW7|A0A804PDW7_MAIZE/tr|B4FW90|B4FW90_MAIZE/tr|A0A1D6GYM1|A0A1D6GYM1_MAIZE/tr|A0A1D6GYM2|A0A1D6GYM2_MAIZE/tr|A0A1D6QUQ8|A0A1D6QUQ8_MAIZE/tr|A0A1D6QUQ9|A0A1D6QUQ9_MAIZE		5.82	1	15.994919 Oxidation (M)	0	2	MASCOT		T
	YAS202409180088-1_BM6,24485	K.NGHVEIIANDQGNR.I	1536.75	-0.00126	2	1	39.35	0	0.0167	0|0	sp|O24581|BIP3_MAIZE/sp|P24067|BIP2_MAIZE/tr|B4FWJ8|B4FWJ8_MAIZE/tr|A0A804PDW7|A0A804PDW7_MAIZE/tr|B4FW90|B4FW90_MAIZE/tr|A0A1D6GYL9|A0A1D6GYL9_MAIZE/tr|A0A1D6GYM2|A0A1D6GYM2_MAIZE/tr|A0A1D6QUQ8|A0A1D6QUQ8_MAIZE/tr|A0A1D6QUR1|A0A1D6QUR1_MAIZE/tr|A0A3L6ELZ4|A0A3L6ELZ4_MAIZE		5.32	0		0	2	MASCOT		T
	YAS202409180088-1_BM6,9956	K.NQAAVNPER.T	998.501	-0.00181	2	1	40.6	0	0.00911	0|0	sp|O24581|BIP3_MAIZE/sp|P24067|BIP2_MAIZE/tr|B4FWJ8|B4FWJ8_MAIZE/tr|A0A804PDW7|A0A804PDW7_MAIZE/tr|B4FW90|B4FW90_MAIZE/tr|A0A1D6GYL9|A0A1D6GYL9_MAIZE/tr|A0A1D6GYM2|A0A1D6GYM2_MAIZE/tr|A0A1D6QUQ8|A0A1D6QUQ8_MAIZE/tr|A0A1D6QUR1|A0A1D6QUR1_MAIZE/tr|A0A3L6ELZ4|A0A3L6ELZ4_MAIZE		6	0		0	2	MASCOT		T
	YAS202409180088-1_BM6,49459	K.SQIHEIVLVGGSTR.I	1495.82	-0.00176	2	1	50.46	0	0.000998	0|0	sp|O24581|BIP3_MAIZE/sp|P24067|BIP2_MAIZE/tr|B4FWJ8|B4FWJ8_MAIZE/tr|A0A1D6HTL5|A0A1D6HTL5_MAIZE/tr|A0A1D6HTR0|A0A1D6HTR0_MAIZE/tr|A0A3L6DUW9|A0A3L6DUW9_MAIZE/tr|A0A804PDW7|A0A804PDW7_MAIZE/tr|B4FW90|B4FW90_MAIZE/tr|A0A1D6GYL9|A0A1D6GYL9_MAIZE/tr|A0A1D6GYM1|A0A1D6GYM1_MAIZE/tr|A0A1D6QUQ9|A0A1D6QUQ9_MAIZE/tr|A0A1D6QUR1|A0A1D6QUR1_MAIZE/tr|A0A3L6DYK6|A0A3L6DYK6_MAIZE/tr|A0A3L6ELZ4|A0A3L6ELZ4_MAIZE/t…		6.47	0		0	2	MASCOT		T
	YAS202409180088-1_BM6,61567	K.VFSPEEISAMILGK.M	1520.8	-0.00455	2	1	62.34	0	8.75e-05	0|0	sp|O24581|BIP3_MAIZE/sp|P24067|BIP2_MAIZE/tr|B4FWJ8|B4FWJ8_MAIZE/tr|A0A804PDW7|A0A804PDW7_MAIZE/tr|B4FW90|B4FW90_MAIZE/tr|A0A1D6GYM1|A0A1D6GYM1_MAIZE/tr|A0A1D6GYM2|A0A1D6GYM2_MAIZE/tr|A0A1D6QUQ8|A0A1D6QUQ8_MAIZE/tr|A0A1D6QUQ9|A0A1D6QUQ9_MAIZE		4.53	0		0	2	MASCOT		T
	YAS202409180088-1_BM6,23668	K.VQQLLK.D ! K.VQQLLK.E	728.466	0.0005	2	1	35.48	0	0.0449	0|0	sp|O24581|BIP3_MAIZE/tr|B4FWJ8|B4FWJ8_MAIZE/tr|A0A1D6HTL5|A0A1D6HTL5_MAIZE/tr|A0A1D6HTR0|A0A1D6HTR0_MAIZE/tr|A0A1D6PAX7|A0A1D6PAX7_MAIZE/tr|A0A3L6DUW9|A0A3L6DUW9_MAIZE/tr|A0A1D6QUQ9|A0A1D6QUQ9_MAIZE/tr|A0A1D6QUR1|A0A1D6QUR1_MAIZE/tr|A0A3L6DYK6|A0A3L6DYK6_MAIZE/tr|A0A3L6F420|A0A3L6F420_MAIZE/tr|A0A3L6F7N7|A0A3L6F7N7_MAIZE/tr|A0A3L6FIS6|A0A3L6FIS6_MAIZE/tr|A0A804Q730|A0A804Q730_MAIZE/tr|A0A804Q7J3|…		8.72	0		0	2	MASCOT		T
	YAS202409180088-1_BM6,6700	R.ALSNQHQVR.V	1052.56	-0.00059	3	1	23.17	0	0.611	0|0	sp|O24581|BIP3_MAIZE/sp|P24067|BIP2_MAIZE/tr|B4FWJ8|B4FWJ8_MAIZE/tr|A0A1D6HTL5|A0A1D6HTL5_MAIZE/tr|A0A1D6HTR0|A0A1D6HTR0_MAIZE/tr|A0A1D6PAX7|A0A1D6PAX7_MAIZE/tr|A0A3L6DUW9|A0A3L6DUW9_MAIZE/tr|A0A804PDW7|A0A804PDW7_MAIZE/tr|B4FW90|B4FW90_MAIZE/tr|A0A1D6GYL9|A0A1D6GYL9_MAIZE/tr|A0A1D6GYM1|A0A1D6GYM1_MAIZE/tr|A0A1D6QUQ9|A0A1D6QUQ9_MAIZE/tr|A0A1D6QUR1|A0A1D6QUR1_MAIZE/tr|A0A3L6DYK6|A0A3L6DYK6_MAIZE/t…		9.8	0		0	2	MASCOT		T
	YAS202409180088-1_BM6,6754	R.ALSNQHQVR.V	1052.56	3e-05	2	1	30	0	0.12	0|0	sp|O24581|BIP3_MAIZE/sp|P24067|BIP2_MAIZE/tr|B4FWJ8|B4FWJ8_MAIZE/tr|A0A1D6HTL5|A0A1D6HTL5_MAIZE/tr|A0A1D6HTR0|A0A1D6HTR0_MAIZE/tr|A0A1D6PAX7|A0A1D6PAX7_MAIZE/tr|A0A3L6DUW9|A0A3L6DUW9_MAIZE/tr|A0A804PDW7|A0A804PDW7_MAIZE/tr|B4FW90|B4FW90_MAIZE/tr|A0A1D6GYL9|A0A1D6GYL9_MAIZE/tr|A0A1D6GYM1|A0A1D6GYM1_MAIZE/tr|A0A1D6QUQ9|A0A1D6QUQ9_MAIZE/tr|A0A1D6QUR1|A0A1D6QUR1_MAIZE/tr|A0A3L6DYK6|A0A3L6DYK6_MAIZE/t…		9.8	0		0	2	MASCOT		T
	YAS202409180088-1_BM6,55319	R.ARFEELNNDLFR.K	1523.76	0.00998	3	1	20.95	0	1.13	0|0	sp|O24581|BIP3_MAIZE/sp|P24067|BIP2_MAIZE/tr|B4FWJ8|B4FWJ8_MAIZE/tr|A0A1D6HTL5|A0A1D6HTL5_MAIZE/tr|A0A1D6HTR0|A0A1D6HTR0_MAIZE/tr|A0A804PDW7|A0A804PDW7_MAIZE/tr|B4FW90|B4FW90_MAIZE/tr|A0A1D6GYL9|A0A1D6GYL9_MAIZE/tr|A0A1D6GYM1|A0A1D6GYM1_MAIZE/tr|A0A1D6QUQ9|A0A1D6QUQ9_MAIZE/tr|A0A1D6QUR1|A0A1D6QUR1_MAIZE/tr|A0A3L6DYK6|A0A3L6DYK6_MAIZE/tr|A0A3L6ELZ4|A0A3L6ELZ4_MAIZE/tr|A0A3L6F420|A0A3L6F420_MAIZE/t…		4.68	1		0	2	MASCOT		T
	YAS202409180088-1_BM6,55342	R.ARFEELNNDLFR.K	1523.76	0.00596	2	1	38.01	0	0.0237	0|0	sp|O24581|BIP3_MAIZE/sp|P24067|BIP2_MAIZE/tr|B4FWJ8|B4FWJ8_MAIZE/tr|A0A1D6HTL5|A0A1D6HTL5_MAIZE/tr|A0A1D6HTR0|A0A1D6HTR0_MAIZE/tr|A0A804PDW7|A0A804PDW7_MAIZE/tr|B4FW90|B4FW90_MAIZE/tr|A0A1D6GYL9|A0A1D6GYL9_MAIZE/tr|A0A1D6GYM1|A0A1D6GYM1_MAIZE/tr|A0A1D6QUQ9|A0A1D6QUQ9_MAIZE/tr|A0A1D6QUR1|A0A1D6QUR1_MAIZE/tr|A0A3L6DYK6|A0A3L6DYK6_MAIZE/tr|A0A3L6ELZ4|A0A3L6ELZ4_MAIZE/tr|A0A3L6F420|A0A3L6F420_MAIZE/t…		4.68	1		0	2	MASCOT		T
	YAS202409180088-1_BM6,22971	R.EAEEFAEEDK.K	1196.5	0.00033	2	1	39.23	0	0.00231	0|0	sp|O24581|BIP3_MAIZE/sp|P24067|BIP2_MAIZE/tr|B4FWJ8|B4FWJ8_MAIZE/tr|A0A804PDW7|A0A804PDW7_MAIZE/tr|B4FW90|B4FW90_MAIZE/tr|A0A1D6GYL9|A0A1D6GYL9_MAIZE/tr|A0A1D6GYM1|A0A1D6GYM1_MAIZE/tr|A0A1D6QUQ9|A0A1D6QUQ9_MAIZE/tr|A0A1D6QUR1|A0A1D6QUR1_MAIZE/tr|A0A1D6QUR3|A0A1D6QUR3_MAIZE/tr|A0A3L6ELZ4|A0A3L6ELZ4_MAIZE/tr|A0A3L6F420|A0A3L6F420_MAIZE		3.83	0		0	2	MASCOT		T
	YAS202409180088-1_BM6,15870	R.EAEEFAEEDKK.V	1324.59	-0.00446	2	1	48.01	0	0.000867	0|0	sp|O24581|BIP3_MAIZE/sp|P24067|BIP2_MAIZE/tr|B4FWJ8|B4FWJ8_MAIZE/tr|A0A804PDW7|A0A804PDW7_MAIZE/tr|B4FW90|B4FW90_MAIZE/tr|A0A1D6GYL9|A0A1D6GYL9_MAIZE/tr|A0A1D6GYM1|A0A1D6GYM1_MAIZE/tr|A0A1D6QUQ9|A0A1D6QUQ9_MAIZE/tr|A0A1D6QUR1|A0A1D6QUR1_MAIZE/tr|A0A1D6QUR3|A0A1D6QUR3_MAIZE/tr|A0A3L6ELZ4|A0A3L6ELZ4_MAIZE/tr|A0A3L6F420|A0A3L6F420_MAIZE		4.14	1		0	2	MASCOT		T
	YAS202409180088-1_BM6,56955	R.FEELNNDLFR.K	1296.62	0.00191	2	1	47.35	0	0.00233	0|0	sp|O24581|BIP3_MAIZE/sp|P24067|BIP2_MAIZE/tr|B4FWJ8|B4FWJ8_MAIZE/tr|A0A1D6HTL5|A0A1D6HTL5_MAIZE/tr|A0A1D6HTR0|A0A1D6HTR0_MAIZE/tr|A0A3L6DUW9|A0A3L6DUW9_MAIZE/tr|A0A804PDW7|A0A804PDW7_MAIZE/tr|B4FW90|B4FW90_MAIZE/tr|A0A1D6GYL9|A0A1D6GYL9_MAIZE/tr|A0A1D6GYM1|A0A1D6GYM1_MAIZE/tr|A0A1D6QUQ9|A0A1D6QUQ9_MAIZE/tr|A0A1D6QUR1|A0A1D6QUR1_MAIZE/tr|A0A3L6DYK6|A0A3L6DYK6_MAIZE/tr|A0A3L6ELZ4|A0A3L6ELZ4_MAIZE/t…		4.14	0		0	2	MASCOT		T
	YAS202409180088-1_BM6,58107	R.IINEPTAAAIAYGLDK.K ! K.IINEPTAAAIAYGLDK.K	1659.9	-0.00267	2	1	59.54	0	0.000159	0|0	sp|O24581|BIP3_MAIZE/sp|P24067|BIP2_MAIZE/tr|B4FWJ8|B4FWJ8_MAIZE/tr|A0A1D6KE29|A0A1D6KE29_MAIZE/tr|A0A1D6N7I4|A0A1D6N7I4_MAIZE/tr|A0A804PDW7|A0A804PDW7_MAIZE/tr|B4FW90|B4FW90_MAIZE/tr|B6SZ69|B6SZ69_MAIZE/tr|B7ZZ42|B7ZZ42_MAIZE/tr|C4J410|C4J410_MAIZE/tr|K7VJF3|K7VJF3_MAIZE/tr|K7VW90|K7VW90_MAIZE/sp|P11143|HSP70_MAIZE/tr|A0A1D6FRN4|A0A1D6FRN4_MAIZE/tr|A0A1D6FRN7|A0A1D6FRN7_MAIZE/tr|A0A1D6G8N5|A0A1D…		4.37	0		0	2	MASCOT		T
	YAS202409180088-1_BM6,55907	R.IINEPTAAAIAYGLDKK.G ! R.IINEPTAAAIAYGLDKK.A ! R.IINEPTAAAIAYGLDKK.S ! K.IINEPTAAAIAYGLDKK.G	1787.99	-0.00454	2	1	61.77	0	7.34e-05	0|0	sp|O24581|BIP3_MAIZE/sp|P24067|BIP2_MAIZE/tr|B4FWJ8|B4FWJ8_MAIZE/tr|A0A804PDW7|A0A804PDW7_MAIZE/tr|B4FW90|B4FW90_MAIZE/tr|A0A1D6GYM1|A0A1D6GYM1_MAIZE/tr|A0A1D6GYM2|A0A1D6GYM2_MAIZE/tr|A0A1D6QUQ8|A0A1D6QUQ8_MAIZE/tr|A0A1D6QUQ9|A0A1D6QUQ9_MAIZE/tr|A0A3L6F420|A0A3L6F420_MAIZE/tr|A0A804QU82|A0A804QU82_MAIZE ! tr|A0A1D6KE29|A0A1D6KE29_MAIZE/tr|A0A1D6N7I4|A0A1D6N7I4_MAIZE/tr|B7ZZ42|B7ZZ42_MAIZE/tr|C4J4…		6.07	1		0	2	MASCOT		T
	YAS202409180088-1_BM6,58296	R.ITPSWVAFTDSER.L	1508.74	-0.0017	2	1	58.54	0	0.0002	0|0	sp|O24581|BIP3_MAIZE/sp|P24067|BIP2_MAIZE/tr|B4FWJ8|B4FWJ8_MAIZE/tr|A0A804PDW7|A0A804PDW7_MAIZE/tr|B4FW90|B4FW90_MAIZE/tr|A0A1D6GYL9|A0A1D6GYL9_MAIZE/tr|A0A1D6GYM2|A0A1D6GYM2_MAIZE/tr|A0A1D6QUQ8|A0A1D6QUQ8_MAIZE/tr|A0A1D6QUR1|A0A1D6QUR1_MAIZE/tr|A0A3L6ELZ4|A0A3L6ELZ4_MAIZE		4.37	0		0	2	MASCOT		T
	YAS202409180088-1_BM6,20877	R.LSQEEIDR.M	989.49	-0.00041	2	1	55.71	0	0.000401	0|0	sp|O24581|BIP3_MAIZE/sp|P24067|BIP2_MAIZE/tr|B4FWJ8|B4FWJ8_MAIZE/tr|A0A804PDW7|A0A804PDW7_MAIZE/tr|B4FW90|B4FW90_MAIZE/tr|A0A1D6GYL9|A0A1D6GYL9_MAIZE/tr|A0A1D6GYM1|A0A1D6GYM1_MAIZE/tr|A0A1D6QUQ9|A0A1D6QUQ9_MAIZE/tr|A0A1D6QUR1|A0A1D6QUR1_MAIZE/tr|A0A1D6QUR3|A0A1D6QUR3_MAIZE/tr|A0A3L6ELZ4|A0A3L6ELZ4_MAIZE/tr|A0A3L6F420|A0A3L6F420_MAIZE		4.14	0		0	2	MASCOT		T
	YAS202409180088-1_BM6,21064	R.NTVIPTK.K	772.456	-0.00042	2	1	30.97	0	0.19	0|0	sp|O24581|BIP3_MAIZE/sp|P24067|BIP2_MAIZE/tr|B4FWJ8|B4FWJ8_MAIZE/tr|A0A1D6HTL5|A0A1D6HTL5_MAIZE/tr|A0A1D6HTR0|A0A1D6HTR0_MAIZE/tr|A0A1D6PAX7|A0A1D6PAX7_MAIZE/tr|A0A3L6DUW9|A0A3L6DUW9_MAIZE/tr|A0A804PDW7|A0A804PDW7_MAIZE/tr|B4FW90|B4FW90_MAIZE/tr|A0A1D6GYL9|A0A1D6GYL9_MAIZE/tr|A0A1D6GYM1|A0A1D6GYM1_MAIZE/tr|A0A1D6I852|A0A1D6I852_MAIZE/tr|A0A1D6MUP2|A0A1D6MUP2_MAIZE/tr|A0A1D6QUQ9|A0A1D6QUQ9_MAIZE/t…		8.75	0		0	2	MASCOT		T
	YAS202409180088-1_BM6,60986	R.VEIESLFDGTDFSEPLTR.A	2054.99	-0.00365	2	1	136.56	0	2.86e-12	0|0	sp|O24581|BIP3_MAIZE/sp|P24067|BIP2_MAIZE/tr|B4FWJ8|B4FWJ8_MAIZE/tr|A0A1D6HTL5|A0A1D6HTL5_MAIZE/tr|A0A1D6HTR0|A0A1D6HTR0_MAIZE/tr|A0A1D6PAX7|A0A1D6PAX7_MAIZE/tr|A0A804PDW7|A0A804PDW7_MAIZE/tr|B4FW90|B4FW90_MAIZE/tr|A0A1D6GYL9|A0A1D6GYL9_MAIZE/tr|A0A1D6GYM1|A0A1D6GYM1_MAIZE/tr|A0A1D6QUQ9|A0A1D6QUQ9_MAIZE/tr|A0A1D6QUR1|A0A1D6QUR1_MAIZE/tr|A0A3L6DYK6|A0A3L6DYK6_MAIZE/tr|A0A3L6ELZ4|A0A3L6ELZ4_MAIZE/t…		3.83	0		0	2	MASCOT		T
	YAS202409180088-1_BM6,61013	R.VEIESLFDGTDFSEPLTR.A	2054.99	-0.00378	3	1	41.9	0	0.00836	0|0	sp|O24581|BIP3_MAIZE/sp|P24067|BIP2_MAIZE/tr|B4FWJ8|B4FWJ8_MAIZE/tr|A0A1D6HTL5|A0A1D6HTL5_MAIZE/tr|A0A1D6HTR0|A0A1D6HTR0_MAIZE/tr|A0A1D6PAX7|A0A1D6PAX7_MAIZE/tr|A0A804PDW7|A0A804PDW7_MAIZE/tr|B4FW90|B4FW90_MAIZE/tr|A0A1D6GYL9|A0A1D6GYL9_MAIZE/tr|A0A1D6GYM1|A0A1D6GYM1_MAIZE/tr|A0A1D6QUQ9|A0A1D6QUQ9_MAIZE/tr|A0A1D6QUR1|A0A1D6QUR1_MAIZE/tr|A0A3L6DYK6|A0A3L6DYK6_MAIZE/tr|A0A3L6ELZ4|A0A3L6ELZ4_MAIZE/t…		3.83	0		0	2	MASCOT		T
$19-1	tr|A0A3L6D5S1|A0A3L6D5S1_MAIZE Photosystem I assembly protein Ycf4 OS=Zea mays OX=4577 GN=rbcL_2 PE=3 SV=1	61	24	0.3333	83572.8	8.08
$19-2	tr|A0A3L6D614|A0A3L6D614_MAIZE Photosystem I assembly protein Ycf4 OS=Zea mays OX=4577 GN=rbcL_6 PE=3 SV=1	61	24	0.3333	83572.8	8.08
	YAS202409180088-1_BM6,58763	K.AAELAYFLR.V	1053.57	-0.0024	2	1	42.97	0	0.00564	0|0	tr|A0A3L6D5S1|A0A3L6D5S1_MAIZE/tr|A0A3L6D614|A0A3L6D614_MAIZE/tr|A0A059Q783|A0A059Q783_MAIZE/tr|A0A172FJF9|A0A172FJF9_ZEAMH/tr|A0A1D6EVW0|A0A1D6EVW0_MAIZE/tr|A0A5P8KLB1|A0A5P8KLB1_MAIZE/sp|P46642|YCF4_MAIZE		6.05	0		0	2	MASCOT		T
	YAS202409180088-1_BM6,15538	K.ASVGFK.A	608.34	0.00065	2	1	33.16	0	0.0474	0|0	tr|A0A172FJF7|A0A172FJF7_ZEAMH/sp|P00874|RBL_MAIZE/tr|A0A059Q6R9|A0A059Q6R9_MAIZE/tr|A0A3L6D5S1|A0A3L6D5S1_MAIZE/tr|A0A3L6D614|A0A3L6D614_MAIZE/tr|A0A3L6D6B8|A0A3L6D6B8_MAIZE/tr|A0A5P8KLC7|A0A5P8KLC7_MAIZE/tr|A0A0K1CWJ1|A0A0K1CWJ1_MAIZE/tr|A0A1D6EVW0|A0A1D6EVW0_MAIZE/tr|A0A1D6EVW3|A0A1D6EVW3_MAIZE/tr|A0A1D6Q759|A0A1D6Q759_MAIZE/tr|A0A1J0FC81|A0A1J0FC81_MAIZE/tr|A0A3L6D5L5|A0A3L6D5L5_MAIZE/tr|A0A3…		8.8	0		0	2	MASCOT		T
	YAS202409180088-1_BM6,33192	K.DDENVNSQPFM*R.W	1467.62	0.00102	2	1	34.47	0	0.00761	0|0	tr|A0A172FJF7|A0A172FJF7_ZEAMH/sp|P00874|RBL_MAIZE/tr|A0A059Q6R9|A0A059Q6R9_MAIZE/tr|A0A3L6D5S1|A0A3L6D5S1_MAIZE/tr|A0A3L6D614|A0A3L6D614_MAIZE/tr|A0A3L6D6B8|A0A3L6D6B8_MAIZE/tr|A0A5P8KLC7|A0A5P8KLC7_MAIZE/tr|A0A3L6D5L5|A0A3L6D5L5_MAIZE/tr|A0A804RKJ9|A0A804RKJ9_MAIZE/tr|A0A804RKY9|A0A804RKY9_MAIZE		4.03	0	15.994919 Oxidation (M)	0	2	MASCOT		T
	YAS202409180088-1_BM6,33742	K.DDENVNSQPFM*R.W	1467.62	-0.00232	2	1	63.81	0	9.75e-06	0|0	tr|A0A172FJF7|A0A172FJF7_ZEAMH/sp|P00874|RBL_MAIZE/tr|A0A059Q6R9|A0A059Q6R9_MAIZE/tr|A0A3L6D5S1|A0A3L6D5S1_MAIZE/tr|A0A3L6D614|A0A3L6D614_MAIZE/tr|A0A3L6D6B8|A0A3L6D6B8_MAIZE/tr|A0A5P8KLC7|A0A5P8KLC7_MAIZE/tr|A0A3L6D5L5|A0A3L6D5L5_MAIZE/tr|A0A804RKJ9|A0A804RKJ9_MAIZE/tr|A0A804RKY9|A0A804RKY9_MAIZE		4.03	0	15.994919 Oxidation (M)	0	2	MASCOT		T
	YAS202409180088-1_BM6,34289	K.DDENVNSQPFM*R.W	1467.62	-0.0029	2	1	38.35	0	0.00343	0|0	tr|A0A172FJF7|A0A172FJF7_ZEAMH/sp|P00874|RBL_MAIZE/tr|A0A059Q6R9|A0A059Q6R9_MAIZE/tr|A0A3L6D5S1|A0A3L6D5S1_MAIZE/tr|A0A3L6D614|A0A3L6D614_MAIZE/tr|A0A3L6D6B8|A0A3L6D6B8_MAIZE/tr|A0A5P8KLC7|A0A5P8KLC7_MAIZE/tr|A0A3L6D5L5|A0A3L6D5L5_MAIZE/tr|A0A804RKJ9|A0A804RKJ9_MAIZE/tr|A0A804RKY9|A0A804RKY9_MAIZE		4.03	0	15.994919 Oxidation (M)	0	2	MASCOT		T
	YAS202409180088-1_BM6,34823	K.DDENVNSQPFM*R.W	1467.62	4e-05	2	1	50.24	0	0.00022	0|0	tr|A0A172FJF7|A0A172FJF7_ZEAMH/sp|P00874|RBL_MAIZE/tr|A0A059Q6R9|A0A059Q6R9_MAIZE/tr|A0A3L6D5S1|A0A3L6D5S1_MAIZE/tr|A0A3L6D614|A0A3L6D614_MAIZE/tr|A0A3L6D6B8|A0A3L6D6B8_MAIZE/tr|A0A5P8KLC7|A0A5P8KLC7_MAIZE/tr|A0A3L6D5L5|A0A3L6D5L5_MAIZE/tr|A0A804RKJ9|A0A804RKJ9_MAIZE/tr|A0A804RKY9|A0A804RKY9_MAIZE		4.03	0	15.994919 Oxidation (M)	0	2	MASCOT		T
	YAS202409180088-1_BM6,35910	K.DDENVNSQPFM*R.W	1467.62	-0.00056	2	1	52.9	0	0.00012	0|0	tr|A0A172FJF7|A0A172FJF7_ZEAMH/sp|P00874|RBL_MAIZE/tr|A0A059Q6R9|A0A059Q6R9_MAIZE/tr|A0A3L6D5S1|A0A3L6D5S1_MAIZE/tr|A0A3L6D614|A0A3L6D614_MAIZE/tr|A0A3L6D6B8|A0A3L6D6B8_MAIZE/tr|A0A5P8KLC7|A0A5P8KLC7_MAIZE/tr|A0A3L6D5L5|A0A3L6D5L5_MAIZE/tr|A0A804RKJ9|A0A804RKJ9_MAIZE/tr|A0A804RKY9|A0A804RKY9_MAIZE		4.03	0	15.994919 Oxidation (M)	0	2	MASCOT		T
	YAS202409180088-1_BM6,36623	K.DDENVNSQPFM*R.W	1467.62	-0.00168	2	1	36.37	0	0.00541	0|0	tr|A0A172FJF7|A0A172FJF7_ZEAMH/sp|P00874|RBL_MAIZE/tr|A0A059Q6R9|A0A059Q6R9_MAIZE/tr|A0A3L6D5S1|A0A3L6D5S1_MAIZE/tr|A0A3L6D614|A0A3L6D614_MAIZE/tr|A0A3L6D6B8|A0A3L6D6B8_MAIZE/tr|A0A5P8KLC7|A0A5P8KLC7_MAIZE/tr|A0A3L6D5L5|A0A3L6D5L5_MAIZE/tr|A0A804RKJ9|A0A804RKJ9_MAIZE/tr|A0A804RKY9|A0A804RKY9_MAIZE		4.03	0	15.994919 Oxidation (M)	0	2	MASCOT		T
	YAS202409180088-1_BM6,44670	K.DDENVNSQPFMR.W	1451.62	-0.00508	2	1	59.48	0	5.06e-05	0|0	tr|A0A172FJF7|A0A172FJF7_ZEAMH/sp|P00874|RBL_MAIZE/tr|A0A059Q6R9|A0A059Q6R9_MAIZE/tr|A0A3L6D5S1|A0A3L6D5S1_MAIZE/tr|A0A3L6D614|A0A3L6D614_MAIZE/tr|A0A3L6D6B8|A0A3L6D6B8_MAIZE/tr|A0A5P8KLC7|A0A5P8KLC7_MAIZE/tr|A0A3L6D5L5|A0A3L6D5L5_MAIZE/tr|A0A804RKJ9|A0A804RKJ9_MAIZE/tr|A0A804RKY9|A0A804RKY9_MAIZE		4.03	0		0	2	MASCOT		T
	YAS202409180088-1_BM6,60051	K.DTDILAAFR.V	1021.53	-0.00441	2	1	24.71	0	0.566	0|0	tr|A0A172FJF7|A0A172FJF7_ZEAMH/sp|P00874|RBL_MAIZE/tr|A0A059Q6R9|A0A059Q6R9_MAIZE/tr|A0A3L6D5S1|A0A3L6D5S1_MAIZE/tr|A0A3L6D614|A0A3L6D614_MAIZE/tr|A0A3L6D6B8|A0A3L6D6B8_MAIZE/tr|A0A5P8KLC7|A0A5P8KLC7_MAIZE/tr|A0A0K1CWJ1|A0A0K1CWJ1_MAIZE/tr|A0A191XVG1|A0A191XVG1_MAIZE/tr|A0A193MWJ1|A0A193MWJ1_MAIZE/tr|A0A1D6EVW0|A0A1D6EVW0_MAIZE/tr|A0A1D6EVW3|A0A1D6EVW3_MAIZE/tr|A0A1J0FBZ3|A0A1J0FBZ3_MAIZE/tr|A0A1…		4.21	0		0	2	MASCOT		T
	YAS202409180088-1_BM6,34986	K.GHYLNATAGTCEEM*IK.R	1810.81	-0.00347	3	1	32.42	0	0.0436	0|0	tr|A0A172FJF7|A0A172FJF7_ZEAMH/sp|P00874|RBL_MAIZE/tr|A0A059Q6R9|A0A059Q6R9_MAIZE/tr|A0A3L6D5S1|A0A3L6D5S1_MAIZE/tr|A0A3L6D614|A0A3L6D614_MAIZE/tr|A0A3L6D6B8|A0A3L6D6B8_MAIZE/tr|A0A5P8KLC7|A0A5P8KLC7_MAIZE/tr|A0A3L6D5L5|A0A3L6D5L5_MAIZE/tr|A0A804RKJ9|A0A804RKJ9_MAIZE/tr|A0A804RKY9|A0A804RKY9_MAIZE/tr|A0A804R1L8|A0A804R1L8_MAIZE/tr|A0A804RNI1|A0A804RNI1_MAIZE		5.4	0	15.994919 Oxidation (M)	0	2	MASCOT		T
	YAS202409180088-1_BM6,35147	K.GHYLNATAGTCEEM*IK.R	1810.81	-0.00112	2	1	58.29	0	0.000112	0|0	tr|A0A172FJF7|A0A172FJF7_ZEAMH/sp|P00874|RBL_MAIZE/tr|A0A059Q6R9|A0A059Q6R9_MAIZE/tr|A0A3L6D5S1|A0A3L6D5S1_MAIZE/tr|A0A3L6D614|A0A3L6D614_MAIZE/tr|A0A3L6D6B8|A0A3L6D6B8_MAIZE/tr|A0A5P8KLC7|A0A5P8KLC7_MAIZE/tr|A0A3L6D5L5|A0A3L6D5L5_MAIZE/tr|A0A804RKJ9|A0A804RKJ9_MAIZE/tr|A0A804RKY9|A0A804RKY9_MAIZE/tr|A0A804R1L8|A0A804R1L8_MAIZE/tr|A0A804RNI1|A0A804RNI1_MAIZE		5.4	0	15.994919 Oxidation (M)	0	2	MASCOT		T
	YAS202409180088-1_BM6,30490	K.GHYLNATAGTCEEM*IKR.A	1966.91	-0.00252	4	1	39.28	0	0.0122	0|0	tr|A0A172FJF7|A0A172FJF7_ZEAMH/sp|P00874|RBL_MAIZE/tr|A0A059Q6R9|A0A059Q6R9_MAIZE/tr|A0A3L6D5S1|A0A3L6D5S1_MAIZE/tr|A0A3L6D614|A0A3L6D614_MAIZE/tr|A0A3L6D6B8|A0A3L6D6B8_MAIZE/tr|A0A5P8KLC7|A0A5P8KLC7_MAIZE/tr|A0A3L6D5L5|A0A3L6D5L5_MAIZE/tr|A0A804RKJ9|A0A804RKJ9_MAIZE/tr|A0A804RKY9|A0A804RKY9_MAIZE/tr|A0A804R1L8|A0A804R1L8_MAIZE/tr|A0A804RNI1|A0A804RNI1_MAIZE		6.75	1	15.994919 Oxidation (M)	0	2	MASCOT		T
	YAS202409180088-1_BM6,44625	K.GHYLNATAGTCEEMIK.R	1794.81	-0.01046	3	1	48.14	0	0.00124	0|0	tr|A0A172FJF7|A0A172FJF7_ZEAMH/sp|P00874|RBL_MAIZE/tr|A0A059Q6R9|A0A059Q6R9_MAIZE/tr|A0A3L6D5S1|A0A3L6D5S1_MAIZE/tr|A0A3L6D614|A0A3L6D614_MAIZE/tr|A0A3L6D6B8|A0A3L6D6B8_MAIZE/tr|A0A5P8KLC7|A0A5P8KLC7_MAIZE/tr|A0A3L6D5L5|A0A3L6D5L5_MAIZE/tr|A0A804RKJ9|A0A804RKJ9_MAIZE/tr|A0A804RKY9|A0A804RKY9_MAIZE/tr|A0A804R1L8|A0A804R1L8_MAIZE/tr|A0A804RNI1|A0A804RNI1_MAIZE		5.4	0		0	2	MASCOT		T
	YAS202409180088-1_BM6,38919	K.GHYLNATAGTCEEMIKR.A	1950.92	-0.00896	3	1	40.63	0	0.0114	0|0	tr|A0A172FJF7|A0A172FJF7_ZEAMH/sp|P00874|RBL_MAIZE/tr|A0A059Q6R9|A0A059Q6R9_MAIZE/tr|A0A3L6D5S1|A0A3L6D5S1_MAIZE/tr|A0A3L6D614|A0A3L6D614_MAIZE/tr|A0A3L6D6B8|A0A3L6D6B8_MAIZE/tr|A0A5P8KLC7|A0A5P8KLC7_MAIZE/tr|A0A3L6D5L5|A0A3L6D5L5_MAIZE/tr|A0A804RKJ9|A0A804RKJ9_MAIZE/tr|A0A804RKY9|A0A804RKY9_MAIZE/tr|A0A804R1L8|A0A804R1L8_MAIZE/tr|A0A804RNI1|A0A804RNI1_MAIZE		6.75	1		0	2	MASCOT		T
	YAS202409180088-1_BM6,15401	K.IEDLR.N ! R.IEDLR.N ! K.IEDLR.A ! K.LEDIR.G ! R.LEDIR.A ! K.LEDIR.N ! K.LEDIR.W ! R.LEDLR.I ! K.LEDLR.N ! R.LEDLR.K ! M.LEDLR.R	645.357	0.00079	2	1	20.01	0	2.88	0|0	tr|A0A804P1X9|A0A804P1X9_MAIZE/tr|A0A804P1Y0|A0A804P1Y0_MAIZE/tr|A0A1D6INS2|A0A1D6INS2_MAIZE/tr|A0A1D6INS3|A0A1D6INS3_MAIZE/tr|A0A1D6INS6|A0A1D6INS6_MAIZE/tr|A0A1D6INS7|A0A1D6INS7_MAIZE/tr|A0A1D6INS9|A0A1D6INS9_MAIZE/tr|A0A1D6INT0|A0A1D6INT0_MAIZE/tr|A0A1D6INT1|A0A1D6INT1_MAIZE/tr|A0A1D6INT3|A0A1D6INT3_MAIZE/tr|A0A1D6INT4|A0A1D6INT4_MAIZE/tr|A0A1D6INT5|A0A1D6INT5_MAIZE/tr|A0A1D6INT8|A0A1D6INT8_MA…		4.37	0		0	2	MASCOT		T
	YAS202409180088-1_BM6,16822	K.IEDLR.N ! R.IEDLR.N ! K.IEDLR.A ! K.LEDIR.G ! R.LEDIR.A ! K.LEDIR.N ! K.LEDIR.W ! R.LEDLR.I ! K.LEDLR.N ! R.LEDLR.K ! M.LEDLR.R	645.357	0.00015	2	1	44.43	0	0.0104	0|0	tr|A0A804P1X9|A0A804P1X9_MAIZE/tr|A0A804P1Y0|A0A804P1Y0_MAIZE/tr|A0A1D6INS2|A0A1D6INS2_MAIZE/tr|A0A1D6INS3|A0A1D6INS3_MAIZE/tr|A0A1D6INS6|A0A1D6INS6_MAIZE/tr|A0A1D6INS7|A0A1D6INS7_MAIZE/tr|A0A1D6INS9|A0A1D6INS9_MAIZE/tr|A0A1D6INT0|A0A1D6INT0_MAIZE/tr|A0A1D6INT1|A0A1D6INT1_MAIZE/tr|A0A1D6INT3|A0A1D6INT3_MAIZE/tr|A0A1D6INT4|A0A1D6INT4_MAIZE/tr|A0A1D6INT5|A0A1D6INT5_MAIZE/tr|A0A1D6INT8|A0A1D6INT8_MA…		4.37	0		0	2	MASCOT		T
	YAS202409180088-1_BM6,17389	K.IEDLR.N ! R.IEDLR.N ! K.IEDLR.A ! K.LEDIR.G ! R.LEDIR.A ! K.LEDIR.N ! K.LEDIR.W ! R.LEDLR.I ! K.LEDLR.N ! R.LEDLR.K ! M.LEDLR.R	645.357	0.00071	2	1	37.75	0	0.0484	0|0	tr|A0A804P1X9|A0A804P1X9_MAIZE/tr|A0A804P1Y0|A0A804P1Y0_MAIZE/tr|A0A1D6INS2|A0A1D6INS2_MAIZE/tr|A0A1D6INS3|A0A1D6INS3_MAIZE/tr|A0A1D6INS6|A0A1D6INS6_MAIZE/tr|A0A1D6INS7|A0A1D6INS7_MAIZE/tr|A0A1D6INS9|A0A1D6INS9_MAIZE/tr|A0A1D6INT0|A0A1D6INT0_MAIZE/tr|A0A1D6INT1|A0A1D6INT1_MAIZE/tr|A0A1D6INT3|A0A1D6INT3_MAIZE/tr|A0A1D6INT4|A0A1D6INT4_MAIZE/tr|A0A1D6INT5|A0A1D6INT5_MAIZE/tr|A0A1D6INT8|A0A1D6INT8_MA…		4.37	0		0	2	MASCOT		T
	YAS202409180088-1_BM6,17957	K.IEDLR.N ! R.IEDLR.N ! K.IEDLR.A ! K.LEDIR.G ! R.LEDIR.A ! K.LEDIR.N ! K.LEDIR.W ! R.LEDLR.I ! K.LEDLR.N ! R.LEDLR.K ! M.LEDLR.R	645.357	0.00135	2	1	33.23	0	0.157	0|0	tr|A0A804P1X9|A0A804P1X9_MAIZE/tr|A0A804P1Y0|A0A804P1Y0_MAIZE/tr|A0A1D6INS2|A0A1D6INS2_MAIZE/tr|A0A1D6INS3|A0A1D6INS3_MAIZE/tr|A0A1D6INS6|A0A1D6INS6_MAIZE/tr|A0A1D6INS7|A0A1D6INS7_MAIZE/tr|A0A1D6INS9|A0A1D6INS9_MAIZE/tr|A0A1D6INT0|A0A1D6INT0_MAIZE/tr|A0A1D6INT1|A0A1D6INT1_MAIZE/tr|A0A1D6INT3|A0A1D6INT3_MAIZE/tr|A0A1D6INT4|A0A1D6INT4_MAIZE/tr|A0A1D6INT5|A0A1D6INT5_MAIZE/tr|A0A1D6INT8|A0A1D6INT8_MA…		4.37	0		0	2	MASCOT		T
	YAS202409180088-1_BM6,18524	K.IEDLR.N ! R.IEDLR.N ! K.IEDLR.A ! K.LEDIR.G ! R.LEDIR.A ! K.LEDIR.N ! K.LEDIR.W ! R.LEDLR.I ! K.LEDLR.N ! R.LEDLR.K ! M.LEDLR.R	645.357	0.00011	2	1	32.54	0	0.161	0|0	tr|A0A804P1X9|A0A804P1X9_MAIZE/tr|A0A804P1Y0|A0A804P1Y0_MAIZE/tr|A0A1D6INS2|A0A1D6INS2_MAIZE/tr|A0A1D6INS3|A0A1D6INS3_MAIZE/tr|A0A1D6INS6|A0A1D6INS6_MAIZE/tr|A0A1D6INS7|A0A1D6INS7_MAIZE/tr|A0A1D6INS9|A0A1D6INS9_MAIZE/tr|A0A1D6INT0|A0A1D6INT0_MAIZE/tr|A0A1D6INT1|A0A1D6INT1_MAIZE/tr|A0A1D6INT3|A0A1D6INT3_MAIZE/tr|A0A1D6INT4|A0A1D6INT4_MAIZE/tr|A0A1D6INT5|A0A1D6INT5_MAIZE/tr|A0A1D6INT8|A0A1D6INT8_MA…		4.37	0		0	2	MASCOT		T
	YAS202409180088-1_BM6,30157	K.IEDLR.N ! R.IEDLR.N ! K.IEDLR.A ! K.LEDIR.G ! R.LEDIR.A ! K.LEDIR.N ! K.LEDIR.W ! R.LEDLR.I ! K.LEDLR.N ! R.LEDLR.K ! M.LEDLR.R	645.357	0.00119	2	1	22.17	0	2.01	0|0	tr|A0A804P1X9|A0A804P1X9_MAIZE/tr|A0A804P1Y0|A0A804P1Y0_MAIZE/tr|A0A1D6INS2|A0A1D6INS2_MAIZE/tr|A0A1D6INS3|A0A1D6INS3_MAIZE/tr|A0A1D6INS6|A0A1D6INS6_MAIZE/tr|A0A1D6INS7|A0A1D6INS7_MAIZE/tr|A0A1D6INS9|A0A1D6INS9_MAIZE/tr|A0A1D6INT0|A0A1D6INT0_MAIZE/tr|A0A1D6INT1|A0A1D6INT1_MAIZE/tr|A0A1D6INT3|A0A1D6INT3_MAIZE/tr|A0A1D6INT4|A0A1D6INT4_MAIZE/tr|A0A1D6INT5|A0A1D6INT5_MAIZE/tr|A0A1D6INT8|A0A1D6INT8_MA…		4.37	0		0	2	MASCOT		T
	YAS202409180088-1_BM6,50083	K.IGNLSFQSYRPNK.K	1523.8	-0.00196	3	1	42.79	0	0.00893	0|0	tr|A0A3L6D5S1|A0A3L6D5S1_MAIZE/tr|A0A3L6D614|A0A3L6D614_MAIZE/tr|A0A3L6D6B8|A0A3L6D6B8_MAIZE/sp|P46617|CYF_MAIZE/tr|A0A059Q8K1|A0A059Q8K1_MAIZE/tr|A0A172FJF6|A0A172FJF6_ZEAMH/tr|A0A5P8KLB0|A0A5P8KLB0_MAIZE/tr|A0A804LVA0|A0A804LVA0_MAIZE/tr|A0A804MR12|A0A804MR12_MAIZE/tr|A0A804RKD3|A0A804RKD3_MAIZE/tr|A0A804RKN3|A0A804RKN3_MAIZE/tr|A0A804RPJ0|A0A804RPJ0_MAIZE/tr|A0A804RTV2|A0A804RTV2_MAIZE/tr|A0A1…		9.99	0		0	2	MASCOT		T
	YAS202409180088-1_BM6,50147	K.IGNLSFQSYRPNK.K	1523.8	-0.00275	2	1	21.95	0	1.08	0|0	tr|A0A3L6D5S1|A0A3L6D5S1_MAIZE/tr|A0A3L6D614|A0A3L6D614_MAIZE/tr|A0A3L6D6B8|A0A3L6D6B8_MAIZE/sp|P46617|CYF_MAIZE/tr|A0A059Q8K1|A0A059Q8K1_MAIZE/tr|A0A172FJF6|A0A172FJF6_ZEAMH/tr|A0A5P8KLB0|A0A5P8KLB0_MAIZE/tr|A0A804LVA0|A0A804LVA0_MAIZE/tr|A0A804MR12|A0A804MR12_MAIZE/tr|A0A804RKD3|A0A804RKD3_MAIZE/tr|A0A804RKN3|A0A804RKN3_MAIZE/tr|A0A804RPJ0|A0A804RPJ0_MAIZE/tr|A0A804RTV2|A0A804RTV2_MAIZE/tr|A0A1…		9.99	0		0	2	MASCOT		T
	YAS202409180088-1_BM6,60927	K.KGGLNVGAVLILPEGFELAPPDR.I	2362.31	-0.01164	3	1	52.96	0	0.00028	0|0	tr|A0A3L6D5S1|A0A3L6D5S1_MAIZE/tr|A0A3L6D614|A0A3L6D614_MAIZE/tr|A0A3L6D6B8|A0A3L6D6B8_MAIZE/sp|P46617|CYF_MAIZE/tr|A0A059Q8K1|A0A059Q8K1_MAIZE/tr|A0A172FJF6|A0A172FJF6_ZEAMH/tr|A0A3L6F4T8|A0A3L6F4T8_MAIZE/tr|A0A5P8KLB0|A0A5P8KLB0_MAIZE/tr|A0A804LVA0|A0A804LVA0_MAIZE/tr|A0A804MR12|A0A804MR12_MAIZE/tr|A0A804RKD3|A0A804RKD3_MAIZE/tr|A0A804RKN3|A0A804RKN3_MAIZE/tr|A0A804RPJ0|A0A804RPJ0_MAIZE/tr|A0A8…		4.68	1		0	2	MASCOT		T
	YAS202409180088-1_BM6,60983	K.KGGLNVGAVLILPEGFELAPPDR.I	2362.31	-0.00865	2	1	88.58	0	7.93e-08	0|0	tr|A0A3L6D5S1|A0A3L6D5S1_MAIZE/tr|A0A3L6D614|A0A3L6D614_MAIZE/tr|A0A3L6D6B8|A0A3L6D6B8_MAIZE/sp|P46617|CYF_MAIZE/tr|A0A059Q8K1|A0A059Q8K1_MAIZE/tr|A0A172FJF6|A0A172FJF6_ZEAMH/tr|A0A3L6F4T8|A0A3L6F4T8_MAIZE/tr|A0A5P8KLB0|A0A5P8KLB0_MAIZE/tr|A0A804LVA0|A0A804LVA0_MAIZE/tr|A0A804MR12|A0A804MR12_MAIZE/tr|A0A804RKD3|A0A804RKD3_MAIZE/tr|A0A804RKN3|A0A804RKN3_MAIZE/tr|A0A804RPJ0|A0A804RPJ0_MAIZE/tr|A0A8…		4.68	1		0	2	MASCOT		T
	YAS202409180088-1_BM6,60471	K.LDQPLTSNPNVGGFGQGDAEIVLQDPLR.V	2950.49	-0.00815	3	1	104.48	0	4.51e-09	0|0	tr|A0A3L6D5S1|A0A3L6D5S1_MAIZE/tr|A0A3L6D614|A0A3L6D614_MAIZE/tr|A0A3L6D6B8|A0A3L6D6B8_MAIZE/sp|P46617|CYF_MAIZE/tr|A0A059Q8K1|A0A059Q8K1_MAIZE/tr|A0A172FJF6|A0A172FJF6_ZEAMH/tr|A0A5P8KLB0|A0A5P8KLB0_MAIZE/tr|A0A804MR12|A0A804MR12_MAIZE/tr|A0A804PMZ5|A0A804PMZ5_MAIZE/tr|A0A804RPJ0|A0A804RPJ0_MAIZE		3.84	0		0	2	MASCOT		T
	YAS202409180088-1_BM6,60489	K.LDQPLTSNPNVGGFGQGDAEIVLQDPLR.V	2950.49	-0.0094	2	1	118.47	0	1.79e-10	0|0	tr|A0A3L6D5S1|A0A3L6D5S1_MAIZE/tr|A0A3L6D614|A0A3L6D614_MAIZE/tr|A0A3L6D6B8|A0A3L6D6B8_MAIZE/sp|P46617|CYF_MAIZE/tr|A0A059Q8K1|A0A059Q8K1_MAIZE/tr|A0A172FJF6|A0A172FJF6_ZEAMH/tr|A0A5P8KLB0|A0A5P8KLB0_MAIZE/tr|A0A804MR12|A0A804MR12_MAIZE/tr|A0A804PMZ5|A0A804PMZ5_MAIZE/tr|A0A804RPJ0|A0A804RPJ0_MAIZE		3.84	0		0	2	MASCOT		T
	YAS202409180088-1_BM6,60550	K.LDQPLTSNPNVGGFGQGDAEIVLQDPLR.V	2950.49	0.0526	3	1	24.58	0	0.435	0|0	tr|A0A3L6D5S1|A0A3L6D5S1_MAIZE/tr|A0A3L6D614|A0A3L6D614_MAIZE/tr|A0A3L6D6B8|A0A3L6D6B8_MAIZE/sp|P46617|CYF_MAIZE/tr|A0A059Q8K1|A0A059Q8K1_MAIZE/tr|A0A172FJF6|A0A172FJF6_ZEAMH/tr|A0A5P8KLB0|A0A5P8KLB0_MAIZE/tr|A0A804MR12|A0A804MR12_MAIZE/tr|A0A804PMZ5|A0A804PMZ5_MAIZE/tr|A0A804RPJ0|A0A804RPJ0_MAIZE		3.84	0		0	2	MASCOT		T
	YAS202409180088-1_BM6,50041	K.LTYYTPEYETK.D ! -.LTYYTPEYETK.D	1407.67	-0.00277	2	1	48.63	0	0.00173	0|0	tr|A0A172FJF7|A0A172FJF7_ZEAMH/sp|P00874|RBL_MAIZE/tr|A0A059Q6R9|A0A059Q6R9_MAIZE/tr|A0A3L6D5S1|A0A3L6D5S1_MAIZE/tr|A0A3L6D614|A0A3L6D614_MAIZE/tr|A0A3L6D6B8|A0A3L6D6B8_MAIZE/tr|A0A5P8KLC7|A0A5P8KLC7_MAIZE/tr|A0A0K1CWJ1|A0A0K1CWJ1_MAIZE/tr|A0A1D6EVW0|A0A1D6EVW0_MAIZE/tr|A0A1D6EVW3|A0A1D6EVW3_MAIZE/tr|A0A1D6LYF6|A0A1D6LYF6_MAIZE/tr|A0A1D6Q759|A0A1D6Q759_MAIZE/tr|A0A1J0FBZ3|A0A1J0FBZ3_MAIZE/tr|A0A1…		4.53	0		0	2	MASCOT		T
	YAS202409180088-1_BM6,41878	K.TFQGPPHGIQVER.D	1465.75	-0.00103	2	1	26.74	0	0.357	0|0	tr|A0A172FJF7|A0A172FJF7_ZEAMH/sp|P00874|RBL_MAIZE/tr|A0A059Q6R9|A0A059Q6R9_MAIZE/tr|A0A3L6D5S1|A0A3L6D5S1_MAIZE/tr|A0A3L6D614|A0A3L6D614_MAIZE/tr|A0A3L6D6B8|A0A3L6D6B8_MAIZE/tr|A0A5P8KLC7|A0A5P8KLC7_MAIZE/tr|A0A0K1CWJ1|A0A0K1CWJ1_MAIZE/tr|A0A191XVG1|A0A191XVG1_MAIZE/tr|A0A193MWJ1|A0A193MWJ1_MAIZE/tr|A0A1D6EVW0|A0A1D6EVW0_MAIZE/tr|A0A1D6Q759|A0A1D6Q759_MAIZE/tr|A0A1J0FBZ3|A0A1J0FBZ3_MAIZE/tr|A0A1…		6.41	0		0	2	MASCOT		T
	YAS202409180088-1_BM6,42334	K.TFQGPPHGIQVER.D	1465.75	-0.00222	3	1	48.91	0	0.00217	0|0	tr|A0A172FJF7|A0A172FJF7_ZEAMH/sp|P00874|RBL_MAIZE/tr|A0A059Q6R9|A0A059Q6R9_MAIZE/tr|A0A3L6D5S1|A0A3L6D5S1_MAIZE/tr|A0A3L6D614|A0A3L6D614_MAIZE/tr|A0A3L6D6B8|A0A3L6D6B8_MAIZE/tr|A0A5P8KLC7|A0A5P8KLC7_MAIZE/tr|A0A0K1CWJ1|A0A0K1CWJ1_MAIZE/tr|A0A191XVG1|A0A191XVG1_MAIZE/tr|A0A193MWJ1|A0A193MWJ1_MAIZE/tr|A0A1D6EVW0|A0A1D6EVW0_MAIZE/tr|A0A1D6Q759|A0A1D6Q759_MAIZE/tr|A0A1J0FBZ3|A0A1J0FBZ3_MAIZE/tr|A0A1…		6.41	0		0	2	MASCOT		T
	YAS202409180088-1_BM6,42398	K.TFQGPPHGIQVER.D	1465.75	-0.00113	2	1	40.6	0	0.0147	0|0	tr|A0A172FJF7|A0A172FJF7_ZEAMH/sp|P00874|RBL_MAIZE/tr|A0A059Q6R9|A0A059Q6R9_MAIZE/tr|A0A3L6D5S1|A0A3L6D5S1_MAIZE/tr|A0A3L6D614|A0A3L6D614_MAIZE/tr|A0A3L6D6B8|A0A3L6D6B8_MAIZE/tr|A0A5P8KLC7|A0A5P8KLC7_MAIZE/tr|A0A0K1CWJ1|A0A0K1CWJ1_MAIZE/tr|A0A191XVG1|A0A191XVG1_MAIZE/tr|A0A193MWJ1|A0A193MWJ1_MAIZE/tr|A0A1D6EVW0|A0A1D6EVW0_MAIZE/tr|A0A1D6Q759|A0A1D6Q759_MAIZE/tr|A0A1J0FBZ3|A0A1J0FBZ3_MAIZE/tr|A0A1…		6.41	0		0	2	MASCOT		T
	YAS202409180088-1_BM6,42861	K.TFQGPPHGIQVER.D	1465.75	0.00267	3	1	39.76	0	0.0181	0|0	tr|A0A172FJF7|A0A172FJF7_ZEAMH/sp|P00874|RBL_MAIZE/tr|A0A059Q6R9|A0A059Q6R9_MAIZE/tr|A0A3L6D5S1|A0A3L6D5S1_MAIZE/tr|A0A3L6D614|A0A3L6D614_MAIZE/tr|A0A3L6D6B8|A0A3L6D6B8_MAIZE/tr|A0A5P8KLC7|A0A5P8KLC7_MAIZE/tr|A0A0K1CWJ1|A0A0K1CWJ1_MAIZE/tr|A0A191XVG1|A0A191XVG1_MAIZE/tr|A0A193MWJ1|A0A193MWJ1_MAIZE/tr|A0A1D6EVW0|A0A1D6EVW0_MAIZE/tr|A0A1D6Q759|A0A1D6Q759_MAIZE/tr|A0A1J0FBZ3|A0A1J0FBZ3_MAIZE/tr|A0A1…		6.41	0		0	2	MASCOT		T
	YAS202409180088-1_BM6,42950	K.TFQGPPHGIQVER.D	1465.75	0.00323	2	1	37.77	0	0.0285	0|0	tr|A0A172FJF7|A0A172FJF7_ZEAMH/sp|P00874|RBL_MAIZE/tr|A0A059Q6R9|A0A059Q6R9_MAIZE/tr|A0A3L6D5S1|A0A3L6D5S1_MAIZE/tr|A0A3L6D614|A0A3L6D614_MAIZE/tr|A0A3L6D6B8|A0A3L6D6B8_MAIZE/tr|A0A5P8KLC7|A0A5P8KLC7_MAIZE/tr|A0A0K1CWJ1|A0A0K1CWJ1_MAIZE/tr|A0A191XVG1|A0A191XVG1_MAIZE/tr|A0A193MWJ1|A0A193MWJ1_MAIZE/tr|A0A1D6EVW0|A0A1D6EVW0_MAIZE/tr|A0A1D6Q759|A0A1D6Q759_MAIZE/tr|A0A1J0FBZ3|A0A1J0FBZ3_MAIZE/tr|A0A1…		6.41	0		0	2	MASCOT		T
	YAS202409180088-1_BM6,43386	K.TFQGPPHGIQVER.D	1465.75	0.00468	3	1	28.07	0	0.275	0|0	tr|A0A172FJF7|A0A172FJF7_ZEAMH/sp|P00874|RBL_MAIZE/tr|A0A059Q6R9|A0A059Q6R9_MAIZE/tr|A0A3L6D5S1|A0A3L6D5S1_MAIZE/tr|A0A3L6D614|A0A3L6D614_MAIZE/tr|A0A3L6D6B8|A0A3L6D6B8_MAIZE/tr|A0A5P8KLC7|A0A5P8KLC7_MAIZE/tr|A0A0K1CWJ1|A0A0K1CWJ1_MAIZE/tr|A0A191XVG1|A0A191XVG1_MAIZE/tr|A0A193MWJ1|A0A193MWJ1_MAIZE/tr|A0A1D6EVW0|A0A1D6EVW0_MAIZE/tr|A0A1D6Q759|A0A1D6Q759_MAIZE/tr|A0A1J0FBZ3|A0A1J0FBZ3_MAIZE/tr|A0A1…		6.41	0		0	2	MASCOT		T
	YAS202409180088-1_BM6,37276	K.YGRPLLGCTIKPK.L	1502.85	-0.00301	4	1	37.99	0	0.0176	0|0	tr|A0A172FJF7|A0A172FJF7_ZEAMH/sp|P00874|RBL_MAIZE/tr|A0A059Q6R9|A0A059Q6R9_MAIZE/tr|A0A3L6D5S1|A0A3L6D5S1_MAIZE/tr|A0A3L6D614|A0A3L6D614_MAIZE/tr|A0A3L6D6B8|A0A3L6D6B8_MAIZE/tr|A0A5P8KLC7|A0A5P8KLC7_MAIZE/tr|A0A0K1CWJ1|A0A0K1CWJ1_MAIZE/tr|A0A1J0FBZ3|A0A1J0FBZ3_MAIZE/tr|A0A1J0FC81|A0A1J0FC81_MAIZE/tr|A0A1J0FC98|A0A1J0FC98_MAIZE/tr|A0A3G1MT73|A0A3G1MT73_MAIZE/tr|A0A3L6D5L5|A0A3L6D5L5_MAIZE/tr|A0A8…		9.79	0		0	2	MASCOT		T
	YAS202409180088-1_BM6,8939	R.AM*HAVIDR.Q	928.467	0.00031	3	1	58.59	0	0.00013	0|0	tr|A0A172FJF7|A0A172FJF7_ZEAMH/sp|P00874|RBL_MAIZE/tr|A0A059Q6R9|A0A059Q6R9_MAIZE/tr|A0A3L6D5S1|A0A3L6D5S1_MAIZE/tr|A0A3L6D614|A0A3L6D614_MAIZE/tr|A0A3L6D6B8|A0A3L6D6B8_MAIZE/tr|A0A5P8KLC7|A0A5P8KLC7_MAIZE/tr|A0A1D6EVW3|A0A1D6EVW3_MAIZE/tr|A0A3L6D5L5|A0A3L6D5L5_MAIZE/tr|A0A804RKJ9|A0A804RKJ9_MAIZE/tr|A0A804RKY9|A0A804RKY9_MAIZE/tr|A0A804LPZ3|A0A804LPZ3_MAIZE/tr|A0A804R1L8|A0A804R1L8_MAIZE/tr|A0A8…		6.79	0	15.994919 Oxidation (M)	0	2	MASCOT		T
	YAS202409180088-1_BM6,9422	R.AM*HAVIDR.Q	928.467	0.00072	2	1	21.05	0	0.739	0|0	tr|A0A172FJF7|A0A172FJF7_ZEAMH/sp|P00874|RBL_MAIZE/tr|A0A059Q6R9|A0A059Q6R9_MAIZE/tr|A0A3L6D5S1|A0A3L6D5S1_MAIZE/tr|A0A3L6D614|A0A3L6D614_MAIZE/tr|A0A3L6D6B8|A0A3L6D6B8_MAIZE/tr|A0A5P8KLC7|A0A5P8KLC7_MAIZE/tr|A0A1D6EVW3|A0A1D6EVW3_MAIZE/tr|A0A3L6D5L5|A0A3L6D5L5_MAIZE/tr|A0A804RKJ9|A0A804RKJ9_MAIZE/tr|A0A804RKY9|A0A804RKY9_MAIZE/tr|A0A804LPZ3|A0A804LPZ3_MAIZE/tr|A0A804R1L8|A0A804R1L8_MAIZE/tr|A0A8…		6.79	0	15.994919 Oxidation (M)	0	2	MASCOT		T
	YAS202409180088-1_BM6,9527	R.AM*HAVIDR.Q	928.467	0.00079	3	1	46.78	0	0.00197	0|0	tr|A0A172FJF7|A0A172FJF7_ZEAMH/sp|P00874|RBL_MAIZE/tr|A0A059Q6R9|A0A059Q6R9_MAIZE/tr|A0A3L6D5S1|A0A3L6D5S1_MAIZE/tr|A0A3L6D614|A0A3L6D614_MAIZE/tr|A0A3L6D6B8|A0A3L6D6B8_MAIZE/tr|A0A5P8KLC7|A0A5P8KLC7_MAIZE/tr|A0A1D6EVW3|A0A1D6EVW3_MAIZE/tr|A0A3L6D5L5|A0A3L6D5L5_MAIZE/tr|A0A804RKJ9|A0A804RKJ9_MAIZE/tr|A0A804RKY9|A0A804RKY9_MAIZE/tr|A0A804LPZ3|A0A804LPZ3_MAIZE/tr|A0A804R1L8|A0A804R1L8_MAIZE/tr|A0A8…		6.79	0	15.994919 Oxidation (M)	0	2	MASCOT		T
	YAS202409180088-1_BM6,10115	R.AM*HAVIDR.Q	928.467	0.00022	3	1	23.79	0	0.393	0|0	tr|A0A172FJF7|A0A172FJF7_ZEAMH/sp|P00874|RBL_MAIZE/tr|A0A059Q6R9|A0A059Q6R9_MAIZE/tr|A0A3L6D5S1|A0A3L6D5S1_MAIZE/tr|A0A3L6D614|A0A3L6D614_MAIZE/tr|A0A3L6D6B8|A0A3L6D6B8_MAIZE/tr|A0A5P8KLC7|A0A5P8KLC7_MAIZE/tr|A0A1D6EVW3|A0A1D6EVW3_MAIZE/tr|A0A3L6D5L5|A0A3L6D5L5_MAIZE/tr|A0A804RKJ9|A0A804RKJ9_MAIZE/tr|A0A804RKY9|A0A804RKY9_MAIZE/tr|A0A804LPZ3|A0A804LPZ3_MAIZE/tr|A0A804R1L8|A0A804R1L8_MAIZE/tr|A0A8…		6.79	0	15.994919 Oxidation (M)	0	2	MASCOT		T
	YAS202409180088-1_BM6,46220	R.DNGLLLHIHR.A	1187.66	0.0004	3	1	47.84	0	0.00278	0|0	tr|A0A172FJF7|A0A172FJF7_ZEAMH/sp|P00874|RBL_MAIZE/tr|A0A059Q6R9|A0A059Q6R9_MAIZE/tr|A0A3L6D5S1|A0A3L6D5S1_MAIZE/tr|A0A3L6D614|A0A3L6D614_MAIZE/tr|A0A3L6D6B8|A0A3L6D6B8_MAIZE/tr|A0A5P8KLC7|A0A5P8KLC7_MAIZE/tr|A0A1D6EVW3|A0A1D6EVW3_MAIZE/tr|A0A3L6D5L5|A0A3L6D5L5_MAIZE/tr|A0A804RKJ9|A0A804RKJ9_MAIZE/tr|A0A804RKY9|A0A804RKY9_MAIZE/tr|A0A804R1L8|A0A804R1L8_MAIZE/tr|A0A804RNI1|A0A804RNI1_MAIZE/tr|A0A8…		6.92	0		0	2	MASCOT		T
	YAS202409180088-1_BM6,46744	R.DNGLLLHIHR.A	1187.66	0.00322	3	1	31.49	0	0.131	0|0	tr|A0A172FJF7|A0A172FJF7_ZEAMH/sp|P00874|RBL_MAIZE/tr|A0A059Q6R9|A0A059Q6R9_MAIZE/tr|A0A3L6D5S1|A0A3L6D5S1_MAIZE/tr|A0A3L6D614|A0A3L6D614_MAIZE/tr|A0A3L6D6B8|A0A3L6D6B8_MAIZE/tr|A0A5P8KLC7|A0A5P8KLC7_MAIZE/tr|A0A1D6EVW3|A0A1D6EVW3_MAIZE/tr|A0A3L6D5L5|A0A3L6D5L5_MAIZE/tr|A0A804RKJ9|A0A804RKJ9_MAIZE/tr|A0A804RKY9|A0A804RKY9_MAIZE/tr|A0A804R1L8|A0A804R1L8_MAIZE/tr|A0A804RNI1|A0A804RNI1_MAIZE/tr|A0A8…		6.92	0		0	2	MASCOT		T
	YAS202409180088-1_BM6,48430	R.DNGLLLHIHR.A	1187.66	-0.00119	3	1	22.29	0	1.01	0|0	tr|A0A172FJF7|A0A172FJF7_ZEAMH/sp|P00874|RBL_MAIZE/tr|A0A059Q6R9|A0A059Q6R9_MAIZE/tr|A0A3L6D5S1|A0A3L6D5S1_MAIZE/tr|A0A3L6D614|A0A3L6D614_MAIZE/tr|A0A3L6D6B8|A0A3L6D6B8_MAIZE/tr|A0A5P8KLC7|A0A5P8KLC7_MAIZE/tr|A0A1D6EVW3|A0A1D6EVW3_MAIZE/tr|A0A3L6D5L5|A0A3L6D5L5_MAIZE/tr|A0A804RKJ9|A0A804RKJ9_MAIZE/tr|A0A804RKY9|A0A804RKY9_MAIZE/tr|A0A804R1L8|A0A804R1L8_MAIZE/tr|A0A804RNI1|A0A804RNI1_MAIZE/tr|A0A8…		6.92	0		0	2	MASCOT		T
	YAS202409180088-1_BM6,61530	R.EITLGFVDLLR.D	1275.73	-0.00315	2	1	54.36	0	0.000393	0|0	tr|A0A172FJF7|A0A172FJF7_ZEAMH/sp|P00874|RBL_MAIZE/tr|A0A059Q6R9|A0A059Q6R9_MAIZE/tr|A0A3L6D5S1|A0A3L6D5S1_MAIZE/tr|A0A3L6D614|A0A3L6D614_MAIZE/tr|A0A3L6D6B8|A0A3L6D6B8_MAIZE/tr|A0A5P8KLC7|A0A5P8KLC7_MAIZE/tr|A0A1D6EVW3|A0A1D6EVW3_MAIZE/tr|A0A3L6D5L5|A0A3L6D5L5_MAIZE/tr|A0A804RKJ9|A0A804RKJ9_MAIZE/tr|A0A804MR13|A0A804MR13_MAIZE/tr|A0A804R1L8|A0A804R1L8_MAIZE/tr|A0A804RNI1|A0A804RNI1_MAIZE/tr|A0A8…		4.37	0		0	2	MASCOT		T
	YAS202409180088-1_BM6,57856	R.FVFCAEAIYK.A	1247.61	1e-05	2	1	34.58	0	0.0518	0|0	tr|A0A172FJF7|A0A172FJF7_ZEAMH/sp|P00874|RBL_MAIZE/tr|A0A059Q6R9|A0A059Q6R9_MAIZE/tr|A0A3L6D5S1|A0A3L6D5S1_MAIZE/tr|A0A3L6D614|A0A3L6D614_MAIZE/tr|A0A3L6D6B8|A0A3L6D6B8_MAIZE/tr|A0A5P8KLC7|A0A5P8KLC7_MAIZE/tr|A0A3L6D5L5|A0A3L6D5L5_MAIZE/tr|A0A804RKJ9|A0A804RKJ9_MAIZE/tr|A0A804RKY9|A0A804RKY9_MAIZE/tr|A0A804R1L8|A0A804R1L8_MAIZE/tr|A0A804RNI1|A0A804RNI1_MAIZE		5.99	0		0	2	MASCOT		T
	YAS202409180088-1_BM6,34414	R.GGLDFTK.D	737.383	0.00024	2	1	47.31	0	0.00261	0|0	tr|A0A172FJF7|A0A172FJF7_ZEAMH/sp|P00874|RBL_MAIZE/tr|A0A059Q6R9|A0A059Q6R9_MAIZE/tr|A0A3L6D5S1|A0A3L6D5S1_MAIZE/tr|A0A3L6D614|A0A3L6D614_MAIZE/tr|A0A3L6D6B8|A0A3L6D6B8_MAIZE/tr|A0A5P8KLC7|A0A5P8KLC7_MAIZE/tr|A0A3L6D5L5|A0A3L6D5L5_MAIZE/tr|A0A804RKJ9|A0A804RKJ9_MAIZE/tr|A0A804RKY9|A0A804RKY9_MAIZE		5.84	0		0	2	MASCOT		T
	YAS202409180088-1_BM6,34944	R.GGLDFTK.D	737.383	0.00046	2	1	33.72	0	0.0597	0|0	tr|A0A172FJF7|A0A172FJF7_ZEAMH/sp|P00874|RBL_MAIZE/tr|A0A059Q6R9|A0A059Q6R9_MAIZE/tr|A0A3L6D5S1|A0A3L6D5S1_MAIZE/tr|A0A3L6D614|A0A3L6D614_MAIZE/tr|A0A3L6D6B8|A0A3L6D6B8_MAIZE/tr|A0A5P8KLC7|A0A5P8KLC7_MAIZE/tr|A0A3L6D5L5|A0A3L6D5L5_MAIZE/tr|A0A804RKJ9|A0A804RKJ9_MAIZE/tr|A0A804RKY9|A0A804RKY9_MAIZE		5.84	0		0	2	MASCOT		T
	YAS202409180088-1_BM6,53529	R.GGLDFTKDDENVNSQPFM*R.W	2185.98	-0.00526	3	1	62.01	0	4.22e-05	0|0	tr|A0A172FJF7|A0A172FJF7_ZEAMH/sp|P00874|RBL_MAIZE/tr|A0A059Q6R9|A0A059Q6R9_MAIZE/tr|A0A3L6D5S1|A0A3L6D5S1_MAIZE/tr|A0A3L6D614|A0A3L6D614_MAIZE/tr|A0A3L6D6B8|A0A3L6D6B8_MAIZE/tr|A0A5P8KLC7|A0A5P8KLC7_MAIZE/tr|A0A3L6D5L5|A0A3L6D5L5_MAIZE/tr|A0A804RKJ9|A0A804RKJ9_MAIZE/tr|A0A804RKY9|A0A804RKY9_MAIZE		4.23	1	15.994919 Oxidation (M)	0	2	MASCOT		T
[truncated: 22,367 more rows]
