# Supplementary material for: Modulation of lignin and anthocyanin homeostasis by GTP cyclohydrolase1 in maize
Source: Plant Biotechnol J. 2025 Mar 28;23(7):2449–63. doi: 10.1111/pbi.70061 (PMC12205856; doi:10.1111/pbi.70061)
Supplement: Supplementary file 13 — Table S1. Differentially expressed gene. Table S2. GO enrichment result. Table S3. KEGG enrichment result. Table S4. Compound annotation. Table S5. Compound classification. Table S6. Different accumulated metabolites (DAMs) between bm6 and B73. Table S7. Accumulation profile of non‐redundant compounds. Table S8. IP‐MS result. Table S9. Primer Sequences Used in the Study. [file PBI-23-2449-s007.zip › supplied data/supplied data/Supporting tables. Table S9. Primer Sequences Used in the Study.xlsx]

## Sheet: Table S9
primer name	sequence
CHI6-QRT-F:	TCCAAGTACTTCAAGCCGGG
CHI6-QRT-R:	CGAGGTACCAGGTCTGGATCA
Fsnii1-QRT-F:	CGTCGACGACTACATCTCCC
Fsnii1-QRT-R:	GTCGTCTTGGTCGAGCCTTC
HCT1-QRT-F	GAGTCTCCCAGAGGACAACG
HCT1-QRT-R	CTGGAACGCTGAAGTCCTTG
F35H-QRT-F:	CTTCTGCCGCCTCTTCCTC
F35H-QRT-R:	ATGATGGGACCGTACTTGCG
HCT3-QRT-F	GTGCTTCGACTACGGGCG
HCT3-QRT-R	TCATGACGATGATGGCGCTC
HCT10-QRT-F	GTGTACTGCTACAAGCCTTCC
HCT10-QRT-R	GCCAGCGGGTGGTAGTG
CCR1-QRT-F:	ACCTCCAGGAGAAGGGACAC
CCR1-QRT-R:	GATCCCTCCCTGCTGCATCTC
UFGT4-QRT-F	GCAGCCGACTTCACCTACAT
UFGT4-QRT-R	GGTAGTCGATGTAGGCACCC
FLS2-QRT-F	TTTCAGCAACGGGGCATACA
FLS2-QRT-F	CGAACATCGGCCATGACATC
CAD1-QRT-F	TGGCATTATGAACACGGCCT
CAD1-QRT-R	TGTGCAAGATGTACGGGTGC
BM1-QRT-F	CGTACCTAGTGAGCTCGGAC
BM1-QRT-R	CCGTGTCGATGATGTAGTCCA
BM3-QRT-F	GCTCATGAACCAGGACAAGGT
BM3-QRT-R	GTACGCCTTGTTGAACGGGA
PEBP15-QRT-F	GGTGATCTGCTACGAGAGCC
PEBP15-QRT-R	GTTGTAGAGCTCGGCGAAGT
PAL2-QRT-F	GTACGGGTACTACGACGACC
PAL2-QRT-R	ATCTTGGAGAACACGGACGC
PAL3-QRT-F	TCCACCGGATATGTTGTCGT
PAL3-QRT-R	GGGTCACCGTGTTCTTGACG
PAL1-QRT-F	CCACTCCTCCGGCTCTTCTT
PAL1-QRT-R	GGGTCGCTCTCCACGATG
PAL4-QRT-F	GATCGCCGACATCCAAAGC
PAL4-QRT-R	CGTTCGCCTCAAAGAGCAC
PAL7-QRT-F	CTGCAACCAACAGCGATTCC
PAL7-QRT-R	CCTCGATCTTCACCAAGGGT
PAL5-QRT-F	ATGGACAACACTCGTCTCGC
PAL5-QRT-R	GACAGGTTGGAGGGAAGGC
PAL6-QRT-F	GGAGTGCGAGAACGGACAC
PAL6-QRT-R	CATCCGCTTCACGGCATCAA
PAL9-QRT-F	GACTGGGTCATGAGCAGCAT
PAL9-QRT-R	CCCTCCTTGGTCCTCCTGT
PAL8-QRT-F	CCCAAGGAGGGTCTTGCGA
PAL8-QRT-R	CCTCACAGAACACGGCGGATA
bm5-QRT-F	GCCGCTGTTCCACATCTACT
bm5-QRT-R	ATGGTGATCACGTACCTGCG
GCH1-QRT-F	TGGAGCAATCAGATCGGAGC
GCH1-QRT-R	TTGGCCTCAACAACGACCAT
actin-f	GCTACGAGATGCCTGATGGTC
actin-r	CCCCCACTGAGGACAACG
Qrt-1953-f:	TCATGGGACACCGTCAAGTG
Qrt-1953-r:	ATGCCACCTCTTGTCAGACG
Qrt-1957-f:	CCACGAGTATGGCTCCTTCC
Qrt-1957-r:	AGCCCAAAGTCAGATTCCCG
Qrt-1960-f:	TGGCGTGAGATCGTGACCTA
Qrt-1960-r:	GGCACCTCGGGTAGAAGTTG
BM6-CYFP-F：	GCCACTAGTGGATCCATGGATACCGACACCGCCAC
BM6-cYFP-R:	ACCCTCGAGGTCGACTACCGCAGAACCAACAGAATCCA
pebp15-NYFP-F	GGCGCGCCACTAGTGGATCCATGGCCGGCAGGGAC
pebp15-NYFP-R	GCGGTACCCTCGAGGTCGACCGAGTACATCCTCCTGCCCC
SSR_488638R	CATGATCGCCCACTCCTT
umc2363F	TTGACTCGAAAGACTTGTGAGCTG
umc2245F	GCCCTGTTATTGGAACAGTTTACG
SSR_66888F	TGGCACTGATAGTCGTCCAG
SSR_220551F	CCCTGGAATCTCACACATGA
SSR_308337F	TTCTTGCTTGTCTCTAGCAGCTT
BM6-1F	CCGTGCAGTGGTTCAAACAG
BM6-2F	ATTTGGGTGTTTCTTCTTTCTGTCT
BM6-3F	AGTGCACACCAACACACTCA
BM6-4F	GGCCCTAGTTTCAGTGTCCC
BM6-5F	CAAATGAGCCAGGATTGCCG
BM6-6F	TCCTGATTGGTGTGTCGCTG
SSR_488638F	AGGCAACTCCTGTGTCTGTGT
umc2363R	GTGTGTCAGAAGGAGGACTGATGA
umc2245R	CGTCGTCTTCGACATGTACTTCAC
SSR _66888R	AGCAAAGCCCTGTTATTGGA
SSR_220551R	CCGTCACTTCCACTCCTACC
SSR_308337R	TGTGGCGATGTCCATGATT
BM6-1R	CAGCGAGGGACTGAAAGGAG
BM6-2R	TCTAATCCATCGTCTTCTCACTCA
BM6-3R	AGGTTGACCTGCTTTGGCTT
BM6-4R	GTAAACACCCAAACGGCACC
BM6-5R	AGCCTTCTGCCTTGATTACAC
BM6-6R	AGACGATTCGGAACAGGTGG
gch1-cluc-f	acgcgtcccggggcggtaccATGGATACCGACACCGCCAC
gch1-cluc-r	agctctgcaggtcgacTCATACCGCAGAACCAACAGAATCC
pepb15-nluc-f	cgggggacgagctcggtaccATGGCCGGCAGGGAC
pepb15-nluc-r	acgagatctggtcgacCGAGTACATCCTCCTGCCCC
PEBP-RFP-R	CTCACCATTCTAGAGGATCCCGAGTACATCCTCCTGCC
PEBP-RFP-F	GGGGGACTGAGCTCGGTACCATGGCCGGCAGGGAC
GCH1-GFP-F	gggggactgagctcggtaccATGGATACCGACACCGCCAC
GCH1-GFP-R	tgctcaccatgtcgacTACCGCAGAACCAACAGAATCCAAAAC
pebp15-myc-f	GGTaCCCGGGGATCCATGGCCGGCAGGGAC
pebp15-myc-r	TGGAGATCTAAGCTTCGAGTACATCCTCCTGCCCC
GCH1-BD-F	CATGGAGGCCGAATTCATGGATACCGACACCGCCAC
GCH1-BD-R	GCAGGTCGACGGATCCTACCGCAGAACCAACAGAATCCAAAAC
PEBP15-AD-F	GGAGGCCAGTGAATTCATGGCCGGCAGGGAC
PEBP15-AD-R	CGAGCTCGATGGATCCCGAGTACATCCTCCTGCCCC
